# Supplementary material for: Transcriptional regulatory network controlling the ontogeny of hematopoietic stem cells
Source: Genes Dev. 2020 Jul 1;34(13-14):950–64. doi: 10.1101/gad.338202.120 (PMC7328518; doi:10.1101/gad.338202.120)
Supplement: Supplemental Material [file supp_gad.338202.120_Supplemental_Figs.zip]

Archive with 5 entries (5 files):
- Supplemental_Fig_S12-NEW.ai
- Supplemental_Fig_S1-NEW.ai
- Supplemental_Fig_S2-NEW.ai
- Supplemental_Fig_S3-NEW.ai
- Supplemental_Fig_S9-NEW.ai
