# Supplementary material for: Transcriptional regulatory network controlling the ontogeny of hematopoietic stem cells
Source: Genes Dev. 2020 Jul 1;34(13-14):950–64. doi: 10.1101/gad.338202.120 (PMC7328518; doi:10.1101/gad.338202.120)
Supplement: Supplemental Material [file supp_gad.338202.120_Supplemental_Table_S3_NEW.xlsx]

## Sheet: EndovsHE_upregulate
GeneID	GeneName	logFC	logCPM	PValue	FDR
ENSMUSG00000035783	Acta2	2.10377	8.88928	1.40378e-20	5.09644e-17
ENSMUSG00000068614	Actc1	2.13203	6.8363	3.39227e-17	8.21043e-14
ENSMUSG00000032085	Tagln	1.88324	7.92819	2.3436e-16	4.25422e-13
ENSMUSG00000032911	Cspg4	3.4221	3.80003	1.90067e-15	2.76015e-12
ENSMUSG00000067818	Myl9	1.80465	6.74466	1.11123e-14	1.15266e-11
ENSMUSG00000029275	Gfi1	4.26402	3.06487	2.3442e-14	1.89125e-11
ENSMUSG00000004098	Col5a3	3.14288	4.49475	3.49371e-14	2.53679e-11
ENSMUSG00000044518	Foxe3	6.12221	0.0100421	2.38607e-11	1.33271e-08
ENSMUSG00000018830	Myh11	2.77073	3.5433	3.91023e-11	1.89281e-08
ENSMUSG00000028464	Tpm2	1.51613	6.57303	8.32986e-11	3.7802e-08
ENSMUSG00000029372	Ppbp	2.94867	2.1551	2.74608e-10	1.10774e-07
ENSMUSG00000050761	Gp1bb	3.53439	0.851105	1.08343e-09	4.14041e-07
ENSMUSG00000056481	Cd248	1.6702	6.70152	2.19247e-09	7.95975e-07
ENSMUSG00000062480	Acat3	3.00546	2.12618	2.75871e-09	9.10499e-07
ENSMUSG00000022952	Runx1	2.2712	3.75903	2.88863e-09	9.11927e-07
ENSMUSG00000025610	ORF63	3.1987	1.58013	5.02648e-09	1.48062e-06
ENSMUSG00000030717	Nupr1	3.65814	1.0656	5.09786e-09	1.48062e-06
ENSMUSG00000069516	Lyz2	3.60967	0.438418	5.57092e-09	1.55579e-06
ENSMUSG00000043635	Adamts3	2.51611	2.84515	1.05415e-08	2.83488e-06
ENSMUSG00000023993	Treml1	3.74286	0.55376	2.26257e-08	5.47618e-06
ENSMUSG00000032332	Col12a1	2.43016	4.95744	2.79553e-08	6.5242e-06
ENSMUSG00000001870	Ltbp1	1.59971	6.01724	2.87529e-08	6.5242e-06
ENSMUSG00000026208	Des	1.6106	5.23577	3.28965e-08	7.23822e-06
ENSMUSG00000029718	Pcolce	1.44333	6.66056	6.10337e-08	1.26619e-05
ENSMUSG00000001349	Cnn1	2.04907	4.28839	6.31073e-08	1.27284e-05
ENSMUSG00000033453	Adamts15	2.13229	4.7752	1.28045e-07	2.50455e-05
ENSMUSG00000032334	Loxl1	1.77905	5.17065	1.70049e-07	3.02634e-05
ENSMUSG00000028023	Pitx2	2.11143	5.15693	1.70885e-07	3.02634e-05
ENSMUSG00000034981	Parm1	1.73741	5.58317	2.23987e-07	3.8723e-05
ENSMUSG00000022102	Dok2	2.2548	2.9402	2.48085e-07	4.18917e-05
ENSMUSG00000038224	Serpinf2	2.88589	1.65399	2.88511e-07	4.65528e-05
ENSMUSG00000048096	Lmod1	2.17906	2.53551	3.20317e-07	5.05614e-05
ENSMUSG00000001020	S100a4	4.33341	-0.810938	6.13107e-07	9.47185e-05
ENSMUSG00000020325	Fstl3	2.48879	1.24905	9.88194e-07	0.000146434
ENSMUSG00000041523	Upk2	2.96986	0.357282	1.38538e-06	0.000201184
ENSMUSG00000010797	Wnt2	1.61208	4.69348	2.31668e-06	0.000329831
ENSMUSG00000026879	Gsn	1.53174	4.62212	2.64093e-06	0.000368766
ENSMUSG00000032452	Clstn2	2.08942	2.58278	2.98481e-06	0.000408918
ENSMUSG00000029675	Eln	1.60266	4.21719	3.27075e-06	0.000439794
ENSMUSG00000021506	Pitx1	1.44156	5.79673	3.41731e-06	0.000446962
ENSMUSG00000002111	Sfpi1	2.06465	2.17667	3.44716e-06	0.000446962
ENSMUSG00000020689	Itgb3	1.57894	4.72291	3.65125e-06	0.000465119
ENSMUSG00000020788	Atp2a3	1.87823	3.14353	3.82781e-06	0.000479202
ENSMUSG00000019929	Dcn	1.91246	5.26234	3.99856e-06	0.000492094
ENSMUSG00000001119	Col6a1	1.83768	5.50224	5.9945e-06	0.000713542
ENSMUSG00000022044	Stmn4	2.08291	2.54738	6.56285e-06	0.000768595
ENSMUSG00000055805	Fmnl1	2.19999	1.81053	7.70508e-06	0.000888041
ENSMUSG00000027335	Adra1d	2.73295	2.15767	9.75605e-06	0.00108983
ENSMUSG00000051279	Gdf6	2.2748	2.52446	1.02719e-05	0.00113007
ENSMUSG00000056380	Gpr50	1.86721	3.76166	1.12676e-05	0.00120315
ENSMUSG00000074676	Foxs1	2.30051	0.917822	1.15483e-05	0.00121525
ENSMUSG00000031548	Sfrp1	1.31111	6.26815	1.2198e-05	0.00126528
ENSMUSG00000035923	Myf6	2.39115	0.824972	1.23928e-05	0.00126738
ENSMUSG00000057777	Mab21l2	1.62272	4.26871	1.2783e-05	0.00127691
ENSMUSG00000003534	Ddr1	1.45107	6.12394	1.38563e-05	0.00135961
ENSMUSG00000022180	Slc7a8	1.82191	2.89467	1.48808e-05	0.00144066
ENSMUSG00000031785	Gpr56	1.12327	5.69623	1.55445e-05	0.00148106
ENSMUSG00000004791	Pgf	1.74493	3.12726	1.57061e-05	0.00148106
ENSMUSG00000026043	Col3a1	1.66092	10.241	1.64504e-05	0.00151393
ENSMUSG00000017817	Jph2	1.64597	4.32826	1.68749e-05	0.00153161
ENSMUSG00000032744	Heyl	1.51953	4.81927	1.78228e-05	0.00159768
ENSMUSG00000061353	Cxcl12	1.19816	7.19259	1.84829e-05	0.00163664
ENSMUSG00000020241	Col6a2	1.42487	5.27294	1.9812e-05	0.00173319
ENSMUSG00000045667	Smtnl2	1.60776	5.16696	2.0772e-05	0.001787
ENSMUSG00000040856	Dlk1	1.49502	9.69938	2.09193e-05	0.001787
ENSMUSG00000049939	Lrrc4	1.86672	2.13685	2.13294e-05	0.00180085
ENSMUSG00000024366	Gfra3	1.82407	2.669	2.3281e-05	0.00194303
ENSMUSG00000031963	Bmper	1.96333	2.68209	2.41366e-05	0.00199155
ENSMUSG00000039883	Lrrc17	1.85582	3.00883	3.16594e-05	0.00255421
ENSMUSG00000021381	Barx1	1.74388	2.66098	3.36187e-05	0.00268248
ENSMUSG00000024620	Pdgfrb	1.46258	6.11488	3.4069e-05	0.00268886
ENSMUSG00000038677	Scube3	1.58854	5.72434	3.66273e-05	0.00285969
ENSMUSG00000043822	Adamtsl5	2.10597	0.969062	4.33642e-05	0.00334966
ENSMUSG00000022803	Popdc2	1.61275	3.54776	4.84546e-05	0.00366576
ENSMUSG00000025504	Eps8l2	2.3441	3.07161	4.84662e-05	0.00366576
ENSMUSG00000043673	Kcns3	1.74122	2.33013	5.14215e-05	0.00384919
ENSMUSG00000090122	Kcne1l	1.67718	2.61351	5.2272e-05	0.00387293
ENSMUSG00000061048	Cdh3	1.48902	6.53695	5.5548e-05	0.00403334
ENSMUSG00000059430	Actg2	1.33635	5.33044	5.70974e-05	0.0041048
ENSMUSG00000039252	Lgi2	1.60263	2.91435	6.64413e-05	0.00472971
ENSMUSG00000006313	Upk1a	2.01797	3.37894	6.79689e-05	0.00479148
ENSMUSG00000059146	Ntrk3	2.11904	1.46651	6.95867e-05	0.00482883
ENSMUSG00000022061	Nkx3-1	1.85545	1.98057	6.98288e-05	0.00482883
ENSMUSG00000022261	Sdc2	1.2493	4.70595	7.33677e-05	0.00502569
ENSMUSG00000036446	Lum	1.48884	6.95313	8.82334e-05	0.00591043
ENSMUSG00000029861	Fam131b	1.71317	2.07056	8.82777e-05	0.00591043
ENSMUSG00000055653	Gpc3	1.0637	8.50563	8.99016e-05	0.00591043
ENSMUSG00000015647	Lama5	1.31872	6.63504	9.06192e-05	0.00591043
ENSMUSG00000036856	Wnt4	1.62815	4.55883	9.12683e-05	0.00591043
ENSMUSG00000029061	Mmp23	1.81806	3.35681	9.17708e-05	0.00591043
ENSMUSG00000025885	Myo5b	1.66288	2.36819	9.2336e-05	0.00591043
ENSMUSG00000022505	Emp2	1.63081	4.55275	9.34707e-05	0.00591043
ENSMUSG00000069833	Ahnak	1.5626	7.65822	9.36097e-05	0.00591043
ENSMUSG00000022665	Ccdc80	1.10466	6.04174	9.85852e-05	0.00613167
ENSMUSG00000026418	Tnni1	1.29741	4.60374	9.88025e-05	0.00613167
ENSMUSG00000055044	Pdlim1	1.3113	6.19508	0.000100435	0.00618018
ENSMUSG00000050288	Fzd2	1.0453	6.8973	0.00010936	0.00667277
ENSMUSG00000054252	Fgfr3	1.43579	5.05724	0.000117608	0.00705747
ENSMUSG00000001665	Gstt3	2.18144	0.670993	0.000121162	0.007173
ENSMUSG00000031217	Efnb1	1.09132	6.59572	0.000124474	0.00728876
ENSMUSG00000024049	Myom1	1.72015	3.54636	0.000131115	0.00761619
ENSMUSG00000032997	Chpf	1.30467	5.37836	0.000132672	0.00764548
ENSMUSG00000069378	Prdm6	1.75606	3.46066	0.00013557	0.00775096
ENSMUSG00000000214	Th	2.06188	1.77919	0.000137354	0.00779162
ENSMUSG00000017723	Wfdc2	1.6642	4.19408	0.000141453	0.00790333
ENSMUSG00000064080	Fbln2	1.38218	6.28148	0.0001415	0.00790333
ENSMUSG00000002249	Tead3	1.49012	4.64222	0.000148226	0.00821577
ENSMUSG00000054580	Pla2r1	2.04862	2.59141	0.000162858	0.00889107
ENSMUSG00000040260	Daam2	1.3638	4.76999	0.000169308	0.009112
ENSMUSG00000037016	Frem2	1.6082	5.61028	0.000169415	0.009112
ENSMUSG00000042985	Upk3b	1.8109	6.14423	0.000171302	0.00914575
ENSMUSG00000041559	Fmod	1.94214	3.63746	0.000176331	0.00924626
ENSMUSG00000090084	Srpx	1.61129	3.32273	0.000176422	0.00924626
ENSMUSG00000029661	Col1a2	1.64255	9.78254	0.000177005	0.00924626
ENSMUSG00000020159	Gabrp	2.0953	4.79615	0.000180423	0.00926112
ENSMUSG00000051041	Olfml1	1.64418	3.47856	0.000182391	0.00926112
ENSMUSG00000026837	Col5a1	1.47448	8.7179	0.000184475	0.0093019
ENSMUSG00000023043	Krt18	1.75292	7.1735	0.000186575	0.00934291
ENSMUSG00000048612	Myof	1.39514	4.45357	0.000192304	0.00956383
ENSMUSG00000005220	Corin	1.75289	2.33047	0.0001939	0.00957762
ENSMUSG00000047281	Sfn	1.60302	4.53931	0.000205123	0.0100635
ENSMUSG00000058794	Nfe2	1.48515	2.90331	0.000206817	0.0100785
ENSMUSG00000038193	Hand2	1.26943	5.31303	0.000210408	0.0101693
ENSMUSG00000025105	Bnc1	1.68675	4.23727	0.000211481	0.0101693
ENSMUSG00000020061	Mybpc1	1.85209	1.91708	0.000226862	0.0108114
ENSMUSG00000049382	Krt8	1.67764	8.26565	0.000227811	0.0108114
ENSMUSG00000022817	Itgb5	1.0091	6.15609	0.00023174	0.0109264
ENSMUSG00000052957	Gas1	1.24887	6.93572	0.000234494	0.0109849
ENSMUSG00000031119	Gpc4	1.66762	5.79983	0.000236903	0.0110266
ENSMUSG00000028005	Gucy1b3	1.62093	2.96652	0.000239423	0.0110729
ENSMUSG00000074227	Spint2	1.40067	5.99648	0.000243993	0.0111516
ENSMUSG00000021186	Fbln5	1.4796	3.06462	0.000244196	0.0111516
ENSMUSG00000067276	Capn6	1.24988	5.67493	0.000248618	0.0112608
ENSMUSG00000021253	Tgfb3	1.50967	4.07492	0.000249868	0.0112608
ENSMUSG00000072945	Ripply1	1.98867	0.419668	0.000251912	0.0112608
ENSMUSG00000047501	Cldn4	1.74923	4.94901	0.000255578	0.0112608
ENSMUSG00000002980	Bcam	1.35824	7.15801	0.000255892	0.0112608
ENSMUSG00000023039	Krt7	1.68419	4.49042	0.000264514	0.0115482
ENSMUSG00000031273	Col4a6	1.69774	5.20128	0.000265603	0.0115482
ENSMUSG00000020911	Krt19	1.67527	5.68154	0.000267313	0.0115533
ENSMUSG00000040152	Thbs1	1.39302	4.91196	0.000284896	0.0121684
ENSMUSG00000028487	Bnc2	1.75485	2.44594	0.000293745	0.0124647
ENSMUSG00000039153	Runx2	2.80904	-0.942248	0.000295266	0.0124647
ENSMUSG00000032492	Pth1r	1.07593	5.37033	0.000303212	0.0127261
ENSMUSG00000019467	Arhgef25	1.00078	6.15148	0.000304967	0.0127262
ENSMUSG00000025400	Tac2	2.10469	4.76027	0.000307454	0.0127567
ENSMUSG00000027750	Postn	1.60197	8.73494	0.00031157	0.012854
ENSMUSG00000021765	Fst	1.63389	2.92955	0.000345141	0.0141586
ENSMUSG00000027577	Chrna4	1.50147	3.27618	0.000350194	0.0142852
ENSMUSG00000070473	Cldn3	1.66188	2.59282	0.00035705	0.0144835
ENSMUSG00000033910	Gucy1a3	1.70633	2.45123	0.000360097	0.0145259
ENSMUSG00000039542	Ncam1	1.2847	5.55567	0.000363301	0.0145742
ENSMUSG00000047963	Stbd1	1.36423	3.42366	0.000368768	0.0146333
ENSMUSG00000045314	Sowahb	1.9395	2.0262	0.000368806	0.0146333
ENSMUSG00000042436	Mfap4	1.10748	5.13655	0.000377646	0.0146515
ENSMUSG00000005087	Cd44	1.10844	4.74892	0.000377851	0.0146515
ENSMUSG00000075296	Aldh3b2	2.1077	2.85447	0.000378005	0.0146515
ENSMUSG00000002007	Srpk3	1.87459	1.03554	0.000381379	0.0146518
ENSMUSG00000028356	Ambp	1.91172	1.66722	0.000386839	0.0147834
ENSMUSG00000057315	Arhgap24	1.63071	2.14539	0.000391064	0.0148666
ENSMUSG00000031351	Zfp185	1.57644	3.13513	0.000393832	0.0148938
ENSMUSG00000020160	Meis1	1.01546	5.99243	0.000397199	0.0149433
ENSMUSG00000068699	Flnc	1.20914	5.80091	0.000402907	0.0150026
ENSMUSG00000027848	Olfml3	1.30747	4.60319	0.000413488	0.0153181
ENSMUSG00000021702	Thbs4	1.81039	1.98276	0.000419986	0.0154798
ENSMUSG00000047986	Palm3	1.58992	4.23043	0.000426094	0.0156256
ENSMUSG00000048126	Col6a3	1.78663	5.40277	0.000431115	0.0156793
ENSMUSG00000037946	Fgd3	1.54484	2.57976	0.000431877	0.0156793
ENSMUSG00000023906	Cldn6	1.96565	5.31866	0.000467896	0.0168285
ENSMUSG00000030108	Slc6a13	1.66239	1.335	0.000470358	0.0168285
ENSMUSG00000037335	Hand1	1.76624	6.50235	0.000470483	0.0168285
ENSMUSG00000048826	Dact2	1.50433	3.16251	0.00047382	0.0168647
ENSMUSG00000032060	Cryab	1.82837	4.43477	0.000477252	0.016904
ENSMUSG00000037411	Serpine1	1.21483	4.14421	0.000495359	0.0174602
ENSMUSG00000028047	Thbs3	1.33406	3.57987	0.000510086	0.0177529
ENSMUSG00000072944	Nup62cl	1.36171	3.60777	0.000512558	0.0177529
ENSMUSG00000027230	Creb3l1	1.55684	5.13262	0.000513924	0.0177529
ENSMUSG00000037321	Tap1	1.96591	2.53619	0.000515889	0.0177529
ENSMUSG00000059921	Unc5c	1.40359	4.10294	0.000528042	0.0180854
ENSMUSG00000036596	Cpz	1.71874	4.18032	0.000537169	0.0183117
ENSMUSG00000041741	Pde3a	1.64167	2.8101	0.000568334	0.0192835
ENSMUSG00000039376	Synpo2l	1.56803	2.62248	0.000582287	0.0196154
ENSMUSG00000026678	Rgs5	1.24277	3.94619	0.000583518	0.0196154
ENSMUSG00000031391	L1cam	1.54844	2.4412	0.000588222	0.0196824
ENSMUSG00000038156	Spon1	1.24021	5.61729	0.000624678	0.0208064
ENSMUSG00000078954	Arhgap8	1.43194	3.36523	0.000634125	0.0210246
ENSMUSG00000039787	Cercam	1.134	4.45035	0.000668109	0.0219509
ENSMUSG00000030110	Ret	1.19844	4.08867	0.000718084	0.0234865
ENSMUSG00000072825	AW555464	1.67707	4.38777	0.000741283	0.0241366
ENSMUSG00000016763	Scube1	1.24302	5.82519	0.000748088	0.0242494
ENSMUSG00000026479	Lamc2	1.71129	4.29899	0.000789196	0.0254025
ENSMUSG00000020297	Nsg2	1.22476	4.24122	0.000792772	0.0254025
ENSMUSG00000021384	Susd3	2.24143	0.404888	0.000797654	0.0254025
ENSMUSG00000037188	Grhl3	1.53354	4.52594	0.000804152	0.0254976
ENSMUSG00000021763	BC067074	1.70948	2.82619	0.000817512	0.0258085
ENSMUSG00000046618	Olfml2a	1.31244	3.27597	0.000826029	0.0259645
ENSMUSG00000041696	Rasl12	1.51484	1.76302	0.00087437	0.0271812
ENSMUSG00000052854	Nrk	1.3001	6.02645	0.000876818	0.0271812
ENSMUSG00000024500	Ppp2r2b	1.49388	2.72397	0.000879711	0.0271812
ENSMUSG00000042757	Tmem108	1.27668	4.86382	0.000892968	0.0273806
ENSMUSG00000025089	Gfra1	1.40148	2.985	0.000893708	0.0273806
ENSMUSG00000036109	Mbnl3	1.06373	4.73663	0.000925448	0.0281987
ENSMUSG00000018166	Erbb3	1.36139	4.65133	0.000928176	0.0281987
ENSMUSG00000058571	Gpc6	1.29793	4.93091	0.000942112	0.0284004
ENSMUSG00000018849	Wwc1	1.27814	3.82092	0.000942637	0.0284004
ENSMUSG00000006576	Slc4a3	1.33289	4.0702	0.000961017	0.0286812
ENSMUSG00000020122	Egfr	1.35173	3.02945	0.000963809	0.0286812
ENSMUSG00000018906	P4ha2	1.29516	6.51774	0.000973289	0.0287423
ENSMUSG00000031285	Dcx	1.56736	3.29867	0.000973779	0.0287423
ENSMUSG00000037440	Vnn1	1.81009	2.85386	0.000995175	0.0291205
ENSMUSG00000020695	Mrc2	1.04423	6.61125	0.000998624	0.0291205
ENSMUSG00000042035	Igsf3	1.05002	6.0657	0.00102777	0.0297315
ENSMUSG00000001506	Col1a1	1.69906	10.9635	0.00103935	0.0299472
ENSMUSG00000041548	Hspb8	1.08668	4.39326	0.00107961	0.0309844
ENSMUSG00000000303	Cdh1	1.5481	5.2967	0.00109564	0.0313206
ENSMUSG00000038132	Rbm24	1.33387	2.62707	0.00110553	0.0314795
ENSMUSG00000040118	Cacna2d1	1.46802	3.4525	0.00113549	0.0322062
ENSMUSG00000055254	Ntrk2	1.35765	3.24983	0.00114532	0.0323586
ENSMUSG00000036832	Lpar3	1.68724	2.28514	0.0011552	0.0324361
ENSMUSG00000015957	Wnt11	1.19742	3.86811	0.00115699	0.0324361
ENSMUSG00000041782	Lad1	1.77321	2.57386	0.00116358	0.0324951
ENSMUSG00000027220	Syt13	1.39584	2.32154	0.00117899	0.0327993
ENSMUSG00000027603	Ggt7	1.50453	1.76453	0.0012234	0.0339049
ENSMUSG00000026185	Igfbp5	1.23607	7.94819	0.00124359	0.0343336
ENSMUSG00000004558	Ndrg2	1.62536	3.62586	0.00125546	0.0345299
ENSMUSG00000075334	Rprm	1.29745	3.45851	0.00127318	0.0348429
ENSMUSG00000000889	Dbh	1.95271	2.35756	0.00127644	0.0348429
ENSMUSG00000027574	Nkain4	1.31358	2.68863	0.00128878	0.0350481
ENSMUSG00000031673	Cdh11	1.04444	6.29004	0.00130515	0.0353607
ENSMUSG00000055235	Wdr86	1.26095	4.46096	0.0013187	0.0355952
ENSMUSG00000001566	Mnx1	1.67682	1.84712	0.00132977	0.0356522
ENSMUSG00000034648	Lrrn1	1.25293	3.93582	0.00133064	0.0356522
ENSMUSG00000031906	Smpd3	1.42889	1.80045	0.0013565	0.0362117
ENSMUSG00000017692	Rhbdl3	1.25004	4.03388	0.00136349	0.0362649
ENSMUSG00000073209	Klf14	1.33664	2.83886	0.00137446	0.0362887
ENSMUSG00000048402	Gli2	1.44972	4.69364	0.00137855	0.0362887
ENSMUSG00000033227	Wnt6	1.76789	5.64998	0.00137938	0.0362887
ENSMUSG00000026825	Dnm1	1.07223	4.76202	0.00139425	0.0363623
ENSMUSG00000021268	Meg3	1.0356	8.55558	0.00139842	0.0363623
ENSMUSG00000031965	Tbx20	1.57354	3.21663	0.00140098	0.0363623
ENSMUSG00000059456	Ptk2b	1.36907	2.44501	0.00143472	0.0370729
ENSMUSG00000057615	Ldoc1	2.08128	2.37124	0.00145623	0.0373561
ENSMUSG00000027315	Spint1	2.00102	4.72615	0.00146714	0.0373561
ENSMUSG00000027570	Col9a3	1.38945	2.27146	0.00146787	0.0373561
ENSMUSG00000032816	Igdcc4	1.31362	4.73548	0.0014714	0.0373561
ENSMUSG00000034891	Sncb	1.59956	1.04757	0.001513	0.0380778
ENSMUSG00000024112	Cacna1h	1.39244	3.98162	0.0015138	0.0380778
ENSMUSG00000031097	Tnni2	1.47479	1.53271	0.0015205	0.0380778
ENSMUSG00000054065	Pkp3	1.72214	2.1738	0.00152222	0.0380778
ENSMUSG00000052512	Nav2	1.75266	4.44183	0.00152605	0.0380778
ENSMUSG00000030217	Art4	1.32193	3.18977	0.00153227	0.0381022
ENSMUSG00000016458	Wt1	1.38658	3.64466	0.00157182	0.0389522
ENSMUSG00000034687	Fras1	1.71039	5.187	0.0015884	0.0392291
ENSMUSG00000024331	Dsc2	1.4281	3.42195	0.00161022	0.0394993
ENSMUSG00000031274	Col4a5	1.15688	5.96794	0.00163117	0.0398785
ENSMUSG00000050010	Shisa3	1.45502	4.12832	0.00165191	0.0401215
ENSMUSG00000057969	Sema3b	1.44855	4.18693	0.00165216	0.0401215
ENSMUSG00000034112	Atp2c2	1.88842	2.62472	0.00172488	0.0414713
ENSMUSG00000031958	Ldhd	2.86503	-1.46216	0.00179321	0.0429719
ENSMUSG00000067438	Hmx1	1.24904	3.09272	0.0018071	0.0431624
ENSMUSG00000036545	Adamts2	1.63625	4.30707	0.00185745	0.0442195
ENSMUSG00000046312	AI464131	1.36998	2.30778	0.00189636	0.0449983
ENSMUSG00000038319	Kcnh2	1.0641	4.55624	0.00190446	0.0450433
ENSMUSG00000001313	Rnd2	1.00284	5.09697	0.00196568	0.0463402
ENSMUSG00000030350	Prmt8	1.33137	2.50537	0.00201554	0.0473619
ENSMUSG00000029778	Adcyap1r1	1.23812	2.76595	0.0020691	0.0483079
ENSMUSG00000039607	Rbms3	1.06122	4.75209	0.00210993	0.0491033
ENSMUSG00000035403	Crb2	1.42241	5.46872	0.00214681	0.0498018

## Sheet: EndovsHE_downregulate
GeneID	GeneName	logFC	logCPM	PValue	FDR
ENSMUSG00000024406	Pou5f1	-3.26316	5.31829	9.40219e-23	6.82693e-19
ENSMUSG00000073894	Rbmxl2	-3.72945	2.82754	2.96307e-15	3.58581e-12
ENSMUSG00000060461	Dppa5a	-3.03101	5.0016	1.39016e-14	1.26174e-11
ENSMUSG00000012396	Nanog	-3.20436	2.61215	2.13684e-12	1.41051e-09
ENSMUSG00000047751	Utf1	-2.51592	4.58964	4.26049e-12	2.57795e-09
ENSMUSG00000068048	Rhox9	-2.81502	3.83983	3.26722e-11	1.69452e-08
ENSMUSG00000046323	Dppa3	-2.84372	4.34943	1.67064e-10	7.13558e-08
ENSMUSG00000061877	BC048679	-4.83861	0.449828	2.60259e-09	8.99878e-07
ENSMUSG00000041359	Tcl1	-3.3321	0.668162	1.10227e-08	2.85843e-06
ENSMUSG00000006200	Rhox6	-2.40806	3.60471	1.7722e-08	4.43721e-06
ENSMUSG00000087166	L1td1	-2.16738	3.40012	4.6352e-08	9.89889e-06
ENSMUSG00000041287	Sox15	-2.8485	1.16666	1.31074e-07	2.50455e-05
ENSMUSG00000005892	Trh	-3.42134	0.888002	1.37765e-07	2.5649e-05
ENSMUSG00000070708	Gtsf1l	-2.95384	0.845339	2.73426e-07	4.51215e-05
ENSMUSG00000058550	Dppa4	-2.11065	2.86334	6.69701e-07	0.000101306
ENSMUSG00000039329	Tex19.1	-2.52561	2.06085	5.41578e-06	0.000655399
ENSMUSG00000044595	Dnd1	-1.70903	3.55369	8.40269e-06	0.000953311
ENSMUSG00000021953	Tdh	-6.53419	-1.62336	1.05645e-05	0.00114491
ENSMUSG00000021255	Esrrb	-1.68033	3.51336	1.28377e-05	0.00127691
ENSMUSG00000033837	Foxh1	-1.9258	2.21933	1.64717e-05	0.00151393
ENSMUSG00000031245	Hmgn5	-1.07163	6.32323	3.05892e-05	0.00249559
ENSMUSG00000028766	Alpl	-1.34757	4.43087	5.38027e-05	0.00394608
ENSMUSG00000040013	Fkbp6	-2.1728	1.38041	0.000121509	0.007173
ENSMUSG00000025597	Klhl4	-1.00177	6.9237	0.000179845	0.00926112
ENSMUSG00000028640	Tfap2c	-1.38751	4.00952	0.000379353	0.0146515
ENSMUSG00000090877	Hspa1b	-1.36641	6.33648	0.000402145	0.0150026
ENSMUSG00000028755	Cda	-1.26181	3.89019	0.00065726	0.0216926
ENSMUSG00000030787	Lyve1	-1.14087	4.14433	0.00160818	0.0394993
ENSMUSG00000056436	Cyct	-1.93791	-0.0100897	0.00166283	0.0402461
ENSMUSG00000051176	Zfp42	-1.58156	1.02574	0.00205547	0.0481444

## Sheet: HEvspreHSC_upregulate
GeneID	GeneName	logFC	logCPM	PValue	FDR
ENSMUSG00000026395	Ptprc	7.06	5.63954	4.66767e-79	8.85574e-76
ENSMUSG00000048120	Entpd1	2.96414	8.13704	1.0628e-74	1.61311e-71
ENSMUSG00000020143	Dock2	5.22129	5.96295	7.06531e-73	8.93644e-70
ENSMUSG00000022122	Ednrb	2.83196	7.82675	1.90992e-65	1.8118e-62
ENSMUSG00000039116	Gpr126	3.03854	6.90545	4.79016e-65	4.03917e-62
ENSMUSG00000002944	Cd36	3.71891	6.09206	1.66931e-57	1.15167e-54
ENSMUSG00000055805	Fmnl1	4.22435	6.11456	2.80561e-56	1.77432e-53
ENSMUSG00000053113	Socs3	3.12609	7.09148	6.14803e-56	3.58903e-53
ENSMUSG00000035283	Adrb1	3.55303	5.77921	1.84525e-50	9.33572e-48
ENSMUSG00000030263	Lrmp	3.87968	5.55268	1.02514e-46	4.3221e-44
ENSMUSG00000033220	Rac2	5.54772	6.49064	1.73178e-43	6.9171e-41
ENSMUSG00000003032	Klf4	2.52209	7.05226	1.16459e-42	4.41905e-40
ENSMUSG00000062515	Fabp4	4.75565	4.94841	2.3134e-42	8.36019e-40
ENSMUSG00000047250	Ptgs1	2.38129	6.88018	5.22396e-42	1.80203e-39
ENSMUSG00000040061	Plcb2	4.22089	4.93656	2.74498e-41	8.67985e-39
ENSMUSG00000069516	Lyz2	6.19942	6.78795	3.84455e-41	1.16432e-38
ENSMUSG00000051506	Wdfy4	5.02498	5.22763	3.98897e-41	1.16432e-38
ENSMUSG00000001123	Lgals9	4.30869	6.50169	1.21054e-39	3.16786e-37
ENSMUSG00000047180	Neurl3	2.90673	6.49472	1.08973e-38	2.66772e-36
ENSMUSG00000030787	Lyve1	3.90429	6.76457	1.45262e-38	3.37405e-36
ENSMUSG00000035459	Stab2	2.63444	7.90386	5.48698e-38	1.22473e-35
ENSMUSG00000009350	Mpo	3.85544	5.40482	9.01811e-38	1.95538e-35
ENSMUSG00000045954	Sdpr	2.40263	6.39567	1.29886e-37	2.66408e-35
ENSMUSG00000028159	Dapp1	3.06407	5.54104	2.0094e-37	4.01298e-35
ENSMUSG00000002107	Celf2	2.47043	6.18243	2.28645e-36	4.44919e-34
ENSMUSG00000051457	Spn	3.80466	5.25584	1.30493e-35	2.4154e-33
ENSMUSG00000020053	Igf1	2.18032	7.75068	1.59494e-35	2.8819e-33
ENSMUSG00000031659	Adcy7	3.32073	6.21107	3.99308e-35	7.04731e-33
ENSMUSG00000037318	Traf3ip3	5.18322	4.34935	5.72425e-35	9.87304e-33
ENSMUSG00000059588	Calcrl	2.06489	9.09459	1.13213e-34	1.86777e-32
ENSMUSG00000059456	Ptk2b	3.18729	5.58833	1.23701e-34	1.99737e-32
ENSMUSG00000020437	Myo1g	4.90442	4.71466	3.66084e-34	5.78793e-32
ENSMUSG00000090877	Hspa1b	2.51672	7.51006	1.20704e-33	1.83205e-31
ENSMUSG00000026890	Lhx6	2.00558	7.04974	2.48101e-33	3.62084e-31
ENSMUSG00000030707	Coro1a	3.72245	7.87799	3.37025e-33	4.78038e-31
ENSMUSG00000003949	Hlf	4.40956	5.268	3.40151e-33	4.78038e-31
ENSMUSG00000027611	Procr	2.25707	7.32923	4.81048e-33	6.40469e-31
ENSMUSG00000020120	Plek	4.48793	6.50034	1.17978e-32	1.51752e-30
ENSMUSG00000031785	Gpr56	2.3163	7.98714	1.21349e-32	1.53486e-30
ENSMUSG00000026579	F5	4.80688	4.59397	1.42342e-32	1.77088e-30
ENSMUSG00000019256	Ahr	2.46705	6.63399	2.66657e-32	3.26397e-30
ENSMUSG00000002111	Sfpi1	4.24603	6.485	6.32309e-32	7.61681e-30
ENSMUSG00000020154	Ptprb	1.87163	8.79509	9.8703e-32	1.1704e-29
ENSMUSG00000036461	Elf1	2.34272	6.2571	1.49477e-31	1.7452e-29
ENSMUSG00000030208	Emp1	1.96001	7.98713	1.91614e-31	2.20231e-29
ENSMUSG00000031264	Btk	4.56805	4.47207	4.09401e-31	4.56903e-29
ENSMUSG00000060063	Alox5ap	2.83198	5.72398	5.82937e-31	6.41146e-29
ENSMUSG00000022372	Sla	4.82538	4.94461	9.7457e-31	1.04169e-28
ENSMUSG00000038393	Txnip	1.86523	8.15387	4.44637e-30	4.6866e-28
ENSMUSG00000070354	Evi2b	6.28938	4.17362	4.92693e-30	5.12198e-28
ENSMUSG00000027955	Fam198b	1.81043	7.26462	6.70341e-30	6.87462e-28
ENSMUSG00000004266	Ptpn6	2.85084	6.68198	7.76867e-30	7.86086e-28
ENSMUSG00000053626	Tll1	2.61128	6.52871	9.58222e-30	9.56835e-28
ENSMUSG00000026712	Mrc1	6.26568	8.46111	2.53175e-29	2.46326e-27
ENSMUSG00000054404	Slfn5	3.75765	4.92878	3.5048e-29	3.36683e-27
ENSMUSG00000031389	Arhgap4	3.93652	5.38381	3.71763e-29	3.52664e-27
ENSMUSG00000024300	Myo1f	5.66107	5.73281	3.92561e-29	3.67796e-27
ENSMUSG00000031101	Sash3	3.34675	5.41409	1.90093e-28	1.75929e-26
ENSMUSG00000034116	Vav1	4.41467	5.55284	2.82446e-28	2.55177e-26
ENSMUSG00000055447	Cd47	1.81178	7.03507	3.03387e-28	2.70871e-26
ENSMUSG00000044786	Zfp36	3.59146	8.19288	4.623e-28	4.03264e-26
ENSMUSG00000025094	Slc18a2	2.13967	6.39839	2.51264e-27	2.09543e-25
ENSMUSG00000016024	Lbp	1.83715	6.66514	2.64853e-27	2.18475e-25
ENSMUSG00000045817	Zfp36l2	1.65318	9.00314	4.23583e-27	3.45653e-25
ENSMUSG00000020682	Mmp28	2.00655	7.15192	7.55247e-27	5.97038e-25
ENSMUSG00000029675	Eln	2.62458	6.91525	7.8103e-27	6.11055e-25
ENSMUSG00000028859	Csf3r	2.98462	5.28036	1.15085e-26	8.91202e-25
ENSMUSG00000026979	Psd4	3.71714	4.52692	2.01806e-26	1.53151e-24
ENSMUSG00000020788	Atp2a3	2.47736	5.76911	2.38811e-26	1.79439e-24
ENSMUSG00000018008	Cyth4	3.15999	6.87742	2.95636e-26	2.17824e-24
ENSMUSG00000022488	Nckap1l	5.23948	6.50096	3.36227e-26	2.45349e-24
ENSMUSG00000000078	Klf6	1.6606	8.23636	4.21312e-26	3.04508e-24
ENSMUSG00000032202	Rab27a	2.25654	6.32392	4.99535e-26	3.57639e-24
ENSMUSG00000030560	Ctsc	4.89487	7.46725	1.57087e-25	1.0937e-23
ENSMUSG00000020077	Srgn	2.98709	5.70282	4.06073e-25	2.7763e-23
ENSMUSG00000048865	Arhgap30	6.18658	4.96008	4.34636e-25	2.94504e-23
ENSMUSG00000035356	Nfkbiz	3.43333	6.48861	4.64343e-25	3.11849e-23
ENSMUSG00000020423	Btg2	1.83236	7.31029	5.42451e-25	3.54884e-23
ENSMUSG00000021880	Rnase6	11.0798	2.48177	1.07406e-24	6.9667e-23
ENSMUSG00000041836	Ptpre	3.2378	4.67583	1.13333e-24	7.28884e-23
ENSMUSG00000023034	Nr4a1	2.01128	7.8275	1.20625e-24	7.69263e-23
ENSMUSG00000028214	Gem	2.31073	5.70401	1.79436e-24	1.13478e-22
ENSMUSG00000087107	AI662270	5.06423	3.74309	2.47422e-24	1.55181e-22
ENSMUSG00000024965	Fermt3	3.00556	6.42391	2.69479e-24	1.67629e-22
ENSMUSG00000091971	Hspa1a	2.09197	6.1165	4.30346e-24	2.61271e-22
ENSMUSG00000031165	Was	3.0198	5.39601	4.51684e-24	2.7205e-22
ENSMUSG00000029298	Gbp9	2.91815	4.78663	5.50908e-24	3.26628e-22
ENSMUSG00000074743	Thbd	1.62016	7.53945	6.78777e-24	3.99321e-22
ENSMUSG00000018654	Ikzf1	3.17763	5.87378	7.99658e-24	4.66816e-22
ENSMUSG00000090698	Apold1	1.75103	7.42463	1.76029e-23	9.96929e-22
ENSMUSG00000055435	Maf	3.91542	7.16577	2.07832e-23	1.16832e-21
ENSMUSG00000002897	Il17ra	3.21844	4.9039	2.34811e-23	1.31028e-21
ENSMUSG00000025597	Klhl4	2.0194	7.91241	3.5412e-23	1.96162e-21
ENSMUSG00000070327	Rnf213	2.38346	6.81917	1.4177e-22	7.74026e-21
ENSMUSG00000028497	Ptplad2	2.43251	5.7031	2.03161e-22	1.08576e-20
ENSMUSG00000041481	Serpina3g	3.59303	4.36747	2.50899e-22	1.32497e-20
ENSMUSG00000024431	Nr3c1	2.31723	5.67497	2.51412e-22	1.32497e-20
ENSMUSG00000031133	Arhgef6	3.14109	5.41928	2.69217e-22	1.40902e-20
ENSMUSG00000022102	Dok2	2.80946	5.94039	2.73573e-22	1.42202e-20
ENSMUSG00000056220	Pla2g4a	2.34526	5.37298	5.06665e-22	2.56339e-20
ENSMUSG00000005672	Kit	1.71551	7.70077	5.63422e-22	2.81303e-20
ENSMUSG00000070034	Sp110	3.65241	4.60454	7.0174e-22	3.48072e-20
ENSMUSG00000019122	Ccl9	6.12491	5.19824	8.25686e-22	4.06892e-20
ENSMUSG00000037922	Bank1	11.1936	2.59345	1.04825e-21	5.13236e-20
ENSMUSG00000053062	Jam2	2.80556	5.48977	1.07509e-21	5.23005e-20
ENSMUSG00000022439	Parvg	4.34373	4.27682	1.21463e-21	5.83408e-20
ENSMUSG00000019982	Myb	4.41125	5.91848	1.7238e-21	8.17621e-20
ENSMUSG00000066800	Rnasel	3.38405	5.47554	2.35804e-21	1.09787e-19
ENSMUSG00000032322	Pstpip1	3.58913	3.99273	2.37897e-21	1.10085e-19
ENSMUSG00000028337	Coro2a	3.57454	4.54137	3.27182e-21	1.50484e-19
ENSMUSG00000038147	Cd84	6.83479	3.92111	7.15293e-21	3.21205e-19
ENSMUSG00000032515	Csrnp1	2.13011	6.08436	9.17669e-21	4.09658e-19
ENSMUSG00000027500	Stmn2	1.65565	6.8224	9.71894e-21	4.31328e-19
ENSMUSG00000015950	Ncf1	4.17317	5.36419	1.80876e-20	7.9345e-19
ENSMUSG00000022575	Gsdmd	3.22754	4.68865	1.86407e-20	8.13015e-19
ENSMUSG00000031613	Hpgd	2.19901	5.4025	2.47988e-20	1.05729e-18
ENSMUSG00000021583	Erap1	2.33152	5.75049	2.55451e-20	1.08303e-18
ENSMUSG00000030921	Trim30a	3.46254	5.14787	2.60376e-20	1.09777e-18
ENSMUSG00000034330	Plcg2	1.83083	7.12813	3.06677e-20	1.27878e-18
ENSMUSG00000026068	Il18rap	5.2724	2.46032	3.31757e-20	1.36832e-18
ENSMUSG00000022952	Runx1	2.03569	6.07599	3.70965e-20	1.52176e-18
ENSMUSG00000072620	Slfn2	5.099	5.87182	3.7752e-20	1.54032e-18
ENSMUSG00000005087	Cd44	1.90358	6.6775	4.84764e-20	1.95685e-18
ENSMUSG00000039405	Prss23	1.54698	6.87999	5.75156e-20	2.30945e-18
ENSMUSG00000040253	Gbp7	4.16924	4.49013	5.78884e-20	2.31218e-18
ENSMUSG00000045092	S1pr1	1.65603	7.80558	6.06246e-20	2.4088e-18
ENSMUSG00000018899	Irf1	2.3166	5.66491	6.50612e-20	2.57161e-18
ENSMUSG00000025888	Casp1	11.502	2.89314	1.15632e-19	4.54678e-18
ENSMUSG00000026358	Rgs1	7.78554	3.89844	1.30833e-19	5.11798e-18
ENSMUSG00000047414	Flrt2	2.08489	8.12307	1.33494e-19	5.1953e-18
ENSMUSG00000052085	Dock8	2.47262	6.072	1.37766e-19	5.3342e-18
ENSMUSG00000075411	Bin2	3.53591	5.40026	1.62455e-19	6.25822e-18
ENSMUSG00000022150	Dab2	2.83406	8.98268	1.77936e-19	6.81999e-18
ENSMUSG00000026321	Tnfrsf11a	4.67625	4.71134	2.16496e-19	8.21496e-18
ENSMUSG00000020573	Pik3cg	2.55997	5.72535	2.58403e-19	9.75631e-18
ENSMUSG00000021367	Edn1	2.0843	6.39341	3.0487e-19	1.13415e-17
ENSMUSG00000004328	Hif3a	1.64331	6.46469	4.0658e-19	1.49783e-17
ENSMUSG00000027111	Itga6	1.48603	9.19327	4.10345e-19	1.5044e-17
ENSMUSG00000030336	Cd27	5.49776	3.28402	4.27071e-19	1.55819e-17
ENSMUSG00000027199	Gatm	3.47432	6.53671	4.52207e-19	1.64201e-17
ENSMUSG00000021676	Iqgap2	1.97083	6.02024	5.26816e-19	1.90381e-17
ENSMUSG00000026826	Nr4a2	2.36018	5.16346	5.98926e-19	2.15415e-17
ENSMUSG00000043252	Tmem64	1.66931	7.26494	7.93257e-19	2.8263e-17
ENSMUSG00000041112	Elmo1	1.39276	7.13608	8.02376e-19	2.84543e-17
ENSMUSG00000026786	Apbb1ip	3.37403	4.77678	8.73089e-19	3.0818e-17
ENSMUSG00000032548	Slco2a1	2.67213	4.83976	1.03233e-18	3.62701e-17
ENSMUSG00000006389	Mpl	3.51697	4.62587	1.52036e-18	5.26848e-17
ENSMUSG00000074785	Plxnc1	2.88892	5.87759	1.6663e-18	5.74798e-17
ENSMUSG00000022885	St6gal1	1.33067	7.61149	1.79874e-18	6.17677e-17
ENSMUSG00000005583	Mef2c	1.34816	7.70309	1.9547e-18	6.68207e-17
ENSMUSG00000058806	Col13a1	2.02089	5.70319	2.53605e-18	8.59199e-17
ENSMUSG00000010142	Tnfrsf13b	4.24196	3.98335	3.6558e-18	1.2222e-16
ENSMUSG00000086040	Wipf3	2.28952	5.10274	4.00425e-18	1.32123e-16
ENSMUSG00000024338	Psmb8	7.17075	3.56126	4.12742e-18	1.35013e-16
ENSMUSG00000040345	Arhgap9	3.97408	4.19874	4.36028e-18	1.42018e-16
ENSMUSG00000029254	Stap1	9.87429	1.32985	5.28808e-18	1.71501e-16
ENSMUSG00000030325	Klrb1c	9.90679	1.36144	5.557e-18	1.79456e-16
ENSMUSG00000015355	Cd48	7.99877	2.07144	6.46118e-18	2.07771e-16
ENSMUSG00000030788	Rnf141	1.4846	6.69496	7.24271e-18	2.3192e-16
ENSMUSG00000026315	Serpinb8	5.21343	3.59203	8.79972e-18	2.80593e-16
ENSMUSG00000032440	Tgfbr2	1.36439	8.53276	1.1362e-17	3.5484e-16
ENSMUSG00000030156	Cd69	9.84409	1.30036	1.15384e-17	3.58872e-16
ENSMUSG00000030287	Itpr2	1.82403	6.14483	1.20859e-17	3.74367e-16
ENSMUSG00000048163	Selplg	4.17469	3.83392	1.3109e-17	4.04408e-16
ENSMUSG00000019850	Tnfaip3	3.33896	6.07202	1.37162e-17	4.19728e-16
ENSMUSG00000037860	Aim2	2.31025	5.18286	1.56745e-17	4.77725e-16
ENSMUSG00000027843	Ptpn22	4.97364	2.31418	2.00318e-17	6.08084e-16
ENSMUSG00000024900	Cpt1a	1.87086	6.23674	2.3609e-17	7.1382e-16
ENSMUSG00000036908	Unc93b1	4.79614	6.73302	3.16802e-17	9.50282e-16
ENSMUSG00000060802	B2m	2.04096	8.14162	4.67556e-17	1.38605e-15
ENSMUSG00000029826	Zc3hav1	2.15446	5.81728	5.50129e-17	1.61819e-15
ENSMUSG00000071068	Treml2	2.93893	4.82353	7.01522e-17	2.04763e-15
ENSMUSG00000000290	Itgb2	3.81625	3.93275	8.3452e-17	2.42341e-15
ENSMUSG00000022876	Samsn1	1.96724	5.59663	8.36649e-17	2.42341e-15
ENSMUSG00000030786	Itgam	6.116	4.5626	9.14888e-17	2.63996e-15
ENSMUSG00000029810	Tmem176b	1.62643	6.94237	1.26175e-16	3.62706e-15
ENSMUSG00000079563	Pglyrp2	3.63191	3.44239	1.29739e-16	3.71545e-15
ENSMUSG00000037902	Sirpa	3.02821	7.74515	1.37282e-16	3.91667e-15
ENSMUSG00000010803	Gabra1	6.01998	1.57783	1.44653e-16	4.11151e-15
ENSMUSG00000022667	Cd200r1	3.8024	3.20277	1.48103e-16	4.19386e-15
ENSMUSG00000028599	Tnfrsf1b	3.5399	5.57438	1.65883e-16	4.64533e-15
ENSMUSG00000003420	Fcgrt	3.06986	7.01572	1.71986e-16	4.79853e-15
ENSMUSG00000026222	Sp100	4.36895	3.8392	1.75358e-16	4.87469e-15
ENSMUSG00000030691	Fchsd2	1.65613	6.49116	1.76378e-16	4.88517e-15
ENSMUSG00000022014	Epsti1	7.86284	2.77745	1.99896e-16	5.51642e-15
ENSMUSG00000022537	Tmem44	1.37089	6.67825	2.10562e-16	5.78969e-15
ENSMUSG00000029925	Tbxas1	4.44884	3.86604	2.27438e-16	6.20874e-15
ENSMUSG00000028382	Rod1	1.30224	8.66032	2.32728e-16	6.33037e-15
ENSMUSG00000049892	Rasd1	2.30281	5.18661	2.65731e-16	7.19329e-15
ENSMUSG00000079481	Nhsl2	1.44238	7.09163	2.66348e-16	7.19329e-15
ENSMUSG00000030830	Itgal	4.54562	4.69228	2.74591e-16	7.3635e-15
ENSMUSG00000020189	Osbpl8	1.56095	6.03793	2.90955e-16	7.74757e-15
ENSMUSG00000034422	Parp14	4.85685	4.97612	3.51548e-16	9.29581e-15
ENSMUSG00000023186	Vwa5a	1.91275	6.00783	4.01742e-16	1.05862e-14
ENSMUSG00000078945	Naip2	2.10824	5.13264	4.41218e-16	1.15862e-14
ENSMUSG00000025997	Ikzf2	2.10799	5.26097	5.05678e-16	1.31876e-14
ENSMUSG00000053063	Clec12a	6.97085	1.92555	5.46139e-16	1.4194e-14
ENSMUSG00000039706	Ldb2	1.20981	7.62671	5.55216e-16	1.43807e-14
ENSMUSG00000075602	Ly6a	4.54011	2.86334	5.69743e-16	1.47067e-14
ENSMUSG00000022309	Angpt1	2.21208	5.20633	6.15212e-16	1.58266e-14
ENSMUSG00000026480	Ncf2	2.13356	6.50979	6.23966e-16	1.59976e-14
ENSMUSG00000002699	Lcp2	3.54389	5.29393	6.93969e-16	1.76729e-14
ENSMUSG00000028341	Nr4a3	4.11512	2.54924	7.19737e-16	1.82678e-14
ENSMUSG00000066406	Akap13	1.38616	7.11093	1.14045e-15	2.84701e-14
ENSMUSG00000052837	Junb	1.86771	8.18933	1.14541e-15	2.85e-14
ENSMUSG00000036943	Rab8b	1.46435	7.35074	1.15009e-15	2.85229e-14
ENSMUSG00000029333	Rasgef1b	2.60684	6.07436	1.22055e-15	3.01718e-14
ENSMUSG00000016534	Lamp2	1.29485	8.14004	1.49559e-15	3.66129e-14
ENSMUSG00000003206	Ebi3	5.40733	3.11923	1.68491e-15	4.08523e-14
ENSMUSG00000078670	Fam174b	1.69128	6.12506	1.85267e-15	4.46345e-14
ENSMUSG00000027763	Mbnl1	1.80852	7.0763	2.24396e-15	5.33838e-14
ENSMUSG00000000275	Trim25	1.30865	7.49409	2.50834e-15	5.93015e-14
ENSMUSG00000019872	Smpdl3a	1.90628	5.27769	2.81412e-15	6.6324e-14
ENSMUSG00000057596	Trim30d	5.92329	1.8122	2.90903e-15	6.83487e-14
ENSMUSG00000057729	Prtn3	3.40634	3.50756	3.11949e-15	7.30673e-14
ENSMUSG00000018427	Ypel2	1.85873	5.95802	3.28805e-15	7.64926e-14
ENSMUSG00000003847	Nfat5	1.48341	7.43765	3.29597e-15	7.64926e-14
ENSMUSG00000061288	Taok3	2.13229	5.32657	5.20117e-15	1.18534e-13
ENSMUSG00000023828	Slc22a3	3.68289	3.43868	5.76125e-15	1.30125e-13
ENSMUSG00000020787	P2rx1	2.68087	4.27343	5.96157e-15	1.3425e-13
ENSMUSG00000036019	Tmtc2	1.73542	6.00953	6.56231e-15	1.46907e-13
ENSMUSG00000090035	Galnt4	1.58737	5.88811	6.96929e-15	1.55102e-13
ENSMUSG00000027544	Nfatc2	3.11028	4.4603	7.38605e-15	1.63897e-13
ENSMUSG00000047810	Ccdc88b	4.27413	4.248	7.75142e-15	1.70509e-13
ENSMUSG00000030067	Foxp1	1.43199	7.41172	7.87896e-15	1.72813e-13
ENSMUSG00000057554	Lgals8	1.56011	6.01279	7.94748e-15	1.73814e-13
ENSMUSG00000021886	Gpr65	6.36241	2.95597	8.50665e-15	1.85509e-13
ENSMUSG00000046688	Tifa	3.52331	4.16969	8.77892e-15	1.90898e-13
ENSMUSG00000045930	Clec14a	1.21909	8.35809	9.37366e-15	2.03248e-13
ENSMUSG00000050138	Kcnk12	6.03442	1.59056	1.00859e-14	2.16834e-13
ENSMUSG00000027947	Il6ra	5.40661	4.13173	1.02635e-14	2.20027e-13
ENSMUSG00000021596	Mctp1	5.02596	3.50123	1.04203e-14	2.22759e-13
ENSMUSG00000028037	Ifi44	6.73376	3.10709	1.06046e-14	2.26064e-13
ENSMUSG00000030745	Il21r	5.19603	3.76442	1.06758e-14	2.26944e-13
ENSMUSG00000036478	Btg1	1.21238	8.40712	1.19049e-14	2.51661e-13
ENSMUSG00000075415	Fnbp1	1.13313	7.79205	1.33525e-14	2.80699e-13
ENSMUSG00000019832	Rab32	3.49234	5.16766	1.43884e-14	3.0164e-13
ENSMUSG00000073938	Olfr632	9.04254	0.553326	1.59022e-14	3.32457e-13
ENSMUSG00000040990	Sh3kbp1	1.31282	6.51661	1.71375e-14	3.57299e-13
ENSMUSG00000006386	Tek	1.28476	9.21976	1.9015e-14	3.95355e-13
ENSMUSG00000051022	Hs3st1	2.17869	5.0533	1.98191e-14	4.10948e-13
ENSMUSG00000031103	Elf4	1.15484	7.44615	1.99433e-14	4.12396e-13
ENSMUSG00000033016	Nfatc1	1.54887	6.4096	2.03097e-14	4.18833e-13
ENSMUSG00000034484	Snx2	1.64858	8.0562	2.30781e-14	4.74632e-13
ENSMUSG00000026357	Rgs18	3.99579	2.31405	2.32376e-14	4.76622e-13
ENSMUSG00000022906	Parp9	2.13074	4.79076	2.36803e-14	4.84393e-13
ENSMUSG00000042684	Npl	2.64475	5.6326	3.73295e-14	7.5545e-13
ENSMUSG00000025969	Nrp2	1.38757	9.415	3.82284e-14	7.71583e-13
ENSMUSG00000019920	Lims1	1.27472	7.90972	4.96477e-14	9.91517e-13
ENSMUSG00000040435	Ppp1r15a	1.44937	7.27738	6.03436e-14	1.19569e-12
ENSMUSG00000031375	Bgn	1.14412	8.17413	6.27107e-14	1.23935e-12
ENSMUSG00000028581	Laptm5	2.3356	8.285	6.66247e-14	1.31329e-12
ENSMUSG00000036006	Fam65b	2.1968	5.05429	6.73643e-14	1.32442e-12
ENSMUSG00000040483	Xaf1	3.662	4.59008	7.36305e-14	1.43646e-12
ENSMUSG00000004040	Stat3	1.17083	7.35436	1.01065e-13	1.95161e-12
ENSMUSG00000033355	Rtp4	4.63558	3.79003	1.09794e-13	2.11479e-12
ENSMUSG00000008575	Nfib	1.49073	6.58949	1.2049e-13	2.30531e-12
ENSMUSG00000019817	Plagl1	1.55052	10.1559	1.23425e-13	2.35344e-12
ENSMUSG00000037110	Ralgapa2	1.9669	6.61493	1.28399e-13	2.42998e-12
ENSMUSG00000021298	Gpr132	5.40632	2.06334	1.41257e-13	2.66666e-12
ENSMUSG00000055541	Lair1	10.3586	1.79108	1.66094e-13	3.09703e-12
ENSMUSG00000029135	Fosl2	1.445	6.62723	1.71082e-13	3.1822e-12
ENSMUSG00000062329	Cytl1	3.90499	2.86264	1.86211e-13	3.44671e-12
ENSMUSG00000030142	Clec4e	3.62149	2.89638	1.99813e-13	3.67163e-12
ENSMUSG00000038578	Susd1	1.51363	5.87821	2.31704e-13	4.24735e-12
ENSMUSG00000022180	Slc7a8	2.99849	5.97816	2.43326e-13	4.44964e-12
ENSMUSG00000001930	Vwf	1.77173	10.2551	3.65472e-13	6.60374e-12
ENSMUSG00000030761	Myo7a	1.24042	6.89167	3.71912e-13	6.70414e-12
ENSMUSG00000024079	Eif2ak2	1.65378	5.52224	3.834e-13	6.86047e-12
ENSMUSG00000030096	Slc6a6	1.11196	8.81905	3.84201e-13	6.86047e-12
ENSMUSG00000074622	Mafb	1.60803	6.16433	3.89297e-13	6.93515e-12
ENSMUSG00000022831	Hcls1	1.93734	6.39176	4.32187e-13	7.66323e-12
ENSMUSG00000000058	Cav2	1.687	5.53386	4.43885e-13	7.83406e-12
ENSMUSG00000042759	Apobr	3.8634	2.71394	4.89407e-13	8.61742e-12
ENSMUSG00000038481	Cdk19	1.31321	6.42636	4.92445e-13	8.65084e-12
ENSMUSG00000039997	Ifi203	8.30073	2.39772	5.0439e-13	8.84021e-12
ENSMUSG00000021457	Syk	1.24729	7.04997	5.3068e-13	9.237e-12
ENSMUSG00000074272	Ceacam1	2.27164	4.49484	5.65253e-13	9.74934e-12
ENSMUSG00000036833	Pnpla7	1.98287	5.21689	6.48039e-13	1.11266e-11
ENSMUSG00000048376	F2r	1.17087	9.16197	6.83479e-13	1.17086e-11
ENSMUSG00000026104	Stat1	1.64973	6.13103	6.91813e-13	1.18247e-11
ENSMUSG00000021360	Gcnt2	1.90827	5.17137	6.96227e-13	1.18734e-11
ENSMUSG00000029468	P2rx7	3.83319	3.82605	7.03524e-13	1.19709e-11
ENSMUSG00000032000	Birc3	1.99754	4.72412	7.11191e-13	1.20743e-11
ENSMUSG00000031451	Gas6	2.62207	7.5706	7.2737e-13	1.23215e-11
ENSMUSG00000060487	Samd5	2.91793	3.40048	7.31902e-13	1.23706e-11
ENSMUSG00000031246	Sh3bgrl	1.22139	8.00116	7.47658e-13	1.2553e-11
ENSMUSG00000025860	Xiap	1.33077	7.85345	7.60227e-13	1.27359e-11
ENSMUSG00000027009	Itga4	1.76417	6.61574	7.97918e-13	1.33086e-11
ENSMUSG00000007655	Cav1	1.19746	7.80628	8.78152e-13	1.45827e-11
ENSMUSG00000022255	Mtdh	1.21063	8.06153	8.95427e-13	1.48371e-11
ENSMUSG00000045636	Mtus1	1.15973	6.85708	9.53441e-13	1.57297e-11
ENSMUSG00000028399	Ptprd	1.49812	6.6977	9.59852e-13	1.58011e-11
ENSMUSG00000038173	Enpp6	4.85055	1.0992	1.21688e-12	1.99028e-11
ENSMUSG00000041439	Mfsd6	2.69098	3.79116	1.22474e-12	1.99883e-11
ENSMUSG00000056413	Adap1	3.17094	3.71704	1.31013e-12	2.12448e-11
ENSMUSG00000031196	F8	3.0411	3.43626	1.40894e-12	2.27984e-11
ENSMUSG00000029413	Naaa	2.02523	5.19264	1.47107e-12	2.3753e-11
ENSMUSG00000054641	Mmrn1	1.39017	8.22622	1.48624e-12	2.3947e-11
ENSMUSG00000054690	Emcn	1.0597	9.71826	1.57026e-12	2.5151e-11
ENSMUSG00000032679	Cd59a	1.44744	5.82838	1.5709e-12	2.5151e-11
ENSMUSG00000035004	Igsf6	5.26891	4.18391	1.65596e-12	2.64571e-11
ENSMUSG00000062866	Phactr2	1.35102	6.61056	1.83838e-12	2.92484e-11
ENSMUSG00000024921	Smarca2	1.2811	6.49949	1.97098e-12	3.12271e-11
ENSMUSG00000027660	Skil	1.24677	7.61912	2.01511e-12	3.17935e-11
ENSMUSG00000032812	Arap1	1.41433	6.89431	2.04629e-12	3.22184e-11
ENSMUSG00000033880	Lgals3bp	3.8898	5.06648	2.06835e-12	3.24984e-11
ENSMUSG00000025612	Bach1	1.11027	7.79954	2.18539e-12	3.41958e-11
ENSMUSG00000040247	Tbc1d10c	2.73048	3.65931	2.3156e-12	3.61587e-11
ENSMUSG00000034751	Mast4	1.24546	6.66559	2.41148e-12	3.75016e-11
ENSMUSG00000027931	Npr1	1.03133	8.52735	2.5112e-12	3.89724e-11
ENSMUSG00000024042	Sik1	1.35338	6.70212	2.5716e-12	3.97473e-11
ENSMUSG00000000861	Bcl11a	1.63854	5.73776	2.68193e-12	4.13683e-11
ENSMUSG00000026288	Inpp5d	1.38938	7.25391	3.25467e-12	4.98984e-11
ENSMUSG00000037405	Icam1	1.24709	7.6071	3.31414e-12	5.06057e-11
ENSMUSG00000042228	Lyn	1.20513	7.30474	3.74097e-12	5.67805e-11
ENSMUSG00000037833	Sh2d4b	2.52269	3.98439	4.04192e-12	6.09823e-11
ENSMUSG00000028163	Nfkb1	1.13188	7.64689	4.12632e-12	6.21323e-11
ENSMUSG00000041685	Fcho2	1.2535	6.91117	4.71513e-12	7.07177e-11
ENSMUSG00000026447	Pik3c2b	1.09349	7.48342	7.8078e-12	1.15956e-10
ENSMUSG00000026335	Pam	1.06516	7.6827	8.86025e-12	1.3068e-10
ENSMUSG00000061119	Prcp	1.0228	9.28374	8.94381e-12	1.31407e-10
ENSMUSG00000049502	Dtx3l	2.15499	5.13515	9.09281e-12	1.32703e-10
ENSMUSG00000047735	Samd9l	3.29854	3.18466	9.87493e-12	1.4384e-10
ENSMUSG00000028755	Cda	1.92215	4.62183	9.91775e-12	1.44187e-10
ENSMUSG00000028552	Eps15	1.20903	7.3156	1.02321e-11	1.48473e-10
ENSMUSG00000049744	Arhgap15	7.39731	1.4944	1.03931e-11	1.50235e-10
ENSMUSG00000022099	Epb4.9	1.09651	7.05963	1.05792e-11	1.52344e-10
ENSMUSG00000033730	Egr3	4.14313	2.51732	1.07399e-11	1.54366e-10
ENSMUSG00000029204	Rhoh	4.80146	2.62699	1.09735e-11	1.57425e-10
ENSMUSG00000021025	Nfkbia	1.76533	6.81371	1.15411e-11	1.65255e-10
ENSMUSG00000035566	Pcdh17	1.64503	7.26114	1.24338e-11	1.77368e-10
ENSMUSG00000034613	Ppm1h	2.72268	4.70542	1.293e-11	1.84101e-10
ENSMUSG00000024887	Asah2	1.72876	5.41968	1.37828e-11	1.95876e-10
ENSMUSG00000024818	Slc25a45	1.55938	5.92564	1.38381e-11	1.96294e-10
ENSMUSG00000056724	Nbeal2	1.48539	5.78101	1.52559e-11	2.15471e-10
ENSMUSG00000079363	Gbp4	2.86139	3.15049	1.65878e-11	2.32259e-10
ENSMUSG00000052560	Cpne8	1.91601	4.79571	1.85691e-11	2.59045e-10
ENSMUSG00000030220	Arhgdib	1.55812	7.36601	1.94559e-11	2.70919e-10
ENSMUSG00000040605	Bace2	1.8621	4.75483	2.05635e-11	2.85295e-10
ENSMUSG00000038175	Mylip	1.62651	5.31657	2.40484e-11	3.31222e-10
ENSMUSG00000062901	Klhl24	1.31195	6.75999	2.42516e-11	3.32813e-10
ENSMUSG00000024691	Fam111a	1.12595	6.755	2.7125e-11	3.70904e-10
ENSMUSG00000009614	Sardh	1.87675	5.28643	2.76023e-11	3.76075e-10
ENSMUSG00000017561	Crlf3	1.12418	6.91179	2.88237e-11	3.91312e-10
ENSMUSG00000043157	Arl11	4.08791	2.08673	2.91384e-11	3.94878e-10
ENSMUSG00000043631	Ecm2	3.49379	3.10464	2.92775e-11	3.96055e-10
ENSMUSG00000064215	Ifi27l1	3.43196	3.07064	3.19848e-11	4.29615e-10
ENSMUSG00000062210	Tnfaip8	1.25883	6.2941	3.31636e-11	4.44662e-10
ENSMUSG00000028268	Gbp3	3.42929	2.93263	3.5432e-11	4.73404e-10
ENSMUSG00000016496	Cd274	4.18691	2.23315	3.68619e-11	4.91119e-10
ENSMUSG00000044734	Serpinb1a	3.66334	2.27561	3.75664e-11	4.99132e-10
ENSMUSG00000026430	Rassf5	3.11858	3.7915	3.76207e-11	4.99132e-10
ENSMUSG00000019989	Enpp3	1.26326	6.09909	4.12521e-11	5.44455e-10
ENSMUSG00000067714	Lpar5	4.86998	1.34507	4.25285e-11	5.59357e-10
ENSMUSG00000037926	Ssh2	1.38032	6.32	4.45047e-11	5.82321e-10
ENSMUSG00000020272	Stk10	1.16682	6.45908	5.14766e-11	6.68931e-10
ENSMUSG00000026832	Cytip	3.81716	2.78756	6.08767e-11	7.88385e-10
ENSMUSG00000026896	Ifih1	3.58257	3.27226	6.30218e-11	8.13389e-10
ENSMUSG00000042817	Flt3	2.70857	3.84396	6.3367e-11	8.16456e-10
ENSMUSG00000069874	Irgm2	3.14181	2.9441	6.68074e-11	8.56316e-10
ENSMUSG00000040687	Madd	1.25073	6.03345	6.6912e-11	8.56316e-10
ENSMUSG00000027698	Nceh1	2.31859	4.23081	7.21298e-11	9.18445e-10
ENSMUSG00000019810	Fuca2	1.2393	6.23042	7.38984e-11	9.37817e-10
ENSMUSG00000056025	Clca1	2.74689	3.05973	7.93132e-11	9.99846e-10
ENSMUSG00000035284	Vps13c	1.45345	5.82026	8.03729e-11	1.01153e-09
ENSMUSG00000058396	Gpr182	1.45513	5.7076	8.56958e-11	1.06965e-09
ENSMUSG00000050075	Gpr171	4.76606	2.3488	8.6322e-11	1.07569e-09
ENSMUSG00000056069	Fam105a	2.56652	4.73884	9.08353e-11	1.13008e-09
ENSMUSG00000047446	Arl4a	1.22685	6.0412	9.45207e-11	1.17401e-09
ENSMUSG00000043131	Mob1a	1.07905	8.02267	9.58154e-11	1.18814e-09
ENSMUSG00000049420	Tmem200a	3.08882	2.3292	9.66744e-11	1.19684e-09
ENSMUSG00000027580	BC006779	1.34027	6.02029	9.77701e-11	1.20843e-09
ENSMUSG00000034472	Rasd2	3.38569	2.414	1.04718e-10	1.2896e-09
ENSMUSG00000011008	Mcoln2	5.06258	3.02417	1.0481e-10	1.2896e-09
ENSMUSG00000039087	Rreb1	1.06429	6.96691	1.09827e-10	1.34867e-09
ENSMUSG00000040296	Ddx58	2.20339	4.70119	1.11294e-10	1.36448e-09
ENSMUSG00000039853	Trim14	4.98103	3.04003	1.1803e-10	1.44008e-09
ENSMUSG00000041417	Pik3r1	1.09255	6.92121	1.21569e-10	1.47851e-09
ENSMUSG00000040181	Fmo1	1.27992	5.82663	1.22834e-10	1.48912e-09
ENSMUSG00000091747	D17H6S56E-5	1.11642	7.7386	1.25426e-10	1.51665e-09
ENSMUSG00000048218	Amigo2	1.22827	6.16265	1.25843e-10	1.51832e-09
ENSMUSG00000024521	Pmaip1	3.53385	3.63484	1.26798e-10	1.52742e-09
ENSMUSG00000039936	Pik3cd	2.4034	5.57265	1.47955e-10	1.76824e-09
ENSMUSG00000075269	Bex6	8.56042	0.115584	1.49019e-10	1.77816e-09
ENSMUSG00000034792	Gna15	2.71159	3.87762	1.52457e-10	1.81347e-09
ENSMUSG00000032050	Rdx	1.1215	9.63816	1.53299e-10	1.82064e-09
ENSMUSG00000044167	Foxo1	1.04502	6.72735	1.69668e-10	2.00678e-09
ENSMUSG00000037876	Jmjd1c	1.30187	7.37512	1.69766e-10	2.00678e-09
ENSMUSG00000027435	Cd93	1.03745	10.0451	1.93569e-10	2.28105e-09
ENSMUSG00000024130	Abca3	1.05442	6.82457	1.98623e-10	2.33698e-09
ENSMUSG00000030559	Rab38	2.50464	3.6035	2.23442e-10	2.61682e-09
ENSMUSG00000024420	Zfp521	1.25826	7.46917	2.30643e-10	2.6887e-09
ENSMUSG00000009585	Apobec3	1.31794	5.92145	2.3564e-10	2.73855e-09
ENSMUSG00000039167	Eltd1	1.14124	7.68876	2.36091e-10	2.7396e-09
ENSMUSG00000034480	Diap2	1.60786	5.19186	2.374e-10	2.75058e-09
ENSMUSG00000030894	Tpp1	1.2383	6.9917	2.47625e-10	2.86031e-09
ENSMUSG00000021451	Sema4d	2.20701	5.50159	2.54859e-10	2.93494e-09
ENSMUSG00000041058	Wwp1	1.57362	6.12873	2.67559e-10	3.06723e-09
ENSMUSG00000042129	Rassf4	2.71347	5.0152	2.73483e-10	3.12569e-09
ENSMUSG00000087149	Itih5l-ps	8.32867	-0.101617	2.80596e-10	3.19736e-09
ENSMUSG00000015243	Abca1	1.48586	7.9524	2.83975e-10	3.23102e-09
ENSMUSG00000056501	Cebpb	2.99909	6.26154	2.87855e-10	3.27026e-09
ENSMUSG00000020100	Slc29a3	1.58504	5.22685	3.09196e-10	3.50746e-09
ENSMUSG00000021876	Rnase4	3.02394	5.65662	3.11435e-10	3.52758e-09
ENSMUSG00000028249	Sdcbp	1.06451	8.912	3.1907e-10	3.60868e-09
ENSMUSG00000021127	Zfp36l1	1.00677	7.90314	3.19876e-10	3.61241e-09
ENSMUSG00000019647	Sema6a	1.227	7.33981	3.50688e-10	3.93694e-09
ENSMUSG00000021998	Lcp1	1.18305	9.0052	3.7253e-10	4.16367e-09
ENSMUSG00000026879	Gsn	1.45761	6.30363	3.82751e-10	4.27162e-09
ENSMUSG00000031506	Ptpn7	1.59417	5.05739	4.02454e-10	4.47833e-09
ENSMUSG00000041992	Rapgef5	1.41145	6.38637	4.09606e-10	4.5446e-09
ENSMUSG00000033083	Tbc1d4	1.49657	6.0202	4.5476e-10	5.02354e-09
ENSMUSG00000059149	Mfsd4	1.63385	5.24551	4.66988e-10	5.15112e-09
ENSMUSG00000068798	Rap1a	1.04794	6.77573	5.04813e-10	5.52818e-09
ENSMUSG00000025429	Pstpip2	3.48441	2.59238	5.27627e-10	5.76139e-09
ENSMUSG00000024759	Atl3	1.0757	7.28427	5.49308e-10	5.98951e-09
ENSMUSG00000037362	Nov	2.71445	4.20485	5.68138e-10	6.17331e-09
ENSMUSG00000022353	Mtss1	1.01083	7.73247	5.68605e-10	6.17331e-09
ENSMUSG00000058099	Nfam1	2.86901	4.93209	5.7294e-10	6.21148e-09
ENSMUSG00000021065	Fut8	1.261	5.86279	5.79603e-10	6.27245e-09
ENSMUSG00000021182	Ccdc88c	1.13989	6.17037	5.81022e-10	6.27245e-09
ENSMUSG00000040648	Ppip5k2	1.12983	6.67795	5.93338e-10	6.38702e-09
ENSMUSG00000073411	H2-D1	1.54706	7.89058	6.06362e-10	6.51796e-09
ENSMUSG00000023341	Mx2	4.62896	2.0128	6.20745e-10	6.65636e-09
ENSMUSG00000060090	Rp2h	1.56146	5.27853	6.20991e-10	6.65636e-09
ENSMUSG00000028514	Usp24	1.00496	7.14593	6.60742e-10	7.07245e-09
ENSMUSG00000036622	Atp13a2	1.16783	7.68255	6.83436e-10	7.30507e-09
ENSMUSG00000024511	Rab27b	2.01181	4.13306	6.90476e-10	7.36994e-09
ENSMUSG00000005142	Man2b1	1.24285	7.72288	7.17981e-10	7.64202e-09
ENSMUSG00000027506	Tpd52	1.82149	6.61887	7.86659e-10	8.33793e-09
ENSMUSG00000029647	Pan3	1.08039	7.13395	7.88647e-10	8.34734e-09
ENSMUSG00000021775	Nr1d2	2.21485	4.29286	9.00111e-10	9.47426e-09
ENSMUSG00000044037	Als2cl	1.34073	6.1546	9.31081e-10	9.78667e-09
ENSMUSG00000079110	Capn3	3.6415	1.27918	9.4699e-10	9.92639e-09
ENSMUSG00000029373	Pf4	3.85889	5.87581	9.68765e-10	1.01406e-08
ENSMUSG00000029265	Dr1	1.07049	6.94562	1.15352e-09	1.19591e-08
ENSMUSG00000029299	Abcg3	4.37764	2.88775	1.17407e-09	1.21555e-08
ENSMUSG00000025790	Slco3a1	1.00159	7.19725	1.19326e-09	1.23374e-08
ENSMUSG00000034042	Gpbp1l1	1.10444	6.72738	1.20783e-09	1.2471e-08
ENSMUSG00000032487	Ptgs2	3.34782	3.56724	1.24923e-09	1.28809e-08
ENSMUSG00000032359	Ctsh	1.58062	7.475	1.39654e-09	1.43414e-08
ENSMUSG00000000244	Tspan32	2.25217	4.10841	1.44202e-09	1.47885e-08
ENSMUSG00000071203	Naip5	2.41649	3.64415	1.4565e-09	1.48969e-08
ENSMUSG00000030217	Art4	1.7298	5.03577	1.52364e-09	1.55207e-08
ENSMUSG00000002985	Apoe	3.16808	9.8874	1.56185e-09	1.58886e-08
ENSMUSG00000021822	Plau	1.16752	7.41758	1.58376e-09	1.60899e-08
ENSMUSG00000040152	Thbs1	1.2861	6.41757	1.63872e-09	1.66259e-08
ENSMUSG00000024659	Anxa1	1.66844	4.70973	1.65424e-09	1.67387e-08
ENSMUSG00000019873	Reep3	1.3034	6.02348	1.65897e-09	1.67642e-08
ENSMUSG00000047888	Tnrc6b	1.08086	6.67886	1.71956e-09	1.73534e-08
ENSMUSG00000026158	Ogfrl1	1.69478	5.35193	1.73831e-09	1.75193e-08
ENSMUSG00000002147	Stat6	1.17937	6.58777	1.7445e-09	1.75584e-08
ENSMUSG00000031255	Sytl4	1.5577	4.93414	1.75642e-09	1.76549e-08
ENSMUSG00000067212	H2-T23	2.25123	4.34667	1.76973e-09	1.77652e-08
ENSMUSG00000053641	Dennd4a	1.85887	5.27356	1.82111e-09	1.8256e-08
ENSMUSG00000026872	Zeb2	1.42857	6.62831	1.82343e-09	1.8256e-08
ENSMUSG00000030551	Nr2f2	1.21387	7.93316	1.8378e-09	1.83756e-08
ENSMUSG00000037465	Klf10	1.08862	6.53564	2.03849e-09	2.02514e-08
ENSMUSG00000092274	Neat1	2.78188	5.12659	2.03875e-09	2.02514e-08
ENSMUSG00000022973	Synj1	1.46245	5.61622	2.11199e-09	2.09058e-08
ENSMUSG00000068015	Lrch1	1.23707	5.63421	2.11289e-09	2.09058e-08
ENSMUSG00000030492	Slc7a9	3.01014	1.9174	2.1192e-09	2.09137e-08
ENSMUSG00000014773	Dll1	1.13662	6.1958	2.47569e-09	2.42739e-08
ENSMUSG00000030671	Pde3b	1.33178	5.91414	2.5121e-09	2.45991e-08
ENSMUSG00000046916	Myct1	1.05827	6.70054	2.52338e-09	2.46777e-08
ENSMUSG00000058794	Nfe2	1.78828	4.83846	2.53311e-09	2.4741e-08
ENSMUSG00000018986	Slfn3	3.56243	2.93131	2.62464e-09	2.5602e-08
ENSMUSG00000026029	Casp8	1.0614	6.48219	2.63203e-09	2.56412e-08
ENSMUSG00000026580	Selp	4.64947	2.74942	2.6716e-09	2.596e-08
ENSMUSG00000021939	Ctsb	2.02044	10.1464	2.75811e-09	2.67322e-08
ENSMUSG00000046879	Irgm1	2.52034	4.15079	2.81522e-09	2.72509e-08
ENSMUSG00000039126	Prune2	2.88298	4.09948	2.94544e-09	2.83667e-08
ENSMUSG00000038623	Tm6sf1	1.06123	6.71861	2.96285e-09	2.84982e-08
ENSMUSG00000045826	Ptprcap	2.96165	3.53194	3.14609e-09	3.01461e-08
ENSMUSG00000031176	Dynlt3	1.3653	5.45496	3.15119e-09	3.01569e-08
ENSMUSG00000086503	Xist	1.20247	8.7003	3.2373e-09	3.09419e-08
ENSMUSG00000037646	Vps13b	1.24634	6.20524	3.71705e-09	3.51291e-08
ENSMUSG00000046794	Ppp1r3b	1.99208	4.02939	3.7311e-09	3.52181e-08
ENSMUSG00000002257	Def6	1.40306	5.72183	3.82857e-09	3.60484e-08
ENSMUSG00000031224	Magee2	2.02971	4.05939	4.08995e-09	3.83667e-08
ENSMUSG00000028228	Cpne3	1.01381	6.54014	4.11098e-09	3.84689e-08
ENSMUSG00000039145	Camk1d	3.70836	3.69512	4.16508e-09	3.88792e-08
ENSMUSG00000002325	Irf9	1.40643	5.60088	4.22441e-09	3.93845e-08
ENSMUSG00000052142	Rasal3	3.40167	3.21261	4.24978e-09	3.95725e-08
ENSMUSG00000034724	Cnot6l	1.06354	6.81467	4.33021e-09	4.0272e-08
ENSMUSG00000049791	Fzd4	1.16005	6.86408	4.39891e-09	4.08609e-08
ENSMUSG00000040624	Plekhg1	1.19099	6.63394	4.42086e-09	4.10146e-08
ENSMUSG00000029178	Klf3	1.12727	6.30534	4.48211e-09	4.14309e-08
ENSMUSG00000033377	Palmd	1.60625	5.31123	4.54138e-09	4.18767e-08
ENSMUSG00000028944	Prkag2	1.13115	6.37505	4.82672e-09	4.44e-08
ENSMUSG00000031925	Maml2	1.51773	5.19965	4.86028e-09	4.46545e-08
ENSMUSG00000028565	Nfia	1.9204	5.14564	4.90016e-09	4.49666e-08
ENSMUSG00000039899	Fgl2	3.57751	2.65213	5.01865e-09	4.59982e-08
ENSMUSG00000031591	Asah1	1.01566	7.29824	5.13093e-09	4.6914e-08
ENSMUSG00000021306	Gpr137b	1.27053	5.65144	5.6207e-09	5.10844e-08
ENSMUSG00000066026	Dhrs3	1.18574	6.41002	5.83678e-09	5.29848e-08
ENSMUSG00000027177	Hipk3	1.05652	7.73405	5.90219e-09	5.35146e-08
ENSMUSG00000044197	Gpr146	1.8496	5.00071	5.95992e-09	5.39735e-08
ENSMUSG00000029553	Tfec	1.90822	4.90227	6.00447e-09	5.43122e-08
ENSMUSG00000023367	Tmem176a	1.2654	5.77152	6.08635e-09	5.48567e-08
ENSMUSG00000024885	Aldh3b1	3.10108	2.15565	6.37113e-09	5.71519e-08
ENSMUSG00000020034	Tcp11l2	2.60206	4.08603	6.43104e-09	5.75533e-08
ENSMUSG00000006522	Itih3	3.08355	2.64518	6.883e-09	6.14531e-08
ENSMUSG00000057914	Cacnb2	2.6122	2.4135	7.17431e-09	6.38286e-08
ENSMUSG00000015002	Efr3a	1.08294	6.29757	7.29082e-09	6.46379e-08
ENSMUSG00000047126	Cltc	1.03037	9.5546	7.56127e-09	6.68015e-08
ENSMUSG00000022836	Mylk	1.10025	6.25492	7.69009e-09	6.78606e-08
ENSMUSG00000033192	Lpcat2	2.27852	4.31438	7.91655e-09	6.97778e-08
ENSMUSG00000024308	Tapbp	1.45716	6.08192	7.93404e-09	6.98509e-08
ENSMUSG00000050721	Plekho2	1.35449	6.66726	7.96191e-09	7.0015e-08
ENSMUSG00000031402	Mpp1	1.23631	7.04312	8.0955e-09	7.10251e-08
ENSMUSG00000027130	Slc12a6	1.02007	6.8371	8.2821e-09	7.25784e-08
ENSMUSG00000052713	Zfp608	1.1382	7.21871	8.50288e-09	7.44272e-08
ENSMUSG00000022661	Cd200	1.44455	5.06902	8.84421e-09	7.72367e-08
ENSMUSG00000030200	Bcl2l14	3.60039	0.759683	9.26326e-09	8.08033e-08
ENSMUSG00000037685	Atp8a1	1.34372	5.38605	9.69277e-09	8.42594e-08
ENSMUSG00000028015	Ctso	2.05992	4.49937	9.81238e-09	8.52016e-08
ENSMUSG00000018341	Il12rb2	2.48515	2.82004	9.90839e-09	8.59369e-08
ENSMUSG00000034488	Edil3	1.31063	5.37444	9.93282e-09	8.60504e-08
ENSMUSG00000064373	Sepp1	1.84786	9.51661	1.05508e-08	9.0782e-08
ENSMUSG00000020841	Cpd	1.04	8.76154	1.12185e-08	9.57675e-08
ENSMUSG00000039217	Il18	4.98279	1.63149	1.20367e-08	1.02406e-07
ENSMUSG00000061665	Cd2ap	1.05591	6.97063	1.21273e-08	1.02947e-07
ENSMUSG00000070565	Rasal2	1.15414	6.42516	1.22301e-08	1.03703e-07
ENSMUSG00000012519	Mlkl	2.81989	2.22452	1.24406e-08	1.05252e-07
ENSMUSG00000024235	Map3k8	2.48011	3.45876	1.26383e-08	1.06806e-07
ENSMUSG00000030798	Cd37	2.49115	3.54629	1.27322e-08	1.07242e-07
ENSMUSG00000038070	Cntln	1.33611	5.37067	1.39618e-08	1.17208e-07
ENSMUSG00000061666	Gdpd1	1.27667	5.53911	1.40463e-08	1.17657e-07
ENSMUSG00000039146	H28	9.21316	0.710067	1.49244e-08	1.24463e-07
ENSMUSG00000024013	Fgd2	2.24361	5.19942	1.55836e-08	1.29534e-07
ENSMUSG00000051998	Lax1	2.41119	2.71199	1.6598e-08	1.37815e-07
ENSMUSG00000020732	Rab37	2.40898	2.91011	1.72645e-08	1.42879e-07
ENSMUSG00000026628	Atf3	1.67973	7.20144	1.77802e-08	1.46827e-07
ENSMUSG00000020901	Pik3r5	2.98683	3.14249	1.79654e-08	1.48034e-07
ENSMUSG00000042167	Papd4	1.02732	6.49374	1.97398e-08	1.60735e-07
ENSMUSG00000039062	Anpep	1.32801	5.19748	1.99756e-08	1.62481e-07
ENSMUSG00000026463	Atp2b4	1.0605	7.39149	2.0063e-08	1.63017e-07
ENSMUSG00000024789	Jak2	1.06164	5.93899	2.06768e-08	1.67646e-07
ENSMUSG00000061778	Mospd2	1.35432	5.30551	2.12549e-08	1.71965e-07
ENSMUSG00000052384	Lrrc33	1.44356	7.02651	2.1873e-08	1.76778e-07
ENSMUSG00000033004	Mycbp2	1.05471	7.19051	2.29684e-08	1.84843e-07
ENSMUSG00000081534	Slc48a1	1.28102	5.69809	2.3651e-08	1.90135e-07
ENSMUSG00000020009	Ifngr1	1.0114	6.73889	2.37556e-08	1.90774e-07
ENSMUSG00000029426	Scarb2	1.07338	6.27771	2.41928e-08	1.9367e-07
ENSMUSG00000001741	Il16	1.83035	4.32084	2.42259e-08	1.9373e-07
ENSMUSG00000032827	Ppp1r9a	1.01969	6.95007	2.43192e-08	1.94272e-07
ENSMUSG00000026110	Mgat4a	1.76117	4.54475	2.47215e-08	1.97071e-07
ENSMUSG00000039529	Atp8b1	2.3679	3.35789	2.50752e-08	1.99681e-07
ENSMUSG00000020641	Rsad2	1.98264	4.91079	2.57117e-08	2.04107e-07
ENSMUSG00000037369	Kdm6a	1.05099	6.37404	2.68759e-08	2.12459e-07
ENSMUSG00000042289	Hsd3b7	1.09319	6.19392	2.86049e-08	2.25189e-07
ENSMUSG00000029108	Pcdh7	1.23899	6.20371	2.87714e-08	2.26265e-07
ENSMUSG00000024975	Pdcd4	1.1608	6.24652	2.88155e-08	2.26377e-07
ENSMUSG00000033207	Mamdc2	2.15036	3.9164	2.89469e-08	2.27175e-07
ENSMUSG00000023961	Enpp4	1.77977	4.41393	2.9211e-08	2.29011e-07
ENSMUSG00000025314	Ptprj	2.29091	5.84725	2.98825e-08	2.33311e-07
ENSMUSG00000015305	Sash1	1.00338	6.856	3.13898e-08	2.44326e-07
ENSMUSG00000038172	Ttc39b	1.87004	4.02784	3.19098e-08	2.47611e-07
ENSMUSG00000062098	Btbd3	1.13839	6.91069	3.29563e-08	2.5469e-07
ENSMUSG00000037447	Arid5a	2.01254	4.34551	3.30721e-08	2.55325e-07
ENSMUSG00000035992	Fnip1	1.41444	5.2248	3.33732e-08	2.57126e-07
ENSMUSG00000021719	Rgs7bp	2.47489	3.36976	3.51329e-08	2.70135e-07
ENSMUSG00000037625	Cldn11	2.87329	4.33454	3.60862e-08	2.76345e-07
ENSMUSG00000030116	Mfap5	2.50907	2.41442	3.61869e-08	2.76837e-07
ENSMUSG00000040943	Tet2	1.1737	5.85146	3.79897e-08	2.88593e-07
ENSMUSG00000035248	Zcchc6	1.08899	6.7411	3.81193e-08	2.89288e-07
ENSMUSG00000033538	Casp4	2.4662	2.69514	3.88631e-08	2.94343e-07
ENSMUSG00000046449	C77370	1.79916	4.89237	4.05736e-08	3.06687e-07
ENSMUSG00000036257	Pnpla8	1.3435	5.67644	4.57225e-08	3.42197e-07
ENSMUSG00000026768	Itga8	1.57132	4.63193	4.71185e-08	3.51605e-07
ENSMUSG00000022139	Mbnl2	1.16232	6.71164	4.89533e-08	3.64222e-07
ENSMUSG00000071714	Csf2rb2	2.57451	2.95923	4.91009e-08	3.64962e-07
ENSMUSG00000063268	Parp10	1.9048	4.52023	4.92704e-08	3.65507e-07
ENSMUSG00000090124	Ugt1a7c	3.10076	2.40904	5.25217e-08	3.88866e-07
ENSMUSG00000038608	Dock10	2.72383	4.16432	5.3126e-08	3.92956e-07
ENSMUSG00000041633	Kctd12b	1.1665	5.82494	5.50528e-08	4.06021e-07
ENSMUSG00000030313	Dennd5b	1.12042	6.52859	5.55106e-08	4.09e-07
ENSMUSG00000020653	Klf11	1.16691	5.6362	5.70821e-08	4.20171e-07
ENSMUSG00000032020	Ubash3b	1.11208	5.70188	6.03976e-08	4.42165e-07
ENSMUSG00000069805	Fbp1	2.99595	1.23336	6.04197e-08	4.42165e-07
ENSMUSG00000031007	Atp6ap2	1.16918	6.41901	6.36736e-08	4.63742e-07
ENSMUSG00000036503	Rnf13	1.52846	5.83016	6.38974e-08	4.64926e-07
ENSMUSG00000049624	Slc17a5	1.3971	5.0449	6.74466e-08	4.8792e-07
ENSMUSG00000078942	Naip6	2.1313	4.05765	6.74822e-08	4.8792e-07
ENSMUSG00000028161	Ppp3ca	1.07541	7.13722	7.27337e-08	5.232e-07
ENSMUSG00000022894	Adamts5	2.29084	3.96445	7.48925e-08	5.36694e-07
ENSMUSG00000023000	Dhh	1.28995	5.17907	7.60071e-08	5.43655e-07
ENSMUSG00000045205	Dpy19l4	1.0949	6.03167	7.79557e-08	5.5602e-07
ENSMUSG00000038507	Parp12	2.08714	5.08642	8.30452e-08	5.89551e-07
ENSMUSG00000053819	Camk2d	1.18342	5.70351	8.41998e-08	5.97189e-07
ENSMUSG00000031093	Dock11	1.12305	6.87989	8.60212e-08	6.08969e-07
ENSMUSG00000047875	Gpr157	2.538	3.99123	8.68835e-08	6.13928e-07
ENSMUSG00000039191	Rbpj	1.03949	7.28052	8.81556e-08	6.20958e-07
ENSMUSG00000026663	Atf6	1.03579	6.10199	9.4459e-08	6.62522e-07
ENSMUSG00000021638	Ocln	1.54966	4.56646	9.75373e-08	6.82222e-07
ENSMUSG00000044229	Fam55d	1.71056	4.64088	1.01811e-07	7.108e-07
ENSMUSG00000036298	Slc2a13	1.86316	4.46205	1.03189e-07	7.19762e-07
ENSMUSG00000090272	Mndal	6.17886	2.01996	1.03531e-07	7.20824e-07
ENSMUSG00000000266	Mid2	1.35904	5.72218	1.06587e-07	7.39387e-07
ENSMUSG00000015501	Hivep2	1.40017	5.05827	1.10253e-07	7.62725e-07
ENSMUSG00000062949	Atp11c	1.16927	5.87521	1.13239e-07	7.8116e-07
ENSMUSG00000025422	Agap2	1.85168	3.8377	1.13329e-07	7.8116e-07
ENSMUSG00000063889	Crem	1.29632	5.2929	1.16127e-07	7.98269e-07
ENSMUSG00000022508	Bcl6	3.10134	2.22587	1.16676e-07	8.01313e-07
ENSMUSG00000063406	Tmed5	1.31314	6.28666	1.20166e-07	8.23791e-07
ENSMUSG00000069793	Slfn9	1.72225	4.8867	1.23358e-07	8.44153e-07
ENSMUSG00000057722	Lepr	1.74733	4.22083	1.28117e-07	8.74354e-07
ENSMUSG00000038332	Sesn1	1.27508	6.37377	1.30054e-07	8.86777e-07
ENSMUSG00000067336	Bmpr2	1.34086	5.93873	1.38699e-07	9.44025e-07
ENSMUSG00000024399	Ltb	2.18658	3.13589	1.41295e-07	9.59974e-07
ENSMUSG00000002881	Nab1	1.14872	6.05865	1.43381e-07	9.73271e-07
ENSMUSG00000057143	Trim12c	1.99112	4.02718	1.44431e-07	9.77075e-07
ENSMUSG00000001156	Mxd1	1.51167	5.52294	1.44938e-07	9.79459e-07
ENSMUSG00000026126	Ptpn18	1.73223	5.17377	1.50124e-07	1.01181e-06
ENSMUSG00000040865	Ino80d	1.14294	6.42428	1.50383e-07	1.01252e-06
ENSMUSG00000058248	Kcnh1	2.35665	3.46736	1.51215e-07	1.01645e-06
ENSMUSG00000024617	Camk2a	1.99715	3.61158	1.52579e-07	1.0229e-06
ENSMUSG00000065979	Cpped1	1.09244	5.57353	1.55073e-07	1.03779e-06
ENSMUSG00000035158	Mitf	3.87891	2.95824	1.62468e-07	1.0844e-06
ENSMUSG00000020300	Cpeb4	1.3164	5.65721	1.66264e-07	1.10877e-06
ENSMUSG00000021549	Rasa1	1.01293	7.046	1.71329e-07	1.13754e-06
ENSMUSG00000031378	Abcd1	1.04133	6.06961	1.74582e-07	1.15611e-06
ENSMUSG00000038816	Ctnnal1	1.07908	5.87433	1.7667e-07	1.16688e-06
ENSMUSG00000031517	Gpm6a	1.92085	4.06536	1.79131e-07	1.18211e-06
ENSMUSG00000025491	Ifitm1	1.30608	5.17895	1.79446e-07	1.18316e-06
ENSMUSG00000053040	Aph1c	3.35832	1.94758	1.86239e-07	1.22475e-06
ENSMUSG00000050357	Rltpr	1.64849	4.29391	2.05842e-07	1.34899e-06
ENSMUSG00000051048	P4ha3	1.74539	4.55983	2.0998e-07	1.37374e-06
ENSMUSG00000045165	AI467606	2.02131	3.96736	2.13504e-07	1.38961e-06
ENSMUSG00000078920	Ifi47	3.28217	2.98644	2.19843e-07	1.42111e-06
ENSMUSG00000017707	Serinc3	1.0367	8.71716	2.247e-07	1.45128e-06
ENSMUSG00000007812	Zfp655	1.15144	5.37474	2.2873e-07	1.47479e-06
ENSMUSG00000030054	Gp9	2.51923	2.38034	2.28976e-07	1.47512e-06
ENSMUSG00000040592	Cd79b	2.15759	3.53732	2.64754e-07	1.69411e-06
ENSMUSG00000000708	Kat2b	2.02313	4.22365	2.71601e-07	1.73063e-06
ENSMUSG00000022807	Osbpl11	1.11542	6.50041	2.77107e-07	1.76024e-06
ENSMUSG00000004626	Stxbp2	1.06064	6.46885	2.77177e-07	1.76024e-06
ENSMUSG00000039153	Runx2	2.50861	1.70022	2.79135e-07	1.7712e-06
ENSMUSG00000027695	Pld1	1.51073	4.48223	2.82972e-07	1.79405e-06
ENSMUSG00000049929	Lpar4	1.49856	6.21039	2.85995e-07	1.8117e-06
ENSMUSG00000056476	Med12l	1.9779	3.7422	2.89993e-07	1.83396e-06
ENSMUSG00000031627	Irf2	1.04402	5.895	2.93543e-07	1.85487e-06
ENSMUSG00000020828	Pld2	1.43638	5.08425	2.96413e-07	1.87145e-06
ENSMUSG00000028028	Alpk1	1.77662	3.77311	3.11222e-07	1.95842e-06
ENSMUSG00000019880	Rspo3	1.68212	4.23437	3.27604e-07	2.04793e-06
ENSMUSG00000032718	Mansc1	1.53249	4.57891	3.31436e-07	2.06848e-06
ENSMUSG00000024036	Slc37a1	1.7946	4.09939	3.37346e-07	2.10018e-06
ENSMUSG00000032470	Mras	1.26672	5.19863	3.488e-07	2.16793e-06
ENSMUSG00000024642	Tle4	1.01042	6.44149	3.65642e-07	2.25598e-06
ENSMUSG00000048234	Rnf149	1.11075	5.90948	3.67441e-07	2.26524e-06
ENSMUSG00000033705	Stard9	1.25344	5.77458	3.68313e-07	2.26864e-06
ENSMUSG00000051727	Kctd14	2.39234	2.35434	3.72203e-07	2.28684e-06
ENSMUSG00000022788	Fgd4	1.29308	4.94654	3.76757e-07	2.31141e-06
ENSMUSG00000028551	Cdkn2c	2.12388	4.14278	3.78548e-07	2.32052e-06
ENSMUSG00000060791	Gmfg	1.11416	5.94828	3.88928e-07	2.37456e-06
ENSMUSG00000001768	Rin2	1.13448	6.15217	3.98599e-07	2.42774e-06
ENSMUSG00000022306	Zfpm2	1.37826	4.95445	4.22052e-07	2.55623e-06
ENSMUSG00000020057	Dram1	2.18873	2.71258	4.38689e-07	2.64854e-06
ENSMUSG00000042249	Adrbk2	1.84571	4.26352	4.39063e-07	2.64869e-06
ENSMUSG00000015839	Nfe2l2	1.08589	6.69856	4.45949e-07	2.68277e-06
ENSMUSG00000022105	Rb1	1.38626	5.24668	4.50266e-07	2.70124e-06
ENSMUSG00000028164	Manba	1.24207	5.48873	4.57374e-07	2.74172e-06
ENSMUSG00000004933	Matk	2.0057	3.22322	4.64817e-07	2.77974e-06
ENSMUSG00000034459	Ifit1	4.72495	1.55329	4.74682e-07	2.83651e-06
ENSMUSG00000070942	Il1rl2	2.11466	3.01406	4.94353e-07	2.93556e-06
ENSMUSG00000031304	Il2rg	1.13968	5.39641	4.95694e-07	2.94122e-06
ENSMUSG00000056608	Chd9	1.18097	5.92493	5.59435e-07	3.30136e-06
ENSMUSG00000022108	Itm2b	1.15896	9.50577	5.63059e-07	3.32017e-06
ENSMUSG00000034612	Chst11	1.25306	5.76256	5.69064e-07	3.35297e-06
ENSMUSG00000020883	Fbxl20	1.01612	6.30052	5.72147e-07	3.3633e-06
ENSMUSG00000066842	Hmcn1	1.0003	6.77433	5.89798e-07	3.45902e-06
ENSMUSG00000034342	Cbl	1.5008	5.60214	5.9138e-07	3.46562e-06
ENSMUSG00000042404	Dennd4b	1.19393	5.87447	5.92614e-07	3.47017e-06
ENSMUSG00000056888	Glipr1	2.40837	2.52771	6.10291e-07	3.5546e-06
ENSMUSG00000029119	Man2b2	1.20462	6.14674	6.21347e-07	3.6161e-06
ENSMUSG00000042599	Jhdm1d	1.02366	6.0954	6.23903e-07	3.62551e-06
ENSMUSG00000042190	Cmklr1	1.39308	5.18778	6.29136e-07	3.65303e-06
ENSMUSG00000005824	Tnfsf14	2.69309	1.095	6.45081e-07	3.73134e-06
ENSMUSG00000020590	Snx13	1.18943	5.52648	6.48534e-07	3.74846e-06
ENSMUSG00000020715	Ern1	1.18652	5.17724	6.60978e-07	3.81748e-06
ENSMUSG00000008976	Gabpa	1.0626	6.77229	6.66155e-07	3.83861e-06
ENSMUSG00000018076	Med13l	1.11781	6.50292	6.71104e-07	3.86127e-06
ENSMUSG00000068966	Zbtb34	1.00558	5.89713	6.78899e-07	3.89725e-06
ENSMUSG00000028211	Trp53inp1	1.39384	5.27235	6.79717e-07	3.89811e-06
ENSMUSG00000034593	Myo5a	1.55609	6.60737	6.85397e-07	3.92564e-06
ENSMUSG00000060044	Tmem26	1.54971	4.31798	6.8838e-07	3.93975e-06
ENSMUSG00000034265	Zdhhc14	2.25434	3.39804	6.89345e-07	3.94231e-06
ENSMUSG00000032688	Malt1	1.27222	5.17956	7.03027e-07	4.0145e-06
ENSMUSG00000022419	Deptor	2.3122	3.30196	7.10612e-07	4.05172e-06
ENSMUSG00000036499	Eea1	1.04285	5.79408	7.26646e-07	4.13487e-06
ENSMUSG00000034006	Pqlc1	1.13436	5.75173	7.31328e-07	4.15423e-06
ENSMUSG00000033386	Frrs1	1.7256	4.01914	7.5194e-07	4.25539e-06
ENSMUSG00000032633	Flcn	1.02289	6.2734	7.5769e-07	4.28154e-06
ENSMUSG00000071497	Nutf2-ps1	4.398	1.41647	8.17801e-07	4.59045e-06
ENSMUSG00000005686	Ampd3	1.8599	3.40668	8.27566e-07	4.63498e-06
ENSMUSG00000028864	Hgf	2.45186	2.96743	8.30027e-07	4.64534e-06
ENSMUSG00000020707	Rnf135	1.74019	3.69057	8.61679e-07	4.80476e-06
ENSMUSG00000027293	Ehd4	1.2904	8.08808	8.65262e-07	4.8212e-06
ENSMUSG00000055024	Ep300	1.10903	6.97215	8.83786e-07	4.91719e-06
ENSMUSG00000045498	Pcdhb3	2.45178	2.16998	8.87151e-07	4.92869e-06
ENSMUSG00000004552	Ctse	3.07683	2.51337	8.92485e-07	4.9547e-06
ENSMUSG00000048960	Prex2	1.07063	7.05547	1.03199e-06	5.64656e-06
ENSMUSG00000029994	Anxa4	1.35398	5.19632	1.07357e-06	5.84874e-06
ENSMUSG00000023845	Lnpep	1.39593	5.04505	1.15169e-06	6.24746e-06
ENSMUSG00000019790	Stxbp5	1.13407	6.14776	1.19229e-06	6.44007e-06
ENSMUSG00000042015	Wdr41	1.13582	5.41056	1.23865e-06	6.66673e-06
ENSMUSG00000020220	Vps13d	1.0264	6.36194	1.28863e-06	6.91852e-06
ENSMUSG00000020463	Smek2	1.00017	6.61624	1.28907e-06	6.91852e-06
ENSMUSG00000038843	Gcnt1	1.31378	4.7178	1.33101e-06	7.12845e-06
ENSMUSG00000037940	Inpp4b	1.9253	4.55108	1.35579e-06	7.25096e-06
ENSMUSG00000004043	Stat5a	1.19562	5.06072	1.44332e-06	7.649e-06
ENSMUSG00000024663	Rab3il1	1.32457	6.65901	1.49051e-06	7.86614e-06
ENSMUSG00000059401	Mamld1	2.42582	3.34004	1.55853e-06	8.18524e-06
ENSMUSG00000051669	AU021092	1.38023	5.44523	1.60575e-06	8.40994e-06
ENSMUSG00000039158	Akna	1.01573	5.85846	1.60997e-06	8.42044e-06
ENSMUSG00000070031	Sp140	1.93746	3.84803	1.62128e-06	8.45629e-06
ENSMUSG00000027615	Hps3	1.0307	5.50325	1.65576e-06	8.61245e-06
ENSMUSG00000053399	Adamts18	2.04441	4.89778	1.66029e-06	8.63011e-06
ENSMUSG00000026676	Ccdc3	2.32541	2.51906	1.68491e-06	8.75206e-06
ENSMUSG00000062939	Stat4	1.9493	3.45689	1.68721e-06	8.75802e-06
ENSMUSG00000015533	Itga2	1.15838	5.76705	1.71732e-06	8.90822e-06
ENSMUSG00000026094	Stk17b	1.37618	4.82918	1.73678e-06	8.98461e-06
ENSMUSG00000033792	Atp7a	1.51399	5.85006	1.75173e-06	9.05578e-06
ENSMUSG00000050473	Slc35d3	2.62729	2.45004	1.96667e-06	1.00709e-05
ENSMUSG00000036918	Ttc7	1.94938	4.31926	2.00329e-06	1.02446e-05
ENSMUSG00000036356	Csgalnact1	1.41499	4.92821	2.05129e-06	1.04619e-05
ENSMUSG00000030322	Mbd4	1.1676	5.41264	2.33058e-06	1.17676e-05
ENSMUSG00000036533	Cdc42ep3	1.33081	4.71862	2.37588e-06	1.19725e-05
ENSMUSG00000020102	Slc16a7	2.86891	2.79464	2.40275e-06	1.20998e-05
ENSMUSG00000060519	Tor3a	1.69399	4.83222	2.43973e-06	1.22698e-05
ENSMUSG00000056130	Ticam2	2.99841	2.12824	2.54289e-06	1.27464e-05
ENSMUSG00000036452	Arhgap26	1.43478	4.61849	2.60135e-06	1.3005e-05
ENSMUSG00000039747	Orai2	1.38707	4.4944	2.60629e-06	1.30211e-05
ENSMUSG00000034297	Med13	1.19461	6.87679	2.63685e-06	1.31479e-05
ENSMUSG00000038007	Acer2	1.02379	7.19792	2.67977e-06	1.33356e-05
ENSMUSG00000026399	Cd55	1.54957	4.26301	2.73423e-06	1.35888e-05
ENSMUSG00000030055	Rab43	1.13738	5.81237	2.88047e-06	1.41763e-05
ENSMUSG00000043913	Ccdc60	1.54816	3.92567	3.30596e-06	1.61033e-05
ENSMUSG00000021948	Prkcd	1.36315	6.23278	3.33707e-06	1.62444e-05
ENSMUSG00000025509	Pnpla2	1.11512	5.24785	3.43705e-06	1.66883e-05
ENSMUSG00000059326	Csf2ra	1.3314	5.34065	3.5124e-06	1.70323e-05
ENSMUSG00000026072	Il1r1	1.56456	3.97815	3.53996e-06	1.71331e-05
ENSMUSG00000021180	Rps6ka5	1.4981	4.24101	3.60974e-06	1.74375e-05
ENSMUSG00000004446	Bid	1.43477	4.48503	3.84177e-06	1.84526e-05
ENSMUSG00000020376	Rnf130	1.02346	6.93379	3.93059e-06	1.88079e-05
ENSMUSG00000052331	Ankrd44	1.70473	4.22455	3.94698e-06	1.88744e-05
ENSMUSG00000037652	Phc3	1.15001	5.66383	4.02081e-06	1.91791e-05
ENSMUSG00000056268	Dennd1b	1.69959	4.18552	4.11034e-06	1.95815e-05
ENSMUSG00000030793	Pycard	2.22648	4.09677	4.12767e-06	1.96518e-05
ENSMUSG00000031583	Wrn	1.09023	5.21474	4.28654e-06	2.03443e-05
ENSMUSG00000027589	Pcmtd2	1.04513	5.82488	4.63189e-06	2.18603e-05
ENSMUSG00000001588	Acap1	1.31174	4.97792	4.73422e-06	2.22602e-05
ENSMUSG00000021728	Emb	1.14078	5.73241	4.74441e-06	2.22943e-05
ENSMUSG00000060427	Zfp868	1.11776	5.15181	4.85913e-06	2.2777e-05
ENSMUSG00000032596	Uba7	1.47326	4.80346	4.92817e-06	2.30721e-05
ENSMUSG00000021068	Nin	1.03537	6.79341	5.16543e-06	2.40493e-05
ENSMUSG00000037095	Lrg1	2.95961	1.53043	5.8093e-06	2.67193e-05
ENSMUSG00000040212	Emp3	1.16926	5.36748	6.1816e-06	2.82944e-05
ENSMUSG00000033790	Tubgcp5	1.08402	5.4661	6.25471e-06	2.85946e-05
ENSMUSG00000009739	Pou6f1	1.30712	4.53215	6.42198e-06	2.92711e-05
ENSMUSG00000037416	Dmxl1	1.01559	5.9475	6.51825e-06	2.9621e-05
ENSMUSG00000030137	Tuba8	2.27128	1.5704	6.74161e-06	3.05263e-05
ENSMUSG00000078853	Igtp	2.1246	3.07727	6.77742e-06	3.06701e-05
ENSMUSG00000024985	Tcf7l2	1.03217	5.55067	6.79077e-06	3.07123e-05
ENSMUSG00000033540	Idua	1.57768	4.6659	6.84297e-06	3.08931e-05
ENSMUSG00000025083	Afap1l2	1.40759	4.1702	7.73915e-06	3.45305e-05
ENSMUSG00000042042	Csgalnact2	1.67666	4.65275	7.73968e-06	3.45305e-05
ENSMUSG00000056602	Fry	1.2288	4.86275	7.80742e-06	3.4764e-05
ENSMUSG00000042659	Arrdc4	1.04769	5.20236	7.86321e-06	3.49584e-05
ENSMUSG00000021238	Aldh6a1	1.14884	4.82256	8.01819e-06	3.5564e-05
ENSMUSG00000030760	Acer3	1.32687	4.68396	8.41577e-06	3.71105e-05
ENSMUSG00000034795	Ccdc122	2.37227	1.39738	8.44002e-06	3.71959e-05
ENSMUSG00000020227	Irak3	3.86976	3.18234	8.65218e-06	3.80205e-05
ENSMUSG00000071669	Snx29	1.74127	3.28749	8.71807e-06	3.82879e-05
ENSMUSG00000035184	Fam124a	3.93129	3.654	8.99167e-06	3.93983e-05
ENSMUSG00000075470	Alg10b	1.08986	6.25951	9.00161e-06	3.9419e-05
ENSMUSG00000026875	Traf1	2.18923	1.48589	9.1946e-06	4.01483e-05
ENSMUSG00000039908	Slc26a11	1.21469	4.64707	9.37038e-06	4.08219e-05
ENSMUSG00000031555	Adam9	1.01141	6.05535	9.55874e-06	4.14996e-05
ENSMUSG00000034258	Mfsd7c	1.62105	3.54707	9.5676e-06	4.15143e-05
ENSMUSG00000021186	Fbln5	1.47189	4.73996	9.76473e-06	4.22008e-05
ENSMUSG00000071713	Csf2rb	2.0277	5.02435	1.00475e-05	4.33489e-05
ENSMUSG00000039943	Plcb4	1.13387	5.26395	1.01852e-05	4.37741e-05
ENSMUSG00000034266	Batf	2.24214	2.89278	1.01865e-05	4.37741e-05
ENSMUSG00000047804	Akap10	1.01766	5.73613	1.03468e-05	4.44127e-05
ENSMUSG00000005465	Il27ra	1.66781	3.8917	1.05653e-05	4.5223e-05
ENSMUSG00000039236	Isg20	2.73786	0.659676	1.05828e-05	4.52721e-05
ENSMUSG00000031662	Snx20	2.47411	3.41902	1.11357e-05	4.74769e-05
ENSMUSG00000071984	Fndc1	1.94829	3.03875	1.13181e-05	4.80877e-05
ENSMUSG00000021665	Hexb	1.05481	6.43374	1.27581e-05	5.35811e-05
ENSMUSG00000039084	Chad	1.93162	2.39179	1.31257e-05	5.49731e-05
ENSMUSG00000025241	Fyco1	1.01458	5.48371	1.32367e-05	5.53765e-05
ENSMUSG00000021371	Ccdc90a	1.2305	4.52322	1.32783e-05	5.552e-05
ENSMUSG00000031295	Phka2	1.01242	5.71285	1.38125e-05	5.76268e-05
ENSMUSG00000043336	Filip1l	1.09577	5.54924	1.40471e-05	5.8477e-05
ENSMUSG00000029716	Trfr2	1.72536	3.14799	1.42173e-05	5.90915e-05
ENSMUSG00000058126	Tpm3-rs7	1.9725	3.47522	1.43588e-05	5.96111e-05
ENSMUSG00000038844	Kif16b	1.14128	5.2074	1.4442e-05	5.98909e-05
ENSMUSG00000011148	Adssl1	2.03015	3.31426	1.46668e-05	6.06905e-05
ENSMUSG00000021738	Atxn7	1.16642	5.1885	1.52275e-05	6.27368e-05
ENSMUSG00000047793	Sned1	1.51133	3.78369	1.53222e-05	6.3093e-05
ENSMUSG00000041132	N4bp2l1	2.30119	2.72804	1.55199e-05	6.37684e-05
ENSMUSG00000039987	Phtf2	1.18507	5.08788	1.55591e-05	6.38606e-05
ENSMUSG00000017978	Cadps2	2.02661	3.05025	1.56991e-05	6.44002e-05
ENSMUSG00000020650	Bcap29	1.23833	4.66845	1.65065e-05	6.73484e-05
ENSMUSG00000001986	Gria3	1.66166	3.95256	1.69422e-05	6.90148e-05
ENSMUSG00000056536	Pign	1.09932	4.92201	1.73883e-05	7.06424e-05
ENSMUSG00000039005	Tlr4	1.26356	4.5633	1.76856e-05	7.1735e-05
ENSMUSG00000015214	Mtmr1	1.08291	4.89146	1.79295e-05	7.26854e-05
ENSMUSG00000004655	Aqp1	1.06264	6.40709	1.85715e-05	7.50873e-05
ENSMUSG00000034156	Bzrap1	2.23616	2.64458	1.95873e-05	7.88165e-05
ENSMUSG00000033107	Rnf125	1.66941	3.56811	1.99384e-05	8.01019e-05
ENSMUSG00000018845	Unc45b	1.25352	4.41714	2.02675e-05	8.1338e-05
ENSMUSG00000027227	Sord	1.22271	5.2943	2.03069e-05	8.14099e-05
ENSMUSG00000020021	Fgd6	1.04186	5.52811	2.12922e-05	8.50007e-05
ENSMUSG00000026778	Prkcq	1.45743	3.84269	2.14864e-05	8.56861e-05
ENSMUSG00000041272	Tox	1.58763	3.97742	2.19484e-05	8.73448e-05
ENSMUSG00000029372	Ppbp	1.429	4.05418	2.33847e-05	9.2608e-05
ENSMUSG00000029798	Herc6	1.35221	4.09472	2.43371e-05	9.55481e-05
ENSMUSG00000036334	Igsf10	1.1793	5.01858	2.5768e-05	0.000100593
ENSMUSG00000031712	Il15	1.65957	3.39989	2.73627e-05	0.000105785
ENSMUSG00000028189	Ctbs	1.05998	4.9815	2.79959e-05	0.000107951
ENSMUSG00000054509	Parp4	1.07844	4.87233	2.81252e-05	0.000108346
ENSMUSG00000047146	Tet1	1.07913	5.30357	2.85094e-05	0.000109548
ENSMUSG00000087370	Tmem170b	1.12524	4.6814	2.95773e-05	0.000113136
ENSMUSG00000038807	Rap1gap2	1.87248	3.02461	3.20154e-05	0.000121199
ENSMUSG00000040111	Gramd1b	1.66373	4.00607	3.21797e-05	0.000121741
ENSMUSG00000045062	Pcdhb7	1.91079	2.13423	3.37691e-05	0.000127075
ENSMUSG00000024298	Zfp871	1.32247	5.2929	3.53459e-05	0.000132661
ENSMUSG00000030966	Trim21	1.67507	3.65232	3.59641e-05	0.000134781
ENSMUSG00000024383	Map3k2	1.26014	5.12477	3.62207e-05	0.000135609
ENSMUSG00000051335	Gfod1	1.01159	5.04075	3.70328e-05	0.00013824
ENSMUSG00000022946	Dopey2	1.12494	4.98986	3.70775e-05	0.000138339
ENSMUSG00000039841	Zfp800	1.51204	4.50102	3.75498e-05	0.000139964
ENSMUSG00000020806	Rhbdf2	1.25814	5.26932	3.77075e-05	0.000140482
ENSMUSG00000032508	Myd88	1.08357	5.43869	3.78016e-05	0.000140717
ENSMUSG00000052087	Rgs14	1.98968	2.97974	3.88949e-05	0.000144198
ENSMUSG00000001020	S100a4	2.02067	1.57451	3.96678e-05	0.000146776
ENSMUSG00000028076	Cd1d1	1.31994	4.584	4.1388e-05	0.000152695
ENSMUSG00000030337	Vamp1	1.57478	3.38378	4.40381e-05	0.000161296
ENSMUSG00000053835	H2-T24	3.33755	3.53345	4.66834e-05	0.000169919
ENSMUSG00000023206	Il15ra	2.04826	1.97497	4.72968e-05	0.000171904
ENSMUSG00000036792	Mbd5	1.10546	4.9042	4.75908e-05	0.00017289
ENSMUSG00000064109	Hcst	3.17046	-0.0629166	4.77501e-05	0.000173054
ENSMUSG00000029503	P2rx2	2.13046	1.80044	4.98322e-05	0.00018017
ENSMUSG00000035104	Fam176a	1.02078	4.94507	4.99283e-05	0.000180385
ENSMUSG00000036466	Megf11	1.58525	3.08364	5.03886e-05	0.000181749
ENSMUSG00000034940	Synrg	1.01385	5.53019	5.04477e-05	0.000181875
ENSMUSG00000021725	Parp8	1.24949	4.19731	5.06585e-05	0.000182549
ENSMUSG00000025931	Paqr8	1.1711	4.54065	5.17664e-05	0.000186276
ENSMUSG00000064262	Gimap8	1.13797	5.18783	5.26973e-05	0.000189266
ENSMUSG00000011171	Vipr2	1.81222	2.23058	5.27736e-05	0.000189451
ENSMUSG00000044934	Zfp367	1.09425	5.19501	5.29711e-05	0.00018998
ENSMUSG00000029275	Gfi1	1.37982	5.04245	5.37449e-05	0.000192301
ENSMUSG00000024766	Lipo1	1.51997	3.92888	5.51118e-05	0.000196543
ENSMUSG00000050097	Ces2b	2.70251	2.17873	5.53114e-05	0.000196885
ENSMUSG00000036712	Cyld	1.21284	4.82497	5.79988e-05	0.000205813
ENSMUSG00000039410	Prdm16	1.12381	4.53337	5.97578e-05	0.000211324
ENSMUSG00000045827	Serpinb9	1.45908	4.17705	6.05174e-05	0.000213612
ENSMUSG00000026483	Fam129a	1.55176	3.637	6.1426e-05	0.000216719
ENSMUSG00000030107	Usp18	3.21368	2.2242	6.2321e-05	0.000219468
ENSMUSG00000035183	Slc24a5	2.07453	1.93115	6.33007e-05	0.000222512
ENSMUSG00000051341	Zfp52	1.70229	2.60693	6.41389e-05	0.000225035
ENSMUSG00000029634	Rnf6	1.01648	4.88343	6.47322e-05	0.000226906
ENSMUSG00000001911	Nfix	1.35846	3.94152	6.69299e-05	0.000233842
ENSMUSG00000035847	Ids	1.16624	5.05682	6.89968e-05	0.000240191
ENSMUSG00000067369	Trmt2b	1.00672	4.91823	6.93505e-05	0.000241091
ENSMUSG00000022292	Rrm2b	1.44147	4.23795	7.2151e-05	0.000250139
ENSMUSG00000036501	Fam13b	1.06378	5.45599	7.35636e-05	0.000254687
ENSMUSG00000019947	Arid5b	1.18289	5.25787	7.61201e-05	0.000262341
ENSMUSG00000025531	Chm	1.01044	5.33726	7.84924e-05	0.000269997
ENSMUSG00000034853	Acot11	1.25945	4.10223	7.8797e-05	0.000270706
ENSMUSG00000003134	Tbc1d8	1.07942	4.74294	8.00993e-05	0.000274683
ENSMUSG00000020467	Efemp1	1.608	3.51559	8.20582e-05	0.000280893
ENSMUSG00000026202	Tuba4a	1.13477	4.64444	8.49162e-05	0.000289501
ENSMUSG00000056870	Gulp1	1.14051	4.91489	8.57682e-05	0.00029211
ENSMUSG00000023982	Guca1a	2.23503	0.952416	8.90764e-05	0.000301652
ENSMUSG00000056054	S100a8	6.40813	-1.74001	8.92569e-05	0.000302128
ENSMUSG00000000154	Slc22a18	1.79666	2.23387	9.2303e-05	0.000311351
ENSMUSG00000017830	Dhx58	2.59535	3.44848	9.3837e-05	0.00031608
ENSMUSG00000030681	Mvp	1.30402	5.53219	9.40097e-05	0.000316522
ENSMUSG00000034664	Itga2b	1.03045	5.16465	0.000104652	0.000348948
ENSMUSG00000020758	Itgb4	1.5525	2.97161	0.000106992	0.000356124
ENSMUSG00000009654	Oit3	1.17979	5.40829	0.000110272	0.000365918
ENSMUSG00000027800	Tm4sf1	1.30773	4.94519	0.000114263	0.00037817
ENSMUSG00000038963	Slco4a1	1.99276	2.45788	0.000118702	0.000390477
ENSMUSG00000033066	Gas7	1.28512	6.30908	0.000120064	0.000394272
ENSMUSG00000038217	Tlcd2	1.18769	4.26343	0.000123069	0.000403617
ENSMUSG00000020581	Agr2	2.22277	0.832539	0.000128886	0.000420696
ENSMUSG00000019726	Lyst	1.26603	4.78661	0.000129927	0.000423912
ENSMUSG00000028232	Tmem68	1.09592	4.93495	0.000138298	0.000448331
ENSMUSG00000044921	Rassf9	1.5256	3.77445	0.000139055	0.000450594
ENSMUSG00000014158	Trpv4	1.89907	2.21876	0.000139239	0.000450613
ENSMUSG00000032965	Ift57	1.0693	4.80886	0.000142988	0.000461368
ENSMUSG00000047996	Prrg1	1.19603	4.37282	0.000147323	0.000474145
ENSMUSG00000034353	Ramp1	1.70767	2.70153	0.000150038	0.000482066
ENSMUSG00000039578	Fam190a	1.41832	3.76134	0.00015462	0.000495109
ENSMUSG00000042485	Mustn1	1.909	1.74898	0.000158934	0.000507853
ENSMUSG00000025323	Sp4	1.2309	4.52508	0.000159927	0.000510325
ENSMUSG00000042271	Nxt2	1.48034	3.33867	0.000161362	0.000514312
ENSMUSG00000027901	Dennd2d	1.66936	2.36246	0.000162657	0.000518005
ENSMUSG00000002668	Dennd1c	1.75237	2.93983	0.000163127	0.000519066
ENSMUSG00000024339	Tap2	2.18974	3.28782	0.000168034	0.000532892
ENSMUSG00000026946	Nmi	1.17467	4.09428	0.000169939	0.000536914
ENSMUSG00000027636	Sla2	2.06104	1.87864	0.000170423	0.00053822
ENSMUSG00000029470	P2rx4	1.69013	4.61562	0.000171457	0.000540586
ENSMUSG00000000869	Il4	6.44292	-1.69413	0.000179335	0.000563551
ENSMUSG00000012819	Cdh23	1.8684	1.26581	0.000179589	0.000564116
ENSMUSG00000030737	Slco2b1	1.19505	5.99503	0.000180747	0.000567047
ENSMUSG00000005893	Nr2c2	1.09329	5.4431	0.000186684	0.000583504
ENSMUSG00000052914	Cyp2j6	1.106	4.4306	0.00018685	0.000583782
ENSMUSG00000023031	Cela1	1.85696	2.29353	0.000187317	0.000584998
ENSMUSG00000050777	Tmem37	1.1239	4.63625	0.000196925	0.000612485
ENSMUSG00000015342	Xk	1.40953	3.48928	0.000201873	0.000626051
ENSMUSG00000054640	Slc8a1	1.8072	3.66999	0.000202815	0.000628486
ENSMUSG00000034616	Ssh3	1.54353	3.74898	0.000204509	0.000633476
ENSMUSG00000059866	Tnip2	1.1757	4.34788	0.000214822	0.000661911
ENSMUSG00000032625	Thsd7a	1.16597	4.25415	0.000216393	0.00066621
ENSMUSG00000044098	Rsbn1	1.00582	5.12028	0.000218999	0.000672597
ENSMUSG00000026471	Mr1	1.62144	2.68203	0.000223153	0.000684522
ENSMUSG00000083282	Ctsf	1.1156	4.99507	0.00022527	0.000689902
ENSMUSG00000053175	Bcl3	1.39576	4.28284	0.000225815	0.000691291
ENSMUSG00000071722	Spin4	1.25152	3.85179	0.000230549	0.00070408
ENSMUSG00000089989	Flt3l	1.8431	1.03111	0.000235067	0.000716148
ENSMUSG00000024330	Col11a2	1.17197	4.0797	0.000236639	0.000719781
ENSMUSG00000028459	Cd72	3.04946	0.938773	0.000242794	0.000737319
ENSMUSG00000031666	Rbl2	1.14073	4.43019	0.000244116	0.000740149
ENSMUSG00000033624	Pdpr	1.06415	4.83016	0.000250458	0.000757394
ENSMUSG00000042333	Tnfrsf14	2.20061	1.90108	0.000257386	0.000775736
ENSMUSG00000034858	BC031353	1.28607	3.89376	0.00026307	0.000790669
ENSMUSG00000068874	Selenbp1	1.13657	4.65787	0.000280336	0.00083627
ENSMUSG00000033713	Foxn3	1.01422	5.25818	0.000284401	0.000847065
ENSMUSG00000021054	Sgpp1	1.08114	4.76035	0.000295627	0.000877745
ENSMUSG00000034973	Dopey1	1.01584	4.64373	0.000304678	0.000901235
ENSMUSG00000020847	Rph3al	1.44754	2.72805	0.000307314	0.00090712
ENSMUSG00000042349	Ikbke	1.79686	3.44576	0.000320661	0.000942484
ENSMUSG00000024743	Syt7	1.24768	3.95186	0.000322365	0.000947127
ENSMUSG00000038203	Hoxa13	1.54242	2.3462	0.000329874	0.000966197
ENSMUSG00000030522	Mtmr10	1.02743	4.77513	0.000330899	0.000968825
ENSMUSG00000001942	Siae	1.02204	4.4328	0.000333498	0.000975304
ENSMUSG00000068263	Ccdc48	1.56311	3.3388	0.000335543	0.000980152
ENSMUSG00000052917	Senp7	1.31172	4.8699	0.000346103	0.00100751
ENSMUSG00000003282	Plag1	1.57023	4.28911	0.000355003	0.00103104
ENSMUSG00000029735	Tpk1	1.1541	4.05001	0.000356595	0.00103488
ENSMUSG00000063600	Egfem1	1.63164	2.17647	0.000370413	0.00107129
ENSMUSG00000030218	Mgp	2.15041	0.538324	0.000389166	0.00111913
ENSMUSG00000024544	D18Ertd653e	1.01714	4.41833	0.000391912	0.00112489
ENSMUSG00000059883	Irak4	1.13233	4.26817	0.000400217	0.00114484
ENSMUSG00000020589	Fam49a	1.11789	4.30558	0.000402898	0.00115164
ENSMUSG00000026069	Il1rl1	2.0456	1.68642	0.000406699	0.00116163
ENSMUSG00000073591	Pcdhb22	1.31712	3.36333	0.000410705	0.00117218
ENSMUSG00000028550	Atg4c	1.17744	3.97299	0.000416597	0.00118811
ENSMUSG00000023947	Nfkbie	1.15698	4.13882	0.00041895	0.00119437
ENSMUSG00000035000	Dpp4	1.63697	3.33006	0.000419172	0.00119455
ENSMUSG00000029804	Herc3	1.17397	4.32042	0.000438272	0.00124338
ENSMUSG00000043230	Fam124b	1.05785	4.2649	0.0004394	0.00124612
ENSMUSG00000040022	Rab11fip2	1.17522	4.31724	0.000443789	0.00125724
ENSMUSG00000025019	Lcor	1.25773	4.50148	0.000449053	0.00127017
ENSMUSG00000042390	Gatad2b	1.04851	5.25191	0.000454288	0.00128306
ENSMUSG00000042842	Serpinb6b	1.08167	4.33167	0.000456693	0.00128842
ENSMUSG00000026409	Pfkfb2	1.13981	4.42287	0.000468347	0.00131669
ENSMUSG00000079738	Snx29	1.57486	2.45591	0.000471397	0.00132302
ENSMUSG00000037014	Sstr4	2.77259	1.64741	0.000477094	0.00133653
ENSMUSG00000039480	Nt5dc1	1.08598	4.25184	0.000481649	0.0013478
ENSMUSG00000053310	Nrgn	1.14808	4.34115	0.00049513	0.00137993
ENSMUSG00000038879	Nipal2	1.61683	2.73217	0.000503764	0.00140142
ENSMUSG00000031355	Arhgap6	1.04779	4.25827	0.000524524	0.00145384
ENSMUSG00000079057	Cyp4v3	1.71123	3.14063	0.000532102	0.00147269
ENSMUSG00000020634	Ubxn2a	1.0159	4.454	0.000536959	0.00148397
ENSMUSG00000032410	Xrn1	1.12974	5.099	0.000541182	0.0014936
ENSMUSG00000028270	Gbp2	1.80827	3.03532	0.000542851	0.00149698
ENSMUSG00000036743	Psma8	1.85956	2.23094	0.00054356	0.00149839
ENSMUSG00000056552	Zfp953	1.41276	2.55958	0.000550842	0.00151609
ENSMUSG00000057137	Tmem140	1.40555	3.42778	0.000564287	0.00154766
ENSMUSG00000025776	Crispld1	1.09591	4.35751	0.000584957	0.00159742
ENSMUSG00000037966	Ninj1	1.04376	5.895	0.000586888	0.00160189
ENSMUSG00000045362	Tnfrsf26	1.5109	2.30908	0.000587013	0.00160189
ENSMUSG00000034997	Htr2a	2.30569	1.98034	0.000610888	0.00166225
ENSMUSG00000041798	Gck	1.48027	3.43828	0.000622701	0.00168955
ENSMUSG00000041479	Syt15	1.40011	2.66257	0.000623936	0.00169169
ENSMUSG00000027360	Hdc	2.17931	2.42861	0.00063706	0.00172358
ENSMUSG00000020593	Lpin1	1.09908	4.11056	0.000660391	0.00178036
ENSMUSG00000026721	Rabgap1l	1.00457	4.33285	0.000666965	0.0017968
ENSMUSG00000046876	Atxn1	1.36248	2.76864	0.00066803	0.00179904
ENSMUSG00000038174	Fam126b	1.37075	3.95493	0.000673381	0.0018128
ENSMUSG00000055116	Arntl	1.10348	3.93975	0.000681035	0.00182887
ENSMUSG00000036769	Wdr44	1.45184	3.51596	0.000713931	0.00190641
ENSMUSG00000025375	Aatk	1.37109	2.96694	0.000733161	0.0019509
ENSMUSG00000049551	Fzd9	1.35943	2.97703	0.000765585	0.00202793
ENSMUSG00000031377	Bmx	1.39156	3.32251	0.000784737	0.00207215
ENSMUSG00000054517	Trim65	1.17501	3.78176	0.000799765	0.00210305
ENSMUSG00000010358	Ifi35	1.33067	4.21856	0.000855095	0.00223692
ENSMUSG00000026610	Esrrg	1.79055	1.96587	0.00085678	0.00223979
ENSMUSG00000019996	Mtap7	1.18935	3.83562	0.000874068	0.00228027
ENSMUSG00000050675	Gp1ba	1.37156	2.61333	0.000886797	0.00230728
ENSMUSG00000026433	Rab7l1	1.07768	4.13407	0.000910913	0.00235695
ENSMUSG00000020181	Nav3	1.29767	3.99224	0.000917278	0.00237099
ENSMUSG00000038831	Ralgps1	1.18778	3.58686	0.000953333	0.00245009
ENSMUSG00000022587	Ly6e	1.35253	6.82801	0.000972294	0.0024945
ENSMUSG00000043051	Disc1	1.01352	4.21283	0.00097541	0.00249941
ENSMUSG00000029664	Tfpi2	1.29018	3.19411	0.000979084	0.00250768
ENSMUSG00000040254	Sema3d	1.23991	3.65366	0.00100233	0.00255737
ENSMUSG00000017057	Il13ra1	1.02463	4.41559	0.00103187	0.00262165
ENSMUSG00000066885	Ptprv	2.22251	-0.26038	0.00103503	0.00262793
ENSMUSG00000021384	Susd3	1.92583	2.61571	0.00103503	0.00262793
ENSMUSG00000061232	H2-K1	1.37008	6.26654	0.00103841	0.00263474
ENSMUSG00000021120	Pigh	1.06101	3.97034	0.00104468	0.00264628
ENSMUSG00000043873	Chi3l7	2.74499	1.31546	0.00105311	0.00266578
ENSMUSG00000045932	Ifit2	1.67436	3.98477	0.00112651	0.00282813
ENSMUSG00000025324	Atp10a	1.04295	4.01109	0.0011601	0.00290178
ENSMUSG00000022270	Fam134b	1.1636	4.04135	0.00116252	0.00290686
ENSMUSG00000041649	Klf8	1.44307	3.36469	0.00117922	0.00294378
ENSMUSG00000033082	Clec1a	1.09771	3.82816	0.0012705	0.0031471
ENSMUSG00000008496	Pou2f2	2.75862	1.95607	0.00127062	0.0031471
ENSMUSG00000079018	Ly6c1	1.48438	2.31348	0.001284	0.0031766
ENSMUSG00000069392	Rpl17-ps3	1.17421	3.57997	0.00129222	0.00319434
ENSMUSG00000031337	Mtm1	1.30022	2.87867	0.00130149	0.00321413
ENSMUSG00000031639	Tlr3	1.19269	4.07786	0.00134525	0.0033082
ENSMUSG00000001166	Oas1c	2.24053	1.04139	0.00139593	0.00342064
ENSMUSG00000019838	Slc16a10	1.52453	4.45413	0.00142829	0.00348867
ENSMUSG00000023868	Pde10a	1.01785	4.15833	0.00144646	0.0035251
ENSMUSG00000040274	Cdk6	1.05947	3.89877	0.00144761	0.00352679
ENSMUSG00000070000	Fcho1	1.24887	3.45826	0.00145002	0.00353152
ENSMUSG00000052062	Pard3b	1.2162	3.66306	0.00145968	0.00355277
ENSMUSG00000034758	Tle6	1.41851	2.33771	0.00146597	0.00356235
ENSMUSG00000005580	Adcy9	1.37425	3.25466	0.0016824	0.00404041
ENSMUSG00000046387	Pcdhb17	1.24123	2.96725	0.00171139	0.00409966
ENSMUSG00000010175	Prox1	1.17394	4.57842	0.00172492	0.00412557
ENSMUSG00000051177	Plcb1	1.15873	3.70111	0.00175221	0.00417111
ENSMUSG00000027765	P2ry1	1.1376	3.87752	0.0017912	0.0042506
ENSMUSG00000028696	Ipp	1.07442	4.00732	0.00182143	0.00431693
ENSMUSG00000026956	Uap1l1	1.37592	5.17227	0.00182912	0.00432976
ENSMUSG00000027956	Tmem144	1.27505	3.45934	0.001868	0.00441215
ENSMUSG00000022479	Vdr	1.27898	2.78447	0.00197268	0.00462772
ENSMUSG00000042473	Tbc1d8b	1.13899	3.67546	0.00198273	0.00464411
ENSMUSG00000026489	Adck3	1.29501	2.91702	0.00209971	0.00489396
ENSMUSG00000006731	B4galnt1	1.32137	3.17143	0.00218642	0.00506649
ENSMUSG00000031444	F10	1.30762	3.25857	0.00225084	0.00519673
ENSMUSG00000052544	St6galnac3	1.01457	4.55188	0.00227283	0.00524271
ENSMUSG00000020420	Zfp607	1.32835	2.32063	0.00230237	0.005306
ENSMUSG00000028931	Kcnab2	1.28886	4.11602	0.00241064	0.00551816
ENSMUSG00000032656	March3	1.11349	3.58984	0.00242329	0.00554426
ENSMUSG00000056071	S100a9	3.83581	-0.943564	0.00247244	0.00564715
ENSMUSG00000056144	Trim34a	1.4504	2.37361	0.0025026	0.00570681
ENSMUSG00000020734	Grin2c	1.19743	3.07431	0.00277285	0.00624611
ENSMUSG00000058093	AA987161	1.12521	3.53488	0.00282971	0.00635221
ENSMUSG00000032899	Styk1	1.28528	2.41162	0.00292069	0.00652684
ENSMUSG00000028351	Dbc1	1.09204	3.54036	0.00304324	0.0067688
ENSMUSG00000056145	AI504432	1.46663	1.87252	0.00310871	0.00690228
ENSMUSG00000039155	Cdh26	1.54643	1.11633	0.00311179	0.00690709
ENSMUSG00000049588	Ccdc69	1.33047	2.16745	0.00312599	0.00693456
ENSMUSG00000021592	Arsk	1.08194	3.52938	0.00314496	0.00697257
ENSMUSG00000039704	Lmbrd2	1.17427	3.67478	0.00341091	0.00749867
ENSMUSG00000018507	Trpv2	1.21368	3.80737	0.00352539	0.00772127
ENSMUSG00000022489	Pde1b	1.155	3.80539	0.00374563	0.0081309
ENSMUSG00000023990	Tfeb	1.0049	3.71759	0.0041781	0.00897469
ENSMUSG00000028716	Pdzk1ip1	1.09359	3.64577	0.00437962	0.00936252
ENSMUSG00000032648	Pygm	1.30761	3.08865	0.00441216	0.00942676
ENSMUSG00000028463	Car9	1.21367	2.25734	0.0045192	0.00961756
ENSMUSG00000033715	Akr1c14	1.07537	3.25394	0.00455827	0.00968983
ENSMUSG00000042213	Anubl1	1.07093	3.35028	0.00468386	0.009929
ENSMUSG00000030206	Gsg1	1.04745	3.53014	0.0047045	0.00996719
ENSMUSG00000034771	Tle2	1.11923	3.94136	0.00474905	0.0100475
ENSMUSG00000032109	Nlrx1	1.04227	3.69131	0.00495122	0.0104265
ENSMUSG00000016995	Matn4	1.37575	1.70745	0.00526373	0.0109954
ENSMUSG00000030255	Sspn	1.12096	3.35412	0.00570148	0.0117866
ENSMUSG00000041625	A2ld1	1.00851	3.55977	0.00581252	0.011977
ENSMUSG00000033863	Klf9	1.15736	2.67596	0.00592707	0.0121866
ENSMUSG00000021217	Tshz3	1.01341	4.51824	0.00608105	0.0124492
ENSMUSG00000034071	Zfp551	1.33894	1.33306	0.00609376	0.0124718
ENSMUSG00000019883	Echdc1	1.17858	3.1242	0.00615829	0.0125971
ENSMUSG00000079014	Serpina3i	1.3588	1.39448	0.00629324	0.0128222
ENSMUSG00000037826	Ppm1k	1.0598	4.21179	0.0062941	0.0128222
ENSMUSG00000045871	Slitrk6	1.22326	2.72878	0.00631072	0.01285
ENSMUSG00000028088	Fmo5	1.4679	2.5387	0.00661396	0.0133706
ENSMUSG00000068854	Hist2h2be	1.31671	2.75693	0.00684294	0.0137968
ENSMUSG00000028226	Mmp16	1.01922	3.24686	0.00691086	0.01393
ENSMUSG00000032203	Pigb	1.1081	2.55618	0.00721393	0.0144755
ENSMUSG00000074093	Svip	1.22595	2.48189	0.00769606	0.0152934
ENSMUSG00000027452	Acss1	1.13237	4.34564	0.00788886	0.0156396
ENSMUSG00000039232	Stx11	1.09099	2.46986	0.00822997	0.0162311
ENSMUSG00000092475	9930038K12Rik	1.60185	1.54299	0.00959399	0.0185221
ENSMUSG00000016255	Tubb1	1.15051	2.3427	0.00996021	0.0191362
ENSMUSG00000041143	Tmco4	1.01884	2.97355	0.0100431	0.0192809
ENSMUSG00000037605	Lphn3	1.01749	3.3704	0.01008	0.019337
ENSMUSG00000021750	Fam107a	1.01356	3.55194	0.010305	0.0196924
ENSMUSG00000059336	Slc14a1	1.27049	3.04028	0.0104863	0.0199901
ENSMUSG00000033910	Gucy1a3	1.0012	3.80457	0.0105503	0.0200868
ENSMUSG00000002324	Rec8	1.05615	2.74679	0.0106803	0.0203038
ENSMUSG00000035451	Foxa1	1.2849	2.43057	0.0106911	0.0203141
ENSMUSG00000040751	Lat2	1.28913	2.30321	0.0115795	0.0218003
ENSMUSG00000051147	Nat2	1.24677	2.6028	0.0117849	0.0221265
ENSMUSG00000021123	Rdh12	1.11292	1.76707	0.0118109	0.0221644
ENSMUSG00000046456	Tmem150b	2.27522	-0.88484	0.0121059	0.0226342
ENSMUSG00000004151	Etv1	1.08779	3.11969	0.0127727	0.0236825
ENSMUSG00000030465	Psd3	1.08579	4.53095	0.012884	0.0238379
ENSMUSG00000025766	D3Ertd751e	1.04541	3.09575	0.0137608	0.0252492
ENSMUSG00000056019	Zfp709	1.27241	1.73058	0.0138597	0.0254246
ENSMUSG00000029605	Oas1b	1.34355	1.68686	0.0140129	0.0256745
ENSMUSG00000031433	Rbm41	1.00781	3.53167	0.014082	0.0257799
ENSMUSG00000074063	Osgin1	1.33305	1.969	0.0143075	0.0261072
ENSMUSG00000050954	Zfp169	1.24357	3.05346	0.0152332	0.0275446
ENSMUSG00000024600	Slc27a6	1.25149	1.96545	0.0152422	0.0275543
ENSMUSG00000016206	H2-M3	1.17948	2.37418	0.0166038	0.0297519
ENSMUSG00000069206	Zfp874a	1.01232	2.81586	0.0192431	0.0338752
ENSMUSG00000051890	Klhdc1	1.08489	1.76515	0.0200648	0.0351343
ENSMUSG00000021720	Rnf180	1.17198	1.41587	0.0204485	0.0356744
ENSMUSG00000034209	Rasl10a	1.18884	0.711841	0.0221075	0.0381651
ENSMUSG00000028634	Hivep3	1.09206	2.34062	0.0224143	0.0386333
ENSMUSG00000032311	Nrg4	1.06882	1.91827	0.0227432	0.039138
ENSMUSG00000046169	Adamts6	1.35286	3.01212	0.0251793	0.0427198
ENSMUSG00000038836	Agbl3	1.18195	1.61419	0.0253577	0.0429745
ENSMUSG00000020614	Fam20a	1.07963	1.8243	0.0255893	0.0433089
ENSMUSG00000037321	Tap1	1.3063	4.20671	0.0257634	0.0435743

## Sheet: HEvspreHSC_downregulate
GeneID	GeneName	logFC	logCPM	PValue	FDR
ENSMUSG00000052217	Hbb-bh1	-4.42944	9.866	1.43057e-93	1.08566e-89
ENSMUSG00000059775	Rps26-ps1	-5.83166	5.14069	9.33582e-83	3.54248e-79
ENSMUSG00000055609	Hba-x	-3.83778	9.98649	4.07831e-82	1.03168e-78
ENSMUSG00000069919	Hba-a1	-3.71165	7.6185	4.02168e-67	4.36008e-64
ENSMUSG00000052187	Hbb-y	-2.99119	10.7024	7.86572e-63	5.9693e-60
ENSMUSG00000042116	Vwa1	-2.90758	6.22044	8.26033e-52	4.47769e-49
ENSMUSG00000006574	Slc4a1	-2.99009	6.21586	2.43284e-48	1.15393e-45
ENSMUSG00000050966	Lin28a	-3.87993	5.5539	4.07262e-47	1.81806e-44
ENSMUSG00000021061	Spnb1	-3.33498	5.15974	6.72592e-42	2.21926e-39
ENSMUSG00000025270	Alas2	-3.41008	5.0383	4.36624e-41	1.22724e-38
ENSMUSG00000031383	Dusp9	-2.56138	6.34329	9.93354e-40	2.69234e-37
ENSMUSG00000004885	Crabp2	-3.39124	6.08516	1.47728e-39	3.73704e-37
ENSMUSG00000023495	Pcbp4	-1.86437	8.44128	1.46717e-38	3.37405e-36
ENSMUSG00000031661	Nkd1	-2.33127	6.36018	1.13752e-37	2.39796e-35
ENSMUSG00000049382	Krt8	-3.95313	7.76476	1.29299e-35	2.4154e-33
ENSMUSG00000032085	Tagln	-2.48734	7.67748	7.13616e-35	1.20347e-32
ENSMUSG00000032291	Crabp1	-3.46496	6.3901	3.78581e-34	5.86337e-32
ENSMUSG00000071847	Apcdd1	-2.26169	6.59354	1.50141e-33	2.23416e-31
ENSMUSG00000045179	Sox3	-6.69046	2.82861	3.78126e-33	5.21745e-31
ENSMUSG00000020099	Unc5b	-1.77278	7.74247	4.05886e-33	5.50048e-31
ENSMUSG00000027239	Mdk	-1.85162	9.74994	1.09053e-32	1.4269e-30
ENSMUSG00000003153	Slc2a3	-3.97766	8.88562	1.94432e-31	2.20231e-29
ENSMUSG00000060461	Dppa5a	-10.7969	1.47224	8.15427e-31	8.8404e-29
ENSMUSG00000040856	Dlk1	-2.16136	9.4336	1.22402e-29	1.20637e-27
ENSMUSG00000025161	Slc16a3	-2.24693	7.85958	2.23367e-28	2.04233e-26
ENSMUSG00000037335	Hand1	-3.32693	6.08389	4.46092e-28	3.9365e-26
ENSMUSG00000039830	Olig2	-10.2482	0.914024	5.1038e-28	4.40145e-26
ENSMUSG00000035783	Acta2	-2.1764	8.755	8.48235e-28	7.23287e-26
ENSMUSG00000023043	Krt18	-2.85122	6.82846	1.10777e-27	9.34092e-26
ENSMUSG00000028524	Sgip1	-2.32163	5.3028	5.47006e-27	4.4162e-25
ENSMUSG00000039323	Igfbp2	-3.18215	8.57636	5.67771e-27	4.53559e-25
ENSMUSG00000046997	Spsb4	-2.84578	4.61566	1.22367e-26	9.38025e-25
ENSMUSG00000078532	Nkain1	-2.05529	5.88648	2.94764e-26	2.17824e-24
ENSMUSG00000028645	Slc2a1	-2.0226	10.1615	5.25683e-26	3.72842e-24
ENSMUSG00000063524	Eno1	-1.69497	10.5812	7.2048e-26	5.06271e-24
ENSMUSG00000054256	Msi1	-2.4481	5.80646	2.8768e-25	1.98473e-23
ENSMUSG00000070803	Cited4	-3.86549	3.83365	4.80537e-25	3.19894e-23
ENSMUSG00000045136	Tubb2b	-1.59552	7.55517	5.1931e-25	3.42699e-23
ENSMUSG00000000202	Btbd17	-4.35896	2.81886	3.61754e-24	2.232e-22
ENSMUSG00000067438	Hmx1	-4.62916	2.37062	4.21551e-24	2.57996e-22
ENSMUSG00000032327	Stra6	-2.33808	5.59124	5.03131e-24	3.0065e-22
ENSMUSG00000042750	Bex2	-1.99067	6.01415	8.64142e-24	5.00609e-22
ENSMUSG00000069917	Hba-a2	-2.61587	5.38649	1.00161e-23	5.75849e-22
ENSMUSG00000050234	Gja4	-2.45863	7.37269	1.31532e-23	7.50522e-22
ENSMUSG00000034891	Sncb	-9.57819	0.225579	6.49393e-23	3.57119e-21
ENSMUSG00000059743	Fdps	-1.4476	7.70443	1.62738e-22	8.82157e-21
ENSMUSG00000034220	Gpc1	-2.15852	6.58833	1.90126e-22	1.02331e-20
ENSMUSG00000017692	Rhbdl3	-4.12449	3.37075	3.25911e-22	1.68254e-20
ENSMUSG00000041237	Pklr	-4.38283	3.4687	4.3174e-22	2.21384e-20
ENSMUSG00000040289	Hey1	-1.96075	6.39182	4.47734e-22	2.28044e-20
ENSMUSG00000042985	Upk3b	-3.65371	5.69632	5.58864e-22	2.80876e-20
ENSMUSG00000036040	Adamtsl2	-1.85763	6.12936	1.14184e-21	5.51939e-20
ENSMUSG00000018906	P4ha2	-2.37226	6.14367	1.35144e-21	6.45034e-20
ENSMUSG00000067786	Nnat	-1.83654	8.36372	1.8181e-21	8.56993e-20
ENSMUSG00000035268	Pkig	-1.6154	6.62902	1.95948e-21	9.17933e-20
ENSMUSG00000002274	Metrn	-2.69067	4.39905	3.45729e-21	1.58056e-19
ENSMUSG00000019987	Arg1	-3.23819	3.9685	5.35542e-21	2.43367e-19
ENSMUSG00000039481	Nrtn	-4.42147	2.83203	5.73235e-21	2.58945e-19
ENSMUSG00000001493	Meox1	-2.54767	4.91085	1.59756e-20	7.04878e-19
ENSMUSG00000033307	Mif	-1.6673	9.16602	2.02902e-20	8.799e-19
ENSMUSG00000056481	Cd248	-2.13031	6.48384	2.29423e-20	9.89256e-19
ENSMUSG00000003436	Dll3	-3.85628	3.29565	2.43412e-20	1.04365e-18
ENSMUSG00000000805	Car4	-5.86455	3.08444	2.86395e-20	1.2008e-18
ENSMUSG00000027547	Sall4	-2.60632	4.62094	3.15743e-20	1.30939e-18
ENSMUSG00000033227	Wnt6	-4.2082	5.14223	4.28986e-20	1.74095e-18
ENSMUSG00000006200	Rhox6	-6.07366	0.621056	1.90236e-19	7.25476e-18
ENSMUSG00000050288	Fzd2	-1.87182	6.57459	2.85492e-19	1.07258e-17
ENSMUSG00000029096	Htra3	-2.41074	4.57445	2.99148e-19	1.11834e-17
ENSMUSG00000004098	Col5a3	-3.89178	4.21309	3.48452e-19	1.28995e-17
ENSMUSG00000006369	Fbln1	-1.37685	7.72994	6.43458e-19	2.3034e-17
ENSMUSG00000067818	Myl9	-1.87956	6.62657	1.26917e-18	4.43859e-17
ENSMUSG00000020911	Krt19	-2.78053	5.32504	1.4659e-18	5.10307e-17
ENSMUSG00000023886	Smoc2	-2.75386	5.33172	2.0491e-18	6.97338e-17
ENSMUSG00000051397	Tacstd2	-3.67468	4.81582	2.5651e-18	8.6518e-17
ENSMUSG00000020022	Ndufa12	-1.44844	6.74783	3.01005e-18	1.01077e-16
ENSMUSG00000043110	Lrrn4	-2.926	4.14335	3.68205e-18	1.22557e-16
ENSMUSG00000032294	Pkm2	-1.47021	11.6911	3.91863e-18	1.29862e-16
ENSMUSG00000074637	Sox2	-3.53293	3.87036	4.06326e-18	1.3349e-16
ENSMUSG00000052621	Pou3f2	-4.23432	1.68981	8.86901e-18	2.81619e-16
ENSMUSG00000081683	Fzd10	-3.09674	3.93782	9.35112e-18	2.9569e-16
ENSMUSG00000035551	Igfbpl1	-3.81426	3.29792	9.51716e-18	2.99692e-16
ENSMUSG00000026278	Bok	-1.52582	6.72661	1.06757e-17	3.34786e-16
ENSMUSG00000060600	Eno3	-2.12295	4.80289	1.34701e-17	4.13864e-16
ENSMUSG00000020766	Galk1	-1.55857	7.87254	2.78791e-17	8.3958e-16
ENSMUSG00000028435	Aqp3	-4.08054	1.79293	3.22088e-17	9.62333e-16
ENSMUSG00000044518	Foxe3	-8.84463	-0.465833	4.13936e-17	1.23191e-15
ENSMUSG00000003534	Ddr1	-2.38989	5.78753	5.10483e-17	1.50742e-15
ENSMUSG00000037071	Scd1	-2.28357	5.07783	5.97269e-17	1.75007e-15
ENSMUSG00000042357	Gjb5	-5.71533	2.51397	1.52742e-16	4.30915e-15
ENSMUSG00000038264	Sema7a	-2.03246	5.71164	1.5554e-16	4.37182e-15
ENSMUSG00000061524	Zic2	-2.36437	4.3011	2.20121e-16	6.03068e-15
ENSMUSG00000035799	Twist1	-1.96043	5.92671	2.6761e-16	7.20175e-15
ENSMUSG00000022061	Nkx3-1	-4.17706	1.40951	2.8035e-16	7.49146e-15
ENSMUSG00000022382	Wnt7b	-3.74951	3.55812	3.47486e-16	9.22054e-15
ENSMUSG00000027223	Mapk8ip1	-1.92803	5.30921	4.59764e-16	1.20315e-14
ENSMUSG00000044712	Slc38a6	-1.19776	8.3373	6.41026e-16	1.63796e-14
ENSMUSG00000020037	Rfx4	-5.32793	1.47362	7.39797e-16	1.87144e-14
ENSMUSG00000075394	Hoxc4	-2.42222	4.42303	7.58263e-16	1.91178e-14
ENSMUSG00000028527	Ak4	-1.99422	5.53433	8.43592e-16	2.11987e-14
ENSMUSG00000017723	Wfdc2	-3.46227	3.71729	1.10904e-15	2.77773e-14
ENSMUSG00000031891	Hsd11b2	-1.76195	5.28786	1.30057e-15	3.20456e-14
ENSMUSG00000029718	Pcolce	-1.9675	6.42822	1.32516e-15	3.25458e-14
ENSMUSG00000001473	Tubb6	-1.31843	8.5831	1.60393e-15	3.91391e-14
ENSMUSG00000031654	Cbln1	-3.36217	2.46526	1.6572e-15	4.03094e-14
ENSMUSG00000068614	Actc1	-2.70133	6.588	1.70279e-15	4.11544e-14
ENSMUSG00000025469	Msx3	-5.76103	0.919727	1.93586e-15	4.64913e-14
ENSMUSG00000006154	Eps8l1	-3.79101	2.31365	1.99407e-15	4.77381e-14
ENSMUSG00000054753	AU018091	-4.83882	2.31248	2.01321e-15	4.80447e-14
ENSMUSG00000004872	Pax3	-3.42823	2.64234	2.49198e-15	5.90989e-14
ENSMUSG00000002059	Rab34	-1.63267	5.7559	3.16718e-15	7.39561e-14
ENSMUSG00000037032	Apbb1	-1.61758	5.87289	3.47523e-15	8.0407e-14
ENSMUSG00000024968	Rcor2	-1.36054	6.93813	3.76874e-15	8.6933e-14
ENSMUSG00000025219	Fgf8	-5.85984	0.840587	4.15937e-15	9.56529e-14
ENSMUSG00000021904	Sema3g	-1.61188	6.81892	4.94885e-15	1.13465e-13
ENSMUSG00000066705	Fxyd6	-1.32288	7.20004	5.0652e-15	1.15782e-13
ENSMUSG00000036030	Prtg	-1.45825	5.98314	5.57214e-15	1.26608e-13
ENSMUSG00000030357	Fkbp4	-1.12624	9.33353	5.66277e-15	1.28283e-13
ENSMUSG00000030790	Adm	-2.85909	4.17192	6.31317e-15	1.41748e-13
ENSMUSG00000026208	Des	-2.19257	4.98224	6.86086e-15	1.53138e-13
ENSMUSG00000037188	Grhl3	-3.32401	4.03791	7.41757e-15	1.64116e-13
ENSMUSG00000001566	Mnx1	-4.27109	1.21599	7.69024e-15	1.69655e-13
ENSMUSG00000061048	Cdh3	-2.20736	6.25736	9.47225e-15	2.048e-13
ENSMUSG00000072235	Tuba1a	-1.3836	9.94623	1.00372e-14	2.16398e-13
ENSMUSG00000004415	Emid2	-1.41113	6.41823	1.18453e-14	2.511e-13
ENSMUSG00000048904	Neurog1	-4.82992	1.62396	1.26576e-14	2.66829e-13
ENSMUSG00000045045	Lrfn4	-1.26302	6.69264	2.51504e-14	5.13083e-13
ENSMUSG00000031762	Mt2	-2.95563	4.80843	2.64651e-14	5.38454e-13
ENSMUSG00000063229	Ldha	-1.43583	10.8603	2.80011e-14	5.68182e-13
ENSMUSG00000022790	Igsf11	-2.76646	3.20341	3.93402e-14	7.91917e-13
ENSMUSG00000053046	Brsk2	-3.56309	2.05906	4.79793e-14	9.63268e-13
ENSMUSG00000042757	Tmem108	-2.48879	4.45056	4.87947e-14	9.77054e-13
ENSMUSG00000007721	Ccdc124	-1.39232	7.23672	5.03028e-14	1.00196e-12
ENSMUSG00000027168	Pax6	-3.39378	1.99917	5.40757e-14	1.0743e-12
ENSMUSG00000041420	Meis3	-2.23562	4.5549	7.11292e-14	1.39483e-12
ENSMUSG00000006378	Gcat	-1.84334	5.1113	7.33027e-14	1.43375e-12
ENSMUSG00000056612	Ppp1r14b	-1.13678	8.35591	7.89307e-14	1.53591e-12
ENSMUSG00000019467	Arhgef25	-1.68519	5.86979	9.34848e-14	1.81447e-12
ENSMUSG00000044927	H1fx	-1.2508	6.89493	9.56912e-14	1.85255e-12
ENSMUSG00000025172	Ankrd2	-3.88845	0.672658	1.15639e-13	2.22173e-12
ENSMUSG00000028786	Tmem54	-4.65299	2.74191	1.20597e-13	2.30531e-12
ENSMUSG00000001349	Cnn1	-2.56321	4.04068	1.24334e-13	2.36483e-12
ENSMUSG00000071547	Nt5dc2	-1.19323	8.61277	1.25058e-13	2.37267e-12
ENSMUSG00000035403	Crb2	-2.42834	5.11385	1.42629e-13	2.68589e-12
ENSMUSG00000025738	Fbxl16	-3.00463	2.42377	1.4429e-13	2.71043e-12
ENSMUSG00000003934	Efnb3	-1.47227	5.76176	1.56589e-13	2.9342e-12
ENSMUSG00000030499	Kctd15	-1.55732	5.55215	1.63551e-13	3.05712e-12
ENSMUSG00000001864	Aif1l	-1.50352	6.14956	1.72549e-13	3.20165e-12
ENSMUSG00000027985	Lef1	-1.31922	6.17732	1.89179e-13	3.49313e-12
ENSMUSG00000086878	Miat	-3.28008	5.01649	1.90303e-13	3.50536e-12
ENSMUSG00000020086	H2afy2	-1.25677	7.05972	2.99219e-13	5.45859e-12
ENSMUSG00000042462	Dctpp1	-1.36628	6.87189	3.05232e-13	5.55493e-12
ENSMUSG00000021469	Msx2	-4.54585	3.63772	3.16578e-13	5.74763e-12
ENSMUSG00000000948	Snrpn	-1.37268	5.84348	3.34164e-13	6.05243e-12
ENSMUSG00000048450	Msx1	-2.22571	4.16518	3.8207e-13	6.85842e-12
ENSMUSG00000026418	Tnni1	-2.60827	4.16735	3.82278e-13	6.85842e-12
ENSMUSG00000030093	Wnt7a	-4.59462	2.70507	4.07445e-13	7.24145e-12
ENSMUSG00000025020	Slit1	-3.09532	3.38334	4.39087e-13	7.76743e-12
ENSMUSG00000020844	Nxn	-1.1075	7.56726	5.06559e-13	8.85778e-12
ENSMUSG00000047281	Sfn	-2.95711	4.12593	5.19914e-13	9.07041e-12
ENSMUSG00000027864	Ptgfrn	-1.51287	6.77034	5.34423e-13	9.28087e-12
ENSMUSG00000046323	Dppa3	-4.02622	1.11192	5.51251e-13	9.55124e-12
ENSMUSG00000023092	Fhl1	-1.15097	6.83611	5.62483e-13	9.72365e-12
ENSMUSG00000031543	Ank1	-2.81376	3.61387	5.68813e-13	9.78848e-12
ENSMUSG00000028766	Alpl	-2.92147	2.58668	7.41382e-13	1.25015e-11
ENSMUSG00000046432	Ngfrap1	-1.18549	8.22866	7.4294e-13	1.25015e-11
ENSMUSG00000042367	Gjb3	-4.76555	3.10796	7.92761e-13	1.32517e-11
ENSMUSG00000032118	Fez1	-2.88168	3.07923	8.61579e-13	1.43389e-11
ENSMUSG00000040280	Ndufa4l2	-3.56762	2.37416	9.08183e-13	1.50157e-11
ENSMUSG00000031665	Sall1	-2.52539	4.03116	1.06278e-12	1.74577e-11
ENSMUSG00000024247	Pkdcc	-1.23898	6.9932	1.17804e-12	1.93092e-11
ENSMUSG00000054191	Klf1	-3.04614	2.85629	1.24192e-12	2.02252e-11
ENSMUSG00000030159	Clec1b	-1.38081	6.06842	1.27526e-12	2.07236e-11
ENSMUSG00000032492	Pth1r	-2.08477	4.99306	1.51422e-12	2.43462e-11
ENSMUSG00000027750	Postn	-2.05661	8.5188	1.75017e-12	2.79035e-11
ENSMUSG00000004038	Gstm3	-5.26981	-0.438432	1.91222e-12	3.03595e-11
ENSMUSG00000090137	Uba52	-1.3654	5.83397	2.00598e-12	3.17154e-11
ENSMUSG00000005667	Mthfd2	-1.37036	5.89789	2.15923e-12	3.38562e-11
ENSMUSG00000020814	Mxra7	-1.45392	5.5743	2.32577e-12	3.62429e-11
ENSMUSG00000050071	Bex1	-1.58437	5.47249	2.54536e-12	3.94219e-11
ENSMUSG00000027314	Dll4	-1.38303	7.00506	3.0842e-12	4.74767e-11
ENSMUSG00000032997	Chpf	-1.99325	5.09739	3.15198e-12	4.84219e-11
ENSMUSG00000002393	Nr2f6	-1.13225	6.90736	3.2775e-12	5.01471e-11
ENSMUSG00000020592	Sdc1	-1.14287	7.18375	3.42826e-12	5.22431e-11
ENSMUSG00000001313	Rnd2	-2.12695	4.68745	3.51386e-12	5.34403e-11
ENSMUSG00000027315	Spint1	-3.15511	4.37339	3.76347e-12	5.7008e-11
ENSMUSG00000054763	Defb42	-5.98043	-0.89431	3.93038e-12	5.94177e-11
ENSMUSG00000034282	Evpl	-3.12104	4.29107	4.55822e-12	6.84997e-11
ENSMUSG00000038677	Scube3	-1.75348	5.58946	4.93872e-12	7.39249e-11
ENSMUSG00000001056	Nhp2	-1.17946	7.86598	5.61146e-12	8.38295e-11
ENSMUSG00000010505	Myt1	-2.96025	2.08676	6.9957e-12	1.04303e-10
ENSMUSG00000024987	Cyp26a1	-4.33071	2.34014	7.52854e-12	1.12028e-10
ENSMUSG00000011752	Pgam1	-1.11276	9.01379	7.84776e-12	1.16322e-10
ENSMUSG00000033295	Ptprf	-1.13399	8.08439	8.72002e-12	1.28998e-10
ENSMUSG00000073400	Trim10	-2.66453	2.65123	8.86815e-12	1.3068e-10
ENSMUSG00000001506	Col1a1	-1.90294	10.8165	8.95206e-12	1.31407e-10
ENSMUSG00000052396	Mogat2	-1.32518	6.44332	9.02492e-12	1.32165e-10
ENSMUSG00000034336	Ina	-2.54057	3.48037	9.03855e-12	1.32165e-10
ENSMUSG00000078794	Dact3	-1.67211	5.63008	1.03696e-11	1.50181e-10
ENSMUSG00000028393	Alad	-1.07149	7.04715	1.05333e-11	1.51972e-10
ENSMUSG00000042379	Esm1	-2.07059	4.0289	1.52752e-11	2.15471e-10
ENSMUSG00000040703	Cyp2s1	-2.85632	2.74824	1.54458e-11	2.17473e-10
ENSMUSG00000060860	Ube2s	-1.09462	8.97235	1.60899e-11	2.26122e-10
ENSMUSG00000044641	Pard6b	-2.00673	4.32634	1.6395e-11	2.29985e-10
ENSMUSG00000024406	Pou5f1	-4.92851	1.67023	1.70697e-11	2.38567e-10
ENSMUSG00000048540	Nhlh2	-3.35759	2.59679	1.95918e-11	2.72312e-10
ENSMUSG00000034112	Atp2c2	-3.66013	2.13537	2.11255e-11	2.92557e-10
ENSMUSG00000031848	Lsm4	-1.11871	7.71166	2.22263e-11	3.07241e-10
ENSMUSG00000030268	Bcat1	-1.6171	5.23762	2.24022e-11	3.0911e-10
ENSMUSG00000023216	Epb4.2	-3.04395	1.59057	2.41517e-11	3.32041e-10
ENSMUSG00000020307	Cdc34	-1.11242	8.17883	2.63637e-11	3.61145e-10
ENSMUSG00000000142	Axin2	-1.90896	4.93098	2.73384e-11	3.73149e-10
ENSMUSG00000020875	Hoxb9	-1.20831	6.17481	2.84411e-11	3.86809e-10
ENSMUSG00000021102	Glrx5	-1.08472	7.50568	2.94624e-11	3.97847e-10
ENSMUSG00000089762	Ier5l	-1.28246	5.89275	3.00121e-11	4.04551e-10
ENSMUSG00000039476	Prrx2	-2.76592	4.15993	3.11715e-11	4.19434e-10
ENSMUSG00000020089	Ppa1	-1.04409	7.30045	3.48468e-11	4.66406e-10
ENSMUSG00000038193	Hand2	-1.75748	5.09032	3.95853e-11	5.24281e-10
ENSMUSG00000023902	Zscan10	-4.44011	0.673181	4.01756e-11	5.31172e-10
ENSMUSG00000030519	Apba2	-2.60153	2.89374	4.21156e-11	5.54888e-10
ENSMUSG00000041309	Nkx6-2	-8.28426	-1.10776	4.30778e-11	5.65601e-10
ENSMUSG00000052957	Gas1	-1.66702	6.73932	4.38875e-11	5.75237e-10
ENSMUSG00000053414	Hunk	-1.82913	4.99666	4.57219e-11	5.97218e-10
ENSMUSG00000018286	Psmb6	-1.08399	8.30189	5.00556e-11	6.52701e-10
ENSMUSG00000030739	Myh14	-3.17606	2.85071	5.0929e-11	6.62951e-10
ENSMUSG00000010797	Wnt2	-2.6533	4.33657	5.84406e-11	7.5813e-10
ENSMUSG00000019853	Hebp2	-2.68154	2.50471	6.18493e-11	7.99615e-10
ENSMUSG00000024486	Hbegf	-1.30215	5.60746	6.54891e-11	8.42367e-10
ENSMUSG00000028583	Pdpn	-2.34273	3.86074	6.61366e-11	8.49257e-10
ENSMUSG00000042448	Hoxd1	-3.18044	1.08503	7.03097e-11	8.98283e-10
ENSMUSG00000003410	Elavl3	-3.30356	3.06313	7.15416e-11	9.12486e-10
ENSMUSG00000056380	Gpr50	-3.26939	3.34791	7.3415e-11	9.33243e-10
ENSMUSG00000047501	Cldn4	-2.37717	4.68775	7.44428e-11	9.43149e-10
ENSMUSG00000055762	Eef1d	-1.03032	8.713	7.50406e-11	9.49139e-10
ENSMUSG00000026837	Col5a1	-1.33852	8.69987	7.90154e-11	9.9775e-10
ENSMUSG00000023087	Ccrn4l	-1.00391	8.83724	8.05065e-11	1.01153e-09
ENSMUSG00000025927	Tfap2b	-3.33562	2.54808	8.08037e-11	1.01359e-09
ENSMUSG00000030867	Plk1	-1.06008	8.04278	8.26218e-11	1.03468e-09
ENSMUSG00000020186	Csrp2	-1.00201	8.18762	8.35869e-11	1.04504e-09
ENSMUSG00000063531	Sema3e	-2.60734	3.01502	1.04847e-10	1.2896e-09
ENSMUSG00000041046	Ramp3	-1.96563	4.23244	1.11808e-10	1.36856e-09
ENSMUSG00000021506	Pitx1	-1.88497	5.58548	1.1446e-10	1.39877e-09
ENSMUSG00000007872	Id3	-1.01255	8.55136	1.18267e-10	1.44066e-09
ENSMUSG00000030507	Dbx1	-3.50243	1.34501	1.22663e-10	1.48912e-09
ENSMUSG00000048001	Hes5	-4.5089	1.21244	1.25505e-10	1.51665e-09
ENSMUSG00000062327	T	-2.91236	2.80985	1.33497e-10	1.60556e-09
ENSMUSG00000021062	Rab15	-2.79704	4.08071	1.38053e-10	1.65772e-09
ENSMUSG00000035923	Myf6	-4.15093	0.29183	1.39862e-10	1.67679e-09
ENSMUSG00000034324	Tmem132c	-2.17692	5.00623	1.46141e-10	1.74931e-09
ENSMUSG00000037601	Nme1	-1.06697	6.76947	1.50261e-10	1.79016e-09
ENSMUSG00000020277	Pfkl	-1.06565	8.9897	1.58339e-10	1.87756e-09
ENSMUSG00000064264	Zfp428	-1.23744	5.76665	1.74562e-10	2.06027e-09
ENSMUSG00000018217	Pmp22	-1.1545	7.17988	2.01912e-10	2.372e-09
ENSMUSG00000067889	Spnb3	-2.05752	4.73165	2.14736e-10	2.51875e-09
ENSMUSG00000025035	Arl3	-1.22685	5.98804	2.26108e-10	2.64086e-09
ENSMUSG00000016757	Ttll12	-1.05013	6.91252	2.2619e-10	2.64086e-09
ENSMUSG00000020297	Nsg2	-2.46707	3.8125	2.31418e-10	2.69361e-09
ENSMUSG00000018339	Gpx3	-1.27102	8.10082	2.46574e-10	2.85252e-09
ENSMUSG00000050397	Foxl2	-2.39983	2.96934	2.53998e-10	2.92947e-09
ENSMUSG00000027577	Chrna4	-3.0207	2.80167	2.61252e-10	2.99946e-09
ENSMUSG00000061353	Cxcl12	-1.52527	7.02539	2.6992e-10	3.08962e-09
ENSMUSG00000040610	Tlx3	-4.27956	1.1757	2.79998e-10	3.19534e-09
ENSMUSG00000036139	Hoxc9	-2.20374	3.45753	3.36255e-10	3.79075e-09
ENSMUSG00000034730	Bai1	-3.39391	1.34572	3.36667e-10	3.79075e-09
ENSMUSG00000025400	Tac2	-3.33672	4.40258	3.58436e-10	4.01798e-09
ENSMUSG00000000303	Cdh1	-2.25995	5.01565	3.60623e-10	4.03653e-09
ENSMUSG00000028137	Celf3	-3.18583	2.76087	3.93149e-10	4.38122e-09
ENSMUSG00000020695	Mrc2	-1.5351	6.39433	4.06646e-10	4.51835e-09
ENSMUSG00000017724	Etv4	-1.49983	4.90516	4.15946e-10	4.60819e-09
ENSMUSG00000045314	Sowahb	-2.73225	1.67425	4.24316e-10	4.69407e-09
ENSMUSG00000060716	Plekhh1	-1.60138	5.11921	4.76564e-10	5.24913e-09
ENSMUSG00000060240	Cend1	-3.39321	0.281848	4.90861e-10	5.39094e-09
ENSMUSG00000028464	Tpm2	-1.76151	6.42039	4.98724e-10	5.46939e-09
ENSMUSG00000006057	Atp5g1	-1.01987	7.43811	5.11403e-10	5.59227e-09
ENSMUSG00000022193	Psmb5	-1.05965	7.79463	5.81042e-10	6.27245e-09
ENSMUSG00000062444	Ap3b2	-3.41199	1.81841	5.85354e-10	6.31001e-09
ENSMUSG00000033020	Polr2f	-1.00422	6.9736	7.09842e-10	7.566e-09
ENSMUSG00000036422	Pcdh8	-2.90591	2.13299	7.41552e-10	7.88184e-09
ENSMUSG00000054716	Zfp771	-1.29442	5.72497	8.13634e-10	8.59982e-09
ENSMUSG00000042745	Id1	-1.09136	6.51118	8.19444e-10	8.64918e-09
ENSMUSG00000023456	Tpi1	-1.00977	9.35919	8.24699e-10	8.69255e-09
ENSMUSG00000000253	Gmpr	-1.20653	5.87846	1.09618e-09	1.14271e-08
ENSMUSG00000041193	Pla2g5	-3.86814	1.11991	1.10317e-09	1.14842e-08
ENSMUSG00000028655	Mfsd2a	-2.1836	3.00684	1.32359e-09	1.36292e-08
ENSMUSG00000033105	Lss	-1.09909	5.98404	1.32652e-09	1.36409e-08
ENSMUSG00000051251	Nhlh1	-3.32235	2.47303	1.51822e-09	1.54863e-08
ENSMUSG00000036459	Wtip	-1.04739	6.47667	1.64238e-09	1.66409e-08
ENSMUSG00000040824	Snrpd2	-1.02148	8.06824	1.9205e-09	1.91772e-08
ENSMUSG00000038765	Lmx1b	-3.3786	2.49177	2.02071e-09	2.01249e-08
ENSMUSG00000024827	Gldc	-1.93909	4.10188	2.08858e-09	2.07193e-08
ENSMUSG00000023348	Trip6	-1.08147	6.65184	2.11693e-09	2.09137e-08
ENSMUSG00000035637	Grhpr	-1.47947	5.60587	2.12371e-09	2.09309e-08
ENSMUSG00000036596	Cpz	-2.26406	3.92939	2.1395e-09	2.10592e-08
ENSMUSG00000072945	Ripply1	-3.68069	-0.148253	2.40584e-09	2.36403e-08
ENSMUSG00000031170	Slc38a5	-3.27115	1.91851	2.66828e-09	2.596e-08
ENSMUSG00000030905	Crym	-3.16026	0.322539	2.72208e-09	2.64167e-08
ENSMUSG00000022658	Tagln3	-2.17942	3.57953	2.86683e-09	2.77151e-08
ENSMUSG00000037016	Frem2	-1.77092	5.47578	2.90159e-09	2.80155e-08
ENSMUSG00000030350	Prmt8	-3.16946	1.93981	2.99243e-09	2.87099e-08
ENSMUSG00000062070	Pgk1	-1.12479	9.85161	3.29007e-09	3.14067e-08
ENSMUSG00000006311	Etv2	-3.27602	-0.132441	3.32615e-09	3.17112e-08
ENSMUSG00000007950	Abhd8	-1.081	6.51025	3.47034e-09	3.3003e-08
ENSMUSG00000054252	Fgfr3	-1.54669	4.94652	3.61424e-09	3.42856e-08
ENSMUSG00000034881	Tbxa2r	-1.44654	5.18976	3.65668e-09	3.46449e-08
ENSMUSG00000018973	Hoxb1	-4.72505	0.552227	3.69175e-09	3.49336e-08
ENSMUSG00000017817	Jph2	-2.31643	4.05003	3.89124e-09	3.65931e-08
ENSMUSG00000030695	Aldoa	-1.12275	10.2524	4.03679e-09	3.79148e-08
ENSMUSG00000038552	Fndc4	-1.12263	5.80147	4.12025e-09	3.85081e-08
ENSMUSG00000057615	Ldoc1	-4.75795	1.81509	5.14787e-09	4.70122e-08
ENSMUSG00000024620	Pdgfrb	-1.64488	5.98142	6.10089e-09	5.49225e-08
ENSMUSG00000002930	Ppp1r17	-3.95892	1.49278	6.3511e-09	5.70397e-08
ENSMUSG00000038526	Car14	-2.38046	3.93536	6.39863e-09	5.73308e-08
ENSMUSG00000018822	Sfrp5	-2.61408	1.30104	6.86342e-09	6.13504e-08
ENSMUSG00000036856	Wnt4	-2.44851	4.24855	7.24677e-09	6.43225e-08
ENSMUSG00000036169	Sostdc1	-3.46033	0.315757	7.3444e-09	6.5037e-08
ENSMUSG00000058620	Adra2b	-2.95776	1.63391	7.43141e-09	6.57307e-08
ENSMUSG00000041939	Mvk	-1.22853	6.2792	9.59252e-09	8.34835e-08
ENSMUSG00000047751	Utf1	-4.19297	1.64238	1.02645e-08	8.88224e-08
ENSMUSG00000045515	Pou3f3	-2.86375	1.86575	1.0288e-08	8.8924e-08
ENSMUSG00000021464	Ror2	-1.49206	5.14989	1.05303e-08	9.07088e-08
ENSMUSG00000021314	Amph	-3.36467	1.75369	1.07223e-08	9.21537e-08
ENSMUSG00000027335	Adra1d	-2.79783	1.93029	1.08998e-08	9.34673e-08
ENSMUSG00000050105	Grrp1	-1.13006	6.46318	1.09633e-08	9.39061e-08
ENSMUSG00000029053	Prkcz	-2.0909	4.26741	1.10665e-08	9.45758e-08
ENSMUSG00000034573	Ptpn13	-1.98838	5.5547	1.16934e-08	9.97093e-08
ENSMUSG00000029168	Dpysl5	-2.43812	4.44171	1.17125e-08	9.976e-08
ENSMUSG00000042275	Pelo	-1.05448	6.14103	1.237e-08	1.04772e-07
ENSMUSG00000004791	Pgf	-2.19712	2.88552	1.26781e-08	1.06905e-07
ENSMUSG00000028640	Tfap2c	-3.10373	2.09377	1.33034e-08	1.11929e-07
ENSMUSG00000026639	Lamb3	-2.68036	3.60812	1.44067e-08	1.2041e-07
ENSMUSG00000062480	Acat3	-2.74889	1.94094	1.53147e-08	1.27578e-07
ENSMUSG00000044894	Uqcrq	-1.06799	6.9461	1.55197e-08	1.29144e-07
ENSMUSG00000002799	Jag2	-1.04609	6.93728	1.72072e-08	1.4256e-07
ENSMUSG00000047181	Samd14	-1.30849	5.38863	1.76625e-08	1.46014e-07
ENSMUSG00000068048	Rhox9	-4.65224	0.579037	1.78698e-08	1.47406e-07
ENSMUSG00000031119	Gpc4	-1.76437	5.6866	1.83568e-08	1.50931e-07
ENSMUSG00000025105	Bnc1	-2.37321	3.95276	1.84609e-08	1.51623e-07
ENSMUSG00000031217	Efnb1	-1.07451	6.56811	1.86903e-08	1.53341e-07
ENSMUSG00000001348	Acp5	-1.64039	4.19706	1.88157e-08	1.54099e-07
ENSMUSG00000031273	Col4a6	-1.83614	5.06556	1.88376e-08	1.54099e-07
ENSMUSG00000073063	Hbq1b	-3.24127	-0.197191	1.88436e-08	1.54099e-07
ENSMUSG00000041548	Hspb8	-1.64662	4.14541	2.0799e-08	1.68456e-07
ENSMUSG00000040310	Alx4	-1.96733	3.78903	2.22131e-08	1.79336e-07
ENSMUSG00000032368	Zic1	-1.90617	4.51839	2.24194e-08	1.80809e-07
ENSMUSG00000024309	H2-Ke2	-1.04901	6.40936	2.61104e-08	2.07055e-07
ENSMUSG00000027257	Pacsin3	-1.71551	4.13438	2.659e-08	2.10419e-07
ENSMUSG00000023906	Cldn6	-2.8207	5.01706	2.75791e-08	2.17792e-07
ENSMUSG00000035187	Nkx6-1	-2.8848	2.47139	2.82967e-08	2.23226e-07
ENSMUSG00000016624	Phf21b	-1.63158	4.3102	2.84647e-08	2.24318e-07
ENSMUSG00000052584	Serp2	-2.02341	3.26617	3.00382e-08	2.34285e-07
ENSMUSG00000038415	Foxq1	-1.88816	3.44804	3.16251e-08	2.45905e-07
ENSMUSG00000028444	Cntfr	-1.82431	4.73643	3.27206e-08	2.53126e-07
ENSMUSG00000021760	Gpx8	-1.25303	5.47585	3.3221e-08	2.56214e-07
ENSMUSG00000029866	Kel	-2.3656	2.64928	3.53783e-08	2.71472e-07
ENSMUSG00000055210	Foxd2	-2.1197	2.69065	3.64052e-08	2.78227e-07
ENSMUSG00000006313	Upk1a	-2.46688	3.13663	3.73015e-08	2.8479e-07
ENSMUSG00000039860	Srrm3	-3.07762	0.814325	3.75767e-08	2.86603e-07
ENSMUSG00000023039	Krt7	-2.08068	4.28512	3.79339e-08	2.88593e-07
ENSMUSG00000036446	Lum	-1.68066	6.81632	3.79604e-08	2.88593e-07
ENSMUSG00000046761	Fam83h	-2.35092	3.11074	3.86158e-08	2.92763e-07
ENSMUSG00000020444	Guk1	-1.09035	6.12518	4.13851e-08	3.12509e-07
ENSMUSG00000045591	Olig3	-3.83682	0.884302	4.15089e-08	3.13132e-07
ENSMUSG00000029778	Adcyap1r1	-3.40417	2.14632	4.23901e-08	3.18955e-07
ENSMUSG00000047986	Palm3	-2.33944	3.93284	4.4746e-08	3.35551e-07
ENSMUSG00000001802	Lrp3	-1.61588	4.73021	4.65839e-08	3.47958e-07
ENSMUSG00000045598	Zfp553	-1.02073	6.08838	4.85081e-08	3.61619e-07
ENSMUSG00000015652	Steap1	-2.88172	1.45139	5.12519e-08	3.79835e-07
ENSMUSG00000000247	Lhx2	-2.77408	1.55504	5.92944e-08	4.34768e-07
ENSMUSG00000020782	Llgl2	-1.70392	4.382	6.23134e-08	4.54708e-07
ENSMUSG00000020163	Uqcr11	-1.01437	6.81363	6.26478e-08	4.56709e-07
ENSMUSG00000059991	Nptx2	-2.37274	1.49161	6.45829e-08	4.69014e-07
ENSMUSG00000022621	Rabl2	-1.32389	4.91093	6.75077e-08	4.8792e-07
ENSMUSG00000005503	Evx1	-2.54127	2.26258	7.38928e-08	5.31034e-07
ENSMUSG00000042388	Dlgap3	-3.56474	1.65936	7.3987e-08	5.31209e-07
ENSMUSG00000031349	Nsdhl	-1.0401	5.69012	7.65788e-08	5.46714e-07
ENSMUSG00000034932	Mrpl54	-1.03926	6.1962	8.12462e-08	5.78403e-07
ENSMUSG00000024892	Pcx	-1.16073	5.31464	8.82057e-08	6.20958e-07
ENSMUSG00000007207	Stx1a	-1.00047	6.0034	9.29334e-08	6.5303e-07
ENSMUSG00000045948	Mrps12	-1.1682	5.8955	9.30958e-08	6.53565e-07
ENSMUSG00000022619	Mapk8ip2	-2.43516	2.70626	9.57034e-08	6.70631e-07
ENSMUSG00000032334	Loxl1	-1.72289	5.08969	1.03411e-07	7.20645e-07
ENSMUSG00000003955	Fam162a	-1.01842	6.37877	1.05292e-07	7.31074e-07
ENSMUSG00000025791	Pgm2	-1.00843	6.83268	1.08087e-07	7.49104e-07
ENSMUSG00000031162	Gata1	-2.12106	2.6204	1.08186e-07	7.49112e-07
ENSMUSG00000026414	Tnnt2	-2.011	3.52782	1.17098e-07	8.03486e-07
ENSMUSG00000030401	Rtn2	-1.92906	3.24278	1.41159e-07	9.59909e-07
ENSMUSG00000004558	Ndrg2	-1.95853	3.42944	1.58621e-07	1.0606e-06
ENSMUSG00000068154	Insm1	-2.86393	2.90355	1.68101e-07	1.11905e-06
ENSMUSG00000036398	Ppp1r11	-1.08111	6.34387	1.73499e-07	1.15095e-06
ENSMUSG00000001661	Hoxc6	-1.95522	4.0648	1.76149e-07	1.16445e-06
ENSMUSG00000016763	Scube1	-1.69074	5.61628	1.84449e-07	1.21509e-06
ENSMUSG00000033737	Fndc3c1	-1.30304	5.60577	1.85183e-07	1.21887e-06
ENSMUSG00000019312	Grb7	-2.30517	3.6897	1.86767e-07	1.22716e-06
ENSMUSG00000020902	Ntn1	-1.72501	5.44939	2.07229e-07	1.35691e-06
ENSMUSG00000001420	Tmem79	-2.58391	1.95978	2.1265e-07	1.38523e-06
ENSMUSG00000039137	Whrn	-1.29974	4.73219	2.14457e-07	1.39462e-06
ENSMUSG00000037784	Dzip1l	-1.4849	4.56345	2.15142e-07	1.39787e-06
ENSMUSG00000023089	Ndufa5	-1.04202	5.95515	2.15506e-07	1.39904e-06
ENSMUSG00000011589	Fsd1	-2.25195	3.6064	2.16733e-07	1.4058e-06
ENSMUSG00000054863	Fam19a5	-2.27506	3.09684	2.64371e-07	1.69309e-06
ENSMUSG00000028825	Rhd	-2.06689	2.24346	2.74624e-07	1.74842e-06
ENSMUSG00000029066	Mrpl20	-1.01434	6.23849	2.76798e-07	1.76024e-06
ENSMUSG00000068699	Flnc	-1.49792	5.64587	3.06125e-07	1.93116e-06
ENSMUSG00000033998	Kcnk1	-2.74714	3.2506	3.11763e-07	1.96021e-06
ENSMUSG00000027230	Creb3l1	-1.75692	4.98801	3.13073e-07	1.96681e-06
ENSMUSG00000053846	Lipg	-2.89204	2.68248	3.18631e-07	1.99842e-06
ENSMUSG00000042401	Crtac1	-2.62095	1.85735	3.20015e-07	2.00545e-06
ENSMUSG00000022044	Stmn4	-3.64951	2.09814	3.22249e-07	2.01778e-06
ENSMUSG00000033852	Pla2g4b	-1.18644	5.14985	3.24215e-07	2.02841e-06
ENSMUSG00000022203	Efs	-1.72837	4.83546	3.30811e-07	2.06627e-06
ENSMUSG00000060257	Scrt2	-3.397	2.22171	3.32075e-07	2.07076e-06
ENSMUSG00000032076	Cadm1	-1.51554	5.33658	3.53951e-07	2.19635e-06
ENSMUSG00000032060	Cryab	-2.11171	4.25474	3.5561e-07	2.20465e-06
ENSMUSG00000068327	Tlx2	-2.62278	2.04932	3.6306e-07	2.24187e-06
ENSMUSG00000070509	Rgma	-1.63155	4.45491	3.8035e-07	2.3278e-06
ENSMUSG00000024790	Sac3d1	-1.08779	5.51784	3.87463e-07	2.36942e-06
ENSMUSG00000042380	BC003266	-1.10304	5.60511	4.1421e-07	2.51284e-06
ENSMUSG00000025478	Dpysl4	-1.65065	4.62357	4.24558e-07	2.56935e-06
ENSMUSG00000031490	Eif4ebp1	-1.04373	7.35426	4.44035e-07	2.67626e-06
ENSMUSG00000042988	Notum	-2.51557	1.72696	4.46126e-07	2.68277e-06
ENSMUSG00000028654	Mycl1	-1.92139	4.41902	4.64215e-07	2.77833e-06
ENSMUSG00000037166	Ppp1r14a	-1.24333	4.91435	4.75999e-07	2.84119e-06
ENSMUSG00000023939	Mrpl14	-1.07124	5.93177	4.76215e-07	2.84119e-06
ENSMUSG00000019891	Dcbld1	-1.01312	5.91284	4.82282e-07	2.87287e-06
ENSMUSG00000027574	Nkain4	-2.28808	2.30136	4.91149e-07	2.92111e-06
ENSMUSG00000028356	Ambp	-2.60769	1.32344	4.93686e-07	2.93389e-06
ENSMUSG00000027894	Slc6a17	-2.40173	2.87071	4.96384e-07	2.94301e-06
ENSMUSG00000055653	Gpc3	-1.1614	8.43383	5.10105e-07	3.022e-06
ENSMUSG00000069378	Prdm6	-2.32898	3.19173	5.28952e-07	3.13121e-06
ENSMUSG00000013584	Aldh1a2	-1.27004	5.29949	5.71398e-07	3.3615e-06
ENSMUSG00000037995	Igsf9	-1.2135	5.47354	5.97453e-07	3.49312e-06
ENSMUSG00000068876	Cgn	-2.5411	3.54429	6.02362e-07	3.51911e-06
ENSMUSG00000059146	Ntrk3	-2.36394	1.21392	6.35503e-07	3.68436e-06
ENSMUSG00000029861	Fam131b	-2.063	1.83256	6.67569e-07	3.84384e-06
ENSMUSG00000057969	Sema3b	-1.64425	4.04713	6.80076e-07	3.89811e-06
ENSMUSG00000013921	Clip3	-1.09543	5.88626	6.95291e-07	3.97332e-06
ENSMUSG00000035390	Brsk1	-2.09614	3.55141	7.06116e-07	4.02911e-06
ENSMUSG00000042821	Snai1	-1.11387	5.34418	7.30877e-07	4.15423e-06
ENSMUSG00000018166	Erbb3	-1.56881	4.51349	7.95347e-07	4.48099e-06
ENSMUSG00000009281	Rarres2	-2.36745	1.94777	8.04941e-07	4.52832e-06
ENSMUSG00000074766	Ism1	-1.93945	2.26858	8.2558e-07	4.62727e-06
ENSMUSG00000061723	Tnnt3	-2.21563	2.78412	8.33519e-07	4.66144e-06
ENSMUSG00000026043	Col3a1	-1.29766	10.2832	8.59323e-07	4.79753e-06
ENSMUSG00000031952	Chst5	-3.80857	2.48034	8.5975e-07	4.79753e-06
ENSMUSG00000071192	Wfikkn1	-1.62989	3.85607	9.3877e-07	5.18887e-06
ENSMUSG00000025140	Pycr1	-1.68506	3.84679	9.45416e-07	5.22181e-06
ENSMUSG00000031995	St14	-1.96077	4.18888	9.55809e-07	5.26771e-06
ENSMUSG00000048616	Nog	-2.28069	2.13561	9.95324e-07	5.46564e-06
ENSMUSG00000010406	Mrpl52	-1.14699	5.79178	9.99743e-07	5.48197e-06
ENSMUSG00000003070	Efna2	-1.26024	4.74949	1.00298e-06	5.49575e-06
ENSMUSG00000029661	Col1a2	-1.23773	9.84442	1.02784e-06	5.62789e-06
ENSMUSG00000022474	Pmm1	-1.39784	4.41065	1.09355e-06	5.94909e-06
ENSMUSG00000090084	Srpx	-2.06251	3.08698	1.09952e-06	5.97728e-06
ENSMUSG00000033006	Sox10	-1.9847	3.79155	1.17272e-06	6.34792e-06
ENSMUSG00000017344	Vtn	-2.76853	1.94872	1.18879e-06	6.42573e-06
ENSMUSG00000003309	Ap1m2	-2.52971	2.6449	1.19651e-06	6.4537e-06
ENSMUSG00000000782	Tcf7	-1.08699	5.37102	1.33353e-06	7.13694e-06
ENSMUSG00000075296	Aldh3b2	-3.53673	2.43425	1.3582e-06	7.2587e-06
ENSMUSG00000056648	Hoxb8	-1.47126	4.03331	1.36011e-06	7.26274e-06
ENSMUSG00000008601	Rab25	-2.5113	1.92536	1.36087e-06	7.26274e-06
ENSMUSG00000030000	Add2	-1.44384	4.51285	1.40492e-06	7.46632e-06
ENSMUSG00000058145	Adamts17	-1.43704	4.28338	1.42387e-06	7.56174e-06
ENSMUSG00000048402	Gli2	-1.69002	4.53923	1.43674e-06	7.61946e-06
ENSMUSG00000045915	Ccdc42	-2.61807	1.33006	1.4448e-06	7.65147e-06
ENSMUSG00000017943	Gdap1l1	-2.28915	1.18349	1.46458e-06	7.75083e-06
ENSMUSG00000078302	Foxd1	-1.58745	4.50816	1.47325e-06	7.78586e-06
ENSMUSG00000021702	Thbs4	-1.98456	1.78843	1.48036e-06	7.818e-06
ENSMUSG00000004366	Sst	-2.56546	1.39223	1.49889e-06	7.90487e-06
ENSMUSG00000022991	Lalba	-2.28521	1.29931	1.50689e-06	7.93603e-06
ENSMUSG00000069227	Gprin1	-1.81973	2.64647	1.51528e-06	7.97325e-06
ENSMUSG00000047721	Bola2	-1.07377	6.1555	1.51606e-06	7.97325e-06
ENSMUSG00000024366	Gfra3	-2.29722	2.41069	1.59105e-06	8.3445e-06
ENSMUSG00000060969	Irx1	-2.49886	2.79364	1.61694e-06	8.44286e-06
ENSMUSG00000074676	Foxs1	-2.3716	0.674209	1.65323e-06	8.60521e-06
ENSMUSG00000009633	G0s2	-1.97924	2.56958	1.76315e-06	9.10863e-06
ENSMUSG00000027376	Prom2	-2.59645	2.43818	1.84102e-06	9.48508e-06
ENSMUSG00000032348	Gsta4	-1.44735	4.16811	1.87436e-06	9.63067e-06
ENSMUSG00000042961	Egflam	-1.54571	3.99792	1.95647e-06	1.00254e-05
ENSMUSG00000005958	Ephb3	-1.32924	4.77064	2.0836e-06	1.06195e-05
ENSMUSG00000027460	Angpt4	-2.67751	1.4601	2.14763e-06	1.09238e-05
ENSMUSG00000029348	Asphd2	-1.91889	3.04566	2.15509e-06	1.09474e-05
ENSMUSG00000032744	Heyl	-1.51068	4.7414	2.17166e-06	1.10092e-05
ENSMUSG00000046719	Nxph3	-2.38845	0.961721	2.19219e-06	1.10984e-05
ENSMUSG00000027581	Stmn3	-2.31238	2.04302	2.32936e-06	1.17676e-05
ENSMUSG00000027967	Neurog2	-4.25172	1.77045	2.46795e-06	1.24035e-05
ENSMUSG00000022218	Tgm1	-2.14819	3.18675	2.51872e-06	1.26419e-05
ENSMUSG00000031073	Fgf15	-3.8393	-0.276669	2.62362e-06	1.30905e-05
ENSMUSG00000054580	Pla2r1	-2.13757	2.41829	2.64283e-06	1.3169e-05
ENSMUSG00000028023	Pitx2	-1.17648	5.33929	2.65781e-06	1.3235e-05
ENSMUSG00000035456	Prdm8	-2.12182	1.56217	2.74775e-06	1.3647e-05
ENSMUSG00000027869	Hsd3b6	-2.5547	2.7306	2.81966e-06	1.39676e-05
ENSMUSG00000022054	Nefm	-1.93689	4.68203	3.00683e-06	1.47504e-05
ENSMUSG00000038402	Foxf2	-1.54814	4.19641	3.05669e-06	1.49853e-05
ENSMUSG00000024301	Kifc5b	-1.03472	5.47957	3.15244e-06	1.54149e-05
ENSMUSG00000061086	Myl4	-1.93906	3.12052	3.19335e-06	1.55848e-05
ENSMUSG00000043342	Hoxd9	-1.2089	4.84994	3.37898e-06	1.64273e-05
ENSMUSG00000079654	Prrt4	-2.08509	3.39712	3.45331e-06	1.67565e-05
ENSMUSG00000058550	Dppa4	-2.52252	0.482128	3.61992e-06	1.74756e-05
ENSMUSG00000021567	Nkd2	-1.72413	3.51262	3.80318e-06	1.8302e-05
ENSMUSG00000032387	Rbpms2	-1.20973	4.65996	3.81225e-06	1.83341e-05
ENSMUSG00000025504	Eps8l2	-2.02847	2.99298	3.82791e-06	1.83977e-05
ENSMUSG00000029223	Uchl1	-1.1887	5.07976	3.90874e-06	1.87269e-05
ENSMUSG00000055235	Wdr86	-1.51859	4.3108	3.91256e-06	1.87334e-05
ENSMUSG00000028782	Bai2	-1.8308	3.46928	4.23745e-06	2.01239e-05
ENSMUSG00000062044	Lmtk3	-1.57399	4.19734	4.5196e-06	2.13969e-05
ENSMUSG00000015484	Fam163a	-1.82979	2.4117	4.58134e-06	2.16757e-05
ENSMUSG00000018849	Wwc1	-1.65807	3.62271	4.65255e-06	2.19306e-05
ENSMUSG00000048138	Dmrt2	-2.22798	2.52916	4.70933e-06	2.21569e-05
ENSMUSG00000048096	Lmod1	-2.03901	2.41453	4.82807e-06	2.26594e-05
ENSMUSG00000042751	Nmnat2	-2.13045	2.17494	4.85504e-06	2.27719e-05
ENSMUSG00000022548	Apod	-2.67122	1.88605	4.91835e-06	2.30403e-05
ENSMUSG00000022803	Popdc2	-2.59272	3.18974	4.99712e-06	2.33661e-05
ENSMUSG00000018569	Cldn7	-1.81851	3.768	5.06941e-06	2.36749e-05
ENSMUSG00000025407	Gli1	-1.53071	4.44492	5.25264e-06	2.43747e-05
ENSMUSG00000035357	Pdzrn3	-1.12237	5.02537	5.31734e-06	2.46357e-05
ENSMUSG00000030849	Fgfr2	-1.3416	5.46336	5.39181e-06	2.49434e-05
ENSMUSG00000062661	Ncs1	-1.04025	5.53709	5.53657e-06	2.55578e-05
ENSMUSG00000019738	Polr2i	-1.0801	5.44904	5.57349e-06	2.57126e-05
ENSMUSG00000026147	Col9a1	-1.21454	5.26279	5.78462e-06	2.66219e-05
ENSMUSG00000033453	Adamts15	-1.64341	4.78984	5.87711e-06	2.70148e-05
ENSMUSG00000024799	Tm7sf2	-1.20156	4.77988	6.2143e-06	2.8427e-05
ENSMUSG00000034382	AI661453	-1.56229	3.73454	6.50677e-06	2.95865e-05
ENSMUSG00000026204	Ptprn	-1.88737	2.25091	6.52437e-06	2.9631e-05
ENSMUSG00000030376	Slc8a2	-2.20931	2.79049	6.56512e-06	2.97983e-05
ENSMUSG00000028644	Ermap	-2.06734	2.85942	6.79935e-06	3.07327e-05
ENSMUSG00000002249	Tead3	-1.38811	4.60143	6.97958e-06	3.13792e-05
ENSMUSG00000057130	Txnl4a	-1.0399	5.30475	7.14256e-06	3.20739e-05
ENSMUSG00000051041	Olfml1	-2.08953	3.24629	7.38158e-06	3.30597e-05
ENSMUSG00000000567	Sox9	-1.25593	4.53773	7.56904e-06	3.38289e-05
ENSMUSG00000018012	Rac3	-1.74177	3.31496	8.19439e-06	3.62396e-05
ENSMUSG00000036834	Plch1	-2.28572	2.31137	8.38119e-06	3.70011e-05
ENSMUSG00000052512	Nav2	-1.43241	4.44708	8.49122e-06	3.73998e-05
ENSMUSG00000043088	Il17re	-1.907	2.33284	8.52346e-06	3.752e-05
ENSMUSG00000038618	Rassf7	-1.62901	4.15292	9.13942e-06	3.99534e-05
ENSMUSG00000070047	Fat1	-1.03052	6.58173	9.30261e-06	4.05966e-05
ENSMUSG00000038319	Kcnh2	-1.34331	4.4079	9.35913e-06	4.07964e-05
ENSMUSG00000045394	Epcam	-1.51017	4.34563	9.44757e-06	4.10875e-05
ENSMUSG00000025216	Lbx1	-1.87228	1.55567	9.52816e-06	4.13905e-05
ENSMUSG00000007805	Twist2	-1.49879	4.45923	9.75069e-06	4.21641e-05
ENSMUSG00000075012	Fjx1	-1.20602	4.63222	9.89234e-06	4.27279e-05
ENSMUSG00000037440	Vnn1	-2.76213	2.49433	1.14191e-05	4.84672e-05
ENSMUSG00000030772	Dkk3	-1.47514	3.88374	1.15411e-05	4.89303e-05
ENSMUSG00000021359	Tfap2a	-3.00584	2.74261	1.17315e-05	4.95713e-05
ENSMUSG00000063919	Srrm4	-2.07099	2.43273	1.17518e-05	4.96296e-05
ENSMUSG00000018865	Sult4a1	-2.13748	1.70926	1.2334e-05	5.20305e-05
ENSMUSG00000044433	Camsap3	-1.5355	3.91517	1.24056e-05	5.23032e-05
ENSMUSG00000056174	Col8a2	-1.77982	3.63735	1.3409e-05	5.6005e-05
ENSMUSG00000000385	Tmprss2	-2.2849	2.28509	1.40362e-05	5.84637e-05
ENSMUSG00000015467	Egfl8	-1.81509	3.04549	1.45056e-05	6.01216e-05
ENSMUSG00000034701	Neurod1	-2.91864	1.34326	1.4587e-05	6.03931e-05
ENSMUSG00000026620	Mark1	-1.43865	3.61229	1.51272e-05	6.24256e-05
ENSMUSG00000024327	Slc39a7	-1.07007	4.84128	1.52165e-05	6.27258e-05
ENSMUSG00000062012	Zfp13	-1.10188	4.73382	1.53724e-05	6.32308e-05
ENSMUSG00000041889	Shisa4	-1.03849	4.9541	1.53906e-05	6.32716e-05
ENSMUSG00000079277	Hoxd3	-1.43833	4.04218	1.60176e-05	6.56003e-05
ENSMUSG00000024565	Sall3	-1.63982	2.92987	1.60956e-05	6.58487e-05
ENSMUSG00000051502	Ufsp1	-2.08253	2.02986	1.62167e-05	6.6237e-05
ENSMUSG00000020159	Gabrp	-2.3903	4.60004	1.64674e-05	6.7225e-05
ENSMUSG00000032936	Camkv	-2.28078	1.99756	1.68928e-05	6.88505e-05
ENSMUSG00000010760	Phlda2	-1.94005	1.75834	1.72891e-05	7.03334e-05
ENSMUSG00000026688	Mgst3	-1.02714	5.26668	1.8384e-05	7.44085e-05
ENSMUSG00000003352	Cacnb3	-1.07556	5.05595	1.88703e-05	7.61736e-05
ENSMUSG00000063838	Cdc42ep5	-1.24623	4.69806	1.91245e-05	7.71178e-05
ENSMUSG00000049036	Tmem121	-1.77461	2.38702	1.92537e-05	7.75562e-05
ENSMUSG00000031837	Necab2	-1.60779	2.6336	2.04012e-05	8.17448e-05
ENSMUSG00000044279	Crb3	-2.7734	1.32602	2.08604e-05	8.34527e-05
ENSMUSG00000039661	Dusp26	-1.7357	2.24784	2.13335e-05	8.51207e-05
ENSMUSG00000037962	Fam101a	-1.77851	2.1272	2.16928e-05	8.64637e-05
ENSMUSG00000060950	Trmt61a	-1.04844	5.2386	2.19092e-05	8.72345e-05
ENSMUSG00000072825	AW555464	-1.51312	4.35022	2.20361e-05	8.76477e-05
ENSMUSG00000035504	Reep6	-1.91539	1.78052	2.33847e-05	9.2608e-05
ENSMUSG00000017314	Mpp2	-1.20052	4.31916	2.34768e-05	9.27944e-05
ENSMUSG00000048332	Lhfp	-1.16103	4.53845	2.36754e-05	9.33364e-05
ENSMUSG00000070304	Scn2b	-2.07353	2.61009	2.41012e-05	9.48209e-05
ENSMUSG00000040146	Rgl3	-1.78004	2.33949	2.51464e-05	9.85606e-05
ENSMUSG00000073421	H2-Ab1	-2.12765	1.70949	2.51781e-05	9.85948e-05
ENSMUSG00000049691	Nkx3-2	-1.66291	2.29976	2.58811e-05	0.000100931
ENSMUSG00000069806	Cacng7	-1.44897	3.7521	2.60436e-05	0.000101513
ENSMUSG00000054065	Pkp3	-3.07244	1.71468	2.6124e-05	0.000101722
ENSMUSG00000022454	Nell2	-1.62767	3.40512	2.62722e-05	0.000102194
ENSMUSG00000001497	Pax9	-1.93561	2.02586	2.63863e-05	0.000102502
ENSMUSG00000000690	Hoxb6	-1.05584	4.86341	2.64867e-05	0.000102764
ENSMUSG00000028664	Ephb2	-1.41871	5.09081	2.69019e-05	0.000104163
ENSMUSG00000032724	Abtb2	-1.20222	4.3197	2.90205e-05	0.000111287
ENSMUSG00000047844	Bex4	-1.09914	4.9531	2.92707e-05	0.00011219
ENSMUSG00000029546	Uncx	-1.59305	3.2815	2.99227e-05	0.000114169
ENSMUSG00000014846	Tppp3	-1.32034	3.90318	3.02385e-05	0.000115224
ENSMUSG00000028369	Svep1	-1.46372	4.07858	3.02447e-05	0.000115224
ENSMUSG00000075588	Hoxb2	-1.52024	3.32218	3.066e-05	0.00011669
ENSMUSG00000051279	Gdf6	-2.44559	2.31625	3.20205e-05	0.000121199
ENSMUSG00000027004	Frzb	-1.68661	3.46727	3.27694e-05	0.000123725
ENSMUSG00000035934	Pknox2	-1.28163	4.14292	3.35254e-05	0.000126391
ENSMUSG00000051839	Gypa	-3.75907	3.07518	3.38071e-05	0.000127112
ENSMUSG00000022456	Sept3	-1.44669	4.3628	3.58278e-05	0.000134337
ENSMUSG00000026764	Kif5c	-1.81626	3.7799	3.79214e-05	0.000140933
ENSMUSG00000038932	Tcfl5	-2.26198	0.842818	4.11185e-05	0.000151775
ENSMUSG00000015957	Wnt11	-1.61851	3.66196	4.1804e-05	0.000154065
ENSMUSG00000074227	Spint2	-1.13839	6.0408	4.24449e-05	0.000156215
ENSMUSG00000050737	Ptges	-1.59286	3.26045	4.31558e-05	0.000158646
ENSMUSG00000040502	March9	-1.76321	2.79514	4.31681e-05	0.000158646
ENSMUSG00000024558	Mapk4	-2.00542	1.75582	4.36096e-05	0.000159958
ENSMUSG00000001666	Ddt	-1.31017	3.82228	4.41308e-05	0.000161558
ENSMUSG00000030630	Fah	-1.24258	4.21393	4.46269e-05	0.000163137
ENSMUSG00000067586	S1pr3	-1.13609	5.2204	4.47667e-05	0.00016357
ENSMUSG00000000296	Tpd52l1	-1.35833	3.57887	4.5527e-05	0.000166028
ENSMUSG00000000214	Th	-2.53782	1.48585	5.08896e-05	0.000183294
ENSMUSG00000036111	Lmo1	-1.58094	2.38012	5.41359e-05	0.000193608
ENSMUSG00000029596	Sdsl	-2.1186	0.812831	5.44854e-05	0.000194675
ENSMUSG00000030525	Chrna7	-1.77664	1.20978	5.48388e-05	0.000195661
ENSMUSG00000037621	Atoh8	-1.28636	4.27736	5.51484e-05	0.000196581
ENSMUSG00000029070	Mxra8	-1.05721	5.3294	5.52954e-05	0.000196885
ENSMUSG00000058297	Spock2	-1.28515	5.52903	5.56731e-05	0.000198079
ENSMUSG00000032092	Mpzl2	-1.69255	2.48233	5.60474e-05	0.000199317
ENSMUSG00000032172	Olfm2	-1.60113	2.38088	5.71114e-05	0.000202911
ENSMUSG00000038224	Serpinf2	-2.77046	1.43345	5.77478e-05	0.000205076
ENSMUSG00000028919	Arhgef19	-1.52937	2.46817	5.82509e-05	0.000206476
ENSMUSG00000022580	Rhpn1	-1.66533	2.15071	5.91246e-05	0.000209182
ENSMUSG00000026825	Dnm1	-1.16365	4.68843	6.33026e-05	0.000222512
ENSMUSG00000035165	Kcne3	-1.09096	5.43393	6.44241e-05	0.000225931
ENSMUSG00000073433	Arhgdig	-2.00387	0.989463	6.90403e-05	0.000240232
ENSMUSG00000039103	Nexn	-1.53346	2.65031	7.37334e-05	0.000255158
ENSMUSG00000022261	Sdc2	-1.09425	4.71531	7.51929e-05	0.000259617
ENSMUSG00000071553	Cpa2	-1.61234	2.94184	7.73803e-05	0.000266443
ENSMUSG00000037034	Pax1	-1.21275	4.43499	7.86064e-05	0.000270174
ENSMUSG00000038530	Rgs4	-1.64014	2.08283	8.80747e-05	0.000299194
ENSMUSG00000072944	Nup62cl	-1.77155	3.394	8.82637e-05	0.000299482
ENSMUSG00000036832	Lpar3	-3.2181	1.79918	8.9916e-05	0.000304223
ENSMUSG00000000120	Ngfr	-1.50481	4.28637	9.05181e-05	0.000305987
ENSMUSG00000058966	Fam57b	-1.66026	2.30622	9.11584e-05	0.000307878
ENSMUSG00000054934	Kcnmb4	-1.64331	1.94668	9.30363e-05	0.000313662
ENSMUSG00000022485	Hoxc5	-1.60609	3.29126	9.33154e-05	0.000314463
ENSMUSG00000070473	Cldn3	-2.20446	2.31929	9.68932e-05	0.000324789
ENSMUSG00000068221	Pdxp	-1.2444	4.00676	9.94767e-05	0.000332275
ENSMUSG00000028128	F3	-2.10969	1.86848	0.000100617	0.000335935
ENSMUSG00000045382	Cxcr4	-1.17941	4.91097	0.000104928	0.000349715
ENSMUSG00000032418	Me1	-1.39825	4.55532	0.00010805	0.000359173
ENSMUSG00000015653	Steap2	-1.43244	3.34063	0.00011672	0.000385293
ENSMUSG00000032128	Robo3	-1.9077	2.04864	0.000117361	0.000386569
ENSMUSG00000079466	Prdm12	-2.49794	1.09697	0.000117486	0.000386812
ENSMUSG00000027603	Ggt7	-2.53095	1.34392	0.000117649	0.000387179
ENSMUSG00000028278	Rragd	-1.20346	4.46072	0.000119605	0.000393278
ENSMUSG00000024873	Cnih2	-1.38508	3.23939	0.00012589	0.000411979
ENSMUSG00000034245	Hdac11	-1.22387	4.10668	0.000125988	0.000412122
ENSMUSG00000039542	Ncam1	-1.13245	5.55881	0.000132947	0.000432463
ENSMUSG00000029061	Mmp23	-1.65127	3.2986	0.000134418	0.000436874
ENSMUSG00000024500	Ppp2r2b	-1.74541	2.54451	0.000136153	0.000442132
ENSMUSG00000026459	Myog	-1.43092	3.83791	0.000137453	0.000445974
ENSMUSG00000032452	Clstn2	-1.84481	2.50191	0.000140774	0.00045519
ENSMUSG00000019874	Fabp7	-1.61008	2.34983	0.000143415	0.000462549
ENSMUSG00000039131	Gipc2	-2.07754	1.80172	0.00014857	0.000477551
ENSMUSG00000037386	Rims2	-1.86999	1.69885	0.000166298	0.000528712
ENSMUSG00000040649	Rimklb	-1.32027	4.19517	0.000168327	0.000533598
ENSMUSG00000038086	Hspb2	-2.29926	1.45102	0.000168522	0.000533992
ENSMUSG00000037686	Aspg	-1.61994	2.15832	0.000170545	0.000538381
ENSMUSG00000017639	Rab11fip4	-1.43952	4.03802	0.000176368	0.000555375
ENSMUSG00000042436	Mfap4	-1.10537	5.09762	0.000177442	0.000558294
ENSMUSG00000063727	Tnfrsf11b	-1.69027	2.51285	0.000178902	0.000562423
ENSMUSG00000018509	Cenpv	-1.48691	3.19155	0.000184301	0.000576766
ENSMUSG00000043068	Fam89a	-1.04635	4.46899	0.000197539	0.000614057
ENSMUSG00000061517	Sox21	-3.13791	1.21344	0.000197592	0.000614057
ENSMUSG00000051146	Camk2n2	-1.50632	2.60597	0.000200471	0.000622494
ENSMUSG00000001657	Hoxc8	-1.56753	3.06894	0.000209687	0.000647666
ENSMUSG00000004864	Mapk13	-1.52806	2.52754	0.000210335	0.000648874
ENSMUSG00000028125	Abca4	-1.27508	4.32433	0.000217006	0.000667556
ENSMUSG00000020303	Stc2	-1.49087	3.97739	0.000231377	0.000706324
ENSMUSG00000034687	Fras1	-1.42817	5.18807	0.000235165	0.000716159
ENSMUSG00000038156	Spon1	-1.07577	5.63136	0.000236561	0.000719781
ENSMUSG00000024245	Tmem178	-1.59061	1.47242	0.000244036	0.000740149
ENSMUSG00000043614	Vps37d	-1.39398	3.05937	0.000260839	0.000784585
ENSMUSG00000030584	Dpf1	-1.43431	3.26945	0.000263421	0.000791409
ENSMUSG00000000094	Tbx4	-1.22402	4.22127	0.000274596	0.000821143
ENSMUSG00000042766	Trim46	-1.38616	3.33814	0.000281104	0.000838232
ENSMUSG00000030110	Ret	-1.15688	4.05634	0.000283531	0.000844806
ENSMUSG00000036523	Greb1	-1.18863	4.44144	0.000301884	0.000895122
ENSMUSG00000030032	Wdr54	-1.37165	3.25305	0.000301952	0.000895122
ENSMUSG00000026479	Lamc2	-1.19369	4.39322	0.000302348	0.000895506
ENSMUSG00000036655	Colec11	-2.0654	1.26373	0.000306211	0.000904216
ENSMUSG00000005251	Ripk4	-2.09656	1.98979	0.000308016	0.000908838
ENSMUSG00000039385	Cdh6	-1.61012	2.38387	0.00030847	0.000909145
ENSMUSG00000040260	Daam2	-1.14365	4.78915	0.000308838	0.000909145
ENSMUSG00000021381	Barx1	-1.77572	2.53134	0.00033383	0.000975523
ENSMUSG00000043635	Adamts3	-1.49361	2.9571	0.000339793	0.00099066
ENSMUSG00000015134	Aldh1a3	-1.73459	1.37704	0.000353928	0.00102831
ENSMUSG00000067261	Foxd3	-1.90921	1.85945	0.000374699	0.00108245
ENSMUSG00000040728	Esrp1	-1.87059	3.48901	0.000376252	0.00108611
ENSMUSG00000001119	Col6a1	-1.07069	5.67525	0.000379664	0.00109512
ENSMUSG00000028949	Smarcd3	-1.20551	3.64448	0.00038068	0.0010968
ENSMUSG00000067276	Capn6	-1.02317	5.71815	0.000385153	0.00110885
ENSMUSG00000017390	Aldoc	-1.56443	1.55144	0.000395955	0.00113478
ENSMUSG00000032181	Scg3	-2.30972	1.03685	0.000396368	0.00113554
ENSMUSG00000047786	Lix1	-1.14975	3.95716	0.000450098	0.00127265
ENSMUSG00000034981	Parm1	-1.12643	5.70972	0.000463789	0.00130601
ENSMUSG00000044468	Fam46c	-1.60398	2.88488	0.000465426	0.00130965
ENSMUSG00000025352	Gdf11	-1.08328	4.62456	0.000476967	0.00133653
ENSMUSG00000041523	Upk2	-3.4525	-0.0318163	0.000484656	0.00135472
ENSMUSG00000000093	Tbx2	-1.12654	4.49067	0.000491761	0.00137154
ENSMUSG00000005124	Wisp1	-1.18537	4.52651	0.000528515	0.00146437
ENSMUSG00000037747	Phyhipl	-2.20026	0.967014	0.000529013	0.00146521
ENSMUSG00000043372	Hexim2	-1.34579	2.39586	0.000538452	0.00148701
ENSMUSG00000051652	Lrrc3	-1.26899	2.83486	0.000551068	0.00151609
ENSMUSG00000039278	Pcsk1n	-1.33705	2.69484	0.000551378	0.00151609
ENSMUSG00000016262	Sertad4	-1.30578	4.22649	0.000553345	0.0015204
ENSMUSG00000032911	Cspg4	-1.4093	4.05613	0.000577664	0.00158035
ENSMUSG00000020469	Myl7	-1.67895	2.07499	0.000591067	0.00161179
ENSMUSG00000018648	Dusp14	-1.65357	2.51346	0.00059351	0.00161787
ENSMUSG00000001763	Tspan33	-1.20528	3.48329	0.000618533	0.00168185
ENSMUSG00000022505	Emp2	-1.23005	4.61292	0.000619237	0.00168316
ENSMUSG00000041592	Sdk2	-1.22464	4.03806	0.000622164	0.0016887
ENSMUSG00000010830	Kdelr3	-1.21578	3.78314	0.000627396	0.00170047
ENSMUSG00000041696	Rasl12	-1.4036	1.68988	0.000640928	0.00173343
ENSMUSG00000025889	Snca	-1.35158	2.11914	0.000685471	0.00183899
ENSMUSG00000048826	Dact2	-1.45518	3.09215	0.000722324	0.00192341
ENSMUSG00000021130	Galntl1	-1.48651	2.98558	0.000732059	0.00194865
ENSMUSG00000007783	Cpt1c	-1.27181	3.5349	0.000744069	0.00197806
ENSMUSG00000047963	Stbd1	-1.26466	3.3897	0.00074674	0.00198261
ENSMUSG00000030494	Rhpn2	-1.25623	3.38496	0.000798384	0.00210161
ENSMUSG00000044986	Tst	-1.26459	2.70197	0.000815937	0.00214039
ENSMUSG00000017764	Zswim1	-1.1186	3.75224	0.00085024	0.00222653
ENSMUSG00000008843	Cldn13	-2.56221	0.0455373	0.000855732	0.00223782
ENSMUSG00000028546	Elavl4	-1.33658	3.26008	0.000887764	0.00230806
ENSMUSG00000005360	Slc1a3	-1.56882	3.74257	0.000889693	0.0023115
ENSMUSG00000079022	Col22a1	-1.34707	2.50563	0.000899466	0.00233449
ENSMUSG00000026435	Slc45a3	-1.48846	1.90719	0.000909068	0.00235377
ENSMUSG00000023926	Rhag	-1.76321	1.80018	0.000914873	0.00236558
ENSMUSG00000054793	Cadm4	-1.26689	3.46507	0.000949674	0.00244225
ENSMUSG00000090122	Kcne1l	-1.66438	2.50449	0.000975464	0.00249941
ENSMUSG00000040690	Col16a1	-1.01891	4.84798	0.000975526	0.00249941
ENSMUSG00000062545	Tlr12	-1.10108	4.15939	0.000984397	0.00251959
ENSMUSG00000041329	Atp1b2	-1.50142	2.49148	0.00101816	0.00259115
ENSMUSG00000032285	Dnaja4	-1.54312	1.66272	0.00102486	0.00260557
ENSMUSG00000004231	Pax2	-1.56567	1.76732	0.00104856	0.00265516
ENSMUSG00000040714	Klc3	-1.62957	0.666081	0.00105627	0.00267122
ENSMUSG00000006576	Slc4a3	-1.16225	4.07087	0.00107168	0.00270558
ENSMUSG00000039376	Synpo2l	-1.44701	2.56003	0.00107961	0.00272378
ENSMUSG00000036545	Adamts2	-1.21577	4.37008	0.00110515	0.00278175
ENSMUSG00000068522	Aard	-1.24388	3.18385	0.00111808	0.00281058
ENSMUSG00000019851	Perp	-1.43925	3.03998	0.00113611	0.00284834
ENSMUSG00000073406	H2-Bl	-1.92977	0.856342	0.00114701	0.00287188
ENSMUSG00000029636	Wasf3	-1.48198	3.08271	0.00117462	0.0029352
ENSMUSG00000049556	Lingo1	-1.24677	2.82248	0.00120246	0.00299686
ENSMUSG00000056055	Sag	-1.34498	1.74135	0.00121085	0.00301482
ENSMUSG00000064125	BC068157	-1.38404	2.21575	0.00122566	0.00305067
ENSMUSG00000049436	Upk1b	-1.84791	2.45451	0.00124185	0.00308391
ENSMUSG00000040434	Gyltl1b	-1.97667	2.48856	0.0012821	0.00317346
ENSMUSG00000050908	Fam18a	-1.20694	2.53133	0.00129912	0.00321036
ENSMUSG00000028332	Hemgn	-1.64458	2.81395	0.00135902	0.00333991
ENSMUSG00000025610	ORF63	-1.73337	1.66353	0.00137113	0.00336639
ENSMUSG00000032262	Elovl4	-1.26073	2.35888	0.00140248	0.00343224
ENSMUSG00000046080	Clec9a	-1.15835	3.18395	0.00147534	0.00358055
ENSMUSG00000038580	Sct	-2.31863	0.259694	0.00156162	0.00377426
ENSMUSG00000028601	Echdc2	-1.20684	2.96277	0.00160777	0.00387506
ENSMUSG00000025089	Gfra1	-1.19479	2.98362	0.00170764	0.0040924
ENSMUSG00000027525	Phactr3	-1.93195	0.646954	0.00174841	0.00416743
ENSMUSG00000040666	Sh3bgr	-1.59011	1.21384	0.00174846	0.00416743
ENSMUSG00000031488	Rab11fip1	-1.08285	3.82217	0.00178666	0.00424116
ENSMUSG00000028179	Cth	-1.21838	2.99395	0.00179441	0.00425689
ENSMUSG00000032332	Col12a1	-1.02802	5.25372	0.00184966	0.00437292
ENSMUSG00000031465	Angpt2	-1.23862	3.83042	0.00188312	0.00444243
ENSMUSG00000008999	Bmp7	-1.45933	3.36935	0.00188316	0.00444243
ENSMUSG00000028328	Tmod1	-1.47998	1.33705	0.00196192	0.00460649
ENSMUSG00000069310	Hist1h3c	-1.2683	2.3626	0.00214286	0.00498381
ENSMUSG00000006575	Rundc3a	-1.12468	3.30429	0.00215808	0.00501307
ENSMUSG00000005338	Cadm3	-1.26463	2.93662	0.00216138	0.00501613
ENSMUSG00000002007	Srpk3	-1.57398	0.959892	0.0021879	0.00506837
ENSMUSG00000020684	Rasl10b	-1.34836	2.97847	0.00222438	0.00514189
ENSMUSG00000043673	Kcns3	-1.31203	2.35841	0.00229034	0.00527989
ENSMUSG00000001622	Csn3	-1.34352	1.80574	0.00235185	0.00539547
ENSMUSG00000028841	Cnksr1	-1.49146	1.13313	0.00235495	0.00540094
ENSMUSG00000022176	Rem2	-1.12036	3.03342	0.00236715	0.00542728
ENSMUSG00000041930	BC057022	-1.2199	2.40415	0.00244828	0.00559808
ENSMUSG00000031351	Zfp185	-1.17898	3.19199	0.00247272	0.00564715
ENSMUSG00000040187	Arntl2	-1.28455	1.92355	0.00254607	0.0058007
ENSMUSG00000027375	Mal	-1.48196	2.13283	0.00264648	0.00600064
ENSMUSG00000063594	Gng8	-1.86524	0.576317	0.00266355	0.00603214
ENSMUSG00000052373	Mpp3	-1.07068	3.60654	0.00271457	0.00613852
ENSMUSG00000021765	Fst	-1.23936	2.96941	0.00280756	0.00631437
ENSMUSG00000047067	Dusp28	-1.44144	2.33193	0.00282999	0.00635221
ENSMUSG00000022754	Tmem45a	-1.28763	2.50072	0.00292903	0.00654184
ENSMUSG00000036537	Rnf113a1	-1.20542	2.26135	0.00292913	0.00654184
ENSMUSG00000042195	Slc35f2	-1.07841	3.50581	0.00319887	0.00708382
ENSMUSG00000055027	Smyd1	-1.48116	2.03113	0.00329823	0.00727623
ENSMUSG00000028943	Espn	-1.38043	1.84511	0.00347948	0.00763836
ENSMUSG00000046598	Bdh1	-1.00864	3.38882	0.00353154	0.00773027
ENSMUSG00000042453	Reln	-1.40399	2.90711	0.00361026	0.00787533
ENSMUSG00000069170	Gpr98	-1.31236	2.27323	0.00361395	0.00788111
ENSMUSG00000027560	Dok5	-1.23988	1.57095	0.00365282	0.00795901
ENSMUSG00000025092	Hspa12a	-1.04546	4.10206	0.00389425	0.00842699
ENSMUSG00000049422	Chchd10	-1.22554	2.53853	0.00399405	0.00862819
ENSMUSG00000033007	Accn4	-1.65582	1.57865	0.00415772	0.00894105
ENSMUSG00000024803	Ankrd1	-1.5385	2.05581	0.00435586	0.00932486
ENSMUSG00000006675	P4htm	-1.26679	1.76924	0.00437156	0.00935056
ENSMUSG00000031765	Mt1	-1.05861	5.40505	0.00437869	0.00936252
ENSMUSG00000029032	Arhgef16	-1.11688	2.60345	0.00438096	0.00936274
ENSMUSG00000029762	Akr1b8	-1.01923	3.31536	0.00445543	0.00950851
ENSMUSG00000028039	Efna3	-1.11548	2.29735	0.00450411	0.00959622
ENSMUSG00000020052	Ascl1	-1.43624	2.32459	0.00451648	0.00961446
ENSMUSG00000073295	Nudt11	-1.0887	3.28841	0.00461629	0.00979122
ENSMUSG00000013367	Iglon5	-1.14782	2.48064	0.00467411	0.0099111
ENSMUSG00000050957	Insl6	-1.67688	-0.0928862	0.00483105	0.0102182
ENSMUSG00000026678	Rgs5	-1.19123	3.90911	0.00492197	0.0103729
ENSMUSG00000036972	Zic4	-1.27916	1.74235	0.00499794	0.0105139
ENSMUSG00000001334	Fndc5	-1.20253	3.09736	0.00504208	0.0105937
ENSMUSG00000057337	Chst3	-1.10142	3.80925	0.00516113	0.0108079
ENSMUSG00000034917	Tjp3	-1.07406	2.57854	0.0052719	0.0110095
ENSMUSG00000000125	Wnt3	-3.48547	1.26647	0.0055341	0.0114788
ENSMUSG00000042428	Mgat3	-1.31991	3.44405	0.00572388	0.0118297
ENSMUSG00000015627	Gata5	-1.11615	2.57483	0.0057871	0.0119311
ENSMUSG00000021379	Id4	-1.02493	2.89151	0.0061843	0.0126401
ENSMUSG00000022055	Nefl	-1.30544	3.16697	0.00653969	0.0132416
ENSMUSG00000059277	R74862	-1.0056	2.89174	0.00676081	0.0136421
ENSMUSG00000025885	Myo5b	-1.1446	2.45048	0.00719565	0.0144465
ENSMUSG00000034648	Lrrn1	-1.0797	3.9456	0.00722544	0.0144948
ENSMUSG00000036186	Fam69b	-1.11875	2.82024	0.00726886	0.0145588
ENSMUSG00000051367	Six1	-1.24536	3.16563	0.00730665	0.0146229
ENSMUSG00000020122	Egfr	-1.24349	2.99721	0.00734068	0.0146756
ENSMUSG00000043857	Mgat5b	-1.4696	1.12761	0.0074854	0.0149143
ENSMUSG00000043587	Acpl2	-1.14322	2.28354	0.00804817	0.0159222
ENSMUSG00000044254	Pcsk9	-1.12717	2.0437	0.00814162	0.0160903
ENSMUSG00000041609	Ccdc64	-1.09599	2.74348	0.00820889	0.0161979
ENSMUSG00000031841	Cdh13	-1.0221	3.24721	0.00823722	0.0162412
ENSMUSG00000026080	Chst10	-1.50792	2.04186	0.00831288	0.0163776
ENSMUSG00000031285	Dcx	-1.28132	3.30549	0.00842281	0.0165598
ENSMUSG00000029757	Dync1i1	-1.12161	1.665	0.00854845	0.0167648
ENSMUSG00000056458	Stk30	-1.02585	2.34876	0.00875614	0.0171264
ENSMUSG00000016458	Wt1	-1.00759	3.72476	0.00876523	0.0171353
ENSMUSG00000081984	Dnajb3	-1.0009	2.47277	0.00891447	0.0174091
ENSMUSG00000005628	Tmod4	-1.06077	1.91158	0.00908083	0.0177021
ENSMUSG00000041782	Lad1	-1.11629	2.69887	0.00919357	0.0178714
ENSMUSG00000044033	Ccdc141	-1.17125	3.00729	0.00953498	0.0184406
ENSMUSG00000003863	Ppfia3	-1.14415	1.37246	0.0103553	0.0197751
ENSMUSG00000071658	Gng3	-1.4079	1.49163	0.0104909	0.0199938
ENSMUSG00000048782	Insc	-1.36969	1.10986	0.0106231	0.0202103
ENSMUSG00000032179	Bmp5	-1.21119	2.1115	0.0114474	0.021589
ENSMUSG00000027832	Ptx3	-1.12185	2.39769	0.0122136	0.0227904
ENSMUSG00000050010	Shisa3	-1.05437	4.20535	0.0123938	0.0230926
ENSMUSG00000024409	Psors1c2	-1.28906	0.0457119	0.0145141	0.0264397
ENSMUSG00000038132	Rbm24	-1.14172	2.62506	0.0145374	0.0264693
ENSMUSG00000050914	Ankrd37	-1.00632	3.14502	0.0145992	0.0265691
ENSMUSG00000034463	Scara3	-1.13688	3.28535	0.0165898	0.0297355
ENSMUSG00000020325	Fstl3	-1.0909	1.48911	0.017151	0.0305753
ENSMUSG00000037904	Ankrd9	-1.00409	2.72929	0.017681	0.0314241
ENSMUSG00000070407	Hs3st3b1	-1.06798	3.23806	0.0176913	0.0314352
ENSMUSG00000000889	Dbh	-1.6517	2.30308	0.0178369	0.0316499
ENSMUSG00000046844	Vat1l	-1.06358	1.88241	0.0180714	0.0320056
ENSMUSG00000031283	Chrdl1	-1.11587	2.30297	0.0186624	0.0329267
ENSMUSG00000061740	Cyp2d22	-1.05723	2.1347	0.02169	0.0375468
ENSMUSG00000055980	Irs1	-1.08614	3.83175	0.022026	0.0380504
ENSMUSG00000008489	Elavl2	-1.1726	2.4452	0.023438	0.0401515
ENSMUSG00000047085	Lrrc4b	-1.26224	1.22671	0.0262645	0.0443823

## Sheet: preHSCvsFL_upregulate
GeneID	GeneName	logFC	logCPM	PValue	FDR
ENSMUSG00000041237	Pklr	8.00735	7.10288	5.29927e-167	5.6846e-164
ENSMUSG00000031543	Ank1	5.93071	6.58772	1.49533e-119	3.20812e-117
ENSMUSG00000028644	Ermap	6.6373	7.11094	3.45685e-116	6.65577e-114
ENSMUSG00000054191	Klf1	6.65085	6.34555	1.61092e-115	3.0241e-113
ENSMUSG00000042476	Abcb4	6.46295	5.49937	1.7815e-97	1.78364e-95
ENSMUSG00000031162	Gata1	5.75151	5.96583	6.97712e-85	5.29204e-83
ENSMUSG00000022742	Cpox	3.54203	8.09014	1.39268e-78	8.71472e-77
ENSMUSG00000087107	AI662270	3.93889	7.26893	4.10343e-78	2.50509e-76
ENSMUSG00000041329	Atp1b2	5.6096	6.12232	4.33737e-76	2.54448e-74
ENSMUSG00000070803	Cited4	5.6998	5.66547	4.6201e-71	2.31282e-69
ENSMUSG00000006567	Atp7b	4.63008	5.50116	9.8827e-71	4.85027e-69
ENSMUSG00000025422	Agap2	3.55744	6.81194	4.15939e-68	1.8481e-66
ENSMUSG00000021061	Spnb1	4.26855	6.09701	5.25722e-68	2.32215e-66
ENSMUSG00000026389	Steap3	3.96402	6.56452	2.81646e-67	1.21545e-65
ENSMUSG00000040314	Ctsg	13.0621	3.81139	2.00273e-64	7.99921e-63
ENSMUSG00000057948	Unc13d	3.40335	7.26137	5.93938e-64	2.33501e-62
ENSMUSG00000070000	Fcho1	3.88522	6.60983	1.26322e-63	4.91479e-62
ENSMUSG00000023926	Rhag	5.4103	5.05866	6.98442e-60	2.45075e-58
ENSMUSG00000041607	Mbp	3.43929	6.54173	1.43558e-59	4.99064e-58
ENSMUSG00000024399	Ltb	3.80522	6.36689	1.57311e-59	5.44353e-58
ENSMUSG00000046959	Slc26a1	5.59481	4.68495	2.82765e-58	9.60761e-57
ENSMUSG00000031506	Ptpn7	3.07693	7.57823	6.26829e-58	2.1107e-56
ENSMUSG00000020125	Elane	8.47012	4.48224	1.3218e-57	4.35324e-56
ENSMUSG00000024617	Camk2a	3.49031	6.54031	2.33449e-57	7.62159e-56
ENSMUSG00000029716	Trfr2	3.64827	6.17474	3.9664e-57	1.28378e-55
ENSMUSG00000026815	Gfi1b	4.20863	5.80604	3.77439e-56	1.18091e-54
ENSMUSG00000045826	Ptprcap	3.92104	6.95095	6.8341e-54	2.0364e-52
ENSMUSG00000028825	Rhd	5.00184	4.90899	1.3952e-52	4.014e-51
ENSMUSG00000027562	Car2	2.8876	8.44418	7.97595e-52	2.23475e-50
ENSMUSG00000026202	Tuba4a	3.62058	7.54394	3.27196e-51	8.86972e-50
ENSMUSG00000079563	Pglyrp2	3.42229	6.4559	8.89547e-51	2.33553e-49
ENSMUSG00000059775	Rps26-ps1	5.61445	5.02253	1.09351e-50	2.86103e-49
ENSMUSG00000022824	Muc13	4.52991	5.09945	1.22896e-49	3.12821e-48
ENSMUSG00000027605	Acss2	4.07598	5.36959	2.06552e-49	5.23987e-48
ENSMUSG00000006389	Mpl	3.24774	7.49794	6.28501e-48	1.51263e-46
ENSMUSG00000020396	Nefh	4.46675	4.76155	1.06252e-46	2.45491e-45
ENSMUSG00000023995	Tspo2	12.4511	3.19834	2.02577e-46	4.63765e-45
ENSMUSG00000054342	Kcnn4	3.91426	6.44716	5.05604e-46	1.12658e-44
ENSMUSG00000008153	Clstn3	3.34717	5.5883	9.14794e-45	1.94594e-43
ENSMUSG00000051457	Spn	2.87959	7.83339	1.01375e-44	2.15034e-43
ENSMUSG00000040061	Plcb2	2.74852	7.41777	2.41287e-44	5.07514e-43
ENSMUSG00000050357	Rltpr	3.05214	6.80163	2.44365e-44	5.12553e-43
ENSMUSG00000026979	Psd4	2.90219	7.10804	3.54828e-44	7.38063e-43
ENSMUSG00000006235	Epor	3.68979	6.12033	1.34727e-43	2.73422e-42
ENSMUSG00000020340	Cyfip2	2.94023	6.94342	1.80278e-43	3.60988e-42
ENSMUSG00000009350	Mpo	3.01155	8.09409	1.17003e-42	2.31203e-41
ENSMUSG00000000486	Sept1	3.07126	6.4048	3.22432e-42	6.22401e-41
ENSMUSG00000018654	Ikzf1	2.46172	8.07836	4.41354e-42	8.47603e-41
ENSMUSG00000020788	Atp2a3	2.69431	8.10165	1.83648e-41	3.48235e-40
ENSMUSG00000058794	Nfe2	3.07448	7.39117	5.45036e-41	1.02317e-39
ENSMUSG00000000244	Tspan32	2.91676	6.58815	1.00126e-40	1.85641e-39
ENSMUSG00000032204	Aqp9	4.6713	4.63004	2.33602e-40	4.2888e-39
ENSMUSG00000034353	Ramp1	3.44283	5.52873	8.85975e-39	1.55077e-37
ENSMUSG00000030091	Nup210	2.4504	8.46287	1.14637e-38	2.00188e-37
ENSMUSG00000037336	Mfsd2b	3.52306	6.0074	6.99128e-38	1.18238e-36
ENSMUSG00000054619	Mettl7a1	3.35479	5.41527	9.43333e-38	1.58467e-36
ENSMUSG00000001911	Nfix	2.70551	6.10306	1.56875e-37	2.61773e-36
ENSMUSG00000057729	Prtn3	2.90008	6.06047	1.86373e-37	3.10305e-36
ENSMUSG00000019996	Mtap7	2.92234	6.14092	1.06601e-36	1.72887e-35
ENSMUSG00000015316	Slamf1	4.48438	4.33342	1.11965e-36	1.81194e-35
ENSMUSG00000001763	Tspan33	3.41498	5.24786	1.47859e-36	2.37746e-35
ENSMUSG00000071068	Treml2	2.58084	7.10182	5.2624e-36	8.26681e-35
ENSMUSG00000003949	Hlf	3.05229	8.0154	7.92391e-36	1.2319e-34
ENSMUSG00000001588	Acap1	2.57984	7.03676	1.56252e-35	2.40429e-34
ENSMUSG00000030000	Add2	3.42324	6.14347	1.67839e-35	2.5773e-34
ENSMUSG00000052234	Epx	11.4002	2.14387	2.09011e-35	3.18997e-34
ENSMUSG00000037012	Hk1	2.26446	8.81523	3.71601e-35	5.61439e-34
ENSMUSG00000071470	Ccnb1ip1	7.99506	3.09376	8.46863e-35	1.26675e-33
ENSMUSG00000059336	Slc14a1	3.6278	5.95223	3.42038e-34	4.99682e-33
ENSMUSG00000004043	Stat5a	2.36847	6.92748	1.82495e-33	2.59537e-32
ENSMUSG00000070691	Runx3	4.79932	5.34778	3.61576e-33	5.10352e-32
ENSMUSG00000020732	Rab37	2.92205	5.38897	7.31636e-33	1.02689e-31
ENSMUSG00000050600	Zfp831	4.48592	4.64916	7.5529e-33	1.05811e-31
ENSMUSG00000026944	Abca2	2.55925	6.76432	9.08726e-33	1.26363e-31
ENSMUSG00000051811	Cox6b2	3.21618	4.95688	3.63065e-32	4.92994e-31
ENSMUSG00000061288	Taok3	2.41093	7.38574	5.94173e-32	7.99578e-31
ENSMUSG00000021048	Mthfd1	2.14887	8.25856	8.30439e-32	1.11155e-30
ENSMUSG00000036587	Fut7	8.38842	2.20981	1.20869e-31	1.59229e-30
ENSMUSG00000000861	Bcl11a	2.33097	7.66739	2.27877e-31	2.96556e-30
ENSMUSG00000019982	Myb	2.65901	8.34379	4.6487e-31	6.01846e-30
ENSMUSG00000020387	Phf15	3.15758	5.14292	1.5559e-30	1.96688e-29
ENSMUSG00000046598	Bdh1	3.15196	5.04466	5.12365e-30	6.36978e-29
ENSMUSG00000047604	Frat2	2.42024	6.15116	1.78201e-29	2.17225e-28
ENSMUSG00000028931	Kcnab2	3.6643	7.07664	2.17809e-29	2.62525e-28
ENSMUSG00000025491	Ifitm1	2.27164	6.99535	2.41103e-29	2.89671e-28
ENSMUSG00000031170	Slc38a5	5.64029	4.24722	2.49649e-29	2.99459e-28
ENSMUSG00000022439	Parvg	3.10261	7.04514	4.42636e-29	5.23426e-28
ENSMUSG00000031785	Gpr56	2.31535	10.0068	5.93047e-29	6.95811e-28
ENSMUSG00000031165	Was	2.48399	7.60048	2.71027e-28	3.08822e-27
ENSMUSG00000028132	Tmem56	7.22502	4.67376	2.98149e-28	3.38699e-27
ENSMUSG00000074277	Phldb3	3.46227	4.39828	3.24869e-28	3.68496e-27
ENSMUSG00000040247	Tbc1d10c	2.57325	5.90323	3.88504e-28	4.38029e-27
ENSMUSG00000027999	Pla2g12a	2.55425	5.59108	4.75536e-28	5.33752e-27
ENSMUSG00000056054	S100a8	6.32047	3.59663	6.26098e-28	6.98569e-27
ENSMUSG00000026532	Spna1	3.93081	4.21723	8.86153e-28	9.81434e-27
ENSMUSG00000061878	Sphk1	4.72072	4.47547	1.001e-27	1.09891e-26
ENSMUSG00000040274	Cdk6	2.47531	5.81122	1.05881e-27	1.15898e-26
ENSMUSG00000021868	Ppif	2.1305	6.74163	1.11854e-26	1.18297e-25
ENSMUSG00000031264	Btk	2.37226	6.65659	1.20161e-26	1.26548e-25
ENSMUSG00000030559	Rab38	2.50079	5.76216	2.14299e-26	2.23807e-25
ENSMUSG00000026357	Rgs18	2.92395	4.88646	2.75477e-26	2.86504e-25
ENSMUSG00000015342	Xk	2.52021	5.50672	3.04386e-26	3.15696e-25
ENSMUSG00000074227	Spint2	2.03271	6.72622	3.66201e-26	3.78761e-25
ENSMUSG00000032221	Mns1	2.76172	6.20709	3.705e-26	3.8268e-25
ENSMUSG00000048163	Selplg	2.84996	6.37856	4.15299e-26	4.27775e-25
ENSMUSG00000043557	Mdga1	3.14482	4.84588	5.30945e-26	5.42431e-25
ENSMUSG00000053310	Nrgn	2.47519	6.27688	7.88505e-26	8.00119e-25
ENSMUSG00000078921	Tgtp2	6.8041	2.21823	1.08802e-25	1.09958e-24
ENSMUSG00000053398	Phgdh	2.12564	8.49191	1.17684e-25	1.18457e-24
ENSMUSG00000041836	Ptpre	2.3011	6.75472	1.18128e-25	1.18744e-24
ENSMUSG00000029866	Kel	3.97021	4.1215	1.93721e-25	1.9318e-24
ENSMUSG00000041870	Ankrd13a	1.80689	9.15967	3.83304e-25	3.76731e-24
ENSMUSG00000022346	Myc	2.1488	7.98018	4.64313e-25	4.53975e-24
ENSMUSG00000042333	Tnfrsf14	3.33006	4.67174	5.72446e-25	5.57522e-24
ENSMUSG00000032131	Abcg4	4.78635	3.22974	6.09133e-25	5.90953e-24
ENSMUSG00000030036	Mogs	1.89403	7.87038	7.22096e-25	6.96943e-24
ENSMUSG00000056724	Nbeal2	2.05377	7.4721	8.1198e-25	7.80686e-24
ENSMUSG00000020077	Srgn	2.23543	7.71526	8.59254e-25	8.25082e-24
ENSMUSG00000002257	Def6	2.02123	7.37046	9.15116e-25	8.76481e-24
ENSMUSG00000002897	Il17ra	2.04427	6.78734	1.15489e-24	1.09496e-23
ENSMUSG00000042817	Flt3	2.44065	5.98202	2.78228e-24	2.57928e-23
ENSMUSG00000025330	Padi4	7.29427	2.60716	2.84732e-24	2.63632e-23
ENSMUSG00000037366	Pafah2	2.07213	6.43873	7.88911e-24	7.21551e-23
ENSMUSG00000055805	Fmnl1	2.08115	8.07799	1.11524e-23	1.01754e-22
ENSMUSG00000051506	Wdfy4	2.42831	7.47061	1.26416e-23	1.14644e-22
ENSMUSG00000000915	Hip1r	2.41818	5.73508	1.68161e-23	1.51406e-22
ENSMUSG00000046711	Hmga1	1.8732	9.68016	1.77464e-23	1.5959e-22
ENSMUSG00000049687	Fam109b	2.54963	5.50443	4.65022e-23	4.10323e-22
ENSMUSG00000032577	Mapkapk3	2.15992	6.23027	5.21819e-23	4.58822e-22
ENSMUSG00000053604	Rpia	1.99398	6.73348	5.59633e-23	4.91495e-22
ENSMUSG00000038893	Fam117a	2.18189	6.02177	5.60994e-23	4.92115e-22
ENSMUSG00000028332	Hemgn	4.05466	4.88277	6.6662e-23	5.82052e-22
ENSMUSG00000030336	Cd27	2.91381	5.90761	6.70525e-23	5.84782e-22
ENSMUSG00000026778	Prkcq	2.38071	5.76421	8.02888e-23	6.97788e-22
ENSMUSG00000020027	Socs2	2.71996	5.14108	8.89416e-23	7.72095e-22
ENSMUSG00000043873	Chi3l7	3.42609	4.20615	1.092e-22	9.41427e-22
ENSMUSG00000048148	Nwd1	7.0815	2.68508	1.11803e-22	9.62761e-22
ENSMUSG00000023828	Slc22a3	2.80925	5.93281	1.73595e-22	1.48297e-21
ENSMUSG00000075411	Bin2	2.14665	7.37936	2.17847e-22	1.84629e-21
ENSMUSG00000029752	Asns	2.04281	6.97266	2.28364e-22	1.93107e-21
ENSMUSG00000001436	Slc19a1	1.90147	6.50012	4.71596e-22	3.94345e-21
ENSMUSG00000023243	Kcnk5	1.97137	6.41711	4.80592e-22	4.00974e-21
ENSMUSG00000037905	Bri3bp	1.75422	7.33269	4.86805e-22	4.05707e-21
ENSMUSG00000002997	Prkar2b	1.89081	6.97549	5.08556e-22	4.22896e-21
ENSMUSG00000030798	Cd37	2.48767	5.69181	5.92393e-22	4.90439e-21
ENSMUSG00000035504	Reep6	3.8067	3.45382	6.24588e-22	5.14823e-21
ENSMUSG00000037124	Trim58	4.80619	3.17945	6.86919e-22	5.65578e-21
ENSMUSG00000005718	Tfap4	1.84981	6.82532	8.6422e-22	7.09227e-21
ENSMUSG00000047181	Samd14	2.47076	6.30306	1.06746e-21	8.70313e-21
ENSMUSG00000027478	Dnmt3b	1.86664	8.48826	1.07969e-21	8.7933e-21
ENSMUSG00000032589	Bsn	3.44751	4.9956	1.38179e-21	1.1205e-20
ENSMUSG00000010048	Ifrd2	1.92342	7.38586	1.98637e-21	1.60556e-20
ENSMUSG00000027395	Polr1b	1.73499	7.04028	2.12694e-21	1.71733e-20
ENSMUSG00000020143	Dock2	2.14642	7.99973	2.46612e-21	1.98267e-20
ENSMUSG00000035011	Zbtb7a	1.81523	7.17469	2.76871e-21	2.21644e-20
ENSMUSG00000059900	Tmem40	3.18503	4.29303	2.88711e-21	2.30631e-20
ENSMUSG00000038578	Susd1	1.78285	7.38138	5.14536e-21	4.07558e-20
ENSMUSG00000037318	Traf3ip3	2.07026	6.32068	5.85024e-21	4.61929e-20
ENSMUSG00000024107	Lhcgr	6.07066	1.98809	7.79345e-21	6.10229e-20
ENSMUSG00000031488	Rab11fip1	2.70548	5.05827	9.62106e-21	7.49425e-20
ENSMUSG00000032456	Nmnat3	2.84274	4.56548	9.93568e-21	7.7313e-20
ENSMUSG00000052751	Repin1	1.85217	6.48052	1.39761e-20	1.07748e-19
ENSMUSG00000040658	BC048355	2.21832	6.12608	2.35062e-20	1.79927e-19
ENSMUSG00000028333	Anp32b	1.64462	9.89201	2.71198e-20	2.06534e-19
ENSMUSG00000020733	Slc9a3r1	1.8235	7.50886	3.27976e-20	2.48263e-19
ENSMUSG00000060791	Gmfg	1.82225	7.39276	4.08481e-20	3.07343e-19
ENSMUSG00000030688	Stard10	1.98355	6.03902	4.14473e-20	3.11539e-19
ENSMUSG00000035472	Slc25a21	5.4009	3.37238	5.22004e-20	3.90411e-19
ENSMUSG00000041481	Serpina3g	2.11824	6.32594	6.14948e-20	4.57193e-19
ENSMUSG00000027072	Prg3	9.53296	0.2824	6.4677e-20	4.79427e-19
ENSMUSG00000026614	Slc30a10	4.24247	3.48111	7.25172e-20	5.36484e-19
ENSMUSG00000072601	Ear1	10.5246	1.26308	1.17928e-19	8.61399e-19
ENSMUSG00000004748	Mtfp1	2.95964	4.63177	1.92614e-19	1.38937e-18
ENSMUSG00000028435	Aqp3	4.42736	2.23979	2.6497e-19	1.90035e-18
ENSMUSG00000029162	Khk	2.51304	5.52935	3.00515e-19	2.14911e-18
ENSMUSG00000031762	Mt2	3.57988	5.43276	3.92769e-19	2.78762e-18
ENSMUSG00000028393	Alad	1.6828	7.52294	3.97385e-19	2.81772e-18
ENSMUSG00000036006	Fam65b	2.02526	6.82754	4.16203e-19	2.94559e-18
ENSMUSG00000048752	Prss50	5.72988	2.89122	4.98032e-19	3.51809e-18
ENSMUSG00000032028	Fam55b	3.39065	4.5285	6.17801e-19	4.34777e-18
ENSMUSG00000024613	Tcof1	1.60674	8.20434	6.46411e-19	4.54485e-18
ENSMUSG00000013629	Cad	1.67546	8.90487	7.21566e-19	5.05905e-18
ENSMUSG00000091811	Prr24	2.21146	5.74796	7.90527e-19	5.53222e-18
ENSMUSG00000032902	Slc16a1	1.63204	7.46805	9.60429e-19	6.69625e-18
ENSMUSG00000022962	Gart	1.60338	8.44158	1.01644e-18	7.07362e-18
ENSMUSG00000029455	Aldh2	2.0966	8.77125	1.04832e-18	7.28874e-18
ENSMUSG00000004897	Hdgf	1.68298	10.0087	1.14924e-18	7.983e-18
ENSMUSG00000042345	Ubash3a	4.19089	4.61258	1.35647e-18	9.40507e-18
ENSMUSG00000040811	Eml2	1.95376	5.66772	1.76718e-18	1.21853e-17
ENSMUSG00000012519	Mlkl	2.72962	4.5632	1.88131e-18	1.29484e-17
ENSMUSG00000008843	Cldn13	6.63037	3.90038	2.0425e-18	1.40321e-17
ENSMUSG00000028159	Dapp1	1.7157	7.1858	2.43649e-18	1.66779e-17
ENSMUSG00000037337	Map4k1	1.73143	6.56545	2.72332e-18	1.85398e-17
ENSMUSG00000030117	Gdf3	4.14502	3.83786	2.74712e-18	1.86849e-17
ENSMUSG00000049422	Chchd10	3.405	4.28014	3.24047e-18	2.19609e-17
ENSMUSG00000037221	Mospd3	1.95183	6.37199	3.34533e-18	2.26307e-17
ENSMUSG00000003153	Slc2a3	1.6782	7.09912	3.95147e-18	2.65636e-17
ENSMUSG00000033825	Tpsb2	9.04972	-0.184943	4.83753e-18	3.24331e-17
ENSMUSG00000040675	Mthfd1l	1.54598	7.91247	5.90551e-18	3.93474e-17
ENSMUSG00000024965	Fermt3	2.32458	8.5044	6.53929e-18	4.34341e-17
ENSMUSG00000016498	Pdcd1lg2	5.01224	1.68324	6.73354e-18	4.46662e-17
ENSMUSG00000044199	S1pr4	2.36871	5.26542	8.272e-18	5.46782e-17
ENSMUSG00000026430	Rassf5	2.60686	6.08332	8.39464e-18	5.53913e-17
ENSMUSG00000027692	Tnik	2.21628	5.24815	9.20153e-18	6.0609e-17
ENSMUSG00000004552	Ctse	3.68776	5.69924	9.88299e-18	6.48701e-17
ENSMUSG00000023216	Epb4.2	3.91088	2.4732	1.03371e-17	6.77326e-17
ENSMUSG00000031833	Mast3	1.62621	7.00582	1.4126e-17	9.21564e-17
ENSMUSG00000004568	Arhgef18	1.67218	6.97053	1.50956e-17	9.83115e-17
ENSMUSG00000022584	Ly6c2	9.05274	-0.183324	1.60191e-17	1.04235e-16
ENSMUSG00000039787	Cercam	1.95881	5.54089	1.68308e-17	1.09044e-16
ENSMUSG00000055717	Slain1	3.07911	3.87305	1.8734e-17	1.20854e-16
ENSMUSG00000018819	Lsp1	1.90558	7.39843	1.90291e-17	1.22547e-16
ENSMUSG00000027215	Cd82	1.79245	5.98702	2.89408e-17	1.84793e-16
ENSMUSG00000048756	Foxo3	1.50642	7.83666	3.0049e-17	1.91543e-16
ENSMUSG00000064225	Paqr9	5.6296	1.55557	3.09712e-17	1.97254e-16
ENSMUSG00000054905	Stfa3	8.96048	-0.271231	3.29341e-17	2.09047e-16
ENSMUSG00000021360	Gcnt2	2.07837	6.95089	3.33633e-17	2.11592e-16
ENSMUSG00000026835	Fcnb	6.23674	2.17889	3.66268e-17	2.31313e-16
ENSMUSG00000028758	Kif17	4.00119	2.60143	3.77215e-17	2.37826e-16
ENSMUSG00000017950	Hnf4a	3.97075	4.36338	4.15843e-17	2.61741e-16
ENSMUSG00000043648	Pld6	3.50489	2.93123	4.56712e-17	2.86504e-16
ENSMUSG00000073940	Hbb-b2	2.57239	4.84313	5.11171e-17	3.19865e-16
ENSMUSG00000025780	Itih5	2.59871	5.90768	5.51099e-17	3.43705e-16
ENSMUSG00000033065	Pfkm	1.58733	6.86389	5.74383e-17	3.57929e-16
ENSMUSG00000057963	Itpk1	1.85248	5.78342	5.79287e-17	3.60686e-16
ENSMUSG00000024533	Spire1	1.71246	6.78197	6.25974e-17	3.89109e-16
ENSMUSG00000027185	Nat10	1.56555	7.42399	6.39623e-17	3.96608e-16
ENSMUSG00000002204	Napsa	5.25567	3.93218	7.5902e-17	4.69479e-16
ENSMUSG00000027009	Itga4	1.75052	8.14314	1.05943e-16	6.51005e-16
ENSMUSG00000026786	Apbb1ip	1.95694	6.60207	1.20637e-16	7.40083e-16
ENSMUSG00000008496	Pou2f2	2.91354	4.4282	1.61014e-16	9.81378e-16
ENSMUSG00000020899	Pfas	1.45915	7.92066	1.79846e-16	1.09261e-15
ENSMUSG00000027901	Dennd2d	2.76866	4.60969	1.92048e-16	1.16297e-15
ENSMUSG00000039153	Runx2	2.8314	4.07908	2.25943e-16	1.36493e-15
ENSMUSG00000031101	Sash3	1.86517	7.17669	2.35323e-16	1.42045e-15
ENSMUSG00000004626	Stxbp2	1.65008	7.78148	2.77262e-16	1.66423e-15
ENSMUSG00000027878	Notch2	1.75027	7.29013	3.28962e-16	1.9667e-15
ENSMUSG00000040327	Cul9	2.02139	5.19916	3.92987e-16	2.34016e-15
ENSMUSG00000035064	Eef2k	1.48609	7.31888	4.25591e-16	2.5323e-15
ENSMUSG00000045349	Sh2d5	2.86218	3.77146	4.28319e-16	2.54652e-15
ENSMUSG00000036278	Macrod1	3.05023	4.22249	4.47787e-16	2.66015e-15
ENSMUSG00000020919	Stat5b	1.45471	7.74141	5.23457e-16	3.09255e-15
ENSMUSG00000027227	Sord	2.01786	6.89738	5.24091e-16	3.09386e-15
ENSMUSG00000024742	Fen1	2.10292	5.15523	5.25102e-16	3.0974e-15
ENSMUSG00000032788	Pdxk	1.91866	6.42922	5.66022e-16	3.33354e-15
ENSMUSG00000027508	Pag1	2.09399	5.83795	6.83759e-16	4.01434e-15
ENSMUSG00000030137	Tuba8	3.14992	4.18955	7.07656e-16	4.14815e-15
ENSMUSG00000044986	Tst	2.77688	3.89458	7.71854e-16	4.51742e-15
ENSMUSG00000005824	Tnfsf14	3.08731	3.6738	7.91472e-16	4.62503e-15
ENSMUSG00000049922	Slc35c1	1.63648	6.41069	9.04442e-16	5.26469e-15
ENSMUSG00000000290	Itgb2	2.03292	5.82735	9.2013e-16	5.35186e-15
ENSMUSG00000005672	Kit	1.59734	9.11803	9.95985e-16	5.77964e-15
ENSMUSG00000067367	Lyar	1.5883	7.32224	1.19316e-15	6.89187e-15
ENSMUSG00000031722	Hp	3.95178	2.27569	1.2135e-15	7.004e-15
ENSMUSG00000039747	Orai2	1.76219	5.95261	1.23033e-15	7.0902e-15
ENSMUSG00000029322	Plac8	3.04826	5.18703	1.46142e-15	8.36419e-15
ENSMUSG00000020437	Myo1g	1.95682	6.59639	1.48386e-15	8.48617e-15
ENSMUSG00000069769	Msi2	1.65514	8.35088	1.55493e-15	8.88582e-15
ENSMUSG00000015176	Nolc1	1.46186	8.61338	2.03022e-15	1.15143e-14
ENSMUSG00000076468	Trbv12-2	8.61849	-0.589459	2.59946e-15	1.46542e-14
ENSMUSG00000024206	Rfx2	3.01939	4.27428	2.60191e-15	1.4657e-14
ENSMUSG00000020131	Pcsk4	3.23942	3.09756	2.63786e-15	1.48484e-14
ENSMUSG00000028010	Gar1	1.5453	7.3725	2.70692e-15	1.52029e-14
ENSMUSG00000023571	Fam132a	2.02313	5.52385	2.82714e-15	1.58543e-14
ENSMUSG00000035049	Rrp12	1.52909	7.1574	3.12322e-15	1.74756e-14
ENSMUSG00000055447	Cd47	1.39273	8.33156	3.29288e-15	1.84112e-14
ENSMUSG00000060131	Atp8b4	3.3706	3.20171	3.34354e-15	1.86806e-14
ENSMUSG00000031155	Pim2	2.08337	4.85774	3.36228e-15	1.87713e-14
ENSMUSG00000028124	Gclm	1.52593	6.62111	3.62752e-15	2.0207e-14
ENSMUSG00000024525	Impa2	1.66161	6.35473	3.69654e-15	2.05762e-14
ENSMUSG00000043110	Lrrn4	2.79014	4.12655	3.90809e-15	2.17377e-14
ENSMUSG00000005686	Ampd3	1.99042	5.09772	4.16402e-15	2.3127e-14
ENSMUSG00000053886	Sh2d4a	4.83036	4.04886	4.40171e-15	2.4375e-14
ENSMUSG00000033910	Gucy1a3	2.1215	5.43229	4.40997e-15	2.44027e-14
ENSMUSG00000037331	Larp1	1.4042	8.831	4.44777e-15	2.45937e-14
ENSMUSG00000028337	Coro2a	1.7234	6.21753	4.75357e-15	2.62653e-14
ENSMUSG00000029254	Stap1	3.0005	3.96874	5.2909e-15	2.91057e-14
ENSMUSG00000034768	Asb16	3.7742	2.00171	5.36135e-15	2.94717e-14
ENSMUSG00000047710	Zfp828	1.57186	6.43836	5.82523e-15	3.19802e-14
ENSMUSG00000030515	Tarsl2	1.98795	5.54855	5.83463e-15	3.20031e-14
ENSMUSG00000081534	Slc48a1	1.67418	7.07546	5.91075e-15	3.23733e-14
ENSMUSG00000002668	Dennd1c	2.51998	5.00268	5.96694e-15	3.26334e-14
ENSMUSG00000003824	Syce2	2.01135	5.96732	5.98602e-15	3.2714e-14
ENSMUSG00000025007	Aldh18a1	1.50711	7.71581	6.28994e-15	3.4325e-14
ENSMUSG00000056209	Npm3	1.63531	7.15205	6.6484e-15	3.62285e-14
ENSMUSG00000026489	Adck3	2.22965	4.67644	7.55049e-15	4.1025e-14
ENSMUSG00000001741	Il16	1.77419	5.86068	7.59304e-15	4.12264e-14
ENSMUSG00000020538	Srebf1	1.38374	7.73343	7.64625e-15	4.14853e-14
ENSMUSG00000040726	Hesx1	5.96069	1.22365	9.48994e-15	5.12662e-14
ENSMUSG00000032322	Pstpip1	1.74261	5.67712	9.69616e-15	5.23425e-14
ENSMUSG00000044712	Slc38a6	1.59873	8.68126	9.91521e-15	5.34866e-14
ENSMUSG00000011257	Pabpc4	1.46929	9.54828	1.05718e-14	5.68652e-14
ENSMUSG00000025403	Shmt2	1.56073	8.36734	1.05949e-14	5.69488e-14
ENSMUSG00000024654	Asrgl1	1.63453	6.0061	1.08659e-14	5.83632e-14
ENSMUSG00000031403	Dkc1	1.59042	7.74028	1.12187e-14	6.01723e-14
ENSMUSG00000024109	Nrxn1	4.0258	2.66022	1.22696e-14	6.57152e-14
ENSMUSG00000002107	Celf2	1.43418	7.58934	1.30153e-14	6.96096e-14
ENSMUSG00000022309	Angpt1	1.91413	6.90967	1.32029e-14	7.05629e-14
ENSMUSG00000037169	Mycn	1.55128	8.26757	1.42315e-14	7.59519e-14
ENSMUSG00000059456	Ptk2b	1.47177	7.08017	1.56055e-14	8.31666e-14
ENSMUSG00000024942	Capn1	1.90292	6.09554	1.5766e-14	8.39624e-14
ENSMUSG00000051790	Nlgn2	1.54031	6.75172	1.6149e-14	8.58801e-14
ENSMUSG00000036918	Ttc7	2.41229	6.343	1.65611e-14	8.79471e-14
ENSMUSG00000029028	Lrrc47	1.40734	7.49024	1.76908e-14	9.38206e-14
ENSMUSG00000025486	Sirt3	1.92793	5.3732	1.77002e-14	9.38206e-14
ENSMUSG00000090430	Snhg4	2.33475	4.56721	1.77046e-14	9.38206e-14
ENSMUSG00000018405	Mrm1	1.89513	5.40328	1.8562e-14	9.82255e-14
ENSMUSG00000031698	Mylk3	3.34992	3.56298	2.11713e-14	1.11797e-13
ENSMUSG00000041143	Tmco4	2.23518	4.67663	2.19402e-14	1.15776e-13
ENSMUSG00000042660	Wdr55	1.78204	6.01973	2.27451e-14	1.19939e-13
ENSMUSG00000017897	Eya2	1.94156	5.29336	2.49663e-14	1.31375e-13
ENSMUSG00000021474	Sfxn1	1.46269	7.427	2.64736e-14	1.39111e-13
ENSMUSG00000016757	Ttll12	1.51708	7.2907	2.65203e-14	1.39259e-13
ENSMUSG00000040945	Rcc2	1.37508	10.5153	2.97417e-14	1.5574e-13
ENSMUSG00000039637	Coro7	1.38223	7.35173	3.2373e-14	1.68577e-13
ENSMUSG00000046865	Fbl	1.50324	8.63594	3.43034e-14	1.78259e-13
ENSMUSG00000017999	Ddx27	1.35621	7.7245	3.89316e-14	2.01334e-13
ENSMUSG00000003528	Slc25a1	1.55445	6.90022	4.07128e-14	2.10112e-13
ENSMUSG00000023087	Ccrn4l	1.63312	9.32063	4.14541e-14	2.13791e-13
ENSMUSG00000041774	Ydjc	2.56252	4.91435	4.26644e-14	2.19881e-13
ENSMUSG00000031557	Plekha2	2.25133	5.96049	4.30913e-14	2.21625e-13
ENSMUSG00000073640	Rpl27-ps3	2.01541	5.80419	4.82107e-14	2.47277e-13
ENSMUSG00000004933	Matk	2.08081	4.99781	6.21219e-14	3.17329e-13
ENSMUSG00000021758	Ddx4	3.54226	3.68486	6.78127e-14	3.45693e-13
ENSMUSG00000030583	Sipa1l3	1.49971	6.63296	7.0662e-14	3.59486e-13
ENSMUSG00000025047	Pdcd11	1.33288	7.79552	7.24037e-14	3.67848e-13
ENSMUSG00000026974	Zmynd19	1.33972	7.24553	8.19557e-14	4.15534e-13
ENSMUSG00000017499	Cdc6	1.37582	7.01783	8.62695e-14	4.36521e-13
ENSMUSG00000076469	Trbv13-2	4.21217	1.56896	1.06462e-13	5.35448e-13
ENSMUSG00000004100	Ppan	1.40152	7.33777	1.07375e-13	5.39677e-13
ENSMUSG00000027133	Nop10	1.59415	7.5666	1.10208e-13	5.53178e-13
ENSMUSG00000035722	Abca7	1.48915	6.46737	1.30273e-13	6.50845e-13
ENSMUSG00000030220	Arhgdib	1.64549	8.77966	1.39981e-13	6.96066e-13
ENSMUSG00000030413	Pglyrp1	3.05154	3.59513	1.40066e-13	6.96066e-13
ENSMUSG00000020712	Tcam1	3.40085	2.13406	1.46437e-13	7.26284e-13
ENSMUSG00000047844	Bex4	1.9972	5.63962	1.50529e-13	7.45595e-13
ENSMUSG00000022218	Tgm1	3.01384	3.97672	1.53444e-13	7.59034e-13
ENSMUSG00000015937	H2afy	1.27442	9.78336	1.97726e-13	9.7359e-13
ENSMUSG00000020534	Shmt1	1.42949	6.7662	1.99243e-13	9.80416e-13
ENSMUSG00000052435	Cebpe	3.35602	1.92454	2.05156e-13	1.00885e-12
ENSMUSG00000020323	Prss57	5.01281	1.38973	2.0902e-13	1.02517e-12
ENSMUSG00000025785	Exosc7	1.45526	6.45664	2.10813e-13	1.03329e-12
ENSMUSG00000030257	Srgap3	1.75359	5.39651	2.2434e-13	1.09816e-12
ENSMUSG00000025732	Fam195a	2.04346	4.92785	2.48477e-13	1.21235e-12
ENSMUSG00000011148	Adssl1	2.10492	5.10771	2.56441e-13	1.24959e-12
ENSMUSG00000060950	Trmt61a	1.69304	5.73444	2.63552e-13	1.2834e-12
ENSMUSG00000054499	Dedd2	1.89687	5.08816	2.72243e-13	1.32144e-12
ENSMUSG00000030357	Fkbp4	1.35866	9.56447	2.78388e-13	1.3504e-12
ENSMUSG00000002808	Epdr1	1.9788	4.79849	2.98771e-13	1.44647e-12
ENSMUSG00000031659	Adcy7	1.76046	7.90153	3.06888e-13	1.48385e-12
ENSMUSG00000027510	Rbm38	1.44314	7.41459	3.14924e-13	1.52075e-12
ENSMUSG00000039660	D2Wsu81e	1.47155	6.49958	3.35876e-13	1.61776e-12
ENSMUSG00000074825	Itpripl1	1.59591	5.81459	3.85407e-13	1.84922e-12
ENSMUSG00000018659	Pnpo	1.62998	6.26697	3.91388e-13	1.87671e-12
ENSMUSG00000016526	Dyrk3	2.2635	4.24514	4.38033e-13	2.0977e-12
ENSMUSG00000029726	Mepce	1.34419	7.0819	4.5556e-13	2.18024e-12
ENSMUSG00000028860	Sytl1	3.4287	2.996	5.06532e-13	2.4211e-12
ENSMUSG00000030108	Slc6a13	3.13991	3.19216	5.21445e-13	2.48921e-12
ENSMUSG00000002058	Unc119	1.58414	6.50173	5.80203e-13	2.76619e-12
ENSMUSG00000052142	Rasal3	2.53625	5.4547	6.36611e-13	3.03127e-12
ENSMUSG00000016552	Foxred2	2.27759	4.4358	6.84577e-13	3.24936e-12
ENSMUSG00000020333	Acsl6	4.01285	2.06436	6.88923e-13	3.26586e-12
ENSMUSG00000029730	Mcm7	1.29487	9.16666	6.94419e-13	3.28984e-12
ENSMUSG00000046329	Slc25a23	1.58683	5.71841	7.18727e-13	3.39643e-12
ENSMUSG00000042606	Hirip3	1.42222	7.31684	7.39246e-13	3.49119e-12
ENSMUSG00000027430	Dtd1	1.7173	5.60838	9.39661e-13	4.41823e-12
ENSMUSG00000003206	Ebi3	2.6253	5.49307	9.52983e-13	4.47527e-12
ENSMUSG00000074785	Plxnc1	1.53729	7.39198	9.96581e-13	4.67416e-12
ENSMUSG00000044177	Wfikkn2	3.07012	2.53488	1.02312e-12	4.79565e-12
ENSMUSG00000014859	E2f4	1.27345	7.89459	1.03133e-12	4.83108e-12
ENSMUSG00000026192	Atic	1.34567	8.84949	1.06435e-12	4.97955e-12
ENSMUSG00000050138	Kcnk12	2.72109	3.99937	1.14668e-12	5.35472e-12
ENSMUSG00000052296	Ppp6r1	1.27187	9.01836	1.15296e-12	5.38071e-12
ENSMUSG00000056413	Adap1	2.01525	5.56007	1.24007e-12	5.76932e-12
ENSMUSG00000021298	Gpr132	2.8063	4.56027	1.29866e-12	6.03444e-12
ENSMUSG00000041954	Tnfrsf18	3.48818	2.24814	1.41468e-12	6.55731e-12
ENSMUSG00000073433	Arhgdig	3.49732	2.30097	1.42044e-12	6.57996e-12
ENSMUSG00000045817	Zfp36l2	1.25551	10.1888	1.43768e-12	6.65161e-12
ENSMUSG00000021175	Cdca7l	1.32002	7.06881	1.46974e-12	6.79574e-12
ENSMUSG00000038976	Ppp1r9b	1.22348	9.24368	1.47583e-12	6.8197e-12
ENSMUSG00000068129	Cst7	3.63948	1.81345	1.48094e-12	6.83909e-12
ENSMUSG00000046079	Lrrc8d	1.41612	7.29633	1.57808e-12	7.26537e-12
ENSMUSG00000027324	Rpusd2	2.1106	4.77887	1.70615e-12	7.82618e-12
ENSMUSG00000036622	Atp13a2	1.46783	8.89947	1.72609e-12	7.90799e-12
ENSMUSG00000040016	Ptger3	2.95969	3.04728	1.75252e-12	8.0242e-12
ENSMUSG00000039929	Urb1	1.5156	6.17373	1.95988e-12	8.94502e-12
ENSMUSG00000060032	H2afj	1.45951	7.15994	2.03754e-12	9.28956e-12
ENSMUSG00000022075	Rhobtb2	1.56238	5.62574	2.04493e-12	9.31759e-12
ENSMUSG00000022102	Dok2	1.58079	7.47078	2.28801e-12	1.03999e-11
ENSMUSG00000020075	Ddx21	1.36289	8.90717	2.39535e-12	1.08681e-11
ENSMUSG00000068600	Hemt1	7.94485	-1.20322	2.51986e-12	1.14123e-11
ENSMUSG00000028717	Tal1	1.29082	8.06897	2.55015e-12	1.15425e-11
ENSMUSG00000026873	Phf19	1.7288	5.13655	2.63838e-12	1.19203e-11
ENSMUSG00000029703	Lrwd1	1.34386	7.3435	2.65405e-12	1.19767e-11
ENSMUSG00000053411	Cbx7	2.94084	4.02096	2.70839e-12	1.22146e-11
ENSMUSG00000045165	AI467606	1.90826	5.62379	2.88387e-12	1.29826e-11
ENSMUSG00000068874	Selenbp1	1.58179	5.93672	2.99965e-12	1.34957e-11
ENSMUSG00000068329	Htra2	1.43281	6.98338	3.38101e-12	1.5148e-11
ENSMUSG00000004707	Ly9	3.62955	4.09311	3.75425e-12	1.67902e-11
ENSMUSG00000030792	Dkkl1	3.43698	2.64912	3.92083e-12	1.75143e-11
ENSMUSG00000032239	Rp9	1.5169	6.54029	4.31654e-12	1.92475e-11
ENSMUSG00000044770	Scml4	5.38938	2.71886	4.56934e-12	2.03627e-11
ENSMUSG00000018697	Aatf	1.33012	6.70982	4.60153e-12	2.04819e-11
ENSMUSG00000016496	Cd274	2.29849	4.31034	4.62082e-12	2.05555e-11
ENSMUSG00000055612	Cdca7	1.22755	8.2548	5.21693e-12	2.31251e-11
ENSMUSG00000040701	Ap1g2	1.52878	6.21548	5.37609e-12	2.38165e-11
ENSMUSG00000026687	Aldh9a1	1.32014	7.14974	5.60834e-12	2.48162e-11
ENSMUSG00000001348	Acp5	2.26329	4.73783	5.62989e-12	2.48969e-11
ENSMUSG00000032834	Pwp2	1.33409	6.73163	6.02555e-12	2.65996e-11
ENSMUSG00000050379	Sept6	1.29475	7.5251	6.65543e-12	2.93456e-11
ENSMUSG00000026581	Sell	3.54247	3.23352	6.69414e-12	2.94817e-11
ENSMUSG00000067714	Lpar5	2.82523	3.80741	6.74273e-12	2.96609e-11
ENSMUSG00000039936	Pik3cd	2.18182	7.48405	8.00358e-12	3.50431e-11
ENSMUSG00000026019	Wdr12	1.26447	6.92323	8.14062e-12	3.56223e-11
ENSMUSG00000030079	Ruvbl1	1.25438	7.96888	8.24653e-12	3.60647e-11
ENSMUSG00000024785	Rcl1	1.38854	6.89735	8.40775e-12	3.67484e-11
ENSMUSG00000024640	Psat1	1.29236	8.27736	9.0135e-12	3.93045e-11
ENSMUSG00000048865	Arhgap30	2.32521	7.13184	9.14402e-12	3.98274e-11
ENSMUSG00000047810	Ccdc88b	2.43154	6.46095	9.49878e-12	4.13007e-11
ENSMUSG00000022554	Fam203a	1.55896	5.90389	1.01552e-11	4.41039e-11
ENSMUSG00000000628	Hk2	1.52407	6.83376	1.06276e-11	4.61285e-11
ENSMUSG00000015053	Gata2	1.23795	7.98051	1.0915e-11	4.73489e-11
ENSMUSG00000040618	Pck2	1.3302	7.19287	1.13982e-11	4.94163e-11
ENSMUSG00000038357	Camp	5.73038	1.92068	1.17969e-11	5.09976e-11
ENSMUSG00000027636	Sla2	2.86217	4.24824	1.18802e-11	5.13283e-11
ENSMUSG00000038644	Pold1	1.2338	8.02762	1.27973e-11	5.51952e-11
ENSMUSG00000056737	Capg	1.30131	7.16819	1.46532e-11	6.30161e-11
ENSMUSG00000032436	Cmtm7	1.36191	7.1726	1.46609e-11	6.30161e-11
ENSMUSG00000071645	Tut1	1.37423	6.28422	1.5238e-11	6.54216e-11
ENSMUSG00000021069	Pygl	1.4288	6.55668	1.52711e-11	6.55261e-11
ENSMUSG00000036986	Pml	1.25226	7.24314	1.57188e-11	6.73318e-11
ENSMUSG00000047953	Gp5	2.75139	3.50169	1.82906e-11	7.81928e-11
ENSMUSG00000022407	Adsl	1.19644	7.65859	1.92935e-11	8.23622e-11
ENSMUSG00000021102	Glrx5	1.37414	7.7695	2.44094e-11	1.03204e-10
ENSMUSG00000036825	Ssx2ip	1.64081	6.43806	2.50285e-11	1.05762e-10
ENSMUSG00000032034	Kcnj5	2.78541	3.03026	2.64563e-11	1.11669e-10
ENSMUSG00000020650	Bcap29	1.45184	5.88823	2.69039e-11	1.13495e-10
ENSMUSG00000027597	Ahcy	1.36224	8.0484	2.79564e-11	1.17869e-10
ENSMUSG00000028950	Tas1r1	2.96031	2.72649	2.95312e-11	1.24229e-10
ENSMUSG00000029480	Dhx37	1.28266	6.89243	2.99251e-11	1.25816e-10
ENSMUSG00000061024	Rrs1	1.21437	7.25894	3.19007e-11	1.33748e-10
ENSMUSG00000033216	Eefsec	1.49738	6.06278	3.22963e-11	1.3518e-10
ENSMUSG00000058392	Rrp1b	1.24293	7.18036	3.24215e-11	1.35629e-10
ENSMUSG00000024169	Ift140	1.3446	6.31846	3.73276e-11	1.55373e-10
ENSMUSG00000036944	Tmem71	3.02212	3.01883	3.78044e-11	1.57096e-10
ENSMUSG00000006818	Sod2	1.24487	6.96731	3.82167e-11	1.58722e-10
ENSMUSG00000024339	Tap2	2.35862	5.28867	4.14207e-11	1.71271e-10
ENSMUSG00000027776	Il12a	2.63694	3.07836	4.24953e-11	1.75617e-10
ENSMUSG00000021451	Sema4d	1.63229	7.00046	4.47533e-11	1.84644e-10
ENSMUSG00000025209	Peo1	1.39849	6.39721	5.02405e-11	2.06263e-10
ENSMUSG00000047990	C2cd4a	4.95162	1.86708	5.07324e-11	2.08169e-10
ENSMUSG00000011171	Vipr2	2.37623	4.17988	5.30774e-11	2.17554e-10
ENSMUSG00000008318	Relt	1.45607	5.61002	5.65547e-11	2.31427e-10
ENSMUSG00000021236	Entpd5	1.46461	5.81094	5.69343e-11	2.32854e-10
ENSMUSG00000039304	Tnfsf10	3.2692	3.57905	5.97365e-11	2.44182e-10
ENSMUSG00000040463	Mybbp1a	1.21646	9.76031	6.0384e-11	2.46694e-10
ENSMUSG00000034330	Plcg2	1.16879	8.28779	6.4256e-11	2.61801e-10
ENSMUSG00000044026	Tmem20	1.95298	4.6131	6.65563e-11	2.70586e-10
ENSMUSG00000006442	Srm	1.35691	8.26688	7.30962e-11	2.96531e-10
ENSMUSG00000032726	Bmp8a	4.7006	1.31056	7.86498e-11	3.18716e-10
ENSMUSG00000030056	Isy1	1.26642	6.87464	8.37327e-11	3.38948e-10
ENSMUSG00000038046	Rnmtl1	1.856	4.76383	8.40391e-11	3.40005e-10
ENSMUSG00000040761	Spen	1.25452	7.53503	9.0257e-11	3.64768e-10
ENSMUSG00000042680	Fam59a	2.24985	4.29976	9.0635e-11	3.66099e-10
ENSMUSG00000003868	Ruvbl2	1.23072	8.17497	9.07612e-11	3.66412e-10
ENSMUSG00000032485	Scap	1.26691	7.25691	9.29516e-11	3.74449e-10
ENSMUSG00000046541	Zfp526	1.77851	4.82416	1.01486e-10	4.08174e-10
ENSMUSG00000030189	Csda	1.26695	9.38258	1.05336e-10	4.23205e-10
ENSMUSG00000033294	Noc4l	1.32242	6.94274	1.07767e-10	4.32278e-10
ENSMUSG00000029275	Gfi1	1.73923	6.48842	1.08054e-10	4.33198e-10
ENSMUSG00000030263	Lrmp	1.2936	6.96523	1.12179e-10	4.49014e-10
ENSMUSG00000021676	Iqgap2	1.40452	7.34647	1.19191e-10	4.76318e-10
ENSMUSG00000029147	Ppm1g	1.17502	8.84694	1.24205e-10	4.95565e-10
ENSMUSG00000049744	Arhgap15	3.30649	4.3907	1.41002e-10	5.61094e-10
ENSMUSG00000020471	Pold2	1.20879	7.39165	1.43134e-10	5.69276e-10
ENSMUSG00000024312	Wdr46	1.32613	7.02289	1.49989e-10	5.9591e-10
ENSMUSG00000028430	Nol6	1.16765	7.69379	1.57281e-10	6.2356e-10
ENSMUSG00000025980	Hspd1	1.2407	9.89406	1.5993e-10	6.33727e-10
ENSMUSG00000022474	Pmm1	1.83239	4.79208	1.63031e-10	6.45675e-10
ENSMUSG00000040345	Arhgap9	1.94673	6.03822	1.64364e-10	6.49925e-10
ENSMUSG00000028964	Park7	1.33419	8.42595	1.71572e-10	6.77714e-10
ENSMUSG00000053877	Srcap	1.45184	6.7467	1.83027e-10	7.21823e-10
ENSMUSG00000022814	Umps	1.20065	7.69584	1.84719e-10	7.28113e-10
ENSMUSG00000031628	Casp3	1.23872	7.3469	1.92132e-10	7.56141e-10
ENSMUSG00000032590	Apeh	1.31102	7.16573	1.99219e-10	7.83211e-10
ENSMUSG00000022436	Sh3bp1	1.39646	7.16715	1.99716e-10	7.84754e-10
ENSMUSG00000034449	Dhrs11	1.70052	5.1075	2.05039e-10	8.04409e-10
ENSMUSG00000027763	Mbnl1	1.2675	8.29311	2.21669e-10	8.67839e-10
ENSMUSG00000028069	Gpatch4	1.28388	6.45486	2.3909e-10	9.32639e-10
ENSMUSG00000062007	Hsh2d	4.37304	2.48295	2.52608e-10	9.84857e-10
ENSMUSG00000033220	Rac2	1.86994	8.32731	2.58595e-10	1.00768e-09
ENSMUSG00000020923	Ubtf	1.1305	9.15143	2.64638e-10	1.02962e-09
ENSMUSG00000031765	Mt1	2.38478	6.39208	2.71371e-10	1.05418e-09
ENSMUSG00000004056	Akt2	1.24567	7.34389	2.76377e-10	1.07196e-09
ENSMUSG00000056071	S100a9	5.21408	3.43166	2.78455e-10	1.07946e-09
ENSMUSG00000062585	Cnr2	2.03063	4.72252	2.84563e-10	1.102e-09
ENSMUSG00000032279	Idh3a	1.18765	7.34142	2.97341e-10	1.14808e-09
ENSMUSG00000028496	Mllt3	1.52398	6.68734	2.97944e-10	1.14967e-09
ENSMUSG00000035697	Hmha1	1.60397	7.57271	3.00285e-10	1.15811e-09
ENSMUSG00000001901	Kcnh6	3.29125	2.52879	3.12502e-10	1.20461e-09
ENSMUSG00000022756	Slc7a4	2.78469	2.50898	3.189e-10	1.22864e-09
ENSMUSG00000039910	Cited2	1.34004	6.6935	3.29822e-10	1.26942e-09
ENSMUSG00000046179	E2f8	1.40906	6.34945	3.48754e-10	1.33817e-09
ENSMUSG00000038279	Nop2	1.19122	7.83946	3.55024e-10	1.36083e-09
ENSMUSG00000002870	Mcm2	1.15669	9.35454	3.74583e-10	1.43288e-09
ENSMUSG00000019139	Isyna1	1.16912	7.80064	4.14212e-10	1.57724e-09
ENSMUSG00000039264	Gimap3	4.79155	1.46679	4.24174e-10	1.61354e-09
ENSMUSG00000070034	Sp110	1.599	6.19467	4.32701e-10	1.64514e-09
ENSMUSG00000005667	Mthfd2	1.36952	5.99009	4.38558e-10	1.66657e-09
ENSMUSG00000009585	Apobec3	1.18983	6.99753	4.66901e-10	1.76979e-09
ENSMUSG00000022574	Naprt1	2.77025	3.23173	5.02619e-10	1.90134e-09
ENSMUSG00000047649	Cd3eap	1.69975	5.039	5.14004e-10	1.94343e-09
ENSMUSG00000040009	Gnaz	2.35673	3.82334	5.34858e-10	2.02024e-09
ENSMUSG00000061286	Exosc5	1.2731	6.98813	5.37783e-10	2.02925e-09
ENSMUSG00000022797	Tfrc	1.71223	7.5433	5.41495e-10	2.04223e-09
ENSMUSG00000000673	Haao	3.17976	1.74514	5.44557e-10	2.05275e-09
ENSMUSG00000030824	Nucb1	1.13852	8.72824	5.46442e-10	2.05882e-09
ENSMUSG00000030019	Fbxl14	1.14694	7.39352	5.50279e-10	2.07224e-09
ENSMUSG00000002835	Chaf1a	1.11586	7.58794	5.57113e-10	2.09692e-09
ENSMUSG00000028684	Urod	1.38376	6.89312	5.5963e-10	2.10534e-09
ENSMUSG00000025764	Phf17	1.42538	6.20524	5.75574e-10	2.16424e-09
ENSMUSG00000039183	Nubp2	1.37698	6.64324	5.76892e-10	2.16811e-09
ENSMUSG00000062939	Stat4	2.04641	5.20511	5.90603e-10	2.21631e-09
ENSMUSG00000020160	Meis1	1.26607	7.60592	6.07512e-10	2.27675e-09
ENSMUSG00000022471	Xrcc6	1.16613	6.88312	6.08834e-10	2.28017e-09
ENSMUSG00000031432	Prps1	1.23969	6.76614	6.11576e-10	2.28929e-09
ENSMUSG00000018509	Cenpv	2.38224	3.9236	6.15355e-10	2.30229e-09
ENSMUSG00000022952	Runx1	1.25784	7.31556	6.29399e-10	2.35366e-09
ENSMUSG00000035021	Baz1a	1.15842	7.06327	6.37872e-10	2.38179e-09
ENSMUSG00000007029	Vars	1.13731	9.23267	6.71048e-10	2.50318e-09
ENSMUSG00000005533	Igf1r	1.2028	6.83817	6.87707e-10	2.56023e-09
ENSMUSG00000079445	B3gnt7	2.43326	4.6863	7.89668e-10	2.92532e-09
ENSMUSG00000073002	Vamp5	1.34366	7.18473	7.91037e-10	2.92894e-09
ENSMUSG00000032698	Lmo2	1.16096	8.87153	7.95907e-10	2.94552e-09
ENSMUSG00000038775	Vill	1.44828	5.8748	7.99479e-10	2.95728e-09
ENSMUSG00000062867	Impdh2	1.15222	8.8391	8.73984e-10	3.22652e-09
ENSMUSG00000038384	Setd1b	1.19797	6.95036	8.93189e-10	3.2958e-09
ENSMUSG00000042215	Bag2	1.35224	5.79999	9.24104e-10	3.40301e-09
ENSMUSG00000046516	Cox17	1.42822	5.92706	9.2451e-10	3.40301e-09
ENSMUSG00000000791	Il12rb1	3.89832	2.2465	9.52499e-10	3.50432e-09
ENSMUSG00000028524	Sgip1	1.9487	5.11894	9.81517e-10	3.60931e-09
ENSMUSG00000022476	Polr3h	1.54864	5.75524	1.00754e-09	3.70319e-09
ENSMUSG00000033386	Frrs1	1.58901	5.42018	1.01708e-09	3.73642e-09
ENSMUSG00000010609	Psen2	1.33387	6.0296	1.1032e-09	4.04884e-09
ENSMUSG00000003808	Farsa	1.14599	7.7154	1.1044e-09	4.05125e-09
ENSMUSG00000074652	Myh7b	2.49856	2.62748	1.15563e-09	4.23297e-09
ENSMUSG00000034786	Gpsm3	1.611	5.3855	1.16732e-09	4.27165e-09
ENSMUSG00000048707	Tprn	1.69657	5.05661	1.19753e-09	4.37791e-09
ENSMUSG00000059363	Fxn	1.38769	5.75961	1.25707e-09	4.58664e-09
ENSMUSG00000053436	Mapk14	1.09404	8.29748	1.32435e-09	4.81811e-09
ENSMUSG00000046994	Mars2	1.63034	4.89751	1.34386e-09	4.88669e-09
ENSMUSG00000067212	H2-T23	1.68756	5.88175	1.34818e-09	4.90003e-09
ENSMUSG00000039997	Ifi203	3.29924	5.32749	1.37665e-09	5.00109e-09
ENSMUSG00000057421	Las1l	1.14269	7.14134	1.3878e-09	5.03789e-09
ENSMUSG00000029591	Ung	1.19557	6.34322	1.38812e-09	5.03789e-09
ENSMUSG00000024588	Fech	1.27172	6.59279	1.39031e-09	5.0434e-09
ENSMUSG00000044352	Sowaha	5.7452	1.67142	1.41192e-09	5.11684e-09
ENSMUSG00000026672	Optn	1.8305	4.31769	1.43507e-09	5.19824e-09
ENSMUSG00000045160	Bola3	1.49468	5.79227	1.46575e-09	5.30681e-09
ENSMUSG00000041417	Pik3r1	1.35632	8.05456	1.54212e-09	5.56988e-09
ENSMUSG00000029449	Rhof	1.94685	4.53314	1.60194e-09	5.78036e-09
ENSMUSG00000027618	Nfs1	1.26659	6.46914	1.60589e-09	5.79185e-09
ENSMUSG00000022270	Fam134b	1.80939	5.47616	1.61655e-09	5.82472e-09
ENSMUSG00000024587	Nars	1.08511	8.24242	1.63887e-09	5.90228e-09
ENSMUSG00000038762	Abcf1	1.07222	8.60759	1.65486e-09	5.95703e-09
ENSMUSG00000079003	Samd1	1.10546	7.11065	1.67579e-09	6.02082e-09
ENSMUSG00000049327	Setd8	1.10613	7.88559	1.69681e-09	6.08178e-09
ENSMUSG00000015355	Cd48	2.67674	4.4732	1.70555e-09	6.1102e-09
ENSMUSG00000022768	Ccdc116	2.65822	1.84286	1.70722e-09	6.11327e-09
ENSMUSG00000033590	Myo5c	3.05561	3.122	1.86894e-09	6.67643e-09
ENSMUSG00000036160	Surf6	1.18933	6.41632	1.88032e-09	6.71389e-09
ENSMUSG00000026721	Rabgap1l	1.38978	5.45761	1.93355e-09	6.89411e-09
ENSMUSG00000020091	Eif4ebp2	1.1105	7.50808	1.94759e-09	6.93431e-09
ENSMUSG00000006731	B4galnt1	2.02226	4.7808	1.957e-09	6.96449e-09
ENSMUSG00000019188	H13	1.05828	8.19406	2.01773e-09	7.17383e-09
ENSMUSG00000036225	Kctd1	1.61376	4.83748	2.07358e-09	7.36542e-09
ENSMUSG00000069729	Arid1b	1.08631	7.64463	2.10012e-09	7.45265e-09
ENSMUSG00000040687	Madd	1.12234	7.05524	2.13642e-09	7.57788e-09
ENSMUSG00000063410	Stk24	1.0789	7.85337	2.14616e-09	7.60884e-09
ENSMUSG00000055067	Smyd3	1.46341	5.39757	2.21309e-09	7.83504e-09
ENSMUSG00000034427	Myo15b	2.43584	2.74636	2.33182e-09	8.23595e-09
ENSMUSG00000049823	Zbtb12	1.21142	6.43031	2.36055e-09	8.3335e-09
ENSMUSG00000042367	Gjb3	3.84414	2.3847	2.50172e-09	8.8236e-09
ENSMUSG00000041438	Cirh1a	1.13699	7.20477	2.53262e-09	8.9242e-09
ENSMUSG00000048578	Mlec	1.18025	8.95453	2.60776e-09	9.18034e-09
ENSMUSG00000021811	Dnajc9	1.10701	7.61394	2.69802e-09	9.49132e-09
ENSMUSG00000020279	Il9r	2.72878	2.98895	2.69862e-09	9.49132e-09
ENSMUSG00000034875	Nudt19	1.37746	5.82866	2.7865e-09	9.78664e-09
ENSMUSG00000022026	Olfm4	2.75415	1.96622	2.81202e-09	9.87164e-09
ENSMUSG00000020211	Sf3a2	1.1861	7.69317	2.90665e-09	1.018e-08
ENSMUSG00000041506	Rrp9	1.24505	6.84841	2.96679e-09	1.0381e-08
ENSMUSG00000020787	P2rx1	1.33849	5.63157	3.01322e-09	1.05336e-08
ENSMUSG00000006378	Gcat	1.63866	5.06171	3.03503e-09	1.05951e-08
ENSMUSG00000026694	Mettl13	1.18907	6.48056	3.07283e-09	1.07171e-08
ENSMUSG00000044030	Irf2bp1	1.11175	7.09675	3.18197e-09	1.10823e-08
ENSMUSG00000031666	Rbl2	1.46642	5.63224	3.29024e-09	1.14541e-08
ENSMUSG00000025417	Pip4k2c	1.19759	6.39752	3.35634e-09	1.1668e-08
ENSMUSG00000027452	Acss1	2.05026	5.94272	3.40756e-09	1.18405e-08
ENSMUSG00000024309	H2-Ke2	1.43955	6.73537	3.41942e-09	1.18707e-08
ENSMUSG00000064368	mt-Nd6	1.12534	8.042	3.44648e-09	1.19536e-08
ENSMUSG00000066687	Zbtb16	2.61567	3.00581	3.45983e-09	1.19944e-08
ENSMUSG00000032245	Cln6	1.14892	7.07869	3.47233e-09	1.20322e-08
ENSMUSG00000034116	Vav1	1.76463	7.28845	3.59318e-09	1.24395e-08
ENSMUSG00000030054	Gp9	2.15749	4.25542	3.60452e-09	1.2473e-08
ENSMUSG00000028378	Ptgr1	1.46387	5.78963	3.61057e-09	1.24881e-08
ENSMUSG00000031389	Arhgap4	1.43386	6.88383	3.85436e-09	1.33252e-08
ENSMUSG00000028322	Exosc3	1.23942	6.17119	3.96381e-09	1.3691e-08
ENSMUSG00000046006	Gapt	2.72372	1.67765	4.36504e-09	1.50147e-08
ENSMUSG00000021065	Fut8	1.24651	6.96472	4.47487e-09	1.53854e-08
ENSMUSG00000039410	Prdm16	1.38342	5.68438	4.52168e-09	1.55322e-08
ENSMUSG00000018001	Cyth3	1.12393	6.70849	4.79976e-09	1.64573e-08
ENSMUSG00000004655	Aqp1	1.14889	7.40306	4.83133e-09	1.6558e-08
ENSMUSG00000039481	Nrtn	2.96651	1.6611	4.84188e-09	1.65865e-08
ENSMUSG00000047798	Cd300lf	2.35809	2.77509	4.95588e-09	1.69693e-08
ENSMUSG00000024456	Diap1	1.08084	7.70148	5.11955e-09	1.75217e-08
ENSMUSG00000072582	Ptrh2	1.26119	6.00187	5.15429e-09	1.76326e-08
ENSMUSG00000020629	Adi1	1.21149	6.1621	5.23144e-09	1.78884e-08
ENSMUSG00000023456	Tpi1	1.14279	9.52467	5.39747e-09	1.84393e-08
ENSMUSG00000064367	mt-Nd5	1.02892	10.227	5.41859e-09	1.8503e-08
ENSMUSG00000042759	Apobr	1.94999	4.52656	5.42523e-09	1.85173e-08
ENSMUSG00000032058	Ppp2r1b	1.06895	7.71522	5.46143e-09	1.86324e-08
ENSMUSG00000037814	Larp1b	2.23344	3.66749	5.47992e-09	1.8687e-08
ENSMUSG00000031583	Wrn	1.29147	6.30223	5.58005e-09	1.90198e-08
ENSMUSG00000068221	Pdxp	1.73894	4.42156	5.59116e-09	1.9049e-08
ENSMUSG00000011254	Thg1l	1.26745	6.023	5.63588e-09	1.91927e-08
ENSMUSG00000040213	Ccbl2	1.92458	4.12742	5.70485e-09	1.94099e-08
ENSMUSG00000035960	Apex1	1.20148	7.02965	6.2886e-09	2.13477e-08
ENSMUSG00000031877	Ces2g	6.0809	4.37231	6.40352e-09	2.17182e-08
ENSMUSG00000024896	Minpp1	1.05179	7.35617	6.63943e-09	2.24878e-08
ENSMUSG00000050244	Heatr1	1.11428	7.41424	6.70913e-09	2.27137e-08
ENSMUSG00000049553	Polr1a	1.04086	7.6894	6.92167e-09	2.34226e-08
ENSMUSG00000027171	Prrg4	2.73883	2.32464	7.62658e-09	2.57616e-08
ENSMUSG00000001056	Nhp2	1.24082	7.99287	8.80469e-09	2.96477e-08
ENSMUSG00000030199	Etv6	1.0989	8.37982	9.32005e-09	3.13409e-08
ENSMUSG00000026068	Il18rap	2.03858	4.37443	9.61207e-09	3.22795e-08
ENSMUSG00000032556	Bfsp2	3.36581	0.555151	9.64451e-09	3.2374e-08
ENSMUSG00000020228	Helb	1.38092	5.54653	9.88281e-09	3.31443e-08
ENSMUSG00000057788	Ddx49	1.19844	6.30046	9.94701e-09	3.33447e-08
ENSMUSG00000022831	Hcls1	1.39062	7.69811	1.04455e-08	3.49845e-08
ENSMUSG00000018209	Stk4	1.1329	7.64077	1.04747e-08	3.50666e-08
ENSMUSG00000006154	Eps8l1	2.96034	1.70571	1.07576e-08	3.59977e-08
ENSMUSG00000036752	Tubb4b	1.12454	9.14642	1.08368e-08	3.62466e-08
ENSMUSG00000024338	Psmb8	2.47852	5.83972	1.08553e-08	3.62924e-08
ENSMUSG00000025364	Pa2g4	1.03105	9.5378	1.09263e-08	3.65135e-08
ENSMUSG00000025041	Nt5c2	1.15046	6.89293	1.10869e-08	3.70336e-08
ENSMUSG00000027219	Slc28a2	2.67241	3.09545	1.15943e-08	3.86595e-08
ENSMUSG00000038301	Snx10	1.63545	5.3566	1.2038e-08	4.01214e-08
ENSMUSG00000092483	Gm20421	7.22985	-1.80677	1.23681e-08	4.12034e-08
ENSMUSG00000021281	Tnfaip2	1.22698	7.35437	1.39702e-08	4.64171e-08
ENSMUSG00000048142	Nat8l	1.94928	4.11675	1.41255e-08	4.69121e-08
ENSMUSG00000022876	Samsn1	1.37515	6.90397	1.52833e-08	5.06453e-08
ENSMUSG00000029922	Mkrn1	1.47052	6.0806	1.53475e-08	5.08357e-08
ENSMUSG00000049091	Sephs2	1.13163	7.17383	1.54233e-08	5.10642e-08
ENSMUSG00000040466	Blvrb	1.88201	6.42383	1.57644e-08	5.21246e-08
ENSMUSG00000042729	Wdr74	1.19765	6.38834	1.58708e-08	5.24301e-08
ENSMUSG00000018507	Trpv2	1.83032	5.26284	1.6117e-08	5.32201e-08
ENSMUSG00000040354	Mars	1.03098	7.58555	1.65519e-08	5.46083e-08
ENSMUSG00000034110	Kctd7	1.94995	3.9395	1.66897e-08	5.50385e-08
ENSMUSG00000028906	Epb4.1	1.00301	8.37158	1.67933e-08	5.53559e-08
ENSMUSG00000039715	Wdr34	1.40148	5.32956	1.68131e-08	5.53968e-08
ENSMUSG00000031671	Setd6	1.60773	4.69045	1.70562e-08	5.60994e-08
ENSMUSG00000001281	Itgb7	2.1463	3.33161	1.7146e-08	5.63454e-08
ENSMUSG00000003348	Mob3a	1.28654	5.78407	1.74707e-08	5.73622e-08
ENSMUSG00000042535	Gtpbp1	1.13574	7.29197	1.76226e-08	5.78359e-08
ENSMUSG00000071562	Stfa1	6.24487	2.66859	1.77664e-08	5.82821e-08
ENSMUSG00000042155	Klhl23	1.23927	6.26585	1.91708e-08	6.26702e-08
ENSMUSG00000026832	Cytip	1.78332	4.48501	1.94812e-08	6.36571e-08
ENSMUSG00000039242	B3galnt2	1.36303	6.23621	1.9779e-08	6.45461e-08
ENSMUSG00000020022	Ndufa12	1.26193	6.71948	2.0194e-08	6.58145e-08
ENSMUSG00000028434	Epb4.1l4b	2.50668	3.95757	2.10243e-08	6.84612e-08
ENSMUSG00000022437	Samm50	1.07578	8.29095	2.11072e-08	6.87013e-08
ENSMUSG00000048039	Isg20l2	1.02066	7.27513	2.15359e-08	7.00361e-08
ENSMUSG00000041658	Rragb	1.82668	4.23484	2.17135e-08	7.0583e-08
ENSMUSG00000022210	Dhrs4	1.12119	6.36684	2.20665e-08	7.16375e-08
ENSMUSG00000053907	Mat2a	1.03749	8.72985	2.23392e-08	7.24602e-08
ENSMUSG00000019992	Fam54a	1.27668	5.56484	2.2476e-08	7.28724e-08
ENSMUSG00000055866	Per2	1.80221	4.33773	2.28598e-08	7.40526e-08
ENSMUSG00000072653	Zfp783	1.55842	5.03846	2.32257e-08	7.52057e-08
ENSMUSG00000022283	Pabpc1	1.00633	12.0437	2.43791e-08	7.88043e-08
ENSMUSG00000031627	Irf2	1.06377	6.83661	2.47785e-08	8.0061e-08
ENSMUSG00000029446	Psph	1.44085	5.10039	2.54222e-08	8.19644e-08
ENSMUSG00000017390	Aldoc	2.62028	2.432	2.87302e-08	9.23918e-08
ENSMUSG00000056394	Lig1	1.00103	8.7336	2.90612e-08	9.34162e-08
ENSMUSG00000027953	Slc50a1	1.19985	5.73338	2.95852e-08	9.49788e-08
ENSMUSG00000042770	Hebp1	1.26002	6.50618	2.9788e-08	9.55889e-08
ENSMUSG00000048007	Timm8a1	1.2249	5.88795	2.98525e-08	9.57551e-08
ENSMUSG00000034203	Chchd4	1.26687	6.22519	3.11926e-08	9.99253e-08
ENSMUSG00000078713	Tomm5	1.24467	6.81361	3.15363e-08	1.00897e-07
ENSMUSG00000032312	Csk	1.09458	8.43016	3.29342e-08	1.05162e-07
ENSMUSG00000020564	Atxn7l1	1.23258	6.11169	3.29392e-08	1.05162e-07
ENSMUSG00000075704	Txnrd2	1.29707	5.81202	3.33491e-08	1.0638e-07
ENSMUSG00000029246	Ppat	1.03031	7.45266	3.35565e-08	1.06996e-07
ENSMUSG00000008822	Acyp1	1.57688	4.96679	3.52349e-08	1.12205e-07
ENSMUSG00000031445	Proz	3.06473	2.11637	3.65817e-08	1.16395e-07
ENSMUSG00000024975	Pdcd4	1.10483	7.24256	3.71017e-08	1.1795e-07
ENSMUSG00000044162	Tnip3	2.41301	1.87082	3.72238e-08	1.18288e-07
ENSMUSG00000053297	AI854703	2.05782	3.70461	3.80347e-08	1.20762e-07
ENSMUSG00000037275	Gemin5	1.03143	7.45991	3.84532e-08	1.22039e-07
ENSMUSG00000009108	Gnat2	3.4045	1.78918	3.93301e-08	1.24664e-07
ENSMUSG00000045252	Zfp574	1.20427	5.8692	4.03886e-08	1.27858e-07
ENSMUSG00000040714	Klc3	2.72094	1.58951	4.13612e-08	1.30826e-07
ENSMUSG00000064065	Ipcef1	2.67391	2.92621	4.29689e-08	1.35683e-07
ENSMUSG00000017861	Mybl2	1.07169	6.97763	4.3268e-08	1.3657e-07
ENSMUSG00000028851	Nudc	1.04348	8.92797	4.34592e-08	1.37058e-07
ENSMUSG00000005410	Mcm5	1.09049	9.39449	4.42934e-08	1.3963e-07
ENSMUSG00000029507	Pus1	1.06178	6.69318	4.52986e-08	1.42679e-07
ENSMUSG00000037685	Atp8a1	1.25948	6.50833	4.56721e-08	1.43795e-07
ENSMUSG00000034171	Faah	2.35116	2.2549	4.58643e-08	1.44219e-07
ENSMUSG00000032026	Rexo2	1.06903	6.95464	4.9321e-08	1.54571e-07
ENSMUSG00000075232	Amd1	1.1181	7.03998	4.98939e-08	1.56171e-07
ENSMUSG00000079491	H2-T10	2.36762	2.01221	5.0843e-08	1.59075e-07
ENSMUSG00000035637	Grhpr	1.3444	5.60789	5.15638e-08	1.61263e-07
ENSMUSG00000027010	Slc25a12	1.10217	6.42707	5.44424e-08	1.70124e-07
ENSMUSG00000063646	Jakmip1	3.80732	2.66677	5.57967e-08	1.74211e-07
ENSMUSG00000027472	Pdrg1	1.07035	6.49482	5.61189e-08	1.75144e-07
ENSMUSG00000043445	Pgp	1.13654	6.60843	5.65762e-08	1.76444e-07
ENSMUSG00000038368	BC057079	1.18206	5.6917	5.65825e-08	1.76444e-07
ENSMUSG00000020380	Rad50	1.08429	6.81776	5.66361e-08	1.76538e-07
ENSMUSG00000022394	L3mbtl2	1.12968	6.42255	5.90589e-08	1.83937e-07
ENSMUSG00000044734	Serpinb1a	2.0325	4.12987	5.91389e-08	1.84091e-07
ENSMUSG00000023030	Slc11a2	1.14195	6.36386	5.91572e-08	1.84091e-07
ENSMUSG00000090019	Gimap1	1.04564	7.43123	5.94166e-08	1.84822e-07
ENSMUSG00000018040	Rrp7a	1.03093	7.29195	5.99207e-08	1.86235e-07
ENSMUSG00000002068	Ccne1	1.12924	6.18493	6.0597e-08	1.88259e-07
ENSMUSG00000029925	Tbxas1	1.88362	5.67167	6.26444e-08	1.94459e-07
ENSMUSG00000038351	Sgsm2	1.3299	5.22357	6.27877e-08	1.94743e-07
ENSMUSG00000048277	Syngr2	1.1649	7.25203	6.43443e-08	1.99406e-07
ENSMUSG00000043587	Acpl2	2.32853	3.18869	6.50905e-08	2.01552e-07
ENSMUSG00000003308	Keap1	1.02813	6.80739	6.70445e-08	2.07346e-07
ENSMUSG00000035215	Lsm7	1.17534	6.6164	6.85241e-08	2.11835e-07
ENSMUSG00000054702	Ap1s3	1.60707	4.46265	6.98247e-08	2.15767e-07
ENSMUSG00000039236	Isg20	2.45857	2.69775	7.12974e-08	2.20046e-07
ENSMUSG00000022419	Deptor	1.59603	4.78001	7.15574e-08	2.20758e-07
ENSMUSG00000045382	Cxcr4	1.60867	5.26793	7.21382e-08	2.22367e-07
ENSMUSG00000028896	Rcc1	1.03074	7.72537	7.33983e-08	2.26066e-07
ENSMUSG00000059714	Flot1	1.08868	6.90932	7.35882e-08	2.26465e-07
ENSMUSG00000041609	Ccdc64	2.22599	3.60771	7.36916e-08	2.2669e-07
ENSMUSG00000004266	Ptpn6	1.24863	8.00474	7.41489e-08	2.28003e-07
ENSMUSG00000074093	Svip	1.93278	4.00279	7.46553e-08	2.29466e-07
ENSMUSG00000032870	Smap2	1.02337	7.7003	7.47304e-08	2.29603e-07
ENSMUSG00000035246	Pcyt1b	1.84553	3.77128	7.48109e-08	2.29663e-07
ENSMUSG00000048217	Nags	5.62357	1.71882	7.85521e-08	2.40853e-07
ENSMUSG00000039515	Ppp2r4	1.09003	8.86692	8.01127e-08	2.45337e-07
ENSMUSG00000074071	Fam169b	2.49328	2.14833	8.18554e-08	2.5047e-07
ENSMUSG00000028977	Casz1	2.2289	3.69054	8.34467e-08	2.55082e-07
ENSMUSG00000027845	Dclre1b	1.25541	5.3474	8.49696e-08	2.59259e-07
ENSMUSG00000039716	Dock3	3.95789	1.0465	8.66403e-08	2.64142e-07
ENSMUSG00000042462	Dctpp1	1.2469	6.88551	8.89363e-08	2.70812e-07
ENSMUSG00000034266	Batf	2.02315	4.64065	9.20516e-08	2.79844e-07
ENSMUSG00000053730	Tmem39b	1.19523	5.73185	9.30456e-08	2.82637e-07
ENSMUSG00000047592	BC055004	2.75312	2.01417	9.31443e-08	2.82708e-07
ENSMUSG00000047676	Rpsa-ps10	1.61634	6.17828	9.47808e-08	2.87211e-07
ENSMUSG00000033762	Recql4	1.32388	5.46719	9.55685e-08	2.89405e-07
ENSMUSG00000022557	Bop1	1.0531	7.73905	9.55819e-08	2.89405e-07
ENSMUSG00000030707	Coro1a	1.47136	9.39671	9.91731e-08	2.99916e-07
ENSMUSG00000021226	Acot2	1.32359	5.15468	1.01939e-07	3.08155e-07
ENSMUSG00000030814	Bcl7c	1.0175	6.663	1.0249e-07	3.09697e-07
ENSMUSG00000020696	Rffl	1.15784	5.99218	1.04645e-07	3.15829e-07
ENSMUSG00000001707	Eef1e1	1.15823	6.25351	1.04937e-07	3.16582e-07
ENSMUSG00000056228	Cars2	1.22573	5.58269	1.0586e-07	3.1911e-07
ENSMUSG00000078812	Eif5a	1.09194	11.2329	1.06033e-07	3.19503e-07
ENSMUSG00000036352	Ubac1	1.06565	6.94068	1.10995e-07	3.33784e-07
ENSMUSG00000055900	Tmem69	1.37559	4.94237	1.14317e-07	3.43501e-07
ENSMUSG00000004610	Etfb	1.24815	7.71565	1.14795e-07	3.44662e-07
ENSMUSG00000023328	Ache	2.34747	2.78399	1.16032e-07	3.47956e-07
ENSMUSG00000066042	Med18	1.42952	4.77418	1.18144e-07	3.54009e-07
ENSMUSG00000022217	Fam158a	2.14246	3.75962	1.3492e-07	4.03471e-07
ENSMUSG00000049600	Zbtb45	1.25114	5.36313	1.35766e-07	4.05838e-07
ENSMUSG00000021786	Oxsm	1.69308	4.22985	1.36401e-07	4.0725e-07
ENSMUSG00000037946	Fgd3	1.50613	4.88155	1.37269e-07	4.09678e-07
ENSMUSG00000034486	Gbx2	1.9923	3.58952	1.3893e-07	4.14307e-07
ENSMUSG00000052085	Dock8	1.23955	7.35124	1.39721e-07	4.16169e-07
ENSMUSG00000036304	Zdhhc23	2.41319	1.43015	1.39898e-07	4.16532e-07
ENSMUSG00000066406	Akap13	1.08228	8.13985	1.42891e-07	4.25274e-07
ENSMUSG00000032126	Hmbs	1.15406	7.32853	1.44165e-07	4.28898e-07
ENSMUSG00000026234	Ncl	1.02878	11.0166	1.44911e-07	4.30775e-07
ENSMUSG00000046185	Zfp84	1.41657	5.08971	1.50378e-07	4.46497e-07
ENSMUSG00000047959	Kcna3	2.40178	2.952	1.50532e-07	4.46778e-07
ENSMUSG00000001123	Lgals9	1.36644	7.97582	1.5068e-07	4.4704e-07
ENSMUSG00000053801	Grwd1	1.05504	6.97146	1.52211e-07	4.51224e-07
ENSMUSG00000055692	Tmem191c	2.10119	3.38011	1.54121e-07	4.56348e-07
ENSMUSG00000029404	Arl6ip4	1.05806	6.68228	1.62217e-07	4.79183e-07
ENSMUSG00000023993	Treml1	2.09737	3.5119	1.63691e-07	4.83158e-07
ENSMUSG00000035378	Shq1	1.23214	5.37674	1.64223e-07	4.84539e-07
ENSMUSG00000005481	Ddx39	1.04777	8.15257	1.72428e-07	5.0795e-07
ENSMUSG00000057897	Camk2b	2.10751	2.61715	1.72652e-07	5.0841e-07
ENSMUSG00000058006	Mdn1	1.18088	7.59985	1.74518e-07	5.13704e-07
ENSMUSG00000059852	Kcng2	2.97487	1.59141	1.79473e-07	5.27255e-07
ENSMUSG00000075033	Fam55c	1.33218	5.32626	1.94276e-07	5.70296e-07
ENSMUSG00000007480	Mc5r	4.24339	3.15605	1.99009e-07	5.83505e-07
ENSMUSG00000073400	Trim10	2.6241	2.72432	2.01087e-07	5.89139e-07
ENSMUSG00000024036	Slc37a1	1.25677	5.29488	2.05093e-07	5.99939e-07
ENSMUSG00000043635	Adamts3	2.20544	3.55612	2.09316e-07	6.11814e-07
ENSMUSG00000031897	Psmb10	1.36725	6.25915	2.16392e-07	6.32252e-07
ENSMUSG00000024352	Spata24	1.41132	4.81117	2.24392e-07	6.54101e-07
ENSMUSG00000023249	Parp3	2.2527	3.27815	2.32878e-07	6.78047e-07
ENSMUSG00000034940	Synrg	1.1225	6.49917	2.35053e-07	6.83849e-07
ENSMUSG00000025722	Wdr73	1.04431	6.41582	2.36655e-07	6.8771e-07
ENSMUSG00000038150	Ormdl3	1.06494	6.23033	2.4522e-07	7.10949e-07
ENSMUSG00000027650	Tti1	1.08268	6.04777	2.46402e-07	7.13826e-07
ENSMUSG00000001542	Ell2	1.66587	5.23274	2.47897e-07	7.17601e-07
ENSMUSG00000026304	Rab17	2.11851	2.5193	2.48447e-07	7.18639e-07
ENSMUSG00000006412	Pfdn2	1.05672	6.94039	2.51799e-07	7.28056e-07
ENSMUSG00000056032	BC018473	2.53664	3.1112	2.56807e-07	7.41964e-07
ENSMUSG00000028899	Taf12	1.16607	5.62555	2.62211e-07	7.56704e-07
ENSMUSG00000029594	Rbm19	1.05967	6.34817	2.67182e-07	7.69864e-07
ENSMUSG00000002012	Pnck	2.17261	2.60391	2.67367e-07	7.70104e-07
ENSMUSG00000034867	Ankrd27	1.03832	6.84421	2.73741e-07	7.87254e-07
ENSMUSG00000030689	Ino80e	1.12016	6.71189	2.76307e-07	7.9433e-07
ENSMUSG00000059791	Nrm	1.0541	6.20977	2.91468e-07	8.36315e-07
ENSMUSG00000020224	Llph	1.0406	6.46782	2.91728e-07	8.3674e-07
ENSMUSG00000025869	Nop16	1.0078	7.24503	2.99909e-07	8.5922e-07
ENSMUSG00000001151	Pcnt	1.0132	7.61837	3.02011e-07	8.64913e-07
ENSMUSG00000061436	Hipk2	1.11917	6.38579	3.04142e-07	8.70683e-07
ENSMUSG00000023393	Slc17a9	2.73162	3.17957	3.13338e-07	8.94962e-07
ENSMUSG00000000916	Nsun5	1.20431	5.60922	3.17249e-07	9.05787e-07
ENSMUSG00000038812	Trmt112	1.03735	7.12936	3.37941e-07	9.63037e-07
ENSMUSG00000033751	Gadd45gip1	1.13676	5.8972	3.39366e-07	9.66729e-07
ENSMUSG00000051998	Lax1	1.71366	4.263	3.49535e-07	9.94188e-07
ENSMUSG00000078920	Ifi47	2.20432	4.95861	3.533e-07	1.00414e-06
ENSMUSG00000029145	Eif2b4	1.02306	6.41845	3.5609e-07	1.01168e-06
ENSMUSG00000071652	Ints5	1.04847	6.70555	3.69146e-07	1.04759e-06
ENSMUSG00000028943	Espn	2.49386	2.7411	3.91767e-07	1.10969e-06
ENSMUSG00000028572	Hook1	1.72994	5.46812	3.9202e-07	1.10998e-06
ENSMUSG00000043140	Tmem186	1.16398	5.87524	3.94666e-07	1.11705e-06
ENSMUSG00000001786	Fbxo7	1.1161	5.84806	3.99997e-07	1.13172e-06
ENSMUSG00000032596	Uba7	1.47026	6.0789	4.0793e-07	1.15329e-06
ENSMUSG00000020715	Ern1	1.13682	6.194	4.22973e-07	1.19447e-06
ENSMUSG00000005370	Msh6	1.07944	7.75925	4.59519e-07	1.29136e-06
ENSMUSG00000015224	Cyp2j9	2.78292	2.44213	4.79172e-07	1.34358e-06
ENSMUSG00000050732	Vamp8	1.18152	7.55397	4.8192e-07	1.35078e-06
ENSMUSG00000016503	Gtf3a	1.14679	5.91369	4.94455e-07	1.38488e-06
ENSMUSG00000026558	Uck2	1.03356	7.42594	5.13241e-07	1.43535e-06
ENSMUSG00000002274	Metrn	1.86423	3.86843	5.24944e-07	1.46754e-06
ENSMUSG00000025436	Xrcc6bp1	1.51077	4.65167	5.34228e-07	1.49183e-06
ENSMUSG00000030089	Slc41a3	1.48077	4.56895	5.51531e-07	1.539e-06
ENSMUSG00000047394	Odf3b	3.56553	2.77906	5.60568e-07	1.56305e-06
ENSMUSG00000067206	Lrrc66	2.78205	0.59109	5.81511e-07	1.61785e-06
ENSMUSG00000041654	Slc39a11	1.21784	5.82457	5.83204e-07	1.62196e-06
ENSMUSG00000026435	Slc45a3	2.28834	2.56498	6.03238e-07	1.67457e-06
ENSMUSG00000056498	Tmem154	1.88301	3.59487	6.23378e-07	1.72984e-06
ENSMUSG00000040713	Creg1	1.0192	7.11384	6.42392e-07	1.77997e-06
ENSMUSG00000020573	Pik3cg	1.09147	6.92637	6.7254e-07	1.86007e-06
ENSMUSG00000052566	Hook2	1.29067	4.98202	6.7683e-07	1.87056e-06
ENSMUSG00000003378	Grik5	1.04349	6.37981	7.08807e-07	1.95606e-06
ENSMUSG00000044231	Nhlrc1	2.02028	2.85197	7.11982e-07	1.9641e-06
ENSMUSG00000074476	Spc24	1.1101	6.91915	7.63489e-07	2.09848e-06
ENSMUSG00000034917	Tjp3	1.92888	3.22513	7.82682e-07	2.14966e-06
ENSMUSG00000033020	Polr2f	1.09831	7.11747	7.87283e-07	2.15992e-06
ENSMUSG00000038335	Tsr1	1.03155	6.73332	8.01741e-07	2.19878e-06
ENSMUSG00000047632	Fgfbp3	1.83005	3.29184	8.10543e-07	2.22211e-06
ENSMUSG00000032369	Plscr1	1.20803	5.39162	8.16885e-07	2.23787e-06
ENSMUSG00000022000	Zc3h13	1.02827	7.24038	8.53116e-07	2.33287e-06
ENSMUSG00000049588	Ccdc69	1.7625	3.58264	8.88782e-07	2.42598e-06
ENSMUSG00000034792	Gna15	1.41816	5.27833	9.29303e-07	2.53198e-06
ENSMUSG00000028957	Per3	1.43723	4.89774	9.58229e-07	2.6089e-06
ENSMUSG00000006057	Atp5g1	1.08797	7.56521	1.00066e-06	2.7185e-06
ENSMUSG00000038527	C1rl	2.0216	3.28321	1.01657e-06	2.75674e-06
ENSMUSG00000043289	Mei4	2.32208	1.07183	1.06439e-06	2.8833e-06
ENSMUSG00000004446	Bid	1.16747	5.56551	1.06917e-06	2.89521e-06
ENSMUSG00000021270	Hsp90aa1	1.11417	9.96017	1.07002e-06	2.89645e-06
ENSMUSG00000000869	Il4	2.64368	0.267627	1.08366e-06	2.93069e-06
ENSMUSG00000058135	Gstm1	1.19916	5.61482	1.09719e-06	2.96572e-06
ENSMUSG00000071657	Bscl2	1.07623	6.14728	1.12698e-06	3.04298e-06
ENSMUSG00000035559	Mpv17l2	1.23666	5.35417	1.13699e-06	3.0678e-06
ENSMUSG00000033871	Ppargc1b	1.6479	4.06086	1.17187e-06	3.15737e-06
ENSMUSG00000070354	Evi2b	1.47387	5.73603	1.18092e-06	3.17972e-06
ENSMUSG00000028089	Chd1l	1.00102	6.27844	1.19157e-06	3.2047e-06
ENSMUSG00000035397	Klf16	1.02273	6.41213	1.2278e-06	3.29977e-06
ENSMUSG00000074576	Mocs3	1.89427	3.25367	1.23121e-06	3.30776e-06
ENSMUSG00000024014	Pim1	1.19275	7.70795	1.26203e-06	3.38812e-06
ENSMUSG00000071561	BC100530	5.84611	2.75089	1.36556e-06	3.65041e-06
ENSMUSG00000037007	Zfp113	1.43171	4.77234	1.41713e-06	3.77886e-06
ENSMUSG00000042097	Zfp239	1.67456	4.05946	1.43383e-06	3.81796e-06
ENSMUSG00000004612	Nkg7	4.13319	1.65666	1.48547e-06	3.94426e-06
ENSMUSG00000033099	Nol12	1.12603	6.11537	1.49632e-06	3.97168e-06
ENSMUSG00000043572	Pars2	1.46861	4.35142	1.55819e-06	4.1277e-06
ENSMUSG00000054850	Ncrna00086	2.05714	3.6936	1.61537e-06	4.27256e-06
ENSMUSG00000032067	Pts	1.12914	5.47786	1.6656e-06	4.39767e-06
ENSMUSG00000061232	H2-K1	1.7043	7.67556	1.68946e-06	4.45442e-06
ENSMUSG00000067629	Syngap1	1.50555	4.46037	1.7186e-06	4.52647e-06
ENSMUSG00000013539	D16H22S680E	1.23123	5.20273	1.75871e-06	4.62725e-06
ENSMUSG00000040264	Gbp5	2.04985	3.00234	1.76208e-06	4.63287e-06
ENSMUSG00000003955	Fam162a	1.00126	6.45696	1.79406e-06	4.7153e-06
ENSMUSG00000034164	Emid1	1.05246	5.75777	1.81861e-06	4.77314e-06
ENSMUSG00000047067	Dusp28	2.26977	3.01404	1.91937e-06	5.0218e-06
ENSMUSG00000066839	Ecsit	1.16103	5.49355	1.92199e-06	5.02689e-06
ENSMUSG00000079478	Sssca1	1.1572	5.31377	2.05963e-06	5.37379e-06
ENSMUSG00000022856	Tmem41a	1.16417	5.20185	2.11641e-06	5.5181e-06
ENSMUSG00000036718	Micall2	1.16921	5.67795	2.12581e-06	5.54068e-06
ENSMUSG00000030539	Sema4b	1.38243	5.64521	2.23733e-06	5.81519e-06
ENSMUSG00000010142	Tnfrsf13b	1.51053	5.53021	2.28164e-06	5.92833e-06
ENSMUSG00000049191	Rgag4	1.92786	3.97917	2.32253e-06	6.0283e-06
ENSMUSG00000033207	Mamdc2	1.44305	5.28064	2.36548e-06	6.13553e-06
ENSMUSG00000020926	Adam11	1.55979	4.46273	2.40942e-06	6.24089e-06
ENSMUSG00000021906	Oxnad1	1.2074	5.11387	2.41965e-06	6.26523e-06
ENSMUSG00000042210	Abhd14a	1.21323	5.01767	2.42426e-06	6.27501e-06
ENSMUSG00000046031	Fam26f	2.31615	1.57418	2.46982e-06	6.38852e-06
ENSMUSG00000022755	Gpr128	2.77246	1.84493	2.4921e-06	6.4417e-06
ENSMUSG00000028716	Pdzk1ip1	1.44219	4.81969	2.4997e-06	6.45691e-06
ENSMUSG00000063439	B9d2	1.23271	5.3076	2.61193e-06	6.7283e-06
ENSMUSG00000028989	Angptl7	2.75741	1.02715	2.78216e-06	7.14718e-06
ENSMUSG00000038332	Sesn1	1.17056	7.42655	2.78899e-06	7.16228e-06
ENSMUSG00000020227	Irak3	1.50327	4.70536	2.90206e-06	7.43485e-06
ENSMUSG00000074671	Tspyl3	1.12598	5.21922	3.01932e-06	7.71946e-06
ENSMUSG00000045316	Fahd1	1.36569	4.58127	3.03764e-06	7.76366e-06
ENSMUSG00000029102	Hgfac	2.61514	1.66705	3.06519e-06	7.82607e-06
ENSMUSG00000025997	Ikzf2	1.44551	6.63267	3.15896e-06	8.0526e-06
ENSMUSG00000035547	Capn5	1.03535	6.07849	3.36732e-06	8.55385e-06
ENSMUSG00000034853	Acot11	1.23217	5.18659	3.49262e-06	8.8482e-06
ENSMUSG00000070953	Rabepk	1.07329	5.65901	3.50679e-06	8.88111e-06
ENSMUSG00000038888	Ctu1	1.22939	5.07327	3.53809e-06	8.95434e-06
ENSMUSG00000034664	Itga2b	1.33995	6.26992	3.56185e-06	9.00839e-06
ENSMUSG00000035944	Ttc38	1.47416	4.09638	3.91851e-06	9.86722e-06
ENSMUSG00000036249	Rbm43	1.13382	5.83071	3.94775e-06	9.92423e-06
ENSMUSG00000049709	Nlrp10	3.9823	1.7358	3.98988e-06	1.00268e-05
ENSMUSG00000050075	Gpr171	1.67163	3.98874	4.08269e-06	1.02531e-05
ENSMUSG00000038608	Dock10	1.2304	5.45498	4.12352e-06	1.03419e-05
ENSMUSG00000037772	Mrpl23	1.16535	6.03187	4.23695e-06	1.06157e-05
ENSMUSG00000020634	Ubxn2a	1.05929	5.38144	4.29317e-06	1.07494e-05
ENSMUSG00000027698	Nceh1	1.30392	5.52411	4.50434e-06	1.12481e-05
ENSMUSG00000020895	Tmem107	1.54867	3.88295	4.50831e-06	1.12543e-05
ENSMUSG00000051906	Cd209f	4.82774	0.787299	4.60919e-06	1.14908e-05
ENSMUSG00000031133	Arhgef6	1.39153	6.84936	4.70823e-06	1.17299e-05
ENSMUSG00000043866	Taf10	1.05867	6.92024	4.71753e-06	1.17492e-05
ENSMUSG00000022615	Tymp	1.46893	4.35565	4.72772e-06	1.17668e-05
ENSMUSG00000025188	Hps1	1.07174	5.86495	4.73061e-06	1.17701e-05
ENSMUSG00000041733	Coq5	1.01305	6.00614	4.86238e-06	1.20859e-05
ENSMUSG00000032673	Prorsd1	1.32312	4.69848	4.88731e-06	1.21399e-05
ENSMUSG00000038880	Mrps34	1.1819	5.80912	4.90612e-06	1.21745e-05
ENSMUSG00000057132	Rpgrip1	3.10545	2.62962	5.09215e-06	1.25987e-05
ENSMUSG00000026172	Bcs1l	1.24725	5.43901	5.11148e-06	1.26423e-05
ENSMUSG00000030041	D6Mm5e	2.01545	1.78597	5.25411e-06	1.29865e-05
ENSMUSG00000050473	Slc35d3	1.68636	4.00113	5.2674e-06	1.30108e-05
ENSMUSG00000002346	Slc25a42	1.35384	4.40154	5.2963e-06	1.30779e-05
ENSMUSG00000043931	Gimap7	4.45022	0.50725	5.48715e-06	1.35269e-05
ENSMUSG00000030468	Siglecg	2.38192	1.02173	5.58721e-06	1.37465e-05
ENSMUSG00000068220	Lgals1	1.41323	8.52299	5.70968e-06	1.40432e-05
ENSMUSG00000017664	Slc35c2	1.06263	6.4842	5.78655e-06	1.42183e-05
ENSMUSG00000036111	Lmo1	1.82407	2.65109	6.22707e-06	1.52409e-05
ENSMUSG00000068417	Pnp2	1.96051	2.07014	6.34642e-06	1.55178e-05
ENSMUSG00000039699	Batf2	2.33551	1.04399	6.49972e-06	1.58617e-05
ENSMUSG00000027079	Clp1	1.09147	5.5081	6.6355e-06	1.61773e-05
ENSMUSG00000057914	Cacnb2	1.75668	4.00593	6.71941e-06	1.63659e-05
ENSMUSG00000033610	Pank1	1.12927	5.17598	6.75875e-06	1.64564e-05
ENSMUSG00000052369	Tmem106c	1.05249	5.63348	6.90753e-06	1.6786e-05
ENSMUSG00000036833	Pnpla7	1.00936	6.2981	6.94101e-06	1.68564e-05
ENSMUSG00000037994	Nhedc2	2.05697	2.18294	6.94782e-06	1.68675e-05
ENSMUSG00000019864	Rtn4ip1	1.15884	4.94812	7.06505e-06	1.71355e-05
ENSMUSG00000030830	Itgal	1.69811	6.37966	7.76661e-06	1.87643e-05
ENSMUSG00000037649	H2-DMa	2.58798	2.98524	8.07422e-06	1.94574e-05
ENSMUSG00000024114	Prss41	1.94178	1.9616	8.28037e-06	1.99286e-05
ENSMUSG00000022265	Ank	1.11073	5.46921	8.32046e-06	2.00187e-05
ENSMUSG00000063275	Ptpla	1.23039	4.72791	8.35059e-06	2.00847e-05
ENSMUSG00000039096	Rsad1	1.47399	4.44315	8.35843e-06	2.00972e-05
ENSMUSG00000038695	Josd2	1.0593	6.06324	8.39903e-06	2.01625e-05
ENSMUSG00000024681	Ms4a3	4.22151	2.91465	8.43167e-06	2.02344e-05
ENSMUSG00000020743	Mif4gd	1.09288	5.50453	8.64341e-06	2.0716e-05
ENSMUSG00000057156	Homez	1.18798	4.82239	8.71617e-06	2.08771e-05
ENSMUSG00000037904	Ankrd9	1.83655	3.35065	8.72698e-06	2.08963e-05
ENSMUSG00000046441	Ftsjd1	1.46952	4.33723	8.74273e-06	2.09207e-05
ENSMUSG00000024308	Tapbp	1.0442	7.09629	9.06958e-06	2.16821e-05
ENSMUSG00000054716	Zfp771	1.06049	5.67442	9.09457e-06	2.17349e-05
ENSMUSG00000039745	Htatip2	1.45332	4.19946	9.47718e-06	2.26025e-05
ENSMUSG00000024325	Ring1	1.13038	5.36217	9.65572e-06	2.29955e-05
ENSMUSG00000025757	Hspa4l	1.19955	5.32806	1.04017e-05	2.47172e-05
ENSMUSG00000092486	2610524H06Rik	1.20367	4.87508	1.04575e-05	2.48419e-05
ENSMUSG00000000552	Zfp385a	1.05765	6.63587	1.08596e-05	2.57482e-05
ENSMUSG00000030086	Chchd6	1.18231	5.20462	1.16835e-05	2.75973e-05
ENSMUSG00000041912	Tdrkh	1.39765	4.46023	1.20831e-05	2.84962e-05
ENSMUSG00000048001	Hes5	3.44847	0.432066	1.2133e-05	2.8596e-05
ENSMUSG00000014907	Naf1	1.04316	6.01303	1.22285e-05	2.87939e-05
ENSMUSG00000040621	Gemin8	1.32717	4.71223	1.22507e-05	2.88372e-05
ENSMUSG00000048371	Pdp2	1.3761	4.30895	1.23685e-05	2.90963e-05
ENSMUSG00000023262	Acy1	1.07488	5.56479	1.2455e-05	2.92905e-05
ENSMUSG00000022090	Pdlim2	1.61048	4.67271	1.25334e-05	2.94657e-05
ENSMUSG00000036639	Nudt1	1.10596	5.22863	1.26682e-05	2.97545e-05
ENSMUSG00000022479	Vdr	1.52223	4.04323	1.3309e-05	3.11526e-05
ENSMUSG00000037762	Slc16a9	1.83475	3.48542	1.3347e-05	3.12318e-05
ENSMUSG00000027076	Timm10	1.13286	4.99418	1.38349e-05	3.2313e-05
ENSMUSG00000032584	Mst1r	2.06481	3.09281	1.39247e-05	3.25026e-05
ENSMUSG00000025889	Snca	1.81709	2.531	1.39647e-05	3.25858e-05
ENSMUSG00000086784	Isoc2a	1.11957	5.91769	1.40044e-05	3.26582e-05
ENSMUSG00000068335	Dok1	1.01266	5.71663	1.42753e-05	3.32691e-05
ENSMUSG00000056666	Retsat	1.06993	5.30074	1.50376e-05	3.49914e-05
ENSMUSG00000024053	Emilin2	1.54699	5.94872	1.5072e-05	3.50607e-05
ENSMUSG00000027708	Dcun1d1	1.04053	6.72672	1.56715e-05	3.63988e-05
ENSMUSG00000007035	Msh5	1.47655	3.88555	1.57629e-05	3.65999e-05
ENSMUSG00000046352	Gjb2	2.74481	2.076	1.61369e-05	3.73987e-05
ENSMUSG00000044220	Nkx2-3	1.01221	6.07124	1.65246e-05	3.82737e-05
ENSMUSG00000028328	Tmod1	1.93815	1.76394	1.69256e-05	3.9142e-05
ENSMUSG00000030337	Vamp1	1.44253	4.65642	1.6999e-05	3.92997e-05
ENSMUSG00000043510	Hscb	1.10997	5.41807	1.77775e-05	4.09985e-05
ENSMUSG00000027078	Ube2l6	1.41672	4.78129	1.83136e-05	4.21573e-05
ENSMUSG00000078908	Mon1b	1.17888	4.88556	1.91457e-05	4.39783e-05
ENSMUSG00000054252	Fgfr3	1.19486	4.81614	1.99938e-05	4.58282e-05
ENSMUSG00000064147	Rab44	2.16919	2.66008	2.00538e-05	4.59519e-05
ENSMUSG00000044468	Fam46c	1.95836	3.21935	2.14949e-05	4.90296e-05
ENSMUSG00000024164	C3	2.83775	2.93159	2.15695e-05	4.91698e-05
ENSMUSG00000054517	Trim65	1.2164	4.83111	2.17552e-05	4.95781e-05
ENSMUSG00000046230	Vps13a	1.23273	5.6876	2.22161e-05	5.05825e-05
ENSMUSG00000011267	Zfp296	2.31805	2.07972	2.23953e-05	5.09594e-05
ENSMUSG00000021880	Rnase6	1.51289	4.05303	2.24105e-05	5.09787e-05
ENSMUSG00000025324	Atp10a	1.13684	4.9858	2.26389e-05	5.14825e-05
ENSMUSG00000044055	Otos	4.42306	0.482086	2.2682e-05	5.15494e-05
ENSMUSG00000036136	Fam110c	2.1052	2.28789	2.27799e-05	5.17405e-05
ENSMUSG00000051730	Mettl5	1.24604	4.51001	2.34807e-05	5.31715e-05
ENSMUSG00000020798	Spns3	2.21165	2.40734	2.39514e-05	5.40906e-05
ENSMUSG00000028927	Padi2	1.95867	2.68417	2.50178e-05	5.63802e-05
ENSMUSG00000036594	H2-Aa	4.208	1.38103	2.5572e-05	5.75772e-05
ENSMUSG00000038967	Pdk2	1.05679	5.11651	2.65537e-05	5.97035e-05
ENSMUSG00000068854	Hist2h2be	1.47381	3.98539	2.73806e-05	6.14285e-05
ENSMUSG00000061414	Efcab4b	1.95733	1.5446	2.74553e-05	6.15593e-05
ENSMUSG00000051727	Kctd14	1.51352	3.75874	3.01401e-05	6.73377e-05
ENSMUSG00000032323	Cyp11a1	2.72014	0.739904	3.02447e-05	6.75514e-05
ENSMUSG00000022861	Dgkg	4.27024	2.3507	3.02683e-05	6.75838e-05
ENSMUSG00000026189	Pecr	1.33854	4.32182	3.07628e-05	6.86065e-05
ENSMUSG00000032496	Ltf	2.09854	2.15241	3.08629e-05	6.87684e-05
ENSMUSG00000039853	Trim14	1.71054	4.72116	3.12465e-05	6.95613e-05
ENSMUSG00000068105	Tnfrsf13c	3.16851	1.96225	3.20935e-05	7.12776e-05
ENSMUSG00000029204	Rhoh	1.80104	4.35459	3.23487e-05	7.1802e-05
ENSMUSG00000068101	Cenpm	1.15641	4.95517	3.32991e-05	7.38378e-05
ENSMUSG00000051149	Adnp	1.15498	4.71525	3.33052e-05	7.38378e-05
ENSMUSG00000045466	Zfp956	1.33441	4.36258	3.34972e-05	7.42417e-05
ENSMUSG00000070420	Zfp498	1.05846	5.03929	3.41666e-05	7.55893e-05
ENSMUSG00000061702	Tmem91	2.01478	2.05751	3.45843e-05	7.64029e-05
ENSMUSG00000019303	Psmc3ip	1.09835	4.88347	3.5138e-05	7.75576e-05
ENSMUSG00000050232	Cxcr3	1.84597	2.40396	3.72716e-05	8.20259e-05
ENSMUSG00000049882	Mettl21d	1.14878	4.67538	3.73146e-05	8.20966e-05
ENSMUSG00000063808	Gpatch1	1.12605	5.03677	3.79057e-05	8.33237e-05
ENSMUSG00000068877	Selenbp2	3.71812	-0.213525	4.32266e-05	9.42202e-05
ENSMUSG00000040557	Wbscr27	1.23302	4.54408	4.43613e-05	9.66655e-05
ENSMUSG00000041538	H2-Ob	4.38308	0.570642	4.54308e-05	9.89384e-05
ENSMUSG00000028438	Kif24	1.12478	4.78938	4.78993e-05	0.000104133
ENSMUSG00000071713	Csf2rb	1.2137	6.22789	4.85742e-05	0.000105478
ENSMUSG00000042826	Fgf11	1.79128	2.92604	5.24573e-05	0.000113451
ENSMUSG00000022488	Nckap1l	1.28066	7.94071	5.28467e-05	0.00011426
ENSMUSG00000053684	BC048403	1.27508	4.62668	5.28868e-05	0.000114314
ENSMUSG00000030051	Aplf	1.07637	4.92977	5.65728e-05	0.000121895
ENSMUSG00000042249	Adrbk2	1.1991	5.43718	5.77615e-05	0.000124243
ENSMUSG00000017764	Zswim1	1.41134	4.02477	5.87947e-05	0.000126248
ENSMUSG00000022248	Rad1	1.03275	5.4105	5.96559e-05	0.000127914
ENSMUSG00000027843	Ptpn22	1.52609	3.85697	6.06422e-05	0.000129881
ENSMUSG00000033826	Dnahc8	1.30028	4.59996	6.1151e-05	0.000130933
ENSMUSG00000039942	Ptger4	1.52086	3.12212	6.25077e-05	0.000133724
ENSMUSG00000030839	Sergef	1.67018	3.55451	6.36473e-05	0.000136007
ENSMUSG00000041351	Rap1gap	2.12665	3.23027	6.3933e-05	0.000136539
ENSMUSG00000020961	Ston2	1.41814	3.78831	6.67224e-05	0.000142093
ENSMUSG00000026483	Fam129a	1.19126	4.74646	6.80062e-05	0.000144458
ENSMUSG00000050107	Gsg2	1.13996	5.04081	7.648e-05	0.000161453
ENSMUSG00000025328	Padi3	2.2939	1.56231	7.80875e-05	0.000164661
ENSMUSG00000042349	Ikbke	1.33642	4.67902	7.84039e-05	0.000165282
ENSMUSG00000037071	Scd1	1.30886	4.49471	8.05895e-05	0.000169699
ENSMUSG00000001665	Gstt3	1.65525	2.17969	8.10351e-05	0.000170589
ENSMUSG00000038764	Ptpn3	1.93725	2.81862	8.4001e-05	0.000176487
ENSMUSG00000072494	Ppp1r3e	2.0048	1.71682	8.67893e-05	0.000182039
ENSMUSG00000050174	Nudt6	1.7247	3.00922	8.72031e-05	0.000182856
ENSMUSG00000022014	Epsti1	1.84482	4.56735	9.19757e-05	0.000192327
ENSMUSG00000035759	Bbs10	1.59731	2.59272	9.26627e-05	0.000193555
ENSMUSG00000021675	F2rl2	1.87223	2.56294	9.54754e-05	0.00019909
ENSMUSG00000042216	Sgsm1	1.0711	5.27009	9.97987e-05	0.000207529
ENSMUSG00000026922	Agpat2	1.13373	4.81942	0.000100574	0.000208909
ENSMUSG00000043290	Zfp784	1.70334	3.04464	0.000101349	0.000210404
ENSMUSG00000041429	Nthl1	1.24817	4.1936	0.000103763	0.000215186
ENSMUSG00000026437	Cdk18	1.08581	4.65435	0.000107761	0.000222975
ENSMUSG00000074064	Mlycd	1.12521	4.77939	0.000115091	0.000237488
ENSMUSG00000023045	Soat2	1.58371	3.10007	0.000116372	0.000239999
ENSMUSG00000051735	Rinl	1.06092	5.41349	0.000116484	0.000240165
ENSMUSG00000066233	Tmem42	1.42286	3.41499	0.000118526	0.000243838
ENSMUSG00000091299	Snhg7	1.37736	4.07253	0.000121657	0.000250143
ENSMUSG00000073471	Rsph3a	1.54481	2.64219	0.00012229	0.000251238
ENSMUSG00000053916	Nanp	1.55996	3.1977	0.00012235	0.000251292
ENSMUSG00000054021	Sirt5	1.21142	4.0671	0.000123736	0.000254001
ENSMUSG00000036975	Tmem177	1.06566	4.83448	0.000126543	0.000259692
ENSMUSG00000029136	Rbks	1.51732	3.02781	0.000127686	0.000261778
ENSMUSG00000054000	Tusc1	1.1142	4.4977	0.000128551	0.000263381
ENSMUSG00000043372	Hexim2	1.52399	2.61157	0.000133829	0.000273522
ENSMUSG00000042050	Wdr60	1.06898	4.75764	0.000141863	0.000288788
ENSMUSG00000025578	Cbx8	1.25816	4.43847	0.000141875	0.000288788
ENSMUSG00000084867	Enox	1.80552	2.78356	0.000142665	0.000290082
ENSMUSG00000047654	Tssk6	1.42418	3.10317	0.000142843	0.000290287
ENSMUSG00000044149	Nkrf	1.07174	4.7263	0.000143291	0.000291038
ENSMUSG00000039824	Myl6b	1.44993	3.51062	0.000147609	0.000299324
ENSMUSG00000037362	Nov	1.04961	5.394	0.000148895	0.000301606
ENSMUSG00000071714	Csf2rb2	1.33351	4.27838	0.000149362	0.000302388
ENSMUSG00000021773	Comtd1	1.60845	2.05246	0.00014948	0.000302545
ENSMUSG00000074811	Hps6	1.41296	3.50146	0.000150265	0.000303972
ENSMUSG00000022415	Syngr1	1.87371	3.91215	0.000150952	0.000305197
ENSMUSG00000037185	Krt80	2.18042	2.32291	0.000152375	0.00030799
ENSMUSG00000048796	Cyb561d1	1.13317	4.41792	0.000156692	0.00031629
ENSMUSG00000020782	Llgl2	1.2081	4.15861	0.000157327	0.000317488
ENSMUSG00000058173	BC017612	1.04696	5.07634	0.000159525	0.000321319
ENSMUSG00000030142	Clec4e	1.31362	4.27944	0.00016766	0.000337341
ENSMUSG00000046456	Tmem150b	2.61915	1.08012	0.0001714	0.000344406
ENSMUSG00000029299	Abcg3	1.38463	4.33782	0.00019308	0.000385185
ENSMUSG00000023274	Cd4	2.53303	2.13319	0.000193383	0.000385687
ENSMUSG00000037922	Bank1	1.52801	4.16916	0.000194703	0.000388115
ENSMUSG00000024805	Pcgf5	1.07559	4.70685	0.000197702	0.000393778
ENSMUSG00000020297	Nsg2	1.67962	3.33476	0.000216512	0.000429195
ENSMUSG00000022358	Fbxo32	1.43112	2.92909	0.000219234	0.000434361
ENSMUSG00000043088	Il17re	1.6616	2.27632	0.000219719	0.000435091
ENSMUSG00000040280	Ndufa4l2	2.02855	1.25857	0.000226459	0.000447142
ENSMUSG00000026828	Galnt5	1.65846	2.54762	0.000227057	0.000448204
ENSMUSG00000030088	Aldh1l1	1.51613	3.78044	0.00023	0.000453775
ENSMUSG00000035640	Dos	1.18578	4.12829	0.000236988	0.000466093
ENSMUSG00000031493	Ggn	1.55947	1.96285	0.00024212	0.000475812
ENSMUSG00000019769	Syne1	1.08549	5.4047	0.000243538	0.000478224
ENSMUSG00000038894	Irs2	1.44147	4.19705	0.000246023	0.000482725
ENSMUSG00000026986	Hnmt	1.75773	1.84017	0.000250387	0.000490873
ENSMUSG00000028862	Map3k6	1.31411	3.92774	0.000251133	0.000492108
ENSMUSG00000036805	Noxa1	2.33407	0.827493	0.000251929	0.00049341
ENSMUSG00000039648	Ccbl1	1.16661	4.11431	0.000252104	0.000493496
ENSMUSG00000029153	Ociad2	1.27322	3.82084	0.000257665	0.000503594
ENSMUSG00000027487	Cdk5rap1	1.05924	4.58589	0.000262626	0.000512622
ENSMUSG00000037321	Tap1	1.56104	5.49708	0.000265578	0.000518115
ENSMUSG00000004500	Zfp324	1.16248	4.46348	0.000277024	0.000539603
ENSMUSG00000042797	Aqp11	1.48315	2.90555	0.000279359	0.000543729
ENSMUSG00000037583	Nr0b2	3.42169	1.99105	0.000284301	0.000552631
ENSMUSG00000038213	Tapbpl	1.14147	4.1562	0.000288063	0.00055951
ENSMUSG00000044433	Camsap3	1.24832	3.82845	0.000300977	0.000582934
ENSMUSG00000018341	Il12rb2	1.19923	4.05346	0.000307503	0.000594194
ENSMUSG00000041625	A2ld1	1.06285	4.47944	0.000329982	0.000635342
ENSMUSG00000030745	Il21r	1.47232	5.30314	0.00033278	0.000640566
ENSMUSG00000045679	Pqlc3	1.40137	3.36795	0.0003574	0.000684622
ENSMUSG00000042195	Slc35f2	1.27693	3.72035	0.0003638	0.000695462
ENSMUSG00000026395	Ptprc	1.03094	6.9501	0.000373906	0.000713148
ENSMUSG00000039963	Ccdc40	1.38743	3.49039	0.000377186	0.000718855
ENSMUSG00000029389	Ddx55	1.02035	5.27349	0.000411051	0.000779046
ENSMUSG00000057982	Zfp809	1.38654	3.74402	0.000412075	0.000780592
ENSMUSG00000087150	BC064078	1.92263	2.34717	0.000417382	0.000790247
ENSMUSG00000037001	Zfp39	1.3896	3.40926	0.000421264	0.000796995
ENSMUSG00000001166	Oas1c	1.96515	2.68647	0.000431922	0.000815721
ENSMUSG00000047221	Fam185a	1.084	4.58133	0.0004394	0.000828448
ENSMUSG00000073421	H2-Ab1	2.36024	2.00959	0.000445822	0.000839227
ENSMUSG00000017697	Ada	1.04815	4.5254	0.000460173	0.000865157
ENSMUSG00000005107	Slc2a9	1.17245	3.88141	0.000461113	0.00086649
ENSMUSG00000092279	1500011B03Rik	1.68432	2.29805	0.000466051	0.000875332
ENSMUSG00000038963	Slco4a1	1.34691	3.72032	0.00049075	0.000917557
ENSMUSG00000037280	Galnt6	1.62881	3.07748	0.000490766	0.000917557
ENSMUSG00000044641	Pard6b	1.23062	3.90401	0.000490855	0.000917557
ENSMUSG00000051839	Gypa	3.28838	2.77937	0.000492262	0.000919729
ENSMUSG00000079547	H2-DMb1	2.17952	1.38159	0.000500623	0.000934521
ENSMUSG00000030200	Bcl2l14	1.50491	2.18155	0.000500676	0.000934521
ENSMUSG00000021123	Rdh12	1.416	2.89642	0.000504474	0.000940673
ENSMUSG00000055760	Gemin6	1.00182	4.66107	0.000531981	0.000988528
ENSMUSG00000068263	Ccdc48	1.206	4.46136	0.000540283	0.00100222
ENSMUSG00000006675	P4htm	1.57437	2.06641	0.000548997	0.00101776
ENSMUSG00000064262	Gimap8	1.11087	6.18213	0.000552021	0.00102273
ENSMUSG00000023861	Brp44l	1.01243	4.52282	0.000554951	0.0010274
ENSMUSG00000001313	Rnd2	1.18359	4.15133	0.000562984	0.00104073
ENSMUSG00000052087	Rgs14	1.294	4.20793	0.000613643	0.0011302
ENSMUSG00000059839	Zfp874b	1.18621	3.96744	0.000628004	0.00115552
ENSMUSG00000018986	Slfn3	1.21592	4.26051	0.000653597	0.00119909
ENSMUSG00000055210	Foxd2	1.43788	2.32907	0.000682199	0.00124815
ENSMUSG00000032648	Pygm	1.303	4.20696	0.000698695	0.00127466
ENSMUSG00000071369	Map3k5	1.08864	4.44748	0.000702688	0.00128163
ENSMUSG00000035183	Slc24a5	1.37239	3.19879	0.000703448	0.00128271
ENSMUSG00000038020	Rapgefl1	1.55739	2.4328	0.000718569	0.00130806
ENSMUSG00000037216	Lipt1	1.39286	2.61616	0.000722093	0.00131415
ENSMUSG00000031949	Adat1	1.00496	4.68851	0.000724115	0.00131719
ENSMUSG00000036845	Lin37	1.02495	4.45467	0.000735336	0.00133631
ENSMUSG00000024866	Acy3	1.01872	4.53579	0.000756442	0.00137334
ENSMUSG00000023330	Dtwd1	1.04697	4.24698	0.000832668	0.00150409
ENSMUSG00000032936	Camkv	1.9842	1.89713	0.000846519	0.00152801
ENSMUSG00000052605	Isoc2b	1.43085	2.42143	0.000862279	0.00155571
ENSMUSG00000036537	Rnf113a1	1.40959	2.48826	0.000883871	0.00159084
ENSMUSG00000056938	Acbd4	1.41651	3.21302	0.000925515	0.00166181
ENSMUSG00000026069	Il1rl1	1.4954	3.01392	0.000943081	0.00169012
ENSMUSG00000051721	BC068281	1.12152	3.92699	0.000987111	0.00176439
ENSMUSG00000089989	Flt3l	1.47807	2.29882	0.00101921	0.0018163
ENSMUSG00000063535	Zfp773	1.54699	2.96294	0.00105596	0.00187806
ENSMUSG00000014791	Elmo3	1.26912	2.92258	0.00106769	0.00189759
ENSMUSG00000035239	Neu3	1.47499	3.52597	0.00108623	0.00192779
ENSMUSG00000044024	Rell2	2.19481	0.315939	0.00112368	0.00199097
ENSMUSG00000073910	Mob3b	1.36947	3.37419	0.00113082	0.00200221
ENSMUSG00000029627	Zkscan14	1.07153	3.89965	0.00115374	0.0020399
ENSMUSG00000049950	Rpp38	1.2591	3.60673	0.00117495	0.00207251
ENSMUSG00000024851	Pitpnm1	1.26125	4.18493	0.00118432	0.00208758
ENSMUSG00000027360	Hdc	1.57612	3.84276	0.00120359	0.00211707
ENSMUSG00000052557	Gan	1.06942	4.01396	0.0012039	0.00211711
ENSMUSG00000027371	Fahd2a	1.08727	3.7964	0.00126281	0.00221243
ENSMUSG00000074063	Osgin1	1.38001	3.12795	0.00128613	0.00224908
ENSMUSG00000050957	Insl6	1.99877	0.252344	0.00128807	0.00225196
ENSMUSG00000023806	Rsph3b	1.18023	3.57653	0.00130438	0.00227834
ENSMUSG00000056145	AI504432	1.44189	3.09867	0.00140753	0.00245053
ENSMUSG00000024334	H2-Oa	2.21345	1.53669	0.00141513	0.00246318
ENSMUSG00000060096	Amd-ps3	2.34378	1.01207	0.00141792	0.0024669
ENSMUSG00000059554	Ccdc28a	1.18529	3.42722	0.00142619	0.00248015
ENSMUSG00000028133	Rwdd3	1.53881	2.46444	0.0014501	0.00251706
ENSMUSG00000054484	Tmem62	1.33006	2.51112	0.00149746	0.00259446
ENSMUSG00000054034	Tceal5	1.63745	2.43179	0.00158412	0.00273327
ENSMUSG00000015702	Anxa9	1.48775	2.63091	0.00161467	0.00278149
ENSMUSG00000002699	Lcp2	1.04024	6.53023	0.00171049	0.0029331
ENSMUSG00000020544	Cox11	1.04516	4.34449	0.00172067	0.00294854
ENSMUSG00000074923	Pak6	4.18723	1.89871	0.00176804	0.00302488
ENSMUSG00000034379	Wdr5b	1.13751	3.51615	0.00176919	0.00302615
ENSMUSG00000030590	Fam98c	1.06115	3.95366	0.00180589	0.00308401
ENSMUSG00000032415	Ube2cbp	1.13687	3.60556	0.00183751	0.00313374
ENSMUSG00000005968	Tuft1	1.09393	3.70572	0.00184325	0.00314281
ENSMUSG00000052572	Dlg2	1.78161	1.54118	0.00189202	0.00322086
ENSMUSG00000019838	Slc16a10	1.25693	5.59627	0.0019369	0.00329203
ENSMUSG00000040592	Cd79b	1.01907	4.63353	0.00194196	0.00329839
ENSMUSG00000028356	Ambp	1.9793	0.968863	0.0019754	0.00334912
ENSMUSG00000032652	Crebl2	1.16054	3.64427	0.00201117	0.00340516
ENSMUSG00000090272	Mndal	2.1405	3.98338	0.00208029	0.0035119
ENSMUSG00000037548	H2-DMb2	1.81203	0.787126	0.00209178	0.0035305
ENSMUSG00000024300	Myo1f	1.0806	7.05482	0.00216785	0.00364905
ENSMUSG00000033508	Asprv1	1.51657	0.524203	0.00227885	0.00382559
ENSMUSG00000058126	Tpm3-rs7	1.09668	4.59958	0.00230834	0.0038725
ENSMUSG00000034303	Ccdc15	1.35919	3.37289	0.00239559	0.00400367
ENSMUSG00000062794	Zfp599	1.1182	3.37894	0.00251604	0.00418912
ENSMUSG00000050050	Ccdc158	1.53417	1.93073	0.002542	0.0042286
ENSMUSG00000036091	Hyal3	1.43032	1.72473	0.00265898	0.00441635
ENSMUSG00000038370	Pcp4l1	1.25472	2.92087	0.0027907	0.0046198
ENSMUSG00000058099	Nfam1	1.12557	6.17015	0.00286392	0.00473057
ENSMUSG00000043487	Acot6	1.4905	2.08124	0.00287287	0.00474431
ENSMUSG00000051098	Mblac2	1.21631	2.53376	0.00287729	0.00474848
ENSMUSG00000045822	Zswim3	1.126	3.51755	0.00292726	0.00482563
ENSMUSG00000029456	Acad10	1.06578	3.80683	0.00309521	0.00508687
ENSMUSG00000075269	Bex6	1.50354	1.53369	0.00309924	0.00509239
ENSMUSG00000032285	Dnaja4	1.4996	1.75093	0.00312885	0.00513766
ENSMUSG00000029408	Abcb9	1.43732	2.03028	0.00315447	0.0051786
ENSMUSG00000051147	Nat2	1.25029	3.66747	0.00316147	0.00518783
ENSMUSG00000079575	Rbpsuh-rs3	1.35354	1.93117	0.0032134	0.00526959
ENSMUSG00000051037	Zfp455	1.44042	2.08663	0.00339006	0.00553751
ENSMUSG00000026896	Ifih1	1.08949	4.52184	0.00372389	0.00604076
ENSMUSG00000036863	Syde2	1.18414	3.37678	0.00374362	0.00606884
ENSMUSG00000030657	Xylt1	1.34042	3.67675	0.00375792	0.00609071
ENSMUSG00000022587	Ly6e	1.12053	7.86024	0.00392492	0.00634494
ENSMUSG00000052920	Prkg1	1.30826	2.34645	0.00407018	0.00656986
ENSMUSG00000050675	Gp1ba	1.03947	3.58804	0.00427644	0.00688208
ENSMUSG00000079724	Rnaset2b	1.02207	3.49747	0.00457733	0.00731925
ENSMUSG00000042766	Trim46	1.15988	3.29776	0.00467763	0.00747168
ENSMUSG00000030545	Pex11a	1.1699	2.04327	0.00491365	0.00783035
ENSMUSG00000050761	Gp1bb	1.54395	2.24137	0.00530339	0.00840476
ENSMUSG00000033880	Lgals3bp	1.10496	6.35329	0.00532075	0.00842901
ENSMUSG00000044080	S100a1	1.12464	3.94886	0.00563057	0.00888795
ENSMUSG00000041679	Lrrc29	1.15788	1.98837	0.00643781	0.0100544
ENSMUSG00000031662	Snx20	1.09365	4.58764	0.00678803	0.0105662
ENSMUSG00000051890	Klhdc1	1.12777	2.71592	0.00713445	0.0110687
ENSMUSG00000079469	Pigb	1.0039	3.49344	0.00728051	0.0112767
ENSMUSG00000054065	Pkp3	2.07457	1.0672	0.00773572	0.0119413
ENSMUSG00000042340	Ctf1	1.24195	2.08724	0.00824552	0.0126565
ENSMUSG00000028766	Alpl	1.18881	1.45517	0.0084116	0.0128956
ENSMUSG00000002109	Ddb2	1.05404	3.83104	0.00892998	0.0136042
ENSMUSG00000075289	Carns1	1.0501	3.01675	0.00926562	0.014087
ENSMUSG00000023982	Guca1a	1.38448	2.19963	0.00967493	0.0146766
ENSMUSG00000032484	Ngp	3.50659	1.29324	0.0102101	0.0154323
ENSMUSG00000038147	Cd84	1.03516	5.21227	0.010834	0.0163154
ENSMUSG00000041696	Rasl12	1.10219	1.62055	0.0127924	0.0190402
ENSMUSG00000079057	Cyp4v3	1.02064	4.16472	0.0135644	0.0201016
ENSMUSG00000036743	Psma8	1.12985	3.3249	0.0138682	0.0205243
ENSMUSG00000036564	Ndrg4	1.07109	3.17949	0.0139327	0.0206028
ENSMUSG00000016206	H2-M3	1.08239	3.32174	0.0143016	0.0210984
ENSMUSG00000023031	Cela1	1.13438	3.39148	0.0143973	0.0212312
ENSMUSG00000036185	Ng23	1.27629	1.00048	0.0151102	0.0222432
ENSMUSG00000072825	AW555464	1.00898	4.13502	0.0153705	0.0225998
ENSMUSG00000037509	Arhgef4	1.0018	3.3716	0.0160099	0.0234893
ENSMUSG00000044628	Rnf208	1.04539	1.71994	0.0167739	0.0245145
ENSMUSG00000037363	Letm2	1.00576	2.96679	0.0213024	0.0306084
ENSMUSG00000036186	Fam69b	1.0232	2.87071	0.0218854	0.031416
ENSMUSG00000067768	Xlr4b	1.1113	0.990138	0.0242473	0.0345949
ENSMUSG00000051977	Prdm9	1.07254	2.24679	0.0249918	0.035576
ENSMUSG00000029049	Morn1	1.01726	2.23058	0.0250564	0.0356544
ENSMUSG00000025887	Casp12	1.27632	2.00424	0.0272079	0.038432
ENSMUSG00000024228	Nudt12	1.04034	3.18175	0.0284394	0.040066
ENSMUSG00000000686	Abhd15	1.13279	1.96139	0.0291021	0.0409152
ENSMUSG00000034795	Ccdc122	1.05077	2.48109	0.0296142	0.0415728
ENSMUSG00000024403	Atp6v1g2	1.0366	2.67545	0.0297945	0.0418025
ENSMUSG00000043822	Adamtsl5	1.17353	1.61636	0.0305162	0.0427591
ENSMUSG00000075010	AW112010	1.16986	0.980686	0.0320402	0.0447943
ENSMUSG00000078153	Psme2b-ps	1.18518	0.627367	0.0333106	0.0463804
ENSMUSG00000071497	Nutf2-ps1	1.23476	2.72156	0.0355918	0.0492643

## Sheet: preHSCvsFL_downregulate
GeneID	GeneName	logFC	logCPM	PValue	FDR
ENSMUSG00000028339	Col15a1	-11.2441	8.62241	3.41528e-194	2.56453e-190
ENSMUSG00000021613	Hapln1	-16.9961	8.33495	3.55258e-180	1.33382e-176
ENSMUSG00000024598	Fbn2	-12.06	7.99431	1.02376e-178	2.56246e-175
ENSMUSG00000041445	Mmrn2	-7.9873	8.54306	8.84802e-175	1.66099e-171
ENSMUSG00000030770	Parva	-9.3161	7.13112	2.28699e-172	3.4346e-169
ENSMUSG00000026042	Col5a2	-9.02358	8.33974	9.15698e-172	1.146e-168
ENSMUSG00000032135	Mcam	-7.65406	8.22116	1.76232e-163	1.65416e-160
ENSMUSG00000027500	Stmn2	-15.293	6.63316	4.61942e-160	3.85414e-157
ENSMUSG00000026890	Lhx6	-8.4488	6.91974	2.3215e-154	1.74322e-151
ENSMUSG00000039116	Gpr126	-8.56503	6.88356	4.83434e-153	3.3001e-150
ENSMUSG00000090698	Apold1	-9.68753	7.25586	3.60229e-148	2.25413e-145
ENSMUSG00000029309	Sparcl1	-10.4581	7.84379	3.26417e-147	1.88543e-144
ENSMUSG00000037736	Limch1	-8.75151	7.80151	3.99072e-145	2.14045e-142
ENSMUSG00000050295	Foxc1	-15.1054	6.44585	7.27569e-145	3.64221e-142
ENSMUSG00000006800	Sulf2	-7.52326	7.95975	9.59647e-142	4.50374e-139
ENSMUSG00000029648	Flt1	-7.40733	8.55851	5.22628e-139	2.30848e-136
ENSMUSG00000032394	Igdcc3	-10.1326	6.71983	2.09756e-138	8.75033e-136
ENSMUSG00000070436	Serpinh1	-5.73752	10.2404	2.41249e-137	9.53441e-135
ENSMUSG00000029761	Cald1	-7.87385	8.1211	8.01243e-135	3.00827e-132
ENSMUSG00000044338	Aplnr	-8.75973	10.2341	1.24319e-134	4.44529e-132
ENSMUSG00000056492	Gpr116	-7.43628	8.51294	6.11189e-134	2.0861e-131
ENSMUSG00000021745	Ptprg	-8.66262	7.50626	1.98559e-132	6.48253e-130
ENSMUSG00000063564	Col23a1	-7.02906	6.81845	6.93523e-129	2.16986e-126
ENSMUSG00000021367	Edn1	-10.0838	6.26996	6.22495e-128	1.86973e-125
ENSMUSG00000047414	Flrt2	-8.50041	8.00565	2.77466e-127	8.01344e-125
ENSMUSG00000028399	Ptprd	-10.8583	6.48424	5.52259e-127	1.53589e-124
ENSMUSG00000030022	Adamts9	-8.14396	6.98692	1.16548e-126	3.12558e-124
ENSMUSG00000031740	Mmp2	-5.89198	8.4576	1.8407e-126	4.76615e-124
ENSMUSG00000003032	Klf4	-6.27998	6.99481	4.58754e-124	1.14826e-121
ENSMUSG00000021701	Plk2	-6.59198	8.92678	1.85484e-123	4.49289e-121
ENSMUSG00000053626	Tll1	-15.1309	6.47132	1.27044e-122	2.98117e-120
ENSMUSG00000011256	Adam19	-6.95078	7.04051	1.22125e-119	2.77889e-117
ENSMUSG00000027239	Mdk	-5.51099	8.09227	1.43302e-119	3.16486e-117
ENSMUSG00000063060	Sox7	-8.42824	6.75354	2.42655e-118	5.06138e-116
ENSMUSG00000039323	Igfbp2	-14.5084	5.84994	3.69971e-118	7.50841e-116
ENSMUSG00000025902	Sox17	-8.6759	6.41548	2.05196e-116	4.05478e-114
ENSMUSG00000035783	Acta2	-10.9033	6.84028	8.28168e-115	1.51676e-112
ENSMUSG00000037712	Fermt2	-6.88449	7.52525	1.729e-114	3.09121e-112
ENSMUSG00000027217	Tspan18	-6.57264	8.41896	3.72373e-114	6.50268e-112
ENSMUSG00000036502	Fam70a	-10.1835	7.65506	3.81884e-113	6.51719e-111
ENSMUSG00000038587	Akap12	-5.73254	8.54387	4.0446e-113	6.74909e-111
ENSMUSG00000005397	Nid1	-6.3236	9.05921	7.20267e-113	1.17576e-110
ENSMUSG00000020154	Ptprb	-6.19444	8.65736	2.93558e-112	4.69006e-110
ENSMUSG00000034675	Dbn1	-5.59633	8.35925	3.16579e-112	4.95249e-110
ENSMUSG00000027955	Fam198b	-5.67198	7.12086	9.43524e-112	1.4459e-109
ENSMUSG00000014773	Dll1	-10.6661	5.90586	9.38903e-111	1.41004e-108
ENSMUSG00000053110	Yap1	-6.06405	7.64909	1.04248e-110	1.5349e-108
ENSMUSG00000028195	Cyr61	-8.42278	6.7491	2.37459e-110	3.429e-108
ENSMUSG00000062960	Kdr	-6.91628	10.4421	2.10249e-109	2.97879e-107
ENSMUSG00000045333	Zfp423	-8.1797	6.64552	2.67221e-108	3.71586e-106
ENSMUSG00000054263	Lifr	-7.19944	6.73502	4.8821e-108	6.66539e-106
ENSMUSG00000029675	Eln	-10.4514	6.85051	1.00559e-107	1.34838e-105
ENSMUSG00000020674	Pxdn	-5.60639	8.99122	6.25845e-107	8.24468e-105
ENSMUSG00000027276	Jag1	-6.47215	6.61868	3.96382e-106	5.13177e-104
ENSMUSG00000010476	Ebf3	-14.3947	5.73651	4.47728e-106	5.69828e-104
ENSMUSG00000027803	Wwtr1	-6.84616	6.64126	1.31157e-104	1.64143e-102
ENSMUSG00000092035	Peg10	-6.36953	9.76017	1.43969e-104	1.77223e-102
ENSMUSG00000074364	Ehd2	-5.09333	8.56619	1.54665e-104	1.87319e-102
ENSMUSG00000026185	Igfbp5	-9.26496	7.5335	1.61711e-103	1.92744e-101
ENSMUSG00000022206	Npr3	-11.6937	5.52994	9.33975e-103	1.09582e-100
ENSMUSG00000029710	Ephb4	-4.84724	9.27997	5.01781e-102	5.79673e-100
ENSMUSG00000039405	Prss23	-8.86573	6.67516	2.73823e-101	3.11536e-99
ENSMUSG00000018593	Sparc	-6.16466	10.0557	4.87233e-101	5.46064e-99
ENSMUSG00000001555	Fkbp10	-5.10045	7.29105	8.55812e-101	9.45043e-99
ENSMUSG00000022893	Adamts1	-5.91596	7.21884	4.26876e-100	4.64552e-98
ENSMUSG00000024140	Epas1	-5.61381	8.20051	4.6514e-100	4.98962e-98
ENSMUSG00000034845	Plvap	-6.35139	10.2425	4.76399e-100	5.03842e-98
ENSMUSG00000042607	Asb4	-6.25199	7.52246	2.75963e-99	2.87807e-97
ENSMUSG00000090877	Hspa1b	-6.10435	7.45526	1.38686e-98	1.42657e-96
ENSMUSG00000028978	Nos3	-5.43768	7.67599	1.49144e-97	1.5134e-95
ENSMUSG00000019966	Kitl	-8.02093	6.75644	1.00463e-96	9.92599e-95
ENSMUSG00000066705	Fxyd6	-7.14773	5.88387	2.96415e-96	2.89062e-94
ENSMUSG00000032232	Cgnl1	-5.40239	7.598	6.15263e-96	5.92309e-94
ENSMUSG00000028763	Hspg2	-6.56065	10.4069	1.93044e-95	1.8349e-93
ENSMUSG00000027204	Fbn1	-5.41529	6.82347	4.31106e-95	4.04647e-93
ENSMUSG00000001240	Ramp2	-5.22768	8.27085	6.58629e-95	6.10574e-93
ENSMUSG00000019846	Lama4	-8.43602	8.36013	4.65609e-94	4.26373e-92
ENSMUSG00000037852	Cpe	-7.06466	6.37833	1.12376e-92	1.01667e-90
ENSMUSG00000045136	Tubb2b	-6.93895	6.06283	3.1583e-92	2.8233e-90
ENSMUSG00000031955	Bcar1	-7.57896	7.41445	7.19739e-92	6.35826e-90
ENSMUSG00000041482	Fam38b	-7.83902	7.17487	5.95406e-90	5.19873e-88
ENSMUSG00000040488	Ltbp4	-5.66347	6.58393	1.54316e-88	1.33191e-86
ENSMUSG00000022941	Ripply3	-6.63559	5.69738	6.12824e-88	5.2292e-86
ENSMUSG00000022220	Adcy4	-6.39015	7.18083	7.10288e-88	5.99275e-86
ENSMUSG00000006219	Fblim1	-6.7362	6.51704	1.86972e-87	1.55997e-85
ENSMUSG00000022464	Slc38a4	-6.35614	6.81001	2.84121e-87	2.34167e-85
ENSMUSG00000046743	Fat4	-7.66924	6.85273	2.86901e-87	2.34167e-85
ENSMUSG00000040631	Dok4	-5.17573	7.07882	4.7435e-86	3.82999e-84
ENSMUSG00000012017	Scarf2	-8.21534	6.18427	5.97205e-86	4.77065e-84
ENSMUSG00000063632	Sox11	-9.75775	5.38623	6.30163e-86	4.98094e-84
ENSMUSG00000015468	Notch4	-5.54565	7.16966	8.44512e-86	6.60567e-84
ENSMUSG00000054690	Emcn	-5.10402	9.4357	1.23873e-85	9.58929e-84
ENSMUSG00000033149	Phldb2	-6.41528	6.85708	3.8869e-85	2.97824e-83
ENSMUSG00000061082	Plac1	-7.14556	5.61936	9.2945e-85	6.97924e-83
ENSMUSG00000027102	Hoxd8	-13.755	5.09878	2.20543e-84	1.63966e-82
ENSMUSG00000052684	Jun	-4.61088	9.0116	8.9469e-84	6.58649e-82
ENSMUSG00000033377	Palmd	-13.7715	5.11518	9.37133e-84	6.83197e-82
ENSMUSG00000017969	Ptgis	-13.7717	5.11547	1.14754e-83	8.28549e-82
ENSMUSG00000008575	Nfib	-5.8205	6.3911	2.30601e-83	1.64913e-81
ENSMUSG00000030782	Tgfb1i1	-6.28011	5.98197	4.33514e-83	3.071e-81
ENSMUSG00000034488	Edil3	-13.7783	5.122	1.71733e-82	1.20518e-80
ENSMUSG00000036862	Dchs1	-4.83899	7.42803	3.69563e-82	2.56949e-80
ENSMUSG00000022122	Ednrb	-6.88298	7.7929	3.74604e-82	2.58065e-80
ENSMUSG00000019817	Plagl1	-6.90174	9.96075	5.4195e-82	3.69955e-80
ENSMUSG00000018604	Tbx3	-13.8779	5.22133	9.1843e-82	6.21306e-80
ENSMUSG00000017652	Cd40	-8.78254	5.37273	2.38363e-81	1.5981e-79
ENSMUSG00000046186	Cd109	-6.27851	5.93743	4.00541e-81	2.66165e-79
ENSMUSG00000031790	Mmp15	-5.19194	7.45752	4.0795e-81	2.6871e-79
ENSMUSG00000026193	Fn1	-4.84754	10.3876	6.16086e-81	4.02277e-79
ENSMUSG00000033278	Ptprm	-4.61978	7.5428	9.94222e-81	6.43587e-79
ENSMUSG00000058806	Col13a1	-7.24913	5.57942	2.49087e-79	1.59863e-77
ENSMUSG00000042834	D0H4S114	-4.24934	8.59698	5.2391e-79	3.33393e-77
ENSMUSG00000032531	Amotl2	-4.5717	6.91937	7.519e-79	4.74455e-77
ENSMUSG00000023000	Dhh	-13.5754	4.91997	2.11292e-78	1.31123e-76
ENSMUSG00000037003	Tenc1	-4.86227	6.56003	2.39347e-78	1.47316e-76
ENSMUSG00000064080	Fbln2	-10.4218	5.66292	5.99898e-78	3.63277e-76
ENSMUSG00000023034	Nr4a1	-4.67108	7.72969	1.24381e-77	7.47181e-76
ENSMUSG00000060548	Tnfrsf19	-6.16717	5.66932	9.11727e-77	5.43346e-75
ENSMUSG00000034520	Gjc1	-6.28641	6.10819	2.11286e-76	1.24925e-74
ENSMUSG00000046280	She	-5.18256	8.0531	6.48688e-76	3.77597e-74
ENSMUSG00000031375	Bgn	-6.84331	7.89005	6.7529e-76	3.90058e-74
ENSMUSG00000041734	Kirrel	-4.80888	7.02355	1.32477e-75	7.59365e-74
ENSMUSG00000057123	Gja5	-6.40989	6.6526	2.50621e-75	1.42569e-73
ENSMUSG00000009097	Tbx1	-8.40781	5.31198	5.01019e-75	2.82869e-73
ENSMUSG00000022885	St6gal1	-5.80056	7.37787	1.36372e-74	7.64195e-73
ENSMUSG00000046768	Rhoj	-4.94338	6.87529	2.99492e-74	1.66584e-72
ENSMUSG00000015094	Npdc1	-6.68008	5.45663	3.17155e-74	1.75112e-72
ENSMUSG00000001506	Col1a1	-8.66094	9.1016	3.27418e-74	1.79459e-72
ENSMUSG00000051855	Mest	-7.76509	11.3549	4.73445e-74	2.57616e-72
ENSMUSG00000030352	Tspan9	-4.05021	8.30221	4.87649e-74	2.63436e-72
ENSMUSG00000041936	Agrn	-3.97978	8.8131	4.9861e-74	2.67433e-72
ENSMUSG00000030796	Tead2	-4.29539	8.11261	8.18516e-74	4.35903e-72
ENSMUSG00000045092	S1pr1	-4.04926	7.67547	1.26226e-73	6.67485e-72
ENSMUSG00000000957	Mmp14	-5.3664	7.69534	2.80991e-73	1.4755e-71
ENSMUSG00000043496	Tril	-13.6916	5.0357	5.69606e-73	2.97026e-71
ENSMUSG00000025812	Pard3	-6.39135	5.97695	1.42488e-72	7.37892e-71
ENSMUSG00000001507	Itga3	-5.59596	6.92863	2.25531e-72	1.15994e-70
ENSMUSG00000030551	Nr2f2	-6.29346	7.67342	2.84682e-71	1.4542e-69
ENSMUSG00000059810	Rgs3	-3.92895	7.50545	2.95124e-71	1.49735e-69
ENSMUSG00000031734	Irx3	-13.5148	4.85962	3.17122e-71	1.59817e-69
ENSMUSG00000052727	Mtap1b	-6.00826	6.33212	5.20978e-71	2.59075e-69
ENSMUSG00000024232	Bambi	-4.49815	6.57034	7.98128e-71	3.94286e-69
ENSMUSG00000030249	Abcc9	-6.9728	6.17492	1.08489e-70	5.28992e-69
ENSMUSG00000034911	Ushbp1	-7.22108	6.60135	1.41427e-70	6.85143e-69
ENSMUSG00000074457	S100a16	-4.58793	7.4309	1.58064e-70	7.60836e-69
ENSMUSG00000053113	Socs3	-5.2147	7.09871	4.2572e-70	2.03614e-68
ENSMUSG00000002265	Peg3	-5.4058	9.19503	1.72557e-69	8.20081e-68
ENSMUSG00000034205	Loxl2	-4.87945	7.4636	2.70377e-69	1.27689e-67
ENSMUSG00000002900	Lamb1	-7.98607	8.85878	3.3634e-69	1.57849e-67
ENSMUSG00000041378	Cldn5	-7.05059	8.71892	4.01025e-69	1.87037e-67
ENSMUSG00000019997	Ctgf	-7.56283	5.30828	4.18037e-69	1.93768e-67
ENSMUSG00000054364	Rhob	-3.7082	9.19199	5.2484e-69	2.41781e-67
ENSMUSG00000051669	AU021092	-13.8565	5.19993	9.31551e-69	4.26525e-67
ENSMUSG00000032796	Lama1	-6.20874	6.22915	9.88537e-69	4.49874e-67
ENSMUSG00000006403	Adamts4	-7.87145	5.0424	1.67321e-68	7.56875e-67
ENSMUSG00000039239	Tgfb2	-7.07922	5.55952	2.58642e-68	1.16296e-66
ENSMUSG00000027985	Lef1	-9.62324	4.86334	3.24805e-68	1.45176e-66
ENSMUSG00000027338	Prnd	-8.68667	5.09049	9.00453e-68	3.95409e-66
ENSMUSG00000001435	Col18a1	-3.59694	11.1508	1.16973e-67	5.10671e-66
ENSMUSG00000072235	Tuba1a	-4.12205	8.63784	2.63282e-67	1.14277e-65
ENSMUSG00000019970	Sgk1	-4.4449	7.10131	3.37305e-67	1.44733e-65
ENSMUSG00000020717	Pecam1	-3.9968	9.93148	3.93137e-67	1.67731e-65
ENSMUSG00000041361	Myzap	-6.79289	5.26837	5.25733e-67	2.23036e-65
ENSMUSG00000013076	Amotl1	-5.66627	8.16619	8.32006e-66	3.50985e-64
ENSMUSG00000062312	Erbb2	-7.79153	5.69571	1.43018e-65	5.99958e-64
ENSMUSG00000000266	Mid2	-6.25173	5.49375	1.53599e-65	6.40763e-64
ENSMUSG00000031799	Tpm4	-3.83455	9.68992	2.06885e-65	8.58286e-64
ENSMUSG00000036036	Zfp57	-4.94959	6.47111	2.97096e-65	1.22576e-63
ENSMUSG00000022892	App	-3.77763	9.14664	4.63407e-65	1.90149e-63
ENSMUSG00000059022	Kcp	-7.63339	5.02391	6.80694e-65	2.7779e-63
ENSMUSG00000006445	Epha2	-4.2538	6.61715	8.56976e-65	3.4784e-63
ENSMUSG00000041731	Pgm5	-13.2351	4.58133	1.19164e-64	4.81078e-63
ENSMUSG00000040093	Bmf	-4.57926	6.03122	1.39376e-64	5.59667e-63
ENSMUSG00000030123	Plxnd1	-3.65626	11.231	3.40039e-64	1.35098e-62
ENSMUSG00000035914	Cd276	-3.83525	6.97795	3.72627e-64	1.47266e-62
ENSMUSG00000029484	Anxa3	-3.88012	7.2675	7.44467e-64	2.91157e-62
ENSMUSG00000051375	Pcdh1	-6.76186	7.1172	2.10323e-63	8.14078e-62
ENSMUSG00000028517	Ppap2b	-4.96844	7.09556	3.74833e-63	1.4434e-61
ENSMUSG00000032198	Dock6	-3.69037	8.93831	5.71347e-63	2.1889e-61
ENSMUSG00000031502	Col4a1	-3.85964	11.3771	5.84218e-63	2.22685e-61
ENSMUSG00000073599	Ecscr	-3.96537	7.28035	5.944e-63	2.25422e-61
ENSMUSG00000045180	Shroom2	-4.37331	6.53325	1.0716e-62	4.04356e-61
ENSMUSG00000041773	Enc1	-3.90063	7.43201	1.28252e-62	4.81521e-61
ENSMUSG00000053399	Adamts18	-13.4272	4.77241	3.21918e-62	1.20263e-60
ENSMUSG00000024168	Tmem204	-4.79491	6.01098	4.8791e-62	1.81372e-60
ENSMUSG00000007655	Cav1	-9.28016	7.52955	5.07782e-62	1.8724e-60
ENSMUSG00000054555	Adam12	-6.73175	7.1898	5.08683e-62	1.8724e-60
ENSMUSG00000091971	Hspa1a	-5.69105	6.01262	6.80464e-62	2.49249e-60
ENSMUSG00000057751	Megf6	-4.48773	7.28351	1.25474e-61	4.57369e-60
ENSMUSG00000001930	Vwf	-3.40412	10.1747	1.29325e-61	4.69131e-60
ENSMUSG00000062127	Cttnbp2nl	-5.50665	7.01346	2.86015e-61	1.03254e-59
ENSMUSG00000020682	Mmp28	-5.13787	7.04806	3.8277e-61	1.37523e-59
ENSMUSG00000030313	Dennd5b	-4.70826	6.27044	1.04905e-60	3.7511e-59
ENSMUSG00000023064	Sncg	-13.1903	4.53668	1.1795e-60	4.19758e-59
ENSMUSG00000021294	Kif26a	-4.09836	7.23993	1.74209e-60	6.17044e-59
ENSMUSG00000039081	Zfp503	-4.3788	6.78337	4.68639e-60	1.65212e-58
ENSMUSG00000027954	Efna1	-3.96934	6.67068	9.65497e-60	3.37205e-58
ENSMUSG00000050910	Cdr2l	-4.28808	6.69546	2.35075e-59	8.09716e-58
ENSMUSG00000021782	Dlg5	-5.13071	6.16128	2.5746e-59	8.82771e-58
ENSMUSG00000027660	Skil	-4.33999	7.39836	3.24346e-59	1.10705e-57
ENSMUSG00000013698	Pea15a	-3.53507	8.2859	3.27988e-58	1.1094e-56
ENSMUSG00000002233	Rhoc	-5.26459	7.22146	7.522e-58	2.52112e-56
ENSMUSG00000049929	Lpar4	-5.5287	6.01803	7.55429e-58	2.52112e-56
ENSMUSG00000032649	Glt25d2	-13.1371	4.48388	1.11852e-57	3.71635e-56
ENSMUSG00000044562	Rasip1	-4.02094	8.45522	1.13039e-57	3.73926e-56
ENSMUSG00000032231	Anxa2	-4.46478	8.76424	1.32763e-57	4.35335e-56
ENSMUSG00000055148	Klf2	-6.40997	7.81872	3.03266e-57	9.85812e-56
ENSMUSG00000026360	Rgs2	-3.32322	7.84963	1.10778e-56	3.57009e-55
ENSMUSG00000062300	Pvrl2	-3.54409	7.65513	1.52833e-56	4.90437e-55
ENSMUSG00000053617	Sh3pxd2a	-3.52348	7.84834	2.20147e-56	7.03441e-55
ENSMUSG00000026970	Rbms1	-3.47235	7.58928	2.55067e-56	8.11566e-55
ENSMUSG00000004415	Emid2	-7.01848	5.04958	2.67433e-56	8.47324e-55
ENSMUSG00000048583	Igf2	-4.24135	12.523	2.78699e-56	8.79306e-55
ENSMUSG00000042284	Itga1	-13.2738	4.6198	3.74971e-56	1.1781e-54
ENSMUSG00000031523	Dlc1	-5.38114	7.67899	4.26926e-56	1.3302e-54
ENSMUSG00000027864	Ptgfrn	-8.42822	5.33071	5.31703e-56	1.64982e-54
ENSMUSG00000034377	Tulp4	-4.12759	6.55999	6.51043e-56	2.0118e-54
ENSMUSG00000020053	Igf1	-3.35338	7.73369	1.54489e-55	4.75434e-54
ENSMUSG00000036667	Fam115a	-3.60674	7.31911	1.70595e-55	5.22856e-54
ENSMUSG00000042807	Hecw2	-5.36877	6.01721	1.8667e-55	5.69798e-54
ENSMUSG00000020312	Shc2	-7.59323	4.6394	2.31648e-55	7.04228e-54
ENSMUSG00000025597	Klhl4	-4.63419	7.82209	2.49376e-55	7.55067e-54
ENSMUSG00000027377	Mall	-13.0949	4.44178	4.51405e-55	1.36128e-53
ENSMUSG00000020310	Madcam1	-9.93354	4.63725	5.14403e-55	1.54506e-53
ENSMUSG00000021127	Zfp36l1	-3.22026	7.67902	2.70904e-54	8.10446e-53
ENSMUSG00000031486	Gpr124	-3.27932	8.79548	1.55597e-53	4.61809e-52
ENSMUSG00000054196	Cthrc1	-12.9168	4.26514	2.3298e-53	6.88758e-52
ENSMUSG00000048120	Entpd1	-3.52678	8.18783	2.68226e-53	7.89845e-52
ENSMUSG00000001300	Efnb2	-5.33017	7.63923	3.40474e-53	9.98678e-52
ENSMUSG00000030653	Pde2a	-3.33307	8.95396	3.53027e-53	1.03147e-51
ENSMUSG00000023036	Pcdhga8	-3.54839	8.65081	4.38837e-53	1.27722e-51
ENSMUSG00000040717	Il17rd	-7.99253	5.82539	8.55116e-53	2.47918e-51
ENSMUSG00000030516	Tjp1	-4.45997	8.6679	9.01805e-53	2.60448e-51
ENSMUSG00000079259	Trim71	-9.97345	4.67696	1.63042e-52	4.67282e-51
ENSMUSG00000027210	Meis2	-5.57301	6.08756	2.42419e-52	6.92137e-51
ENSMUSG00000037010	Apln	-4.96596	5.91509	2.55316e-52	7.262e-51
ENSMUSG00000030353	Tead4	-7.87782	4.93268	4.12574e-52	1.16906e-50
ENSMUSG00000046449	C77370	-7.68539	4.73593	5.96019e-52	1.68252e-50
ENSMUSG00000074743	Thbd	-3.30841	7.43925	6.20946e-52	1.74632e-50
ENSMUSG00000036446	Lum	-13.9183	5.26193	1.12442e-51	3.13877e-50
ENSMUSG00000028194	Ddah1	-4.03959	5.94209	1.41486e-51	3.93489e-50
ENSMUSG00000039706	Ldb2	-3.71603	7.42234	1.4955e-51	4.13891e-50
ENSMUSG00000017615	Tnfaip1	-3.15862	7.69004	1.49925e-51	4.13891e-50
ENSMUSG00000026587	Astn1	-12.7793	4.1283	1.9787e-51	5.44252e-50
ENSMUSG00000029121	Crmp1	-8.76511	7.10098	2.13467e-51	5.85007e-50
ENSMUSG00000023809	Rps6ka2	-3.80174	6.48106	2.19104e-51	5.98274e-50
ENSMUSG00000031871	Cdh5	-5.86432	10.9346	2.82021e-51	7.6728e-50
ENSMUSG00000036617	Etl4	-6.62437	5.48995	3.54865e-51	9.58518e-50
ENSMUSG00000045930	Clec14a	-4.09177	8.13962	3.82816e-51	1.03031e-49
ENSMUSG00000025268	Maged2	-3.02765	9.39577	5.54315e-51	1.48656e-49
ENSMUSG00000029661	Col1a2	-5.65522	8.58802	6.25227e-51	1.67076e-49
ENSMUSG00000020121	Srgap1	-4.21787	6.33517	6.52007e-51	1.73614e-49
ENSMUSG00000032035	Ets1	-4.08301	9.01435	7.31776e-51	1.94166e-49
ENSMUSG00000020423	Btg2	-3.39075	7.23742	8.54919e-51	2.25278e-49
ENSMUSG00000019989	Enpp3	-5.30698	5.86018	8.55031e-51	2.25278e-49
ENSMUSG00000052217	Hbb-bh1	-8.26878	6.02368	1.31289e-50	3.42309e-49
ENSMUSG00000023008	Fmnl3	-3.1438	8.15743	2.61667e-50	6.79882e-49
ENSMUSG00000052921	Arhgef15	-6.21346	7.94091	2.80522e-50	7.26359e-49
ENSMUSG00000019647	Sema6a	-5.96588	7.08509	4.67274e-50	1.20576e-48
ENSMUSG00000038400	Pmepa1	-6.24237	4.72965	6.94722e-50	1.78653e-48
ENSMUSG00000069662	Marcks	-3.59753	10.1989	8.66166e-50	2.21981e-48
ENSMUSG00000022912	Pros1	-3.49109	6.58744	1.01722e-49	2.59806e-48
ENSMUSG00000061353	Cxcl12	-8.28537	5.57626	3.55711e-49	8.99339e-48
ENSMUSG00000029207	Apbb2	-5.11232	5.36862	4.65243e-49	1.17232e-47
ENSMUSG00000007872	Id3	-3.44574	7.49573	5.53383e-49	1.38975e-47
ENSMUSG00000067818	Myl9	-7.35597	4.94081	5.77371e-49	1.44516e-47
ENSMUSG00000037060	Prkcdbp	-3.52507	7.15846	7.68006e-49	1.91593e-47
ENSMUSG00000046470	Sox18	-3.08549	7.84163	7.7934e-49	1.93777e-47
ENSMUSG00000021186	Fbln5	-13.1656	4.51219	7.95176e-49	1.97062e-47
ENSMUSG00000052396	Mogat2	-6.86457	5.1316	8.21736e-49	2.02974e-47
ENSMUSG00000040268	Plekha1	-3.78668	6.69596	1.78074e-48	4.38413e-47
ENSMUSG00000053062	Jam2	-4.36078	5.49251	1.95089e-48	4.78734e-47
ENSMUSG00000020357	Flt4	-5.33954	8.0748	1.99989e-48	4.89159e-47
ENSMUSG00000025969	Nrp2	-7.72674	9.18239	2.10332e-48	5.12787e-47
ENSMUSG00000030411	Nova2	-4.79602	5.34964	2.68534e-48	6.52564e-47
ENSMUSG00000020099	Unc5b	-6.55183	6.13223	5.34054e-48	1.29362e-46
ENSMUSG00000036206	Sh3bp4	-3.81948	6.02762	5.69963e-48	1.37616e-46
ENSMUSG00000000031	H19	-3.21315	12.9739	6.34375e-48	1.52189e-46
ENSMUSG00000026836	Acvr1	-4.06212	5.61991	6.84891e-48	1.63785e-46
ENSMUSG00000021614	Vcan	-6.98912	6.23099	8.28467e-48	1.97491e-46
ENSMUSG00000021822	Plau	-4.39177	7.17254	1.14469e-47	2.7201e-46
ENSMUSG00000067786	Nnat	-6.79688	6.70492	1.2307e-47	2.91526e-46
ENSMUSG00000031503	Col4a2	-3.15362	10.6254	1.92567e-47	4.54712e-46
ENSMUSG00000024713	Pcsk5	-6.37249	4.65728	2.10283e-47	4.9499e-46
ENSMUSG00000035104	Fam176a	-5.97339	4.64135	3.211e-47	7.53482e-46
ENSMUSG00000037625	Cldn11	-12.942	4.28985	3.65142e-47	8.54159e-46
ENSMUSG00000045377	Tmem88	-6.74938	6.80346	3.99012e-47	9.30491e-46
ENSMUSG00000032625	Thsd7a	-12.6205	3.97071	6.73263e-47	1.56518e-45
ENSMUSG00000028698	Pik3r3	-7.88947	5.96856	8.95018e-47	2.07429e-45
ENSMUSG00000001036	Epn2	-4.19266	5.8707	1.23074e-46	2.83486e-45
ENSMUSG00000038781	Stap2	-5.71476	4.72188	1.72425e-46	3.95946e-45
ENSMUSG00000019929	Dcn	-13.2596	4.60615	2.17478e-46	4.96366e-45
ENSMUSG00000055320	Tead1	-8.06045	4.66593	2.37704e-46	5.40884e-45
ENSMUSG00000026566	Mpzl1	-2.90725	8.29656	2.48245e-46	5.63163e-45
ENSMUSG00000024304	Cdh2	-3.86315	6.54679	2.91595e-46	6.59514e-45
ENSMUSG00000020875	Hoxb9	-5.26048	4.95205	3.3959e-46	7.65759e-45
ENSMUSG00000001494	Sost	-12.6973	4.0468	4.11977e-46	9.26208e-45
ENSMUSG00000039377	Hlx	-4.69426	6.33752	4.63339e-46	1.03857e-44
ENSMUSG00000031517	Gpm6a	-12.5676	3.91847	4.85455e-46	1.08491e-44
ENSMUSG00000024754	Tmem2	-3.256	8.77589	7.09843e-46	1.57699e-44
ENSMUSG00000000078	Klf6	-3.05704	8.15881	1.0291e-45	2.2795e-44
ENSMUSG00000019960	Dusp6	-3.00447	8.01188	1.0456e-45	2.30924e-44
ENSMUSG00000006205	Htra1	-8.46697	4.40631	1.73792e-45	3.827e-44
ENSMUSG00000035314	Gdpd5	-4.3822	6.75662	1.96414e-45	4.31249e-44
ENSMUSG00000025584	Pde8a	-4.19041	6.30966	2.14468e-45	4.69517e-44
ENSMUSG00000044337	Cxcr7	-6.63228	4.80154	2.73473e-45	5.96951e-44
ENSMUSG00000090958	Lrrc32	-3.19847	6.84079	2.79699e-45	6.08771e-44
ENSMUSG00000020811	Wscd1	-5.56169	4.70086	3.31383e-45	7.19178e-44
ENSMUSG00000031209	Heph	-5.87992	6.30846	3.47328e-45	7.5161e-44
ENSMUSG00000051048	P4ha3	-7.96861	4.38802	3.6369e-45	7.84755e-44
ENSMUSG00000025151	Maged1	-2.85811	8.84733	4.26593e-45	9.17847e-44
ENSMUSG00000020282	Rhbdf1	-3.9236	6.45268	4.29705e-45	9.21902e-44
ENSMUSG00000030122	Ptms	-3.08037	8.26247	4.83689e-45	1.03476e-43
ENSMUSG00000027931	Npr1	-6.65384	8.21945	6.54641e-45	1.39651e-43
ENSMUSG00000030208	Emp1	-3.97109	7.90799	1.05107e-44	2.22323e-43
ENSMUSG00000001995	Sipa1l2	-3.27732	6.45145	2.0715e-44	4.36936e-43
ENSMUSG00000079481	Nhsl2	-3.24162	6.96457	3.13619e-44	6.55979e-43
ENSMUSG00000022665	Ccdc80	-5.37077	5.40296	3.38919e-44	7.06928e-43
ENSMUSG00000005836	Gata6	-7.05764	5.319	3.56232e-44	7.38935e-43
ENSMUSG00000024501	Dpysl3	-7.80296	7.42412	5.5817e-44	1.15463e-42
ENSMUSG00000047261	Gap43	-6.33146	6.70575	7.24919e-44	1.49544e-42
ENSMUSG00000029838	Ptn	-6.15356	5.78433	8.63106e-44	1.77563e-42
ENSMUSG00000071856	Mcc	-5.25659	4.99088	9.08045e-44	1.86298e-42
ENSMUSG00000052698	Tln2	-4.17484	6.6454	9.93581e-44	2.03292e-42
ENSMUSG00000035863	Palm	-3.03839	7.35117	1.02428e-43	2.09003e-42
ENSMUSG00000004451	Ralb	-3.01886	8.54835	1.17656e-43	2.39425e-42
ENSMUSG00000022178	Jub	-3.58379	5.99671	1.4171e-43	2.86819e-42
ENSMUSG00000043259	Fam13c	-12.5522	3.90291	1.45002e-43	2.92694e-42
ENSMUSG00000022816	Fstl1	-3.11545	9.56223	1.50077e-43	3.02125e-42
ENSMUSG00000063415	Cyp26b1	-3.33364	7.18086	1.80271e-43	3.60988e-42
ENSMUSG00000036478	Btg1	-3.33403	8.22207	3.23897e-43	6.46846e-42
ENSMUSG00000022894	Adamts5	-12.5157	3.86699	4.45794e-43	8.87923e-42
ENSMUSG00000031673	Cdh11	-6.04633	5.42723	6.82731e-43	1.35625e-41
ENSMUSG00000004891	Nes	-3.08515	8.04304	7.49665e-43	1.48529e-41
ENSMUSG00000050234	Gja4	-7.34045	5.25015	1.36255e-42	2.6854e-41
ENSMUSG00000037664	Cdkn1c	-2.79725	9.06531	1.40453e-42	2.76089e-41
ENSMUSG00000056427	Slit3	-6.67807	5.21723	1.77996e-42	3.48974e-41
ENSMUSG00000016918	Sulf1	-12.5323	3.8836	1.87124e-42	3.65915e-41
ENSMUSG00000031274	Col4a5	-5.94734	5.04543	2.05482e-42	4.0077e-41
ENSMUSG00000032702	Kank1	-5.21258	4.84644	2.62949e-42	5.11523e-41
ENSMUSG00000021904	Sema3g	-4.78215	5.34494	2.65966e-42	5.16057e-41
ENSMUSG00000013584	Aldh1a2	-12.6642	4.01458	3.19667e-42	6.18655e-41
ENSMUSG00000001053	N4bp3	-3.13852	6.88931	3.38846e-42	6.52409e-41
ENSMUSG00000043079	Synpo	-7.36382	6.43479	6.97565e-42	1.33623e-40
ENSMUSG00000040605	Bace2	-5.64168	4.61996	8.04318e-42	1.5368e-40
ENSMUSG00000006931	Leprel4	-3.57461	5.80642	8.57158e-42	1.6336e-40
ENSMUSG00000026147	Col9a1	-12.6662	4.01656	9.74487e-42	1.85251e-40
ENSMUSG00000071604	Fam189a2	-7.49765	4.40571	3.02555e-41	5.72264e-40
ENSMUSG00000020044	Timp3	-3.45269	7.24976	3.88588e-41	7.33143e-40
ENSMUSG00000022537	Tmem44	-3.4164	6.52381	4.48148e-41	8.43395e-40
ENSMUSG00000035274	Tpbg	-5.41733	4.59129	7.22926e-41	1.35373e-39
ENSMUSG00000022010	Tsc22d1	-2.63315	9.00576	7.7032e-41	1.43889e-39
ENSMUSG00000028755	Cda	-6.58834	4.4861	8.85182e-41	1.64934e-39
ENSMUSG00000035799	Twist1	-9.4762	4.18321	9.3493e-41	1.73772e-39
ENSMUSG00000028041	Adam15	-3.34965	7.99887	1.06512e-40	1.96994e-39
ENSMUSG00000032501	Trib1	-3.55086	6.27057	1.64956e-40	3.04338e-39
ENSMUSG00000027314	Dll4	-4.25308	5.6952	1.66236e-40	3.05947e-39
ENSMUSG00000026768	Itga8	-6.05794	4.44468	2.92867e-40	5.36376e-39
ENSMUSG00000031561	Odz3	-7.64961	4.93217	3.48675e-40	6.37031e-39
ENSMUSG00000022483	Col2a1	-6.35633	5.91626	7.12668e-40	1.29889e-38
ENSMUSG00000049866	Arl4c	-3.3839	6.67994	8.61635e-40	1.56659e-38
ENSMUSG00000039831	Arhgap29	-3.77493	7.97081	8.72116e-40	1.58182e-38
ENSMUSG00000022577	Ly6h	-8.57188	4.21356	1.08466e-39	1.96258e-38
ENSMUSG00000020821	Kif1c	-3.12576	7.64462	1.35279e-39	2.44185e-38
ENSMUSG00000044674	Fzd1	-4.6266	5.14122	1.48093e-39	2.66675e-38
ENSMUSG00000045312	Lhfpl2	-3.01339	6.63868	1.64223e-39	2.95012e-38
ENSMUSG00000034684	Sema3f	-4.76455	4.83316	1.64676e-39	2.95121e-38
ENSMUSG00000022306	Zfpm2	-5.85988	4.73283	2.18487e-39	3.90623e-38
ENSMUSG00000025427	Rnf165	-12.8688	4.21734	2.20052e-39	3.92486e-38
ENSMUSG00000035969	Rusc2	-4.57042	4.91362	2.94086e-39	5.23291e-38
ENSMUSG00000058396	Gpr182	-3.86025	5.54915	3.55843e-39	6.31684e-38
ENSMUSG00000031548	Sfrp1	-5.0613	5.5114	4.47182e-39	7.91956e-38
ENSMUSG00000006356	Crip2	-4.20506	7.78927	4.96422e-39	8.77089e-38
ENSMUSG00000028597	Gpx7	-4.94873	4.64983	5.81433e-39	1.02488e-37
ENSMUSG00000034685	Fam171a2	-2.8713	7.42268	6.77926e-39	1.19217e-37
ENSMUSG00000038077	Kcna6	-12.3075	3.66092	6.97732e-39	1.22413e-37
ENSMUSG00000029544	Cabp1	-12.2133	3.56735	1.24575e-38	2.17038e-37
ENSMUSG00000030849	Fgfr2	-12.7875	4.13721	1.50125e-38	2.60947e-37
ENSMUSG00000022895	Ets2	-2.60093	8.64302	1.66178e-38	2.88183e-37
ENSMUSG00000000317	Bcl6b	-4.25704	6.99728	2.02834e-38	3.50941e-37
ENSMUSG00000048126	Col6a3	-8.49914	4.90159	2.2098e-38	3.81458e-37
ENSMUSG00000091793	Rian	-4.19221	8.52689	2.36771e-38	4.07779e-37
ENSMUSG00000024043	Arhgap28	-2.9071	7.45802	2.7508e-38	4.72672e-37
ENSMUSG00000027002	Nckap1	-3.58585	7.72646	2.77108e-38	4.7507e-37
ENSMUSG00000059430	Actg2	-12.9842	4.3326	2.82148e-38	4.82609e-37
ENSMUSG00000042116	Vwa1	-9.89948	3.74422	3.25616e-38	5.55694e-37
ENSMUSG00000033577	Myo6	-3.19895	6.58639	3.69469e-38	6.29103e-37
ENSMUSG00000038456	Dennd2a	-3.62163	6.48434	4.18093e-38	7.10285e-37
ENSMUSG00000042099	Kank3	-3.37075	6.94933	5.35284e-38	9.07325e-37
ENSMUSG00000051022	Hs3st1	-4.7088	4.98002	8.63784e-38	1.45756e-36
ENSMUSG00000043556	Fbxl7	-7.56504	3.76902	9.38439e-38	1.57999e-36
ENSMUSG00000068079	Tcf15	-3.74321	5.56729	1.0397e-37	1.74265e-36
ENSMUSG00000030283	St8sia1	-4.20672	5.89234	1.26248e-37	2.11136e-36
ENSMUSG00000031565	Fgfr1	-2.75739	7.05182	2.67306e-37	4.44072e-36
ENSMUSG00000046841	Ckap4	-2.63558	7.94141	2.76675e-37	4.58621e-36
ENSMUSG00000044707	Ccnjl	-3.19445	6.03261	3.21236e-37	5.31313e-36
ENSMUSG00000068735	Trp53i11	-2.81917	7.0469	3.3543e-37	5.5357e-36
ENSMUSG00000020407	Upp1	-4.5822	5.18003	3.3882e-37	5.57938e-36
ENSMUSG00000053931	Cnn3	-2.51695	9.49287	3.8551e-37	6.33435e-36
ENSMUSG00000033737	Fndc3c1	-8.11541	4.30759	5.15635e-37	8.45393e-36
ENSMUSG00000028532	Cachd1	-4.30967	5.87403	5.5249e-37	9.03844e-36
ENSMUSG00000038235	F11r	-2.66604	7.5477	7.02223e-37	1.1463e-35
ENSMUSG00000055653	Gpc3	-3.99891	7.26521	9.41384e-37	1.53337e-35
ENSMUSG00000028108	Ecm1	-2.87126	6.579	9.64667e-37	1.5679e-35
ENSMUSG00000041992	Rapgef5	-3.58723	6.23433	1.24567e-36	2.01156e-35
ENSMUSG00000039959	Hip1	-2.6194	7.91018	1.42323e-36	2.29335e-35
ENSMUSG00000035407	Kank4	-12.1891	3.54339	1.84835e-36	2.96566e-35
ENSMUSG00000042436	Mfap4	-12.5617	3.91328	1.98417e-36	3.17679e-35
ENSMUSG00000057706	Mex3b	-2.87224	6.60669	2.33183e-36	3.72546e-35
ENSMUSG00000032327	Stra6	-12.2174	3.57176	2.34073e-36	3.73175e-35
ENSMUSG00000022098	Bmp1	-2.77821	7.06988	2.3606e-36	3.75545e-35
ENSMUSG00000038891	Prl3b1	-12.1633	3.51787	2.42616e-36	3.8516e-35
ENSMUSG00000031636	Pdlim3	-12.111	3.46592	2.83225e-36	4.48679e-35
ENSMUSG00000020108	Ddit4	-2.88521	7.19787	2.90207e-36	4.58772e-35
ENSMUSG00000058248	Kcnh1	-12.0182	3.37438	3.33633e-36	5.26313e-35
ENSMUSG00000043342	Hoxd9	-12.2604	3.6138	3.99142e-36	6.28335e-35
ENSMUSG00000027358	Bmp2	-4.28847	5.0286	5.6024e-36	8.78255e-35
ENSMUSG00000033191	Tie1	-2.53296	10.366	6.71872e-36	1.05106e-34
ENSMUSG00000045636	Mtus1	-3.08218	6.67803	6.97379e-36	1.08869e-34
ENSMUSG00000019880	Rspo3	-6.15356	4.06495	7.21195e-36	1.12354e-34
ENSMUSG00000001131	Timp1	-12.0345	3.39038	8.51545e-36	1.32113e-34
ENSMUSG00000035168	Tanc1	-3.61928	6.11583	9.81338e-36	1.51935e-34
ENSMUSG00000008393	Carhsp1	-2.63071	7.57715	1.0068e-35	1.55557e-34
ENSMUSG00000002504	Slc9a3r2	-2.60359	7.3459	1.41933e-35	2.18844e-34
ENSMUSG00000022099	Epb4.9	-3.25907	6.85525	1.71657e-35	2.63056e-34
ENSMUSG00000045954	Sdpr	-2.83592	6.44035	2.06763e-35	3.16208e-34
ENSMUSG00000004951	Hspb1	-12.0014	3.35792	2.74535e-35	4.18151e-34
ENSMUSG00000022883	Robo1	-4.15437	6.25914	2.82486e-35	4.29391e-34
ENSMUSG00000050271	D8Ertd82e	-3.98304	5.50248	3.24476e-35	4.92221e-34
ENSMUSG00000017667	Zfp334	-4.31716	5.23013	3.313e-35	5.01558e-34
ENSMUSG00000032085	Tagln	-4.32319	5.57085	5.88466e-35	8.87308e-34
ENSMUSG00000037568	Vash2	-3.31577	5.67239	7.06902e-35	1.06375e-33
ENSMUSG00000021892	Sh3bp5	-2.51443	7.71476	7.82967e-35	1.17586e-33
ENSMUSG00000059921	Unc5c	-12.7215	4.07184	8.08431e-35	1.21168e-33
ENSMUSG00000039286	Fndc3b	-3.06682	6.58979	8.84743e-35	1.32078e-33
ENSMUSG00000023411	Nfatc4	-5.40939	4.58009	9.17397e-35	1.36681e-33
ENSMUSG00000032332	Col12a1	-12.7689	4.11864	1.19082e-34	1.77067e-33
ENSMUSG00000030606	Hapln3	-6.14571	4.38163	1.20366e-34	1.78623e-33
ENSMUSG00000071042	Rasgrp3	-4.23353	7.52611	1.47255e-34	2.17813e-33
ENSMUSG00000015745	Plekho1	-2.85955	7.50019	1.47355e-34	2.17813e-33
ENSMUSG00000009545	Kcnq1	-6.19112	4.46608	1.87316e-34	2.76337e-33
ENSMUSG00000038375	Trp53inp2	-5.05662	5.68656	1.9566e-34	2.8808e-33
ENSMUSG00000020695	Mrc2	-6.21126	4.9506	2.21247e-34	3.25116e-33
ENSMUSG00000038007	Acer2	-3.04757	6.98887	3.15583e-34	4.62834e-33
ENSMUSG00000021750	Fam107a	-11.875	3.23308	3.27775e-34	4.79778e-33
ENSMUSG00000033170	Card10	-3.51632	6.53178	3.76691e-34	5.49237e-33
ENSMUSG00000022656	Pvrl3	-4.15451	5.39861	4.5511e-34	6.62291e-33
ENSMUSG00000029581	Fscn1	-2.39656	9.61794	4.60376e-34	6.68659e-33
ENSMUSG00000036030	Prtg	-5.17859	4.6065	4.84205e-34	7.01911e-33
ENSMUSG00000041261	Car8	-6.38695	5.46604	5.70143e-34	8.24895e-33
ENSMUSG00000022887	Masp1	-6.49474	3.79462	8.15506e-34	1.17762e-32
ENSMUSG00000032766	Gng11	-2.71089	7.18311	8.68938e-34	1.25237e-32
ENSMUSG00000028909	Ptpru	-3.58266	6.17351	9.20711e-34	1.32445e-32
ENSMUSG00000032548	Slco2a1	-5.28527	4.809	1.00136e-33	1.4377e-32
ENSMUSG00000036040	Adamtsl2	-5.56396	4.47787	1.03067e-33	1.47696e-32
ENSMUSG00000000555	Itga5	-2.35848	8.70839	1.28772e-33	1.84181e-32
ENSMUSG00000006369	Fbln1	-2.91478	6.49235	1.44366e-33	2.06092e-32
ENSMUSG00000069808	Fam57a	-3.13781	5.88653	1.46643e-33	2.08945e-32
ENSMUSG00000027716	Trpc3	-6.33206	5.24088	2.40728e-33	3.41707e-32
ENSMUSG00000027935	Rab13	-3.67349	5.40511	2.81303e-33	3.98548e-32
ENSMUSG00000060206	Zfp462	-3.38595	5.94497	2.97497e-33	4.20698e-32
ENSMUSG00000022799	Arhgap31	-2.69507	7.7317	4.16282e-33	5.86465e-32
ENSMUSG00000006386	Tek	-3.15851	9.06541	5.40184e-33	7.59596e-32
ENSMUSG00000003352	Cacnb3	-6.83714	3.89963	7.88056e-33	1.10196e-31
ENSMUSG00000026478	Lamc1	-2.52693	9.05746	7.98195e-33	1.11406e-31
ENSMUSG00000019889	Ptprk	-3.30847	6.3072	8.10697e-33	1.12941e-31
ENSMUSG00000038305	Spats2l	-5.92887	4.20965	9.55268e-33	1.3259e-31
ENSMUSG00000028347	Tmeff1	-4.28542	5.84853	1.50396e-32	2.08362e-31
ENSMUSG00000028967	Errfi1	-3.30063	5.69838	1.52693e-32	2.11154e-31
ENSMUSG00000020086	H2afy2	-3.26817	5.87372	1.56352e-32	2.15817e-31
ENSMUSG00000021662	Rgnef	-4.38233	5.06433	1.76855e-32	2.43671e-31
ENSMUSG00000000567	Sox9	-11.9155	3.27361	2.13022e-32	2.92964e-31
ENSMUSG00000031875	Cmtm3	-2.95344	7.83585	2.20036e-32	3.02057e-31
ENSMUSG00000053646	Plxnb1	-3.25031	5.80245	2.20676e-32	3.02383e-31
ENSMUSG00000022995	Enah	-3.52226	5.85387	2.70646e-32	3.70179e-31
ENSMUSG00000008398	Elk3	-2.57328	8.99739	2.93633e-32	4.00889e-31
ENSMUSG00000016487	Ppfibp1	-2.82869	7.40235	3.38893e-32	4.61842e-31
ENSMUSG00000021506	Pitx1	-10.0463	3.8936	3.52463e-32	4.79465e-31
ENSMUSG00000086040	Wipf3	-6.20951	5.01964	3.77078e-32	5.11098e-31
ENSMUSG00000029086	Prom1	-3.93771	5.64187	4.1332e-32	5.59211e-31
ENSMUSG00000038193	Hand2	-9.64367	3.49487	4.69927e-32	6.34656e-31
ENSMUSG00000019779	Frk	-11.7875	3.14711	5.62526e-32	7.5835e-31
ENSMUSG00000021994	Wnt5a	-12.1079	3.46393	7.52188e-32	1.01041e-30
ENSMUSG00000009418	Nav1	-2.71262	7.20399	8.09468e-32	1.08541e-30
ENSMUSG00000027111	Itga6	-2.477	9.13882	8.67431e-32	1.15899e-30
ENSMUSG00000021365	Nedd9	-3.37174	5.98045	8.83183e-32	1.17794e-30
ENSMUSG00000033066	Gas7	-5.14686	6.06652	8.86171e-32	1.17983e-30
ENSMUSG00000015533	Itga2	-3.48378	5.56599	9.50225e-32	1.26287e-30
ENSMUSG00000018217	Pmp22	-5.41051	5.97999	9.94134e-32	1.3189e-30
ENSMUSG00000026628	Atf3	-7.41332	7.01455	1.02255e-31	1.3542e-30
ENSMUSG00000028184	Lphn2	-2.91922	7.61139	1.11614e-31	1.47555e-30
ENSMUSG00000025255	Zfhx4	-8.72363	3.97727	1.14461e-31	1.51053e-30
ENSMUSG00000022469	Rapgef3	-3.2638	6.44689	1.32001e-31	1.73589e-30
ENSMUSG00000068614	Actc1	-12.9234	4.27248	1.35961e-31	1.78484e-30
ENSMUSG00000020205	Phlda1	-4.37877	4.90619	1.42865e-31	1.87221e-30
ENSMUSG00000010175	Prox1	-4.98034	4.32627	1.48262e-31	1.93955e-30
ENSMUSG00000022610	Mapk12	-4.22302	5.18854	1.70517e-31	2.2268e-30
ENSMUSG00000037411	Serpine1	-12.0406	3.39732	1.90827e-31	2.48771e-30
ENSMUSG00000026586	Prrx1	-12.5348	3.88662	2.7319e-31	3.5491e-30
ENSMUSG00000031024	St5	-2.72118	6.32373	3.88705e-31	5.04108e-30
ENSMUSG00000001119	Col6a1	-8.09017	4.51184	4.81556e-31	6.22376e-30
ENSMUSG00000041134	Cyyr1	-4.0101	6.48643	5.25928e-31	6.78555e-30
ENSMUSG00000026728	Vim	-2.42295	11.0835	5.5766e-31	7.18262e-30
ENSMUSG00000024909	Efemp2	-4.90326	5.38651	7.87417e-31	1.01245e-29
ENSMUSG00000055799	Tcf7l1	-2.66747	6.18651	8.5589e-31	1.09861e-29
ENSMUSG00000057530	Ece1	-2.36394	8.85588	8.72823e-31	1.11843e-29
ENSMUSG00000033350	Chst2	-2.45994	6.86423	9.38858e-31	1.201e-29
ENSMUSG00000032440	Tgfbr2	-2.27341	8.47539	9.58966e-31	1.22464e-29
ENSMUSG00000070643	Sox13	-2.7381	6.71119	9.65567e-31	1.23097e-29
ENSMUSG00000020701	Tmem132e	-11.7096	3.07037	1.01941e-30	1.29741e-29
ENSMUSG00000043230	Fam124b	-7.05171	3.96318	1.03386e-30	1.31358e-29
ENSMUSG00000001552	Jup	-2.49202	8.04248	1.10382e-30	1.40009e-29
ENSMUSG00000041889	Shisa4	-5.59144	3.83167	1.54753e-30	1.9596e-29
ENSMUSG00000044786	Zfp36	-4.09873	8.25009	1.58079e-30	1.99499e-29
ENSMUSG00000016024	Lbp	-2.4294	6.67435	1.63782e-30	2.06349e-29
ENSMUSG00000036782	Klhl13	-3.08151	5.5682	1.69986e-30	2.13806e-29
ENSMUSG00000057777	Mab21l2	-12.0503	3.40717	2.02702e-30	2.5453e-29
ENSMUSG00000025555	Farp1	-3.83667	6.73479	2.10228e-30	2.6354e-29
ENSMUSG00000049288	Lix1l	-2.65571	6.1991	2.24156e-30	2.80531e-29
ENSMUSG00000020000	Moxd1	-11.5682	2.93097	3.13438e-30	3.91615e-29
ENSMUSG00000026121	Sema4c	-3.42017	7.51078	3.72074e-30	4.64104e-29
ENSMUSG00000042821	Snai1	-6.25314	4.17144	5.01088e-30	6.23992e-29
ENSMUSG00000039911	Spsb1	-5.43871	4.2057	5.3775e-30	6.67433e-29
ENSMUSG00000018417	Myo1b	-5.00224	7.35189	6.03235e-30	7.47474e-29
ENSMUSG00000061048	Cdh3	-7.72193	4.33366	6.5418e-30	8.08567e-29
ENSMUSG00000060572	Mfap2	-2.92155	6.0994	6.54693e-30	8.08567e-29
ENSMUSG00000032470	Mras	-4.95747	4.96704	8.10946e-30	9.999e-29
ENSMUSG00000072623	Zfp9	-5.25561	4.31141	8.16442e-30	1.00503e-28
ENSMUSG00000048376	F2r	-2.44591	9.04586	8.32496e-30	1.02311e-28
ENSMUSG00000056972	Magel2	-11.6996	3.06001	9.33844e-30	1.14579e-28
ENSMUSG00000024247	Pkdcc	-3.01514	5.83535	1.28587e-29	1.57514e-28
ENSMUSG00000032479	Mtap4	-2.35976	8.11287	1.44706e-29	1.7697e-28
ENSMUSG00000022231	Sema5a	-7.01718	4.19731	1.76191e-29	2.15125e-28
ENSMUSG00000021279	Cdc42bpb	-2.44811	8.34366	1.81009e-29	2.20291e-28
ENSMUSG00000028364	Tnc	-12.359	3.71255	1.83137e-29	2.2252e-28
ENSMUSG00000021318	Gli3	-3.54507	5.41592	1.88317e-29	2.28445e-28
ENSMUSG00000025272	Tro	-4.02321	6.32926	2.06062e-29	2.49567e-28
ENSMUSG00000037034	Pax1	-11.8343	3.19344	2.14326e-29	2.59159e-28
ENSMUSG00000025810	Nrp1	-6.0183	8.3106	2.15235e-29	2.5984e-28
ENSMUSG00000024538	Ppic	-2.34956	8.13758	2.39327e-29	2.87998e-28
ENSMUSG00000032291	Crabp1	-12.0764	3.43314	2.6124e-29	3.12863e-28
ENSMUSG00000038371	Sbf2	-2.49904	7.02018	2.67698e-29	3.20086e-28
ENSMUSG00000068699	Flnc	-8.01594	4.22357	2.69206e-29	3.21378e-28
ENSMUSG00000052837	Junb	-3.14698	8.13482	3.17546e-29	3.78484e-28
ENSMUSG00000033060	Lmo7	-7.51272	3.46069	3.34492e-29	3.98051e-28
ENSMUSG00000086427	Hoxa11as	-11.4852	2.84923	3.80363e-29	4.51922e-28
ENSMUSG00000046733	Gprc5a	-4.99908	4.41758	4.29084e-29	5.09004e-28
ENSMUSG00000014813	Stc1	-7.70606	3.90044	4.37261e-29	5.17885e-28
ENSMUSG00000022607	Ptk2	-2.50641	7.90358	4.79978e-29	5.66691e-28
ENSMUSG00000049791	Fzd4	-3.65451	6.65344	4.81182e-29	5.6722e-28
ENSMUSG00000039159	Ube2h	-2.37949	6.86294	4.89899e-29	5.76591e-28
ENSMUSG00000001288	Rarg	-2.77823	6.25993	5.20242e-29	6.11345e-28
ENSMUSG00000038402	Foxf2	-11.3889	2.75443	6.04057e-29	7.07623e-28
ENSMUSG00000033565	Rbfox2	-2.53324	7.91165	6.15531e-29	7.19941e-28
ENSMUSG00000041559	Fmod	-12.2734	3.62797	9.79756e-29	1.14417e-27
ENSMUSG00000032220	Myo1e	-4.12538	5.09435	9.96381e-29	1.16177e-27
ENSMUSG00000030020	Prickle2	-11.9932	3.35076	1.07158e-28	1.24752e-27
ENSMUSG00000066621	Tecpr1	-2.53899	6.65159	1.16481e-28	1.35396e-27
ENSMUSG00000016382	Pls3	-3.79731	6.75164	1.286e-28	1.49252e-27
ENSMUSG00000024736	Tmem132a	-2.3971	6.63627	1.30347e-28	1.51046e-27
ENSMUSG00000022661	Cd200	-3.59436	4.92007	1.33645e-28	1.54628e-27
ENSMUSG00000052957	Gas1	-7.54733	5.19742	1.35259e-28	1.56256e-27
ENSMUSG00000020681	Ace	-11.6027	2.9639	1.44858e-28	1.67088e-27
ENSMUSG00000022528	Hes1	-4.08652	5.34377	1.60523e-28	1.84873e-27
ENSMUSG00000061119	Prcp	-2.24965	9.15304	2.02676e-28	2.33062e-27
ENSMUSG00000044548	Dact1	-8.78352	3.49723	2.11694e-28	2.43059e-27
ENSMUSG00000058070	Eml1	-6.6331	5.08283	2.16598e-28	2.48311e-27
ENSMUSG00000029669	Tspan12	-5.14472	4.99091	2.18243e-28	2.49815e-27
ENSMUSG00000019789	Hey2	-11.6557	3.01737	2.51689e-28	2.87661e-27
ENSMUSG00000024451	Arap3	-2.39094	8.84582	2.60683e-28	2.97487e-27
ENSMUSG00000037306	Man1c1	-2.15714	7.55062	2.95997e-28	3.36764e-27
ENSMUSG00000052852	Reep1	-2.86015	5.71505	3.55491e-28	4.02622e-27
ENSMUSG00000040435	Ppp1r15a	-2.37312	7.22498	3.64092e-28	4.11742e-27
ENSMUSG00000020826	Nos2	-11.7275	3.08689	3.70341e-28	4.18179e-27
ENSMUSG00000031778	Cx3cl1	-3.47763	5.41794	4.20486e-28	4.73378e-27
ENSMUSG00000078202	Nrarp	-2.44548	6.92904	4.311e-28	4.846e-27
ENSMUSG00000042286	Stab1	-6.2438	10.1365	4.79203e-28	5.37065e-27
ENSMUSG00000023022	Lima1	-2.35945	6.77871	5.01431e-28	5.6114e-27
ENSMUSG00000026564	Dusp27	-6.84365	3.26848	5.5538e-28	6.20588e-27
ENSMUSG00000069763	Tmem100	-11.5481	2.91023	6.81905e-28	7.59707e-27
ENSMUSG00000023886	Smoc2	-11.6288	2.99131	6.84976e-28	7.61998e-27
ENSMUSG00000026785	Pkn3	-2.28024	7.44643	7.10156e-28	7.8884e-27
ENSMUSG00000032537	Ephb1	-11.2643	2.6321	7.94134e-28	8.8082e-27
ENSMUSG00000029924	Slc37a3	-2.99553	5.50049	9.27382e-28	1.02558e-26
ENSMUSG00000034898	Filip1	-4.89362	4.046	9.49369e-28	1.04835e-26
ENSMUSG00000031538	Plat	-7.21406	3.81278	9.58687e-28	1.05709e-26
ENSMUSG00000033306	Lpp	-3.10166	7.10274	9.83785e-28	1.08317e-26
ENSMUSG00000024529	Lox	-12.1742	3.53006	9.90338e-28	1.08879e-26
ENSMUSG00000042804	Gpr153	-12.0395	3.39684	1.03754e-27	1.13736e-26
ENSMUSG00000017491	Rarb	-3.72155	4.8391	1.11814e-27	1.22215e-26
ENSMUSG00000073209	Klf14	-11.2813	2.64827	1.48425e-27	1.61995e-26
ENSMUSG00000057614	Gnai1	-4.01163	4.72702	1.49674e-27	1.63121e-26
ENSMUSG00000020032	Nuak1	-5.89416	5.4403	1.70665e-27	1.85728e-26
ENSMUSG00000004633	Chn2	-3.5389	5.10534	1.7261e-27	1.87573e-26
ENSMUSG00000051379	Flrt3	-4.2466	4.69687	1.75666e-27	1.90618e-26
ENSMUSG00000030064	Frmd4b	-2.36584	6.9976	1.81044e-27	1.9617e-26
ENSMUSG00000079277	Hoxd3	-11.3039	2.67147	2.15891e-27	2.33592e-26
ENSMUSG00000033287	Kctd17	-2.47174	6.59795	2.28056e-27	2.46399e-26
ENSMUSG00000059401	Mamld1	-7.30289	3.25863	2.30913e-27	2.49127e-26
ENSMUSG00000060487	Samd5	-6.18344	3.3727	2.64124e-27	2.84549e-26
ENSMUSG00000043251	Exoc3l	-2.34893	6.96018	2.70415e-27	2.90909e-26
ENSMUSG00000000530	Acvrl1	-5.73639	7.61972	2.79898e-27	3.0068e-26
ENSMUSG00000051243	Islr2	-7.70791	2.97468	3.89325e-27	4.17635e-26
ENSMUSG00000038648	Creb3l2	-2.23517	7.07143	4.90454e-27	5.25367e-26
ENSMUSG00000020911	Krt19	-11.5979	2.96109	5.08342e-27	5.43752e-26
ENSMUSG00000007207	Stx1a	-3.43348	4.96246	5.74917e-27	6.1409e-26
ENSMUSG00000040998	Npnt	-3.37271	5.46069	7.41624e-27	7.9103e-26
ENSMUSG00000030513	Pcsk6	-3.60558	4.93583	8.94753e-27	9.53007e-26
ENSMUSG00000032125	Robo4	-2.09408	7.94074	9.21739e-27	9.8036e-26
ENSMUSG00000001768	Rin2	-2.98648	5.97127	9.93476e-27	1.05516e-25
ENSMUSG00000032017	Grik4	-11.2683	2.63626	1.01358e-26	1.07499e-25
ENSMUSG00000036298	Slc2a13	-4.29004	4.35458	1.04887e-26	1.11086e-25
ENSMUSG00000045763	Basp1	-2.0655	7.66602	1.12324e-26	1.18628e-25
ENSMUSG00000070509	Rgma	-11.5928	2.95592	1.14368e-26	1.20616e-25
ENSMUSG00000045629	Sh3tc2	-5.50689	3.75151	1.26544e-26	1.33084e-25
ENSMUSG00000049521	Cdc42ep1	-6.67165	7.02423	1.45064e-26	1.52347e-25
ENSMUSG00000031891	Hsd11b2	-5.4156	3.71036	1.49191e-26	1.56463e-25
ENSMUSG00000025083	Afap1l2	-6.77464	3.94366	1.66479e-26	1.74351e-25
ENSMUSG00000021806	Nid2	-4.30757	7.65272	1.83466e-26	1.91873e-25
ENSMUSG00000024883	Rin1	-4.84559	4.35716	2.29786e-26	2.39647e-25
ENSMUSG00000051934	Spats2	-2.38051	6.89207	2.52266e-26	2.62727e-25
ENSMUSG00000067377	Tspan6	-2.15092	7.7338	2.8129e-26	2.92145e-25
ENSMUSG00000029094	Afap1	-3.74571	5.28788	3.35465e-26	3.4745e-25
ENSMUSG00000027792	Bche	-11.3518	2.71837	3.96849e-26	4.09332e-25
ENSMUSG00000037335	Hand1	-11.8933	3.25259	4.35537e-26	4.48006e-25
ENSMUSG00000050288	Fzd2	-4.13325	4.94018	4.44505e-26	4.56606e-25
ENSMUSG00000040584	Abcb1a	-11.2772	2.64372	4.69609e-26	4.81734e-25
ENSMUSG00000036103	Colec12	-4.29472	6.37034	4.70595e-26	4.82087e-25
ENSMUSG00000034781	Gna11	-2.11964	7.18837	5.01645e-26	5.13195e-25
ENSMUSG00000070871	Ccnyl1	-2.58497	6.52983	5.62196e-26	5.73578e-25
ENSMUSG00000001493	Meox1	-11.3761	2.74264	6.15226e-26	6.26829e-25
ENSMUSG00000059049	Frem1	-4.34511	4.59644	7.11902e-26	7.24346e-25
ENSMUSG00000021959	Lats2	-2.72051	6.58357	7.15213e-26	7.2673e-25
ENSMUSG00000025478	Dpysl4	-11.7494	3.11034	8.54076e-26	8.65487e-25
ENSMUSG00000019917	Sept10	-3.39642	5.83942	9.55093e-26	9.66549e-25
ENSMUSG00000026826	Nr4a2	-3.2345	5.17492	1.12785e-25	1.13831e-24
ENSMUSG00000078302	Foxd1	-11.6728	3.03516	1.13796e-25	1.14697e-24
ENSMUSG00000019256	Ahr	-3.10383	6.66818	1.6972e-25	1.70378e-24
ENSMUSG00000031788	Kifc3	-2.68459	5.79911	1.73342e-25	1.73782e-24
ENSMUSG00000030737	Slco2b1	-4.21836	5.75742	1.90711e-25	1.9094e-24
ENSMUSG00000038210	Hoxa11	-11.2248	2.59304	1.91532e-25	1.91507e-24
ENSMUSG00000033446	Lpar6	-2.57881	6.09134	1.92619e-25	1.92338e-24
ENSMUSG00000066842	Hmcn1	-3.59364	6.52947	2.01249e-25	2.00421e-24
ENSMUSG00000036459	Wtip	-2.83229	5.44825	2.03483e-25	2.02378e-24
ENSMUSG00000000531	Grasp	-2.36859	6.4599	2.44364e-25	2.42716e-24
ENSMUSG00000033082	Clec1a	-5.56169	3.55038	2.51462e-25	2.49436e-24
ENSMUSG00000004885	Crabp2	-7.55084	3.20226	2.67383e-25	2.64879e-24
ENSMUSG00000034258	Mfsd7c	-5.60017	3.37239	2.70134e-25	2.67251e-24
ENSMUSG00000027800	Tm4sf1	-5.11416	4.71329	2.75427e-25	2.72129e-24
ENSMUSG00000034761	Map4k5	-2.84658	7.3826	2.91634e-25	2.87764e-24
ENSMUSG00000022438	Parvb	-3.14848	7.52973	3.0387e-25	2.99444e-24
ENSMUSG00000019978	Epb4.1l2	-2.01172	8.16153	3.28586e-25	3.23375e-24
ENSMUSG00000050368	Hoxd10	-11.0299	2.40304	4.47687e-25	4.39435e-24
ENSMUSG00000057969	Sema3b	-11.1807	2.55077	4.49759e-25	4.40893e-24
ENSMUSG00000035283	Adrb1	-5.80122	5.80309	4.60262e-25	4.50601e-24
ENSMUSG00000048027	Rgmb	-3.70732	5.01544	4.69057e-25	4.58017e-24
ENSMUSG00000030206	Gsg1	-6.15979	3.23104	5.14771e-25	5.02002e-24
ENSMUSG00000038074	Fkbp14	-3.7025	4.76924	5.81303e-25	5.65415e-24
ENSMUSG00000022484	Hoxc10	-11.3949	2.76173	5.99749e-25	5.82603e-24
ENSMUSG00000062329	Cytl1	-11.5032	2.86709	6.13482e-25	5.94405e-24
ENSMUSG00000028341	Nr4a3	-7.83848	2.56741	6.25961e-25	6.05714e-24
ENSMUSG00000069806	Cacng7	-11.0077	2.38137	6.63093e-25	6.40819e-24
ENSMUSG00000024812	Tjp2	-2.15699	7.48308	7.23819e-25	6.97709e-24
ENSMUSG00000049420	Tmem200a	-10.9164	2.29149	7.94859e-25	7.65205e-24
ENSMUSG00000000901	Mmp11	-4.87287	4.50064	8.71251e-25	8.35533e-24
ENSMUSG00000007805	Twist2	-11.6838	3.04611	9.16359e-25	8.76553e-24
ENSMUSG00000014932	Yes1	-4.08046	6.84585	9.62464e-25	9.19484e-24
ENSMUSG00000002885	Cd97	-2.22498	6.90422	9.67436e-25	9.23059e-24
ENSMUSG00000021760	Gpx8	-5.13519	4.22955	1.00054e-24	9.53437e-24
ENSMUSG00000061524	Zic2	-10.9107	2.28564	1.03653e-24	9.86477e-24
ENSMUSG00000031965	Tbx20	-11.3818	2.74875	1.04014e-24	9.8866e-24
ENSMUSG00000042359	Osbpl6	-7.82894	2.55787	1.08207e-24	1.02721e-23
ENSMUSG00000040158	Tax1bp3	-2.50219	6.24865	1.15813e-24	1.09664e-23
ENSMUSG00000023009	Nckap5l	-2.31082	6.76324	1.1734e-24	1.1097e-23
ENSMUSG00000035954	Dock4	-4.27846	5.64344	1.17645e-24	1.11119e-23
ENSMUSG00000042961	Egflam	-11.1954	2.56528	1.1851e-24	1.11795e-23
ENSMUSG00000028883	Sema3a	-11.5759	2.93896	1.23523e-24	1.16378e-23
ENSMUSG00000050530	Fam171a1	-2.05184	7.39676	1.26142e-24	1.18697e-23
ENSMUSG00000036144	Meox2	-11.1385	2.50811	1.33762e-24	1.2571e-23
ENSMUSG00000037405	Icam1	-2.16908	7.53535	1.34736e-24	1.26466e-23
ENSMUSG00000028776	Tinagl1	-3.52619	6.27748	1.43457e-24	1.34484e-23
ENSMUSG00000030287	Itpr2	-2.47385	6.14975	1.5072e-24	1.41116e-23
ENSMUSG00000022676	Snai2	-7.14402	3.5585	1.59665e-24	1.49306e-23
ENSMUSG00000069171	Nr2f1	-4.8561	4.18389	1.65983e-24	1.55021e-23
ENSMUSG00000002944	Cd36	-4.19888	6.15794	1.75644e-24	1.6384e-23
ENSMUSG00000030116	Mfap5	-10.9605	2.33372	2.35473e-24	2.19375e-23
ENSMUSG00000051359	Ncald	-8.55238	2.41761	2.53588e-24	2.35959e-23
ENSMUSG00000057098	Ebf1	-4.88148	3.9671	2.73975e-24	2.54614e-23
ENSMUSG00000038156	Spon1	-4.97341	4.49303	2.77977e-24	2.57928e-23
ENSMUSG00000027547	Sall4	-11.0419	2.41455	3.68907e-24	3.41148e-23
ENSMUSG00000033361	Prrg3	-4.68925	6.15146	3.86949e-24	3.57392e-23
ENSMUSG00000032841	Prr5l	-2.68653	6.18635	4.20987e-24	3.88353e-23
ENSMUSG00000054435	Gimap4	-2.50986	6.4542	4.28758e-24	3.95036e-23
ENSMUSG00000035172	Plekhh3	-3.80587	4.3281	4.32241e-24	3.97757e-23
ENSMUSG00000071984	Fndc1	-6.68596	2.9018	5.63365e-24	5.17786e-23
ENSMUSG00000001946	Esam	-2.07217	8.53474	5.77103e-24	5.29764e-23
ENSMUSG00000022048	Dpysl2	-2.42331	7.35316	7.06016e-24	6.4731e-23
ENSMUSG00000040649	Rimklb	-11.5331	2.8979	7.66969e-24	7.02337e-23
ENSMUSG00000026235	Epha4	-4.63117	4.45155	7.90129e-24	7.21785e-23
ENSMUSG00000040562	Gstm2	-4.35659	4.3297	1.17708e-23	1.07266e-22
ENSMUSG00000049892	Rasd1	-2.95553	5.21051	1.19752e-23	1.08964e-22
ENSMUSG00000038777	Sema6c	-3.21289	5.95949	1.19861e-23	1.08964e-22
ENSMUSG00000058571	Gpc6	-5.64577	4.24306	1.20463e-23	1.09378e-22
ENSMUSG00000036885	Arhgef26	-3.84855	4.29525	1.42896e-23	1.29433e-22
ENSMUSG00000038463	Olfml2b	-7.01582	4.08457	1.45279e-23	1.31434e-22
ENSMUSG00000036553	Sh3tc1	-2.21869	6.65553	1.45511e-23	1.31486e-22
ENSMUSG00000020427	Igfbp3	-7.60544	7.52821	1.52373e-23	1.37521e-22
ENSMUSG00000009035	Tmem184b	-2.05589	7.71679	1.58346e-23	1.4274e-22
ENSMUSG00000038145	Snrk	-2.11214	7.96808	1.886e-23	1.69402e-22
ENSMUSG00000020181	Nav3	-5.31361	3.76246	1.92322e-23	1.72538e-22
ENSMUSG00000033420	Antxr1	-5.01312	3.96306	1.95709e-23	1.75367e-22
ENSMUSG00000017493	Igfbp4	-2.01486	10.4387	2.07767e-23	1.8595e-22
ENSMUSG00000033453	Adamts15	-11.9204	3.2795	2.13466e-23	1.90823e-22
ENSMUSG00000030103	Bhlhe40	-4.1083	4.48436	2.13969e-23	1.91046e-22
ENSMUSG00000044864	Ankrd50	-2.43038	7.38231	2.61388e-23	2.33107e-22
ENSMUSG00000032878	Ccdc85a	-11.2504	2.61884	2.65668e-23	2.36643e-22
ENSMUSG00000052911	Lamb2	-2.46007	6.48538	2.95724e-23	2.63103e-22
ENSMUSG00000030605	Mfge8	-1.89846	7.96591	3.50135e-23	3.11144e-22
ENSMUSG00000034324	Tmem132c	-11.7558	3.11728	3.57173e-23	3.17023e-22
ENSMUSG00000036545	Adamts2	-11.7699	3.13134	3.85986e-23	3.42192e-22
ENSMUSG00000038203	Hoxa13	-10.7561	2.13554	3.89015e-23	3.44471e-22
ENSMUSG00000032368	Zic1	-11.4653	2.83132	4.16428e-23	3.68311e-22
ENSMUSG00000037016	Frem2	-7.09473	3.87775	4.44656e-23	3.92815e-22
ENSMUSG00000016262	Sertad4	-11.5747	2.93916	4.74435e-23	4.18138e-22
ENSMUSG00000025959	Klf7	-2.76069	5.50096	5.19799e-23	4.57582e-22
ENSMUSG00000074971	Fibin	-11.8359	3.19622	5.79132e-23	5.07433e-22
ENSMUSG00000020439	Smtn	-2.21151	6.83808	6.33633e-23	5.5454e-22
ENSMUSG00000079523	Tmsb10	-2.17256	9.99668	6.5186e-23	5.69827e-22
ENSMUSG00000038679	Trps1	-3.72895	4.55421	7.61535e-23	6.63383e-22
ENSMUSG00000028273	Pdlim5	-2.2929	6.85263	7.64386e-23	6.65096e-22
ENSMUSG00000015243	Abca1	-2.26232	7.91666	9.34599e-23	8.10381e-22
ENSMUSG00000047881	Rell1	-2.63503	6.01633	9.60233e-23	8.31648e-22
ENSMUSG00000001089	Luzp1	-2.28017	7.21971	9.71911e-23	8.40792e-22
ENSMUSG00000026676	Ccdc3	-11.049	2.41952	1.02251e-22	8.8355e-22
ENSMUSG00000030342	Cd9	-2.00237	7.39728	1.04883e-22	9.05248e-22
ENSMUSG00000029664	Tfpi2	-5.87984	2.95152	1.16244e-22	9.99862e-22
ENSMUSG00000027996	Sfrp2	-3.95724	4.47013	1.18093e-22	1.0146e-21
ENSMUSG00000057722	Lepr	-6.5446	4.05814	1.26894e-22	1.08897e-21
ENSMUSG00000048960	Prex2	-4.19552	6.80288	1.3348e-22	1.14418e-21
ENSMUSG00000034686	Prr7	-6.42985	2.86296	1.345e-22	1.15161e-21
ENSMUSG00000039578	Fam190a	-4.70954	3.56557	1.61003e-22	1.37696e-21
ENSMUSG00000029673	Auts2	-2.90284	5.41669	1.76237e-22	1.50383e-21
ENSMUSG00000039835	Nhsl1	-2.64277	5.97393	1.81021e-22	1.54289e-21
ENSMUSG00000022150	Dab2	-5.47154	8.95608	1.88161e-22	1.60193e-21
ENSMUSG00000052133	Sema5b	-10.6761	2.05791	1.91848e-22	1.63147e-21
ENSMUSG00000045871	Slitrk6	-11.089	2.46143	2.04611e-22	1.73804e-21
ENSMUSG00000044167	Foxo1	-2.17438	6.61164	2.07216e-22	1.75818e-21
ENSMUSG00000041633	Kctd12b	-3.08326	5.65061	2.20453e-22	1.86627e-21
ENSMUSG00000024011	Pi16	-4.18944	4.23254	2.36255e-22	1.99554e-21
ENSMUSG00000056749	Nfil3	-3.4813	5.07124	2.37856e-22	2.00681e-21
ENSMUSG00000055538	Zcchc24	-2.18686	6.66585	2.70698e-22	2.28134e-21
ENSMUSG00000000120	Ngfr	-11.5098	2.87463	2.84119e-22	2.39176e-21
ENSMUSG00000029781	Fkbp9	-1.8455	7.89453	3.5077e-22	2.94953e-21
ENSMUSG00000027253	Lrp4	-3.20445	5.225	3.53377e-22	2.96813e-21
ENSMUSG00000004044	Ptrf	-2.15554	8.28443	3.74138e-22	3.139e-21
ENSMUSG00000026043	Col3a1	-9.68836	8.97222	3.91052e-22	3.27724e-21
ENSMUSG00000036158	Prickle1	-2.23567	6.3861	4.25244e-22	3.55981e-21
ENSMUSG00000018830	Myh11	-9.09657	2.95306	4.7392e-22	3.95847e-21
ENSMUSG00000035566	Pcdh17	-8.21925	7.07812	4.91931e-22	4.09524e-21
ENSMUSG00000031803	B3gnt3	-3.94247	4.81994	5.19668e-22	4.31658e-21
ENSMUSG00000003934	Efnb3	-3.78399	4.41756	5.60648e-22	4.65183e-21
ENSMUSG00000026482	Rgl1	-1.9221	7.19374	5.76977e-22	4.78203e-21
ENSMUSG00000023224	Serping1	-5.31128	3.36866	5.9513e-22	4.92162e-21
ENSMUSG00000074206	Adh6b	-11.213	2.57959	6.09023e-22	5.03097e-21
ENSMUSG00000035356	Nfkbiz	-4.10918	6.53668	6.20252e-22	5.1181e-21
ENSMUSG00000001029	Icam2	-2.03328	7.47649	7.22383e-22	5.94127e-21
ENSMUSG00000032875	Arhgef17	-2.20241	6.75649	7.41374e-22	6.09079e-21
ENSMUSG00000042439	Zfp532	-2.97615	6.61131	8.87986e-22	7.27935e-21
ENSMUSG00000029135	Fosl2	-2.22905	6.58973	9.68715e-22	7.93248e-21
ENSMUSG00000053560	Ier2	-1.9975	7.72682	9.79601e-22	8.01288e-21
ENSMUSG00000046447	Camk2n1	-4.98833	4.27269	1.02395e-21	8.36656e-21
ENSMUSG00000027381	Bcl2l11	-2.09691	6.33944	1.03743e-21	8.46745e-21
ENSMUSG00000063600	Egfem1	-10.5962	1.97983	1.12198e-21	9.12782e-21
ENSMUSG00000016458	Wt1	-11.2521	2.6215	1.1444e-21	9.3001e-21
ENSMUSG00000028412	Slc44a1	-2.4427	6.06666	1.17921e-21	9.57262e-21
ENSMUSG00000031273	Col4a6	-6.81659	3.42852	1.45518e-21	1.17874e-20
ENSMUSG00000024420	Zfp521	-2.30155	7.38854	1.63367e-21	1.3219e-20
ENSMUSG00000020186	Csrp2	-1.93395	7.28528	2.18333e-21	1.76097e-20
ENSMUSG00000020467	Efemp1	-5.64633	3.3384	2.21705e-21	1.78625e-20
ENSMUSG00000039115	Itga9	-2.15683	7.3621	2.44243e-21	1.96572e-20
ENSMUSG00000050064	Zfp697	-3.65519	4.5011	2.52119e-21	2.02478e-20
ENSMUSG00000027030	Stk39	-3.09191	4.75468	2.54078e-21	2.03833e-20
ENSMUSG00000000058	Cav2	-2.98915	5.4691	2.61383e-21	2.09469e-20
ENSMUSG00000027221	Chst1	-4.82981	4.05396	2.78698e-21	2.2287e-20
ENSMUSG00000031239	Itm2a	-2.07069	7.32869	3.1381e-21	2.50414e-20
ENSMUSG00000041046	Ramp3	-6.86111	2.51897	3.2519e-21	2.5922e-20
ENSMUSG00000027520	Zdbf2	-2.86033	5.0739	3.55293e-21	2.82916e-20
ENSMUSG00000029070	Mxra8	-5.10165	4.19853	3.90415e-21	3.10553e-20
ENSMUSG00000037347	Chst7	-4.99695	4.52885	4.90608e-21	3.89764e-20
ENSMUSG00000033730	Egr3	-11.1579	2.53053	4.91033e-21	3.89764e-20
ENSMUSG00000025978	Rftn2	-2.97826	4.87315	5.0295e-21	3.98802e-20
ENSMUSG00000086266	Igf2as	-2.9324	5.39364	5.32944e-21	4.21694e-20
ENSMUSG00000022054	Nefm	-11.6089	2.97292	5.69722e-21	4.50321e-20
ENSMUSG00000030492	Slc7a9	-10.4829	1.87061	5.87428e-21	4.6334e-20
ENSMUSG00000031214	Ophn1	-2.66957	5.62653	6.03392e-21	4.75433e-20
ENSMUSG00000027200	Sema6d	-4.62473	7.61635	6.34394e-21	4.99336e-20
ENSMUSG00000005958	Ephb3	-5.02133	3.48756	6.49475e-21	5.10671e-20
ENSMUSG00000020092	X99384	-5.45327	8.01902	6.59104e-21	5.177e-20
ENSMUSG00000022257	Laptm4b	-1.83066	7.46288	7.34352e-21	5.76202e-20
ENSMUSG00000040711	Sh3pxd2b	-1.81904	7.92966	7.37605e-21	5.7815e-20
ENSMUSG00000044365	Cxxc4	-11.0494	2.42137	8.5003e-21	6.64883e-20
ENSMUSG00000031841	Cdh13	-10.7642	2.14119	8.72117e-21	6.81449e-20
ENSMUSG00000016758	Bik	-4.77914	3.24992	9.32665e-21	7.28003e-20
ENSMUSG00000047907	Tshz2	-10.8419	2.21804	9.44882e-21	7.36773e-20
ENSMUSG00000037552	Plekhg2	-1.9673	7.15864	9.97206e-21	7.75157e-20
ENSMUSG00000071847	Apcdd1	-3.66568	4.69767	1.06858e-20	8.29781e-20
ENSMUSG00000048200	Efcab4a	-3.07224	5.04738	1.11504e-20	8.64964e-20
ENSMUSG00000056486	Chn1	-3.25122	4.76226	1.17395e-20	9.09719e-20
ENSMUSG00000033295	Ptprf	-2.10511	7.08281	1.23668e-20	9.57344e-20
ENSMUSG00000049107	Ntf3	-10.5111	1.89837	1.27838e-20	9.88609e-20
ENSMUSG00000000303	Cdh1	-7.4086	3.06649	1.2897e-20	9.96333e-20
ENSMUSG00000032737	Inppl1	-1.83591	7.40442	1.37428e-20	1.06059e-19
ENSMUSG00000029765	Plxna4	-3.94413	4.31534	1.57223e-20	1.21086e-19
ENSMUSG00000018906	P4ha2	-4.48475	4.13107	1.92908e-20	1.48417e-19
ENSMUSG00000002633	Shh	-11.4557	2.82283	2.05285e-20	1.57777e-19
ENSMUSG00000038143	Stox2	-4.33872	6.15009	2.19194e-20	1.68295e-19
ENSMUSG00000026678	Rgs5	-11.3273	2.69648	2.25495e-20	1.72956e-19
ENSMUSG00000048537	Phldb1	-2.02721	6.60375	2.35043e-20	1.79927e-19
ENSMUSG00000028031	Dkk2	-5.94615	3.26414	2.35399e-20	1.80001e-19
ENSMUSG00000038112	AW551984	-6.65376	3.59429	2.43553e-20	1.86046e-19
ENSMUSG00000026153	Fam135a	-3.3686	5.73151	2.50287e-20	1.90996e-19
ENSMUSG00000010047	Hyal2	-1.84242	7.63878	2.5076e-20	1.91163e-19
ENSMUSG00000035357	Pdzrn3	-5.18771	3.86101	2.73243e-20	2.07881e-19
ENSMUSG00000031511	Arhgef7	-1.78863	8.18428	2.73877e-20	2.08152e-19
ENSMUSG00000020905	Usp43	-5.16775	2.78704	2.92873e-20	2.22365e-19
ENSMUSG00000054404	Slfn5	-2.98221	5.05647	2.93692e-20	2.22761e-19
ENSMUSG00000039031	Arhgap18	-2.21107	7.46898	2.99197e-20	2.26707e-19
ENSMUSG00000057880	Abat	-5.9062	2.70034	3.59938e-20	2.72183e-19
ENSMUSG00000029546	Uncx	-10.4443	1.83369	3.61337e-20	2.72965e-19
ENSMUSG00000035165	Kcne3	-4.95911	4.29295	3.82801e-20	2.8889e-19
ENSMUSG00000068522	Aard	-10.5674	1.95284	3.93484e-20	2.96654e-19
ENSMUSG00000037605	Lphn3	-4.82316	3.0856	3.95315e-20	2.97735e-19
ENSMUSG00000041390	Mdfic	-2.56794	5.52458	4.73149e-20	3.55287e-19
ENSMUSG00000026425	Srgap2	-1.80801	7.32676	4.9478e-20	3.71159e-19
ENSMUSG00000028121	Bcar3	-3.95691	4.02047	4.97662e-20	3.72948e-19
ENSMUSG00000003948	Mmd	-1.80449	7.15723	5.21986e-20	3.90411e-19
ENSMUSG00000032491	Nradd	-3.1949	4.69769	5.29423e-20	3.95566e-19
ENSMUSG00000035459	Stab2	-3.78497	7.91637	5.54365e-20	4.1379e-19
ENSMUSG00000068036	Mllt4	-2.45845	7.71957	5.60495e-20	4.1795e-19
ENSMUSG00000020902	Ntn1	-5.78177	3.89338	5.78679e-20	4.31081e-19
ENSMUSG00000042985	Upk3b	-11.2165	2.58817	5.94596e-20	4.425e-19
ENSMUSG00000028082	Sh3d19	-2.19497	6.02	6.17589e-20	4.58702e-19
ENSMUSG00000036402	Gng12	-1.81432	7.104	6.24592e-20	4.63445e-19
ENSMUSG00000019890	Nts	-10.693	2.07061	7.13974e-20	5.28721e-19
ENSMUSG00000010660	Plcd1	-5.37978	4.27067	7.81602e-20	5.77662e-19
ENSMUSG00000031480	Thsd1	-1.85248	8.29418	8.41624e-20	6.21411e-19
ENSMUSG00000037892	Pcdh18	-7.03271	4.33978	8.5729e-20	6.32357e-19
ENSMUSG00000008136	Fhl2	-4.4979	3.64071	8.6091e-20	6.34403e-19
ENSMUSG00000026840	Lamc3	-7.18387	2.83604	8.86232e-20	6.52423e-19
ENSMUSG00000041695	Kcnj2	-3.65319	4.2348	8.87867e-20	6.52986e-19
ENSMUSG00000030447	Cyfip1	-1.77115	8.23347	9.19922e-20	6.759e-19
ENSMUSG00000027860	Vangl1	-2.50597	5.2503	9.36023e-20	6.87057e-19
ENSMUSG00000022686	B3gnt5	-3.79533	5.07989	9.38952e-20	6.88534e-19
ENSMUSG00000049044	Rapgef4	-3.73955	4.17842	1.0288e-19	7.53686e-19
ENSMUSG00000025809	Itgb1	-1.86602	10.487	1.09796e-19	8.03568e-19
ENSMUSG00000000489	Pdgfb	-1.84461	7.12489	1.14507e-19	8.37227e-19
ENSMUSG00000039735	Fnbp1l	-2.59552	7.83355	1.30566e-19	9.52787e-19
ENSMUSG00000045534	Kcna5	-6.58326	3.21098	1.32082e-19	9.62915e-19
ENSMUSG00000047945	Marcksl1	-1.84243	10.0941	1.36869e-19	9.96848e-19
ENSMUSG00000021453	Gadd45g	-2.81	5.46632	1.38711e-19	1.00928e-18
ENSMUSG00000049775	Tmsb4x	-2.52981	11.3681	1.42428e-19	1.03532e-18
ENSMUSG00000030351	Tspan11	-10.4891	1.87391	1.53471e-19	1.11452e-18
ENSMUSG00000050989	Sepn1	-1.8793	7.59088	1.57097e-19	1.13975e-18
ENSMUSG00000037014	Sstr4	-10.1856	1.58102	1.58136e-19	1.14618e-18
ENSMUSG00000016763	Scube1	-5.24659	4.08908	1.58803e-19	1.1499e-18
ENSMUSG00000055609	Hba-x	-5.51049	6.70543	1.69071e-19	1.22308e-18
ENSMUSG00000037606	Osbpl5	-2.49052	5.44165	1.77789e-19	1.28491e-18
ENSMUSG00000032487	Ptgs2	-7.58746	3.55037	1.87099e-19	1.35089e-18
ENSMUSG00000036596	Cpz	-10.6178	2.00347	1.96984e-19	1.41953e-18
ENSMUSG00000010803	Gabra1	-10.2176	1.61399	2.21116e-19	1.59191e-18
ENSMUSG00000026814	Eng	-1.73438	9.35667	2.35034e-19	1.69049e-18
ENSMUSG00000034485	Uaca	-2.14957	6.96281	2.54113e-19	1.82597e-18
ENSMUSG00000026479	Lamc2	-6.38072	3.17819	2.64901e-19	1.90035e-18
ENSMUSG00000011263	Exoc3l2	-2.5306	6.01565	2.66684e-19	1.91081e-18
ENSMUSG00000026610	Esrrg	-7.91408	1.79935	2.79207e-19	1.99863e-18
ENSMUSG00000043668	Tox3	-6.59676	2.57537	3.15666e-19	2.25532e-18
ENSMUSG00000069833	Ahnak	-3.17372	7.53031	3.19425e-19	2.28e-18
ENSMUSG00000029084	Cd38	-3.49344	6.91788	3.22672e-19	2.30099e-18
ENSMUSG00000030772	Dkk3	-6.54095	2.50778	3.57129e-19	2.54429e-18
ENSMUSG00000031963	Bmper	-10.7385	2.12076	3.70452e-19	2.63671e-18
ENSMUSG00000001349	Cnn1	-10.4919	1.88038	3.81259e-19	2.71105e-18
ENSMUSG00000027966	Col11a1	-4.22613	4.31986	3.8627e-19	2.74409e-18
ENSMUSG00000029844	Hoxa1	-5.35381	2.96131	4.13691e-19	2.93057e-18
ENSMUSG00000022454	Nell2	-10.5481	1.93518	4.71523e-19	3.33396e-18
ENSMUSG00000019831	Wasf1	-4.71863	4.08687	5.08422e-19	3.5881e-18
ENSMUSG00000020422	Tns3	-2.23032	6.63137	5.18788e-19	3.65782e-18
ENSMUSG00000052584	Serp2	-10.1364	1.53396	5.38773e-19	3.79517e-18
ENSMUSG00000032714	Syde1	-2.31202	5.45184	6.5206e-19	4.58028e-18
ENSMUSG00000062393	Dgkk	-5.83511	3.33577	6.92653e-19	4.86087e-18
ENSMUSG00000020241	Col6a2	-6.12058	4.52915	7.74064e-19	5.42206e-18
ENSMUSG00000070047	Fat1	-2.92787	5.55761	7.92954e-19	5.54403e-18
ENSMUSG00000019539	Rcn3	-1.76874	7.67338	8.29234e-19	5.7923e-18
ENSMUSG00000033006	Sox10	-10.6904	2.07213	9.35966e-19	6.53175e-18
ENSMUSG00000041845	Rhod	-5.08411	3.4854	9.70859e-19	6.76269e-18
ENSMUSG00000019558	Slc6a8	-3.53181	4.28552	1.19099e-18	8.26538e-18
ENSMUSG00000022485	Hoxc5	-10.449	1.83999	1.52872e-18	1.05896e-17
ENSMUSG00000050953	Gja1	-1.72963	7.37572	1.55688e-18	1.07748e-17
ENSMUSG00000062929	Cfl2	-2.23013	6.76838	1.63588e-18	1.13111e-17
ENSMUSG00000031196	F8	-4.30462	3.44833	1.65645e-18	1.14427e-17
ENSMUSG00000032846	Zswim6	-2.17334	5.94312	1.69959e-18	1.173e-17
ENSMUSG00000023460	Rab12	-1.83125	6.89548	1.85379e-18	1.27707e-17
ENSMUSG00000029231	Pdgfra	-5.45836	5.10842	2.03794e-18	1.40136e-17
ENSMUSG00000075324	Fign	-7.04603	3.24698	2.24549e-18	1.54126e-17
ENSMUSG00000027004	Frzb	-10.5709	1.95736	2.27325e-18	1.55889e-17
ENSMUSG00000020644	Id2	-3.06255	6.70481	2.38354e-18	1.63303e-17
ENSMUSG00000027082	Tfpi	-1.86593	7.38402	2.47862e-18	1.69508e-17
ENSMUSG00000036989	Trim3	-2.14997	5.80196	2.56873e-18	1.7551e-17
ENSMUSG00000038387	Rras	-1.97489	6.06832	2.58119e-18	1.76201e-17
ENSMUSG00000026414	Tnnt2	-10.4061	1.79736	2.67131e-18	1.82188e-17
ENSMUSG00000030787	Lyve1	-4.45813	6.82586	2.71847e-18	1.85236e-17
ENSMUSG00000054675	Tmem119	-2.5674	5.65604	2.86224e-18	1.94503e-17
ENSMUSG00000031748	Gnao1	-5.19553	2.82144	2.96114e-18	2.01042e-17
ENSMUSG00000079037	Prnp	-2.12437	5.76955	2.98714e-18	2.02624e-17
ENSMUSG00000032679	Cd59a	-2.42639	5.77092	3.27091e-18	2.21472e-17
ENSMUSG00000067276	Capn6	-5.02385	4.6063	3.39629e-18	2.29547e-17
ENSMUSG00000063077	Kif1b	-2.04424	7.27835	3.7855e-18	2.55623e-17
ENSMUSG00000068566	Myadm	-1.89634	7.52935	3.84943e-18	2.59707e-17
ENSMUSG00000038668	Lpar1	-3.67993	5.05136	3.88084e-18	2.61591e-17
ENSMUSG00000061666	Gdpd1	-2.20314	5.47177	3.93468e-18	2.64982e-17
ENSMUSG00000039713	Plekhg5	-1.73121	7.08082	3.94959e-18	2.65636e-17
ENSMUSG00000022246	Rai14	-2.3845	7.57766	3.9796e-18	2.67288e-17
ENSMUSG00000031216	Stard8	-2.97082	6.83685	4.83069e-18	3.24161e-17
ENSMUSG00000039278	Pcsk1n	-10.0253	1.42846	4.92962e-18	3.30085e-17
ENSMUSG00000050447	Lypd6	-6.6476	3.27701	4.93215e-18	3.30085e-17
ENSMUSG00000001819	Hoxd13	-10.603	1.98875	5.18631e-18	3.46785e-17
ENSMUSG00000055409	Nell1	-10.1163	1.5165	5.3245e-18	3.55709e-17
ENSMUSG00000022451	Twf1	-1.75754	7.00423	5.56977e-18	3.71764e-17
ENSMUSG00000021759	Ppap2a	-3.57246	5.36912	5.57723e-18	3.71931e-17
ENSMUSG00000062515	Fabp4	-3.5445	5.07597	6.02157e-18	4.0085e-17
ENSMUSG00000052632	Asap2	-2.17997	6.5188	6.06576e-18	4.03435e-17
ENSMUSG00000047786	Lix1	-5.97525	2.78023	6.54201e-18	4.34341e-17
ENSMUSG00000035107	Dcbld2	-2.63472	5.06105	7.05755e-18	4.67742e-17
ENSMUSG00000020432	Tcn2	-2.1281	7.31373	7.99361e-18	5.29312e-17
ENSMUSG00000028278	Rragd	-6.03713	3.24377	8.11355e-18	5.36781e-17
ENSMUSG00000020029	Nudt4	-1.66509	7.86788	8.33815e-18	5.5067e-17
ENSMUSG00000027805	Pfn2	-3.67152	4.3367	8.77915e-18	5.78776e-17
ENSMUSG00000030557	Mef2a	-1.76767	7.71248	9.27946e-18	6.10688e-17
ENSMUSG00000025265	Fgd1	-2.26336	5.33194	9.58835e-18	6.30463e-17
ENSMUSG00000049382	Krt8	-5.082	4.38952	9.80283e-18	6.44002e-17
ENSMUSG00000021379	Id4	-6.50999	1.8088	1.00794e-17	6.61014e-17
ENSMUSG00000042499	Hoxd11	-10.2695	1.66449	1.06384e-17	6.9646e-17
ENSMUSG00000021765	Fst	-10.357	1.75059	1.27483e-17	8.33856e-17
ENSMUSG00000032289	Thsd4	-2.77508	5.07522	1.28076e-17	8.37007e-17
ENSMUSG00000089762	Ier5l	-2.85733	4.72551	1.29741e-17	8.4715e-17
ENSMUSG00000026014	Raph1	-2.71331	5.06122	1.44392e-17	9.41183e-17
ENSMUSG00000048706	D4Bwg0951e	-5.52485	2.95537	1.6377e-17	1.06472e-16
ENSMUSG00000063889	Crem	-2.93844	5.15513	1.64398e-17	1.06766e-16
ENSMUSG00000031367	Ap1s2	-2.63724	5.33082	1.64507e-17	1.06766e-16
ENSMUSG00000033722	BC034090	-4.18959	3.43269	1.66512e-17	1.07974e-16
ENSMUSG00000039607	Rbms3	-5.99698	4.55335	1.73235e-17	1.12139e-16
ENSMUSG00000025529	Zfp711	-2.68164	5.17128	1.73772e-17	1.12391e-16
ENSMUSG00000027932	Slc27a3	-3.41103	4.30005	1.74374e-17	1.12683e-16
ENSMUSG00000001657	Hoxc8	-10.2534	1.65047	1.78916e-17	1.15518e-16
ENSMUSG00000030499	Kctd15	-3.45343	4.17133	1.89974e-17	1.22447e-16
ENSMUSG00000020614	Fam20a	-10.1259	1.52497	1.92807e-17	1.24061e-16
ENSMUSG00000039683	Sdk1	-4.04419	3.71415	1.93937e-17	1.24681e-16
ENSMUSG00000031996	Aplp2	-1.59279	9.56306	2.05387e-17	1.31929e-16
ENSMUSG00000045680	Tcf21	-10.3583	1.75288	2.15428e-17	1.3826e-16
ENSMUSG00000048218	Amigo2	-2.35594	6.06666	2.22445e-17	1.42642e-16
ENSMUSG00000020841	Cpd	-1.93524	8.67945	2.49423e-17	1.59805e-16
ENSMUSG00000021306	Gpr137b	-2.14856	5.58777	2.5339e-17	1.62209e-16
ENSMUSG00000044469	Tnfaip8l1	-2.70787	5.00186	2.53783e-17	1.62321e-16
ENSMUSG00000037095	Lrg1	-10.0791	1.47715	2.58566e-17	1.6524e-16
ENSMUSG00000075394	Hoxc4	-6.14911	2.37436	2.99926e-17	1.91346e-16
ENSMUSG00000014329	Bicc1	-4.63407	3.41354	3.11635e-17	1.98311e-16
ENSMUSG00000029298	Gbp9	-3.45524	4.83344	3.12905e-17	1.9895e-16
ENSMUSG00000061689	Dlgap4	-1.73372	7.17462	3.26901e-17	2.07673e-16
ENSMUSG00000026600	Soat1	-1.83432	6.4544	3.37652e-17	2.13909e-16
ENSMUSG00000081683	Fzd10	-9.96305	1.36576	3.37855e-17	2.13909e-16
ENSMUSG00000066026	Dhrs3	-2.20736	6.31861	3.50656e-17	2.21826e-16
ENSMUSG00000024743	Syt7	-3.79491	3.75366	3.58506e-17	2.26601e-16
ENSMUSG00000026459	Myog	-6.51873	2.48704	3.67305e-17	2.31772e-16
ENSMUSG00000021835	Bmp4	-6.20757	5.38947	4.03197e-17	2.53994e-16
ENSMUSG00000031224	Magee2	-3.34406	4.01654	4.29502e-17	2.70111e-16
ENSMUSG00000051212	Gpr183	-5.43975	4.95014	4.53808e-17	2.85158e-16
ENSMUSG00000022055	Nefl	-10.5132	1.90299	4.55504e-17	2.85985e-16
ENSMUSG00000015305	Sash1	-1.80468	6.78403	4.74921e-17	2.97678e-16
ENSMUSG00000006932	Ctnnb1	-1.60935	11.0636	4.86754e-17	3.04841e-16
ENSMUSG00000025105	Bnc1	-10.5503	1.9385	5.21796e-17	3.26242e-16
ENSMUSG00000021025	Nfkbia	-2.42136	6.80633	5.30009e-17	3.31101e-16
ENSMUSG00000046491	C1qtnf2	-9.72308	1.13671	5.42432e-17	3.3858e-16
ENSMUSG00000035828	Pim3	-1.83559	6.98908	5.8387e-17	3.63238e-16
ENSMUSG00000027435	Cd93	-1.76238	9.98979	6.34395e-17	3.94017e-16
ENSMUSG00000037621	Atoh8	-5.30871	3.01977	6.39604e-17	3.96608e-16
ENSMUSG00000030852	Tacc2	-1.89931	6.04187	7.00083e-17	4.3374e-16
ENSMUSG00000022844	Pdia5	-1.88976	6.27673	7.35892e-17	4.5555e-16
ENSMUSG00000014599	Csf1	-2.29704	5.20969	7.60798e-17	4.70192e-16
ENSMUSG00000020178	Adora2a	-1.95839	6.48809	8.83609e-17	5.45643e-16
ENSMUSG00000021493	Pdlim7	-1.63846	7.09543	9.21668e-17	5.68678e-16
ENSMUSG00000026921	Egfl7	-1.65243	9.35422	9.28212e-17	5.72245e-16
ENSMUSG00000035451	Foxa1	-6.20439	2.18205	9.35554e-17	5.76298e-16
ENSMUSG00000021943	Gdf10	-10.0425	1.44764	9.5091e-17	5.85277e-16
ENSMUSG00000031737	Irx5	-10.7462	2.12619	1.03935e-16	6.39189e-16
ENSMUSG00000028645	Slc2a1	-1.64503	8.63893	1.10602e-16	6.79076e-16
ENSMUSG00000020990	Cdkl1	-4.62714	2.94717	1.23703e-16	7.58275e-16
ENSMUSG00000003070	Efna2	-3.81853	3.54495	1.43841e-16	8.80995e-16
ENSMUSG00000028871	Rspo1	-6.75052	1.5136	1.44088e-16	8.81791e-16
ENSMUSG00000072944	Nup62cl	-10.4411	1.83277	1.45253e-16	8.88195e-16
ENSMUSG00000054256	Msi1	-3.77494	3.76835	1.49183e-16	9.11487e-16
ENSMUSG00000004771	Rab11a	-1.58556	8.29502	1.51e-16	9.21837e-16
ENSMUSG00000020473	Aebp1	-2.72007	4.58573	1.59266e-16	9.7151e-16
ENSMUSG00000002365	Snx9	-1.58938	7.62836	1.62682e-16	9.90735e-16
ENSMUSG00000027474	BC020535	-1.71496	7.07001	1.70316e-16	1.03639e-15
ENSMUSG00000041570	Camsap2	-1.94926	6.72792	1.79628e-16	1.09217e-15
ENSMUSG00000029392	Rilpl1	-2.36534	5.72071	1.86954e-16	1.13487e-15
ENSMUSG00000002059	Rab34	-3.77863	4.30383	1.90014e-16	1.15252e-15
ENSMUSG00000071176	Arhgef10	-2.16817	6.26392	1.91344e-16	1.15965e-15
ENSMUSG00000037972	Snn	-1.8033	7.15985	1.97205e-16	1.19324e-15
ENSMUSG00000011589	Fsd1	-10.3164	1.70678	1.99395e-16	1.20552e-15
ENSMUSG00000042694	Obfc1	-1.9874	5.79908	2.35706e-16	1.42162e-15
ENSMUSG00000038146	Notch3	-2.1335	6.03813	2.44532e-16	1.47367e-15
ENSMUSG00000025407	Gli1	-4.78105	3.0436	2.44799e-16	1.47409e-15
ENSMUSG00000022371	Col14a1	-5.27458	3.53041	2.58019e-16	1.55245e-15
ENSMUSG00000025558	Dock9	-2.28013	7.12721	2.6317e-16	1.58218e-15
ENSMUSG00000038576	Susd4	-3.70166	3.94371	2.68272e-16	1.61156e-15
ENSMUSG00000062609	Kcnj15	-5.58132	2.52347	2.81131e-16	1.68611e-15
ENSMUSG00000034640	Tiparp	-2.34181	5.25452	3.04509e-16	1.82487e-15
ENSMUSG00000071001	Hrct1	-9.8679	1.27646	3.08393e-16	1.84667e-15
ENSMUSG00000020300	Cpeb4	-1.99974	5.62473	3.27788e-16	1.96124e-15
ENSMUSG00000027832	Ptx3	-9.85074	1.26422	3.58835e-16	2.14359e-15
ENSMUSG00000032744	Heyl	-6.23974	3.32357	3.81072e-16	2.27462e-15
ENSMUSG00000062012	Zfp13	-3.51615	3.63774	3.82045e-16	2.27862e-15
ENSMUSG00000028565	Nfia	-2.57219	5.15434	3.86932e-16	2.30593e-15
ENSMUSG00000090084	Srpx	-9.92943	1.33977	4.49322e-16	2.66716e-15
ENSMUSG00000048915	Efna5	-6.72241	2.38404	4.69525e-16	2.78488e-15
ENSMUSG00000021838	Samd4	-4.11575	3.95388	4.74299e-16	2.81098e-15
ENSMUSG00000035878	Agphd1	-3.71587	3.33751	4.77419e-16	2.82724e-15
ENSMUSG00000030555	Ttc23	-2.28632	5.10734	4.92855e-16	2.91635e-15
ENSMUSG00000002732	Fkbp7	-2.63846	4.80115	5.083e-16	3.00537e-15
ENSMUSG00000058297	Spock2	-2.82912	4.36418	5.30734e-16	3.12816e-15
ENSMUSG00000048332	Lhfp	-3.77933	3.39553	5.71546e-16	3.36343e-15
ENSMUSG00000015647	Lama5	-2.10355	6.08287	5.76321e-16	3.38888e-15
ENSMUSG00000043252	Tmem64	-1.61546	7.36417	6.03589e-16	3.54644e-15
ENSMUSG00000025950	Idh1	-1.67467	6.99716	7.03544e-16	4.12727e-15
ENSMUSG00000021477	Ctsl	-2.12511	8.04821	7.70411e-16	4.51249e-15
ENSMUSG00000031451	Gas6	-5.04066	7.52895	7.77325e-16	4.5459e-15
ENSMUSG00000032363	Adamts7	-5.59266	4.02361	8.13165e-16	4.7481e-15
ENSMUSG00000052560	Cpne8	-4.00844	4.70831	8.53003e-16	4.97684e-15
ENSMUSG00000040624	Plekhg1	-2.66689	6.50051	8.70652e-16	5.07314e-15
ENSMUSG00000018672	Copz2	-3.62185	3.72142	8.70859e-16	5.07314e-15
ENSMUSG00000039234	Sec24d	-2.53067	5.62343	9.47895e-16	5.50909e-15
ENSMUSG00000025666	Tmem47	-3.59081	4.93906	9.68153e-16	5.62247e-15
ENSMUSG00000018427	Ypel2	-2.77692	5.93651	1.02395e-15	5.93733e-15
ENSMUSG00000019850	Tnfaip3	-3.19646	6.15768	1.07508e-15	6.22902e-15
ENSMUSG00000024134	Six2	-9.85966	1.27111	1.13992e-15	6.5996e-15
ENSMUSG00000058672	Tubb2a	-2.4588	6.31113	1.16301e-15	6.7281e-15
ENSMUSG00000004105	Angptl2	-2.48171	5.07102	1.1784e-15	6.81183e-15
ENSMUSG00000045672	Col27a1	-3.55069	3.87156	1.21715e-15	7.01967e-15
ENSMUSG00000025608	Podxl	-1.52001	8.91224	1.28659e-15	7.40875e-15
ENSMUSG00000039155	Cdh26	-9.47982	0.906436	1.3552e-15	7.79786e-15
ENSMUSG00000035184	Fam124a	-3.46287	3.75679	1.35834e-15	7.80994e-15
ENSMUSG00000031012	Cask	-2.18385	5.57543	1.36796e-15	7.85925e-15
ENSMUSG00000034471	Caskin2	-1.66347	7.54251	1.37336e-15	7.8842e-15
ENSMUSG00000026879	Gsn	-2.21463	6.26701	1.38829e-15	7.96382e-15
ENSMUSG00000032334	Loxl1	-4.82041	3.554	1.40343e-15	8.04456e-15
ENSMUSG00000025092	Hspa12a	-4.43118	3.01173	1.4122e-15	8.08867e-15
ENSMUSG00000029510	Gpc2	-2.33113	5.90752	1.56325e-15	8.92658e-15
ENSMUSG00000043336	Filip1l	-3.3005	5.34316	1.60625e-15	9.16514e-15
ENSMUSG00000004661	Arid3b	-1.76223	6.30536	1.68526e-15	9.60865e-15
ENSMUSG00000054863	Fam19a5	-9.78354	1.20041	1.70259e-15	9.70014e-15
ENSMUSG00000038415	Foxq1	-5.81252	1.81807	1.74802e-15	9.95137e-15
ENSMUSG00000027848	Olfml3	-4.63919	4.18299	1.88585e-15	1.07279e-14
ENSMUSG00000055782	Abcd2	-3.16484	4.10919	1.89291e-15	1.07599e-14
ENSMUSG00000026074	Map4k4	-1.75458	9.29001	1.89479e-15	1.07624e-14
ENSMUSG00000053137	Mapk11	-2.53375	4.80807	2.02041e-15	1.14673e-14
ENSMUSG00000023906	Cldn6	-11.255	2.62721	2.06769e-15	1.1718e-14
ENSMUSG00000021876	Rnase4	-4.03263	5.67484	2.18241e-15	1.23588e-14
ENSMUSG00000036139	Hoxc9	-5.91404	1.60516	2.25082e-15	1.27366e-14
ENSMUSG00000027583	Zbtb46	-2.06822	6.22195	2.26042e-15	1.27813e-14
ENSMUSG00000037815	Ctnna1	-1.54483	9.28589	2.34815e-15	1.32673e-14
ENSMUSG00000032826	Ank2	-3.67606	3.80397	2.44179e-15	1.3786e-14
ENSMUSG00000025372	Baiap2	-1.88388	5.86426	2.58842e-15	1.46029e-14
ENSMUSG00000033715	Akr1c14	-4.16719	3.00153	2.65056e-15	1.49087e-14
ENSMUSG00000029718	Pcolce	-3.52292	4.75277	2.67231e-15	1.50197e-14
ENSMUSG00000027777	Schip1	-3.91689	6.26356	2.79896e-15	1.57081e-14
ENSMUSG00000029372	Ppbp	-3.48568	3.90853	2.88689e-15	1.61773e-14
ENSMUSG00000050822	Slc29a4	-3.67343	3.22867	3.02563e-15	1.69422e-14
ENSMUSG00000075334	Rprm	-4.42942	3.09416	3.39935e-15	1.89641e-14
ENSMUSG00000056481	Cd248	-3.09054	4.71808	3.43236e-15	1.91341e-14
ENSMUSG00000027993	Trim2	-4.36691	3.54418	3.96461e-15	2.20357e-14
ENSMUSG00000022505	Emp2	-6.42204	3.36957	4.31783e-15	2.39635e-14
ENSMUSG00000060716	Plekhh1	-3.8812	3.69535	4.33996e-15	2.40685e-14
ENSMUSG00000004665	Cnn2	-1.54095	8.82722	4.36205e-15	2.41732e-14
ENSMUSG00000022353	Mtss1	-1.49765	7.71553	4.91106e-15	2.71156e-14
ENSMUSG00000023903	Mmp25	-5.92634	3.35594	4.93315e-15	2.72175e-14
ENSMUSG00000000093	Tbx2	-6.23218	3.31714	5.14307e-15	2.83549e-14
ENSMUSG00000001473	Tubb6	-3.08262	7.36902	5.18828e-15	2.85831e-14
ENSMUSG00000030096	Slc6a6	-1.52222	8.82258	5.19495e-15	2.85989e-14
ENSMUSG00000026837	Col5a1	-2.391	7.53599	5.82619e-15	3.19802e-14
ENSMUSG00000079014	Serpina3i	-7.25155	1.16315	5.90472e-15	3.23639e-14
ENSMUSG00000027570	Col9a3	-6.38994	2.37966	5.96243e-15	3.26326e-14
ENSMUSG00000023830	Igf2r	-1.78985	9.01086	6.07586e-15	3.31808e-14
ENSMUSG00000027900	Dram2	-1.89642	6.28337	6.38453e-15	3.48159e-14
ENSMUSG00000024143	Rhoq	-2.04401	5.65036	7.24142e-15	3.94313e-14
ENSMUSG00000007122	Casq1	-9.41995	0.851499	7.25692e-15	3.94871e-14
ENSMUSG00000028047	Thbs3	-4.26166	3.05414	7.28644e-15	3.9619e-14
ENSMUSG00000042622	Maff	-1.99477	5.64465	7.69293e-15	4.17085e-14
ENSMUSG00000035934	Pknox2	-5.78903	2.8829	7.72247e-15	4.18384e-14
ENSMUSG00000032193	Ldlr	-1.56887	6.90753	8.15573e-15	4.41539e-14
ENSMUSG00000050896	Rtn4rl2	-9.17795	0.622728	8.74212e-15	4.72944e-14
ENSMUSG00000015957	Wnt11	-5.39128	2.20903	9.45098e-15	5.10924e-14
ENSMUSG00000037887	Dusp8	-4.24383	2.52593	1.00266e-14	5.40486e-14
ENSMUSG00000029603	Dtx1	-9.25536	0.696603	1.00595e-14	5.41872e-14
ENSMUSG00000051041	Olfml1	-10.0689	1.47515	1.04727e-14	5.63724e-14
ENSMUSG00000013419	Zfp651	-2.51122	4.55838	1.11654e-14	5.99295e-14
ENSMUSG00000026447	Pik3c2b	-1.62279	7.46458	1.16867e-14	6.26378e-14
ENSMUSG00000028358	Zfp618	-2.31243	5.31027	1.26812e-14	6.78713e-14
ENSMUSG00000022106	Rcbtb2	-1.48312	7.57946	1.41004e-14	7.53055e-14
ENSMUSG00000043631	Ecm2	-4.15708	3.15243	1.47755e-14	7.8799e-14
ENSMUSG00000000305	Cdh4	-6.04391	2.0421	1.60197e-14	8.52532e-14
ENSMUSG00000028351	Dbc1	-4.5609	3.27844	1.64009e-14	8.71579e-14
ENSMUSG00000001622	Csn3	-9.126	0.571673	1.78417e-14	9.44803e-14
ENSMUSG00000025510	Cd151	-1.68054	7.35986	1.93163e-14	1.02145e-13
ENSMUSG00000078670	Fam174b	-1.83377	6.18733	2.0762e-14	1.09713e-13
ENSMUSG00000026509	Capn2	-1.46907	7.61168	2.33313e-14	1.22943e-13
ENSMUSG00000044534	Ccbp2	-5.88211	1.57107	2.3783e-14	1.25236e-13
ENSMUSG00000000416	Cttnbp2	-3.22723	4.38323	2.52052e-14	1.32539e-13
ENSMUSG00000039476	Prrx2	-7.96657	1.8497	2.84545e-14	1.49311e-13
ENSMUSG00000020230	Prmt2	-1.93028	5.62741	2.87994e-14	1.51016e-13
ENSMUSG00000031555	Adam9	-1.76387	5.98919	2.90577e-14	1.52264e-13
ENSMUSG00000020581	Agr2	-9.28039	0.717109	2.98291e-14	1.56088e-13
ENSMUSG00000053414	Hunk	-6.04495	3.36904	2.99637e-14	1.56684e-13
ENSMUSG00000031099	Smarca1	-3.58832	3.99094	3.00301e-14	1.56921e-13
ENSMUSG00000021253	Tgfb3	-4.05695	3.63859	3.07096e-14	1.6036e-13
ENSMUSG00000052539	Magi3	-2.27982	6.38583	3.07896e-14	1.60667e-13
ENSMUSG00000059974	Ntm	-9.98163	1.39173	3.21021e-14	1.67399e-13
ENSMUSG00000026821	Ralgds	-1.77924	6.74981	3.22518e-14	1.68063e-13
ENSMUSG00000048696	Mex3d	-1.68962	6.28518	3.34443e-14	1.74035e-13
ENSMUSG00000015709	Arnt2	-3.85885	3.35538	3.40092e-14	1.76853e-13
ENSMUSG00000030159	Clec1b	-3.44362	4.80055	3.52387e-14	1.82993e-13
ENSMUSG00000015222	Mtap2	-4.78075	3.05268	3.53323e-14	1.83352e-13
ENSMUSG00000003581	Rnf215	-1.81737	5.65325	3.54722e-14	1.83951e-13
ENSMUSG00000058914	C1qtnf3	-10.5993	1.9887	3.5662e-14	1.84807e-13
ENSMUSG00000031604	Sc4mol	-1.79603	6.13049	3.75854e-14	1.9464e-13
ENSMUSG00000020021	Fgd6	-2.10989	5.42207	3.79362e-14	1.96322e-13
ENSMUSG00000050730	Arhgap42	-2.65332	4.71349	3.95357e-14	2.04317e-13
ENSMUSG00000052981	Ube2ql1	-5.35884	1.82057	3.95795e-14	2.04403e-13
ENSMUSG00000024242	Map4k3	-2.09816	6.19495	4.28563e-14	2.2068e-13
ENSMUSG00000053559	Smagp	-1.87685	5.72316	4.28782e-14	2.2068e-13
ENSMUSG00000058013	Sept11	-1.55326	9.39093	4.39786e-14	2.26034e-13
ENSMUSG00000010064	Slc38a3	-4.50095	2.94312	4.54102e-14	2.33232e-13
ENSMUSG00000024440	Pcdh12	-7.68023	7.15218	4.77153e-14	2.44904e-13
ENSMUSG00000026223	Itm2c	-2.31317	7.94074	5.14711e-14	2.6382e-13
ENSMUSG00000060470	Gpr97	-1.98567	6.04458	5.32079e-14	2.72536e-13
ENSMUSG00000048965	Mrgpre	-2.96558	3.91125	5.40371e-14	2.76595e-13
ENSMUSG00000020231	Dip2a	-1.66977	6.2354	5.75148e-14	2.94195e-13
ENSMUSG00000091158	Mirg	-3.98111	3.33274	5.83229e-14	2.98126e-13
ENSMUSG00000024457	Trim26	-1.77184	5.95884	6.31816e-14	3.22522e-13
ENSMUSG00000038721	Hoxb7	-6.0061	4.26971	6.34394e-14	3.23619e-13
ENSMUSG00000026712	Mrc1	-4.6175	8.5638	6.82302e-14	3.47585e-13
ENSMUSG00000062421	Arf2	-1.57897	6.75597	6.90984e-14	3.51769e-13
ENSMUSG00000072889	Nfxl1	-1.79326	6.2507	7.15458e-14	3.63736e-13
ENSMUSG00000022197	Pdzd2	-3.0989	5.1103	7.67468e-14	3.8965e-13
ENSMUSG00000034209	Rasl10a	-8.98933	0.444645	8.1051e-14	4.11224e-13
ENSMUSG00000023232	Serinc2	-6.38363	1.6809	8.31687e-14	4.21399e-13
ENSMUSG00000063838	Cdc42ep5	-3.33005	3.52618	8.48181e-14	4.29467e-13
ENSMUSG00000027546	Atp9a	-1.82696	5.81289	8.75338e-14	4.42621e-13
ENSMUSG00000038936	Sccpdh	-1.99588	5.21868	8.84131e-14	4.46766e-13
ENSMUSG00000022500	Litaf	-1.83262	7.44465	9.01863e-14	4.5542e-13
ENSMUSG00000017929	B4galt5	-1.54185	7.1381	9.15715e-14	4.62104e-13
ENSMUSG00000038296	Galntl4	-4.72636	4.34443	9.17427e-14	4.62657e-13
ENSMUSG00000025173	Wdr45l	-1.49516	7.30359	1.01745e-13	5.12754e-13
ENSMUSG00000024534	Sncaip	-2.80402	4.03109	1.03373e-13	5.20611e-13
ENSMUSG00000030847	Bag3	-1.90902	5.93039	1.0553e-13	5.31114e-13
ENSMUSG00000062825	Actg1	-1.45391	10.86	1.09634e-13	5.50663e-13
ENSMUSG00000026358	Rgs1	-5.10621	3.98733	1.12223e-13	5.62914e-13
ENSMUSG00000029223	Uchl1	-3.25677	3.94475	1.12951e-13	5.66189e-13
ENSMUSG00000018339	Gpx3	-2.9734	6.92064	1.14436e-13	5.73248e-13
ENSMUSG00000035910	Dcdc2a	-9.57651	0.999692	1.1796e-13	5.90509e-13
ENSMUSG00000034557	Zfyve9	-2.18364	5.46367	1.1867e-13	5.93667e-13
ENSMUSG00000035403	Crb2	-4.85894	3.06824	1.29823e-13	6.49027e-13
ENSMUSG00000018736	Ndel1	-1.47873	6.9205	1.32849e-13	6.63274e-13
ENSMUSG00000019916	P4ha1	-1.45769	7.00916	1.33582e-13	6.66488e-13
ENSMUSG00000033585	Ndn	-1.47884	6.88043	1.3677e-13	6.81941e-13
ENSMUSG00000037166	Ppp1r14a	-3.05226	3.76383	1.36974e-13	6.82508e-13
ENSMUSG00000019944	Rhobtb1	-2.06846	5.61123	1.37098e-13	6.82673e-13
ENSMUSG00000056073	Grik2	-5.77456	2.56123	1.39518e-13	6.94264e-13
ENSMUSG00000028541	B4galt2	-2.226	5.42609	1.42468e-13	7.07535e-13
ENSMUSG00000033389	Arhgap44	-3.49281	3.63008	1.45453e-13	7.21883e-13
ENSMUSG00000070056	Mfhas1	-1.94687	5.48289	1.46738e-13	7.27297e-13
ENSMUSG00000038633	Degs1	-1.64503	7.31024	1.52652e-13	7.5561e-13
ENSMUSG00000025986	Slc39a10	-1.73281	7.72883	1.55953e-13	7.70937e-13
ENSMUSG00000042379	Esm1	-4.31946	2.28149	1.60709e-13	7.93923e-13
ENSMUSG00000024112	Cacna1h	-4.47817	3.09124	1.84708e-13	9.11883e-13
ENSMUSG00000039782	Cpeb2	-2.74722	4.12843	1.91491e-13	9.4475e-13
ENSMUSG00000022240	Ctnnd2	-4.22279	3.25337	1.91851e-13	9.45903e-13
ENSMUSG00000051615	Rap2a	-1.61445	6.72165	1.9308e-13	9.51338e-13
ENSMUSG00000020814	Mxra7	-2.9238	4.29842	2.05457e-13	1.00967e-12
ENSMUSG00000024395	Lims2	-5.63144	2.2875	2.07248e-13	1.01781e-12
ENSMUSG00000025477	Inpp5a	-1.61585	6.12253	2.07954e-13	1.02061e-12
ENSMUSG00000031661	Nkd1	-3.03145	4.44776	2.216e-13	1.08545e-12
ENSMUSG00000026335	Pam	-1.62193	7.65693	2.2522e-13	1.10175e-12
ENSMUSG00000067586	S1pr3	-3.2706	4.11156	2.27997e-13	1.1146e-12
ENSMUSG00000033705	Stard9	-2.82343	5.63997	2.41677e-13	1.18071e-12
ENSMUSG00000017144	Rnd3	-3.18011	4.58812	2.43307e-13	1.1879e-12
ENSMUSG00000061778	Mospd2	-1.94165	5.28944	2.50839e-13	1.22308e-12
ENSMUSG00000021756	Il6st	-1.58841	7.33334	2.64711e-13	1.28821e-12
ENSMUSG00000026072	Il1r1	-2.97396	3.88825	2.66094e-13	1.29411e-12
ENSMUSG00000027523	Gnas	-1.42099	8.62815	2.68224e-13	1.30362e-12
ENSMUSG00000023336	Wfdc1	-6.74354	0.683383	2.71472e-13	1.31855e-12
ENSMUSG00000042515	Mum1l1	-2.5732	5.27503	2.82234e-13	1.36817e-12
ENSMUSG00000047714	Ppp1r2	-1.44182	7.84915	2.97102e-13	1.43932e-12
ENSMUSG00000032850	Rnft2	-5.39258	2.33886	3.04015e-13	1.47091e-12
ENSMUSG00000042485	Mustn1	-5.3529	1.61109	3.10153e-13	1.49867e-12
ENSMUSG00000020159	Gabrp	-11.1865	2.56148	3.2264e-13	1.55701e-12
ENSMUSG00000022433	Csnk1e	-1.40397	7.61452	3.27245e-13	1.57821e-12
ENSMUSG00000043969	Emx2	-9.70541	1.12738	3.28002e-13	1.58085e-12
ENSMUSG00000027712	Anxa5	-1.51554	8.16458	3.39165e-13	1.63256e-12
ENSMUSG00000032359	Ctsh	-3.00634	7.38506	3.43291e-13	1.65136e-12
ENSMUSG00000039361	Picalm	-1.39133	8.47927	3.55357e-13	1.70831e-12
ENSMUSG00000032366	Tpm1	-1.40354	8.41279	3.77529e-13	1.81373e-12
ENSMUSG00000026321	Tnfrsf11a	-3.4387	4.83334	3.81144e-13	1.82993e-12
ENSMUSG00000033788	Dysf	-5.78897	7.34492	4.03381e-13	1.93299e-12
ENSMUSG00000001521	Tulp3	-1.69588	5.97554	4.66951e-13	2.23333e-12
ENSMUSG00000022272	Myo10	-1.60431	7.18057	5.18761e-13	2.47798e-12
ENSMUSG00000046997	Spsb4	-3.91443	2.27648	5.6431e-13	2.69213e-12
ENSMUSG00000029061	Mmp23	-5.84051	1.83187	5.86459e-13	2.79424e-12
ENSMUSG00000068270	Shroom4	-1.87042	6.57985	6.38611e-13	3.03887e-12
ENSMUSG00000019891	Dcbld1	-2.21727	4.97392	6.53605e-13	3.10824e-12
ENSMUSG00000074794	Arrdc3	-1.73249	7.21592	6.54892e-13	3.1124e-12
ENSMUSG00000044037	Als2cl	-1.72899	6.17125	6.66644e-13	3.16624e-12
ENSMUSG00000033542	Arhgef5	-1.67987	6.4219	6.86855e-13	3.25811e-12
ENSMUSG00000038457	Fam70b	-8.8271	0.289628	6.98627e-13	3.30768e-12
ENSMUSG00000025278	Flnb	-1.43613	8.73862	7.02779e-13	3.32525e-12
ENSMUSG00000040441	Slc26a10	-3.93329	3.44879	7.15345e-13	3.38257e-12
ENSMUSG00000031681	Smad1	-1.52538	6.51026	7.40767e-13	3.49618e-12
ENSMUSG00000020846	Fam101b	-1.93969	5.81408	7.98903e-13	3.76819e-12
ENSMUSG00000029767	Calu	-1.38066	9.19094	8.06206e-13	3.80025e-12
ENSMUSG00000021381	Barx1	-9.57305	0.99276	8.40661e-13	3.96018e-12
ENSMUSG00000034460	Six4	-4.67919	2.64446	8.56368e-13	4.03164e-12
ENSMUSG00000027646	Src	-1.46516	6.70467	8.76864e-13	4.12555e-12
ENSMUSG00000007039	Ddah2	-1.38964	7.51348	9.46635e-13	4.44824e-12
ENSMUSG00000066152	Slc31a2	-2.27666	4.9609	9.5951e-13	4.5031e-12
ENSMUSG00000058254	Tspan7	-2.32434	4.76644	1.0433e-12	4.88414e-12
ENSMUSG00000021268	Meg3	-4.23501	7.87852	1.08807e-12	5.08738e-12
ENSMUSG00000026208	Des	-5.7649	3.0963	1.09273e-12	5.106e-12
ENSMUSG00000016933	Plcg1	-1.40884	8.67863	1.15573e-12	5.39028e-12
ENSMUSG00000000094	Tbx4	-4.98593	3.01027	1.16402e-12	5.42557e-12
ENSMUSG00000020986	Sec23a	-1.5568	6.9172	1.17419e-12	5.46962e-12
ENSMUSG00000020105	Lrig3	-3.2131	4.36883	1.21569e-12	5.6594e-12
ENSMUSG00000058897	Col25a1	-6.2077	2.63991	1.27078e-12	5.90856e-12
ENSMUSG00000028389	Zfp37	-3.27032	3.15081	1.35392e-12	6.2873e-12
ENSMUSG00000025089	Gfra1	-4.3622	1.8334	1.36777e-12	6.34771e-12
ENSMUSG00000029563	Foxp2	-4.0083	3.18795	1.37574e-12	6.38076e-12
ENSMUSG00000042757	Tmem108	-4.34601	2.38444	1.43599e-12	6.64786e-12
ENSMUSG00000040511	Pvr	-1.87753	5.30866	1.48375e-12	6.84785e-12
ENSMUSG00000046618	Olfml2a	-3.99923	3.05135	1.55379e-12	7.16401e-12
ENSMUSG00000022723	Crybg3	-2.27123	5.17056	1.55416e-12	7.16401e-12
ENSMUSG00000028476	Reck	-2.09748	5.91729	1.57104e-12	7.23741e-12
ENSMUSG00000031837	Necab2	-5.18986	1.22741	1.58159e-12	7.27705e-12
ENSMUSG00000016534	Lamp2	-1.43029	8.1994	1.59334e-12	7.32661e-12
ENSMUSG00000041729	Coro2b	-1.55818	6.66603	1.60888e-12	7.39355e-12
ENSMUSG00000030222	Rerg	-3.28825	3.08966	1.6681e-12	7.65776e-12
ENSMUSG00000042464	Hoxd4	-5.21968	1.24036	1.66841e-12	7.65776e-12
ENSMUSG00000062078	Qk	-1.3913	8.89976	1.71981e-12	7.88406e-12
ENSMUSG00000027574	Nkain4	-8.98028	0.436871	1.80538e-12	8.2612e-12
ENSMUSG00000022967	Ifnar1	-1.41912	7.9256	1.81287e-12	8.29039e-12
ENSMUSG00000052187	Hbb-y	-4.64082	8.17574	1.83839e-12	8.40199e-12
ENSMUSG00000028780	Sema3c	-5.91241	2.53587	1.89612e-12	8.66054e-12
ENSMUSG00000056900	Usp13	-3.60285	2.97779	1.96078e-12	8.94502e-12
ENSMUSG00000054641	Mmrn1	-1.87765	8.23176	2.10262e-12	9.57465e-12
ENSMUSG00000034255	Arhgap27	-1.45717	7.53229	2.14611e-12	9.76676e-12
ENSMUSG00000071722	Spin4	-4.30493	3.63411	2.21739e-12	1.0085e-11
ENSMUSG00000021846	Peli2	-1.74077	6.25668	2.29264e-12	1.04146e-11
ENSMUSG00000021066	Atl1	-3.69023	3.25549	2.31129e-12	1.0493e-11
ENSMUSG00000057604	Lmcd1	-3.72777	2.30333	2.40111e-12	1.08877e-11
ENSMUSG00000001098	Kctd10	-1.32562	7.57852	2.46696e-12	1.11795e-11
ENSMUSG00000030218	Mgp	-8.96343	0.415986	2.57858e-12	1.16642e-11
ENSMUSG00000020641	Rsad2	-2.78807	4.90077	2.62328e-12	1.18593e-11
ENSMUSG00000021108	Prkch	-1.41208	7.45353	2.64047e-12	1.19226e-11
ENSMUSG00000034648	Lrrn1	-5.88003	2.81036	2.72615e-12	1.22873e-11
ENSMUSG00000027552	E2f5	-1.7174	5.77674	2.86213e-12	1.28925e-11
ENSMUSG00000042121	Ssh1	-1.43522	6.91624	3.02108e-12	1.3584e-11
ENSMUSG00000001802	Lrp3	-5.66801	3.25586	3.06718e-12	1.3783e-11
ENSMUSG00000026494	Kif26b	-5.77908	3.0754	3.13864e-12	1.40957e-11
ENSMUSG00000026249	Serpine2	-2.4438	4.68063	3.19409e-12	1.43318e-11
ENSMUSG00000053475	Tnfaip6	-9.46797	0.903183	3.19502e-12	1.43318e-11
ENSMUSG00000026883	Dab2ip	-1.35854	7.98755	3.21333e-12	1.44053e-11
ENSMUSG00000020866	Cacna1g	-4.89337	3.22019	3.39158e-12	1.51863e-11
ENSMUSG00000029802	Abcg2	-1.3564	7.28239	3.65136e-12	1.63397e-11
ENSMUSG00000038058	Nod1	-2.03154	5.20566	3.76677e-12	1.68361e-11
ENSMUSG00000001864	Aif1l	-1.97383	4.93853	3.98473e-12	1.77892e-11
ENSMUSG00000002393	Nr2f6	-1.70532	5.96909	4.00974e-12	1.78901e-11
ENSMUSG00000017386	Traf4	-1.37876	7.3196	4.59577e-12	2.04683e-11
ENSMUSG00000009614	Sardh	-2.34547	5.31171	4.88591e-12	2.17219e-11
ENSMUSG00000073678	Pgap1	-3.34831	3.26188	4.98807e-12	2.2163e-11
ENSMUSG00000041119	Pde9a	-3.41218	4.56659	4.99837e-12	2.21956e-11
ENSMUSG00000028444	Cntfr	-4.69973	3.13858	5.05018e-12	2.24124e-11
ENSMUSG00000035469	Rcbtb1	-1.53062	6.98319	5.19593e-12	2.30456e-11
ENSMUSG00000021877	Arf4	-1.30506	8.53072	5.52069e-12	2.44427e-11
ENSMUSG00000033906	Zdhhc15	-1.79587	6.22618	5.93838e-12	2.62456e-11
ENSMUSG00000070462	Mesdc1	-1.31869	8.23806	5.99027e-12	2.64594e-11
ENSMUSG00000059495	Arhgef12	-1.8245	7.36961	6.11738e-12	2.69891e-11
ENSMUSG00000001467	Cyp51	-1.44106	6.78863	6.66926e-12	2.93894e-11
ENSMUSG00000053552	Ebf4	-4.38104	1.94426	6.70879e-12	2.95289e-11
ENSMUSG00000042246	Tmc7	-3.07213	3.74088	7.01229e-12	3.08286e-11
ENSMUSG00000055737	Ghr	-2.34683	4.84994	7.02402e-12	3.08621e-11
ENSMUSG00000039883	Lrrc17	-5.65725	2.87967	7.37478e-12	3.23844e-11
ENSMUSG00000026796	Fam129b	-1.29844	8.09075	7.5824e-12	3.32766e-11
ENSMUSG00000017466	Timp2	-1.81247	6.85839	7.63911e-12	3.35059e-11
ENSMUSG00000040322	Slc25a24	-1.48536	6.93794	7.80194e-12	3.42001e-11
ENSMUSG00000066113	Adamtsl1	-3.71568	3.00385	7.90244e-12	3.46204e-11
ENSMUSG00000025790	Slco3a1	-1.37728	7.20194	8.43539e-12	3.68478e-11
ENSMUSG00000024381	Bin1	-2.65222	6.98653	8.51547e-12	3.7176e-11
ENSMUSG00000034401	Spata6	-1.82002	5.66232	8.72346e-12	3.80618e-11
ENSMUSG00000021796	Bmpr1a	-6.19336	4.7985	9.09473e-12	3.96357e-11
ENSMUSG00000051579	Tceal8	-1.36746	6.82697	9.44402e-12	4.11102e-11
ENSMUSG00000035133	Arhgap5	-2.42206	5.39628	9.46579e-12	4.11811e-11
ENSMUSG00000019920	Lims1	-1.3248	7.9888	9.96549e-12	4.33049e-11
ENSMUSG00000060961	Slc4a4	-5.35791	2.46659	1.1518e-11	4.99069e-11
ENSMUSG00000031591	Asah1	-1.50445	7.27725	1.1542e-11	4.9982e-11
ENSMUSG00000050966	Lin28a	-3.95422	2.30439	1.15623e-11	5.00412e-11
ENSMUSG00000052914	Cyp2j6	-2.42073	4.30004	1.16219e-11	5.027e-11
ENSMUSG00000035778	Ggta1	-1.29126	7.41138	1.23411e-11	5.32886e-11
ENSMUSG00000051323	Pcdh19	-6.00438	4.51924	1.24246e-11	5.36186e-11
ENSMUSG00000019998	Stx7	-1.46862	6.6766	1.29514e-11	5.58277e-11
ENSMUSG00000026470	Stx6	-1.32662	7.39453	1.319e-11	5.68237e-11
ENSMUSG00000039474	Wfs1	-3.16683	3.73285	1.34146e-11	5.77583e-11
ENSMUSG00000070565	Rasal2	-1.96344	6.36619	1.38128e-11	5.94385e-11
ENSMUSG00000022176	Rem2	-5.0968	1.90884	1.48835e-11	6.39362e-11
ENSMUSG00000031613	Hpgd	-2.9482	5.41308	1.5367e-11	6.58998e-11
ENSMUSG00000021140	Pcnx	-1.5875	7.24101	1.55438e-11	6.66199e-11
ENSMUSG00000019796	Lrp11	-2.2659	4.41897	1.57327e-11	6.73527e-11
ENSMUSG00000027978	Prss12	-5.63652	1.63711	1.8069e-11	7.73106e-11
ENSMUSG00000000690	Hoxb6	-2.81477	3.84245	1.8296e-11	7.81928e-11
ENSMUSG00000030494	Rhpn2	-3.67983	2.21203	1.92457e-11	8.22048e-11
ENSMUSG00000049804	Armcx4	-1.78343	7.88031	1.94439e-11	8.29571e-11
ENSMUSG00000031616	Ednra	-5.68982	3.786	1.96704e-11	8.38755e-11
ENSMUSG00000062184	Hs6st2	-5.70821	3.20479	1.97746e-11	8.42722e-11
ENSMUSG00000028879	Stx12	-1.5175	7.18577	2.06782e-11	8.80729e-11
ENSMUSG00000001750	Tcirg1	-1.3131	7.34633	2.08747e-11	8.88593e-11
ENSMUSG00000067925	Cxx1a	-2.44121	4.53875	2.21097e-11	9.40634e-11
ENSMUSG00000035513	Ntng2	-3.94534	3.39847	2.25296e-11	9.57955e-11
ENSMUSG00000059588	Calcrl	-1.85713	9.21583	2.27809e-11	9.68092e-11
ENSMUSG00000023495	Pcbp4	-1.31161	7.0984	2.32457e-11	9.87287e-11
ENSMUSG00000031654	Cbln1	-8.27978	-0.210063	2.33194e-11	9.89855e-11
ENSMUSG00000025085	Ablim1	-1.60219	6.84642	2.34201e-11	9.93567e-11
ENSMUSG00000062866	Phactr2	-1.66721	6.64135	2.36712e-11	1.00365e-10
ENSMUSG00000030339	Ltbr	-1.40643	7.15924	2.36887e-11	1.00383e-10
ENSMUSG00000035305	Ror1	-3.83648	3.12162	2.38995e-11	1.01219e-10
ENSMUSG00000045095	Magi1	-2.10848	5.82517	2.41586e-11	1.02259e-10
ENSMUSG00000047238	Mageh1	-2.10343	5.05341	2.4278e-11	1.02706e-10
ENSMUSG00000027602	Map1lc3a	-1.76953	5.28907	2.59605e-11	1.09638e-10
ENSMUSG00000019302	Atp6v0a1	-1.70979	7.0092	2.84399e-11	1.1984e-10
ENSMUSG00000031520	Vegfc	-1.82029	5.34651	2.87867e-11	1.21234e-10
ENSMUSG00000031377	Bmx	-3.1158	3.18527	2.93392e-11	1.23491e-10
ENSMUSG00000045007	Tubg2	-4.31068	1.17817	3.04093e-11	1.2778e-10
ENSMUSG00000029851	Fam115c	-2.98869	3.84727	3.05762e-11	1.2841e-10
ENSMUSG00000085795	Zfp703	-2.14443	6.00771	3.08254e-11	1.29384e-10
ENSMUSG00000016494	Cd34	-1.28325	9.8235	3.10481e-11	1.30246e-10
ENSMUSG00000041025	Iffo2	-1.60251	6.12226	3.19407e-11	1.33841e-10
ENSMUSG00000029185	Fam114a1	-3.34112	5.21253	3.20528e-11	1.34236e-10
ENSMUSG00000050493	Fam167b	-4.28303	4.42057	3.27275e-11	1.36832e-10
ENSMUSG00000025006	Sorbs1	-1.96705	5.39712	3.39085e-11	1.41691e-10
ENSMUSG00000036904	Fzd8	-1.90671	5.19003	3.4052e-11	1.42212e-10
ENSMUSG00000034101	Ctnnd1	-1.25665	9.07289	3.42679e-11	1.43034e-10
ENSMUSG00000028849	Mtap7d1	-1.32693	8.51212	3.51165e-11	1.46494e-10
ENSMUSG00000039661	Dusp26	-4.73016	0.794758	3.51917e-11	1.46727e-10
ENSMUSG00000033022	Cdo1	-5.89249	2.14963	3.67653e-11	1.53202e-10
ENSMUSG00000035493	Tgfbi	-2.00243	6.81266	3.68068e-11	1.5329e-10
ENSMUSG00000039497	Dse	-3.48832	6.33431	3.73994e-11	1.55585e-10
ENSMUSG00000022263	Trio	-1.51308	7.34458	3.77614e-11	1.57005e-10
ENSMUSG00000032717	Mdfi	-1.2935	7.26192	3.87025e-11	1.60651e-10
ENSMUSG00000029168	Dpysl5	-5.94332	2.38341	3.92143e-11	1.62685e-10
ENSMUSG00000050212	Fam176b	-1.57868	5.97778	3.92841e-11	1.62885e-10
ENSMUSG00000040265	Dnm3	-4.95722	2.17059	3.95757e-11	1.64003e-10
ENSMUSG00000039154	Shd	-4.99142	1.82381	4.02139e-11	1.66556e-10
ENSMUSG00000038119	Cdon	-1.99337	5.07252	4.10623e-11	1.69927e-10
ENSMUSG00000052516	Robo2	-5.60311	3.50418	4.10731e-11	1.69927e-10
ENSMUSG00000031217	Efnb1	-1.73825	5.65735	4.27631e-11	1.76627e-10
ENSMUSG00000028965	Tnfrsf9	-4.3389	1.20786	4.41873e-11	1.82409e-10
ENSMUSG00000030104	Edem1	-1.43208	7.23529	4.49594e-11	1.85393e-10
ENSMUSG00000046207	Pik3r6	-1.69043	5.79567	4.60518e-11	1.89793e-10
ENSMUSG00000030029	Lrig1	-2.37686	4.55719	4.73735e-11	1.95133e-10
ENSMUSG00000087149	Itih5l-ps	-8.42316	-0.0833482	4.76417e-11	1.9604e-10
ENSMUSG00000041120	Nbl1	-4.84697	1.69916	4.76459e-11	1.9604e-10
ENSMUSG00000001891	Ugp2	-1.39511	6.53453	4.86856e-11	2.00208e-10
ENSMUSG00000048355	Arxes1	-2.77323	3.42632	4.93273e-11	2.02736e-10
ENSMUSG00000020176	Grb10	-1.29389	10.5745	4.9896e-11	2.04961e-10
ENSMUSG00000036745	Ttll7	-3.50856	2.87111	5.0805e-11	2.08353e-10
ENSMUSG00000000409	Lck	-1.73742	5.50738	5.51924e-11	2.26099e-10
ENSMUSG00000032899	Styk1	-5.06149	2.18237	5.64324e-11	2.31053e-10
ENSMUSG00000021256	Vash1	-1.52105	7.53519	6.10753e-11	2.49383e-10
ENSMUSG00000025789	St8sia2	-2.62577	3.74708	6.33753e-11	2.58633e-10
ENSMUSG00000045294	Insig1	-1.38228	6.80309	6.36141e-11	2.59467e-10
ENSMUSG00000021556	Golm1	-1.37961	7.53076	6.39798e-11	2.60817e-10
ENSMUSG00000006435	Neurl1a	-2.53082	4.26517	6.48506e-11	2.6408e-10
ENSMUSG00000074916	Chst14	-1.53613	5.68017	6.50228e-11	2.64638e-10
ENSMUSG00000033855	Ston1	-3.11559	3.8421	6.55102e-11	2.66477e-10
ENSMUSG00000024421	Lama3	-3.0669	4.08394	6.79236e-11	2.75995e-10
ENSMUSG00000049871	Nlrc3	-2.65634	4.04697	7.0282e-11	2.85423e-10
ENSMUSG00000008859	Rala	-1.40053	6.33444	7.07257e-11	2.8707e-10
ENSMUSG00000058325	Dock1	-1.44384	7.62407	7.57188e-11	3.07005e-10
ENSMUSG00000022297	Fzd6	-1.66772	5.95099	8.07517e-11	3.27057e-10
ENSMUSG00000074207	Adh1	-4.94599	0.693463	8.85962e-11	3.58249e-10
ENSMUSG00000042712	Wbp5	-1.37017	7.43511	9.17205e-11	3.70086e-10
ENSMUSG00000042734	Ttc9	-2.19835	4.58065	9.23073e-11	3.72253e-10
ENSMUSG00000061816	Myl1	-9.57004	1.00226	9.28229e-11	3.74132e-10
ENSMUSG00000041779	Tram2	-1.47291	6.1003	9.63442e-11	3.87908e-10
ENSMUSG00000045498	Pcdhb3	-5.15842	2.10991	9.72056e-11	3.91167e-10
ENSMUSG00000039529	Atp8b1	-3.17777	3.36788	1.04976e-10	4.21984e-10
ENSMUSG00000079018	Ly6c1	-5.03699	2.12478	1.0547e-10	4.23516e-10
ENSMUSG00000059674	Cdh24	-2.20821	4.33685	1.06042e-10	4.25583e-10
ENSMUSG00000040181	Fmo1	-1.54829	5.86105	1.10112e-10	4.4121e-10
ENSMUSG00000019927	Ube2d1	-1.50564	6.12655	1.10713e-10	4.43382e-10
ENSMUSG00000032966	Fkbp1a	-1.19067	10.0094	1.16069e-10	4.64336e-10
ENSMUSG00000074793	Hspa12b	-1.25057	7.4549	1.17995e-10	4.71792e-10
ENSMUSG00000029381	Shroom3	-1.77579	5.34416	1.20139e-10	4.79853e-10
ENSMUSG00000029364	Wsb2	-1.49542	6.25117	1.23145e-10	4.91597e-10
ENSMUSG00000034161	Scx	-3.50426	2.09076	1.27544e-10	5.08619e-10
ENSMUSG00000055912	Tmem150a	-2.92755	3.42965	1.27731e-10	5.09095e-10
ENSMUSG00000007888	Crlf1	-9.15488	0.610265	1.29495e-10	5.15849e-10
ENSMUSG00000042978	Sbk1	-1.50176	6.30667	1.38403e-10	5.51045e-10
ENSMUSG00000029385	Ccng2	-1.2923	6.68143	1.46366e-10	5.81823e-10
ENSMUSG00000075254	Heg1	-1.37243	8.3803	1.51313e-10	6.00674e-10
ENSMUSG00000024940	Ltbp3	-2.42893	4.17311	1.51348e-10	6.00674e-10
ENSMUSG00000018566	Slc2a4	-4.40834	1.89083	1.54172e-10	6.11557e-10
ENSMUSG00000070044	Fam149a	-5.65561	4.26885	1.63559e-10	6.47423e-10
ENSMUSG00000056679	Gpr173	-4.82194	1.67694	1.63918e-10	6.48503e-10
ENSMUSG00000038526	Car14	-5.48939	1.94529	1.6448e-10	6.50044e-10
ENSMUSG00000073413	Ly6g6d	-8.92856	0.383339	1.73513e-10	6.85021e-10
ENSMUSG00000038267	Slc22a23	-1.39422	6.36743	1.76793e-10	6.97602e-10
ENSMUSG00000017765	Slc12a4	-1.40693	6.04494	1.85544e-10	7.3098e-10
ENSMUSG00000020859	Spag9	-1.80388	7.90358	1.85711e-10	7.31254e-10
ENSMUSG00000030126	Tmcc1	-1.80151	6.01119	1.9488e-10	7.66555e-10
ENSMUSG00000064373	Sepp1	-2.09452	9.56083	2.04082e-10	8.0149e-10
ENSMUSG00000017831	Rab5a	-1.33965	6.87054	2.04514e-10	8.02767e-10
ENSMUSG00000020734	Grin2c	-3.50652	2.87797	2.07976e-10	8.15506e-10
ENSMUSG00000033965	Slc16a2	-2.225	4.43883	2.15004e-10	8.42622e-10
ENSMUSG00000063065	Mapk3	-1.33559	7.86076	2.16269e-10	8.47138e-10
ENSMUSG00000032667	Pon2	-1.25171	6.92466	2.22298e-10	8.69848e-10
ENSMUSG00000042743	Sgtb	-3.40431	2.68409	2.29664e-10	8.98203e-10
ENSMUSG00000026604	Ptpn14	-1.30276	6.96288	2.30433e-10	9.00741e-10
ENSMUSG00000054934	Kcnmb4	-5.19195	0.559613	2.33518e-10	9.12322e-10
ENSMUSG00000026342	Slc35f5	-1.67608	5.6223	2.36161e-10	9.22171e-10
ENSMUSG00000056870	Gulp1	-1.92626	4.85543	2.37848e-10	9.28274e-10
ENSMUSG00000033152	Podxl2	-2.86	3.31195	2.60059e-10	1.01285e-09
ENSMUSG00000037211	Spry1	-1.84682	5.52241	2.64305e-10	1.02886e-09
ENSMUSG00000035517	Tdrd7	-1.44964	5.81007	2.68479e-10	1.04402e-09
ENSMUSG00000030659	Nucb2	-2.17762	4.23589	2.70426e-10	1.05105e-09
ENSMUSG00000050105	Grrp1	-1.68989	5.52903	2.71893e-10	1.05566e-09
ENSMUSG00000018340	Anxa6	-1.29844	8.67724	2.7369e-10	1.06209e-09
ENSMUSG00000025981	Coq10b	-2.25899	4.77918	2.83861e-10	1.09985e-09
ENSMUSG00000019877	Serinc1	-1.3158	8.12959	2.85267e-10	1.10416e-09
ENSMUSG00000009654	Oit3	-2.64854	5.2777	2.90935e-10	1.12552e-09
ENSMUSG00000027087	Itgav	-1.3841	6.36522	2.91834e-10	1.12841e-09
ENSMUSG00000074272	Ceacam1	-2.45098	4.56118	2.9579e-10	1.14312e-09
ENSMUSG00000041012	Cmtm8	-2.08952	4.81477	2.97379e-10	1.14808e-09
ENSMUSG00000034813	Grip1	-3.28719	2.87315	3.19343e-10	1.22972e-09
ENSMUSG00000062098	Btbd3	-1.61951	6.90382	3.3013e-10	1.26995e-09
ENSMUSG00000020728	Ccdc46	-2.99434	3.02231	3.30521e-10	1.2708e-09
ENSMUSG00000030930	Chst15	-1.43972	6.33826	3.34023e-10	1.28361e-09
ENSMUSG00000024427	Spry4	-2.41237	4.76633	3.47266e-10	1.33382e-09
ENSMUSG00000032598	Nckipsd	-1.78873	4.99725	3.47494e-10	1.33401e-09
ENSMUSG00000025795	Rassf3	-1.25112	7.2343	3.51009e-10	1.34613e-09
ENSMUSG00000041688	Amot	-1.50615	6.60994	3.71864e-10	1.42465e-09
ENSMUSG00000001248	Gramd1a	-1.33854	7.83911	3.74012e-10	1.43176e-09
ENSMUSG00000018537	Pcgf2	-1.55648	5.90686	3.741e-10	1.43176e-09
ENSMUSG00000040875	Osbpl10	-2.87069	3.50117	3.76454e-10	1.4393e-09
ENSMUSG00000003062	Stard3nl	-1.46596	5.93955	3.79674e-10	1.45088e-09
ENSMUSG00000078794	Dact3	-2.48668	4.24859	3.85275e-10	1.47116e-09
ENSMUSG00000058230	Grlf1	-1.37141	7.08248	3.85373e-10	1.47116e-09
ENSMUSG00000021670	Hmgcr	-1.20909	7.91486	3.91787e-10	1.49488e-09
ENSMUSG00000020828	Pld2	-1.87606	5.09078	3.98705e-10	1.5205e-09
ENSMUSG00000021273	Fdft1	-1.37202	6.56226	4.02724e-10	1.53505e-09
ENSMUSG00000044477	Zfand3	-1.17908	7.56538	4.11246e-10	1.56674e-09
ENSMUSG00000021224	Numb	-1.3875	6.58107	4.17608e-10	1.58937e-09
ENSMUSG00000000296	Tpd52l1	-3.75787	2.33809	4.51522e-10	1.71496e-09
ENSMUSG00000022203	Efs	-5.60771	3.28145	4.62055e-10	1.75408e-09
ENSMUSG00000042258	Isl1	-2.84939	3.31215	4.64305e-10	1.76173e-09
ENSMUSG00000045975	C2cd2	-1.31364	6.39435	4.66827e-10	1.76979e-09
ENSMUSG00000071192	Wfikkn1	-3.22794	2.46624	4.69516e-10	1.77881e-09
ENSMUSG00000000782	Tcf7	-2.58089	4.35132	4.74999e-10	1.79867e-09
ENSMUSG00000026181	Ppm1f	-1.20854	7.8931	4.99294e-10	1.88972e-09
ENSMUSG00000040289	Hey1	-4.41547	4.68714	5.271e-10	1.99195e-09
ENSMUSG00000037062	Sh3glb1	-1.19576	7.97167	5.37149e-10	2.02788e-09
ENSMUSG00000033792	Atp7a	-1.67319	5.90925	5.89958e-10	2.2161e-09
ENSMUSG00000036019	Tmtc2	-2.01428	6.05658	5.90461e-10	2.21631e-09
ENSMUSG00000016995	Matn4	-4.82802	1.49815	5.95446e-10	2.23337e-09
ENSMUSG00000091337	Eid1	-1.30449	6.59386	6.07619e-10	2.27675e-09
ENSMUSG00000057738	Spna2	-1.34171	9.35992	6.35856e-10	2.37663e-09
ENSMUSG00000038780	Smurf1	-1.25507	6.98186	6.37434e-10	2.38134e-09
ENSMUSG00000039908	Slc26a11	-1.90332	4.60538	6.51109e-10	2.43001e-09
ENSMUSG00000070287	Tmem22	-3.21651	2.29245	6.75411e-10	2.5182e-09
ENSMUSG00000072214	Sept5	-3.105	3.67216	6.80146e-10	2.5346e-09
ENSMUSG00000034361	Cpne2	-1.76602	4.93619	6.80767e-10	2.53565e-09
ENSMUSG00000022634	Yaf2	-1.33008	6.18212	6.91569e-10	2.57334e-09
ENSMUSG00000028681	Ptch2	-4.84013	3.92393	7.02448e-10	2.61252e-09
ENSMUSG00000090401	Snord123	-3.86409	1.78284	7.22171e-10	2.68455e-09
ENSMUSG00000034487	Kdelc2	-1.35688	6.13152	7.39408e-10	2.74726e-09
ENSMUSG00000025823	Pdia4	-1.14189	8.80917	7.48631e-10	2.78015e-09
ENSMUSG00000042878	Ccdc85b	-1.29784	7.15491	7.62432e-10	2.83e-09
ENSMUSG00000034201	Gas2l1	-1.45275	5.69568	7.65622e-10	2.84044e-09
ENSMUSG00000028641	Lepre1	-1.41472	6.02031	7.66746e-10	2.84321e-09
ENSMUSG00000031465	Angpt2	-3.45666	2.66998	7.76283e-10	2.87715e-09
ENSMUSG00000061751	Kalrn	-1.54285	5.88454	8.23395e-10	3.04425e-09
ENSMUSG00000035936	Aldh5a1	-2.11291	4.42385	8.45817e-10	3.12561e-09
ENSMUSG00000035299	Mid1	-1.67754	6.42833	8.67203e-10	3.20306e-09
ENSMUSG00000005124	Wisp1	-4.94106	3.33815	8.96065e-10	3.30479e-09
ENSMUSG00000027611	Procr	-1.44669	7.5445	8.97887e-10	3.30988e-09
ENSMUSG00000017418	Arl5b	-1.77418	6.80891	9.05445e-10	3.33611e-09
ENSMUSG00000011958	Bnip2	-1.15421	7.77094	1.04541e-09	3.83861e-09
ENSMUSG00000019122	Ccl9	-2.21536	5.45315	1.12236e-09	4.11512e-09
ENSMUSG00000055435	Maf	-3.13381	7.28729	1.13877e-09	4.17328e-09
ENSMUSG00000048387	Osr1	-5.21921	1.68601	1.16292e-09	4.25763e-09
ENSMUSG00000005338	Cadm3	-4.73322	1.73653	1.18398e-09	4.33049e-09
ENSMUSG00000028626	Col9a2	-5.35624	3.23591	1.22804e-09	4.48728e-09
ENSMUSG00000031357	Syap1	-1.50989	5.82576	1.24575e-09	4.54979e-09
ENSMUSG00000020260	Pofut2	-1.17423	7.04616	1.24885e-09	4.55888e-09
ENSMUSG00000038677	Scube3	-3.22609	4.09199	1.26173e-09	4.60141e-09
ENSMUSG00000028402	Mpdz	-1.56705	6.77809	1.26323e-09	4.60465e-09
ENSMUSG00000042104	Uggt2	-2.75931	4.05167	1.28653e-09	4.6873e-09
ENSMUSG00000026825	Dnm1	-2.81585	3.60591	1.29131e-09	4.70245e-09
ENSMUSG00000001700	Gramd3	-1.98926	4.59342	1.29527e-09	4.71457e-09
ENSMUSG00000041235	Chd7	-1.25833	7.14545	1.41083e-09	5.11538e-09
ENSMUSG00000049580	Tsku	-2.21313	4.31952	1.47659e-09	5.34347e-09
ENSMUSG00000045062	Pcdhb7	-4.67802	2.01382	1.49099e-09	5.393e-09
ENSMUSG00000059493	Nhs	-3.04511	4.4296	1.53088e-09	5.53461e-09
ENSMUSG00000038811	Gngt2	-2.5582	4.91611	1.53762e-09	5.55629e-09
ENSMUSG00000031402	Mpp1	-1.47808	7.07661	1.55416e-09	5.61068e-09
ENSMUSG00000029769	Ccdc136	-3.07888	2.03352	1.61129e-09	5.80853e-09
ENSMUSG00000020601	Trib2	-1.59346	6.0029	1.65877e-09	5.96824e-09
ENSMUSG00000024299	Adamts10	-1.65862	7.46328	1.67131e-09	6.01046e-09
ENSMUSG00000054843	Atrnl1	-1.33212	6.12226	1.67432e-09	6.01841e-09
ENSMUSG00000041479	Syt15	-4.52498	2.46653	1.67775e-09	6.02348e-09
ENSMUSG00000062373	Tmem65	-1.44705	5.7603	1.67814e-09	6.02348e-09
ENSMUSG00000022836	Mylk	-1.4845	6.2626	1.68531e-09	6.04413e-09
ENSMUSG00000020646	Mboat2	-1.78172	5.48683	1.6855e-09	6.04413e-09
ENSMUSG00000023092	Fhl1	-1.41147	5.94119	1.73784e-09	6.21994e-09
ENSMUSG00000056592	Zfp658	-3.11498	2.96039	1.76229e-09	6.30446e-09
ENSMUSG00000052155	Acvr2a	-2.1176	5.00855	1.83696e-09	6.56843e-09
ENSMUSG00000039395	Mreg	-3.33146	2.75531	1.8498e-09	6.61121e-09
ENSMUSG00000006342	Susd2	-3.89824	2.14097	1.88194e-09	6.71647e-09
ENSMUSG00000037788	Vopp1	-1.385	6.33011	1.90853e-09	6.80815e-09
ENSMUSG00000032258	Lca5	-2.42802	3.92053	1.93798e-09	6.90665e-09
ENSMUSG00000053477	Tcf4	-1.41252	7.81266	1.94322e-09	6.92202e-09
ENSMUSG00000025612	Bach1	-1.20518	7.86696	1.96346e-09	6.98419e-09
ENSMUSG00000020937	Plcd3	-3.19066	2.52634	2.04104e-09	7.25328e-09
ENSMUSG00000004837	Grap	-1.29659	6.30635	2.0911e-09	7.42413e-09
ENSMUSG00000042599	Jhdm1d	-1.44143	6.09181	2.16306e-09	7.66513e-09
ENSMUSG00000036052	Dnajb5	-1.69059	5.05456	2.17607e-09	7.70761e-09
ENSMUSG00000020585	Laptm4a	-1.12749	8.96738	2.22782e-09	7.88344e-09
ENSMUSG00000022280	Rnf19a	-1.52888	6.25102	2.27811e-09	8.05761e-09
ENSMUSG00000022951	Rcan1	-1.58849	6.4644	2.28366e-09	8.07345e-09
ENSMUSG00000060147	Serpinb6a	-1.65344	6.56909	2.31128e-09	8.16724e-09
ENSMUSG00000070576	Mn1	-1.45141	5.99307	2.44975e-09	8.64436e-09
ENSMUSG00000014786	Slc9a5	-2.25907	4.30882	2.52209e-09	8.89125e-09
ENSMUSG00000006576	Slc4a3	-3.11943	2.97251	2.55896e-09	9.01277e-09
ENSMUSG00000004151	Etv1	-3.7221	2.88371	2.72012e-09	9.56245e-09
ENSMUSG00000024042	Sik1	-1.24985	6.81238	2.7332e-09	9.60394e-09
ENSMUSG00000020658	Efr3b	-2.16292	4.37213	2.81449e-09	9.8757e-09
ENSMUSG00000030660	Pik3c2a	-2.01198	6.3845	2.85409e-09	1.001e-08
ENSMUSG00000067924	Cxx1b	-1.99109	4.43729	2.89198e-09	1.01381e-08
ENSMUSG00000042942	Greb1l	-3.19964	3.51676	2.9039e-09	1.01752e-08
ENSMUSG00000034462	Pkd2	-2.11231	6.28649	2.92193e-09	1.02288e-08
ENSMUSG00000007613	Tgfbr1	-1.45478	7.43925	2.99532e-09	1.04759e-08
ENSMUSG00000032006	Pdgfd	-2.36485	3.72218	3.02154e-09	1.05578e-08
ENSMUSG00000032050	Rdx	-1.27584	9.69467	3.0269e-09	1.05716e-08
ENSMUSG00000026278	Bok	-1.46272	5.58749	3.05337e-09	1.06542e-08
ENSMUSG00000004383	Large	-1.76268	5.37867	3.11644e-09	1.08641e-08
ENSMUSG00000000278	Scpep1	-1.63446	6.43592	3.1644e-09	1.10262e-08
ENSMUSG00000058881	Zfp516	-1.20048	6.8403	3.29474e-09	1.14644e-08
ENSMUSG00000030255	Sspn	-4.17876	3.11255	3.32076e-09	1.15496e-08
ENSMUSG00000008305	Tle1	-1.35917	6.40025	3.4116e-09	1.18491e-08
ENSMUSG00000004631	Sgce	-1.30693	5.97422	3.43263e-09	1.19111e-08
ENSMUSG00000031328	Flna	-1.09843	10.4915	3.5436e-09	1.22735e-08
ENSMUSG00000047986	Palm3	-4.02152	2.00413	3.94463e-09	1.3631e-08
ENSMUSG00000079111	Kdelr2	-1.09501	8.00841	4.00297e-09	1.38199e-08
ENSMUSG00000010797	Wnt2	-5.29172	2.12835	4.04007e-09	1.39416e-08
ENSMUSG00000002688	Prkd1	-2.36143	3.91855	4.09124e-09	1.41117e-08
ENSMUSG00000037999	Arap2	-3.06663	2.93543	4.10551e-09	1.41544e-08
ENSMUSG00000026276	Sept2	-1.35723	9.26662	4.1557e-09	1.43208e-08
ENSMUSG00000031078	Cttn	-1.1011	7.76942	4.18103e-09	1.44015e-08
ENSMUSG00000020183	Cpm	-2.59572	3.79771	4.25922e-09	1.46641e-08
ENSMUSG00000041308	Sntb2	-1.97761	4.61013	4.34786e-09	1.49625e-08
ENSMUSG00000001249	Hpn	-2.07196	4.37899	4.4994e-09	1.54627e-08
ENSMUSG00000041849	Card6	-2.60697	3.74686	4.72848e-09	1.62351e-08
ENSMUSG00000003228	Grk5	-1.77389	5.08237	4.74126e-09	1.62687e-08
ENSMUSG00000026207	Speg	-1.6365	5.05682	4.74261e-09	1.62687e-08
ENSMUSG00000001661	Hoxc6	-3.91221	2.4137	5.28129e-09	1.80506e-08
ENSMUSG00000028487	Bnc2	-5.30773	2.5069	5.66836e-09	1.92945e-08
ENSMUSG00000024535	Snx24	-2.7812	4.03653	5.75272e-09	1.95639e-08
ENSMUSG00000019055	Plod1	-1.67896	7.45911	6.06569e-09	2.0619e-08
ENSMUSG00000020469	Myl7	-5.28215	0.646962	6.11613e-09	2.0781e-08
ENSMUSG00000041245	Wnk3-ps	-3.80455	3.02543	6.25697e-09	2.12499e-08
ENSMUSG00000022579	Gpihbp1	-4.96104	2.77482	6.39385e-09	2.16952e-08
ENSMUSG00000022261	Sdc2	-2.51302	3.69978	6.57788e-09	2.22995e-08
ENSMUSG00000041488	Stx3	-1.80198	4.70391	6.58227e-09	2.23043e-08
ENSMUSG00000030741	Spns1	-1.16017	7.1072	6.92665e-09	2.34289e-08
ENSMUSG00000039328	Rnf122	-1.46493	5.45748	7.0532e-09	2.38462e-08
ENSMUSG00000067336	Bmpr2	-1.54433	5.98792	7.53457e-09	2.54622e-08
ENSMUSG00000030397	Mark4	-1.11668	7.11978	7.84526e-09	2.64883e-08
ENSMUSG00000019194	Scn1b	-3.70605	4.15579	7.94243e-09	2.68044e-08
ENSMUSG00000053253	Ndfip2	-1.34719	6.28865	8.12026e-09	2.73922e-08
ENSMUSG00000022367	Has2	-4.91606	2.56805	8.19534e-09	2.76331e-08
ENSMUSG00000042167	Papd4	-1.19304	6.54384	8.69662e-09	2.93101e-08
ENSMUSG00000047996	Prrg1	-2.45949	4.26068	8.73175e-09	2.94153e-08
ENSMUSG00000017677	Wsb1	-1.36606	8.46045	9.09641e-09	3.06163e-08
ENSMUSG00000037754	Ppp1r16b	-1.73669	6.26989	9.26004e-09	3.11531e-08
ENSMUSG00000040254	Sema3d	-4.43983	3.42773	9.36325e-09	3.14721e-08
ENSMUSG00000017724	Etv4	-2.61346	3.63098	9.41326e-09	3.1626e-08
ENSMUSG00000028480	Glipr2	-1.23499	6.56006	9.68001e-09	3.24786e-08
ENSMUSG00000024376	Epb4.1l4a	-5.20541	3.48529	1.03028e-08	3.45219e-08
ENSMUSG00000019843	Fyn	-1.08996	8.15557	1.12128e-08	3.74376e-08
ENSMUSG00000035713	Usp35	-3.56825	2.27147	1.12386e-08	3.75071e-08
ENSMUSG00000020536	Llgl1	-1.08069	7.57376	1.15036e-08	3.83744e-08
ENSMUSG00000019990	Pde7b	-2.60722	3.51331	1.2425e-08	4.13744e-08
ENSMUSG00000026889	Rbm18	-1.31443	6.2007	1.32262e-08	4.40229e-08
ENSMUSG00000019943	Atp2b1	-1.14765	7.76068	1.32462e-08	4.40699e-08
ENSMUSG00000002983	Relb	-1.89441	4.65597	1.37103e-08	4.55938e-08
ENSMUSG00000027257	Pacsin3	-2.70378	2.72338	1.39427e-08	4.6346e-08
ENSMUSG00000029090	Gpr125	-1.16875	7.0921	1.42792e-08	4.74017e-08
ENSMUSG00000025104	Hdgfrp3	-2.30829	5.04765	1.4308e-08	4.74761e-08
ENSMUSG00000047557	Lxn	-1.36191	5.77784	1.46805e-08	4.86907e-08
ENSMUSG00000061322	Dnaic1	-3.49578	1.22065	1.51183e-08	5.01208e-08
ENSMUSG00000006586	Runx1t1	-3.17409	3.61013	1.55026e-08	5.1304e-08
ENSMUSG00000036334	Igsf10	-1.6763	5.0095	1.55592e-08	5.14688e-08
ENSMUSG00000022964	Tmem50b	-1.67982	4.90422	1.57992e-08	5.22167e-08
ENSMUSG00000020315	Spnb2	-1.30237	9.89708	1.65323e-08	5.45674e-08
ENSMUSG00000007837	Prrg2	-1.60997	5.16506	1.69275e-08	5.57495e-08
ENSMUSG00000075297	H60b	-3.5473	0.757689	1.69499e-08	5.57988e-08
ENSMUSG00000032492	Pth1r	-3.18956	3.26674	1.70496e-08	5.60994e-08
ENSMUSG00000036620	Mgat4b	-1.12999	7.92161	1.71324e-08	5.63254e-08
ENSMUSG00000022199	Slc22a17	-1.50857	5.28169	1.74535e-08	5.73309e-08
ENSMUSG00000027230	Creb3l1	-3.06953	3.50045	1.78642e-08	5.85776e-08
ENSMUSG00000038623	Tm6sf1	-1.26208	6.75932	1.80105e-08	5.90313e-08
ENSMUSG00000036676	Tmtc3	-1.45041	6.19595	1.81283e-08	5.93915e-08
ENSMUSG00000028680	Plk3	-2.67775	3.46324	1.84989e-08	6.05794e-08
ENSMUSG00000021217	Tshz3	-2.43556	4.36504	1.861e-08	6.09165e-08
ENSMUSG00000004567	Mcoln1	-1.23723	5.98013	1.86853e-08	6.11363e-08
ENSMUSG00000036256	Igfbp7	-2.56873	4.03642	1.90782e-08	6.23948e-08
ENSMUSG00000049470	Aff4	-1.30254	7.71224	1.95369e-08	6.38114e-08
ENSMUSG00000018199	Trove2	-1.61626	5.93196	1.9655e-08	6.41693e-08
ENSMUSG00000003269	Cyth2	-1.16794	7.02015	1.99078e-08	6.49382e-08
ENSMUSG00000033436	Armcx2	-1.0975	7.77425	1.99838e-08	6.51578e-08
ENSMUSG00000030327	Necap1	-1.34555	6.11397	2.07027e-08	6.74434e-08
ENSMUSG00000030788	Rnf141	-1.20904	6.83909	2.13142e-08	6.93449e-08
ENSMUSG00000022623	Shank3	-1.2357	8.70218	2.1941e-08	7.12916e-08
ENSMUSG00000024913	Lrp5	-1.04103	8.44656	2.19729e-08	7.13644e-08
ENSMUSG00000011877	Git1	-1.05652	8.37036	2.22452e-08	7.21863e-08
ENSMUSG00000009739	Pou6f1	-2.38802	4.4499	2.26558e-08	7.34237e-08
ENSMUSG00000026923	Notch1	-1.22668	8.07745	2.33635e-08	7.56193e-08
ENSMUSG00000037995	Igsf9	-2.04713	4.43775	2.37143e-08	7.67214e-08
ENSMUSG00000043068	Fam89a	-3.82475	3.39616	2.39021e-08	7.72958e-08
ENSMUSG00000050777	Tmem37	-2.22087	4.52751	2.47987e-08	8.00918e-08
ENSMUSG00000010830	Kdelr3	-4.13505	2.60511	2.4827e-08	8.01486e-08
ENSMUSG00000029333	Rasgef1b	-1.98179	6.22845	2.50728e-08	8.09073e-08
ENSMUSG00000042918	Mamstr	-3.62147	3.06204	2.53413e-08	8.17389e-08
ENSMUSG00000032340	Neo1	-1.96594	6.33155	2.57258e-08	8.29079e-08
ENSMUSG00000036523	Greb1	-3.70153	3.29345	2.71535e-08	8.74712e-08
ENSMUSG00000031563	Wwc2	-1.16283	7.3845	2.8367e-08	9.13022e-08
ENSMUSG00000037434	Slc30a1	-1.28862	5.7221	2.84495e-08	9.15284e-08
ENSMUSG00000034636	Zyg11b	-1.06519	7.05682	2.94895e-08	9.47526e-08
ENSMUSG00000032320	Rcn2	-1.05334	7.51334	2.95789e-08	9.49788e-08
ENSMUSG00000033276	Stk36	-2.43074	3.05137	3.05759e-08	9.80335e-08
ENSMUSG00000027750	Postn	-2.72168	6.83315	3.09589e-08	9.92191e-08
ENSMUSG00000034738	Nostrin	-2.88585	2.61521	3.1339e-08	1.00352e-07
ENSMUSG00000032290	Ptpn9	-1.14802	6.40554	3.15007e-08	1.00826e-07
ENSMUSG00000036503	Rnf13	-1.2646	5.97108	3.16676e-08	1.01274e-07
ENSMUSG00000029093	Sorcs2	-1.74804	5.25399	3.17975e-08	1.01646e-07
ENSMUSG00000022848	Dirc2	-1.36381	5.47092	3.20388e-08	1.02374e-07
ENSMUSG00000045215	Asxl3	-2.59963	3.94968	3.32388e-08	1.06073e-07
ENSMUSG00000015932	Dstn	-1.01227	8.0835	3.37342e-08	1.07517e-07
ENSMUSG00000022475	Hdac7	-1.06398	8.75237	3.47774e-08	1.10795e-07
ENSMUSG00000031149	Praf2	-1.34234	5.47561	3.53236e-08	1.1244e-07
ENSMUSG00000056025	Clca1	-2.57822	3.15148	3.66907e-08	1.16692e-07
ENSMUSG00000006651	Aplp1	-5.23811	4.14435	3.74933e-08	1.19093e-07
ENSMUSG00000003200	Sh3gl1	-1.03001	7.95281	3.86399e-08	1.2258e-07
ENSMUSG00000032120	C2cd2l	-1.39107	5.36668	3.89607e-08	1.23546e-07
ENSMUSG00000058690	Gcap14	-2.11931	6.06768	3.9628e-08	1.25556e-07
ENSMUSG00000020716	Nf1	-1.24944	6.13299	4.00444e-08	1.26821e-07
ENSMUSG00000005320	Fgfr4	-4.39671	1.09534	4.10255e-08	1.29819e-07
ENSMUSG00000020149	Rab1	-1.01678	8.58553	4.19871e-08	1.3275e-07
ENSMUSG00000034472	Rasd2	-2.92201	2.51399	4.2032e-08	1.32836e-07
ENSMUSG00000003346	Fam108a	-1.13809	8.10046	4.22565e-08	1.33489e-07
ENSMUSG00000014353	Tmem87b	-1.73554	5.58289	4.48675e-08	1.41381e-07
ENSMUSG00000015189	Casd1	-1.42414	7.974	4.57037e-08	1.43834e-07
ENSMUSG00000026426	Arl8a	-1.1526	6.66421	4.58424e-08	1.44211e-07
ENSMUSG00000055371	Stam2	-1.17971	6.20447	4.59414e-08	1.44401e-07
ENSMUSG00000020818	Mfsd11	-1.46761	5.71469	4.73461e-08	1.48754e-07
ENSMUSG00000074607	Tox2	-3.30859	1.7182	4.74114e-08	1.48897e-07
ENSMUSG00000025867	Cplx2	-2.049	3.91519	4.77367e-08	1.49856e-07
ENSMUSG00000071317	Bves	-3.14723	1.45073	4.79398e-08	1.5043e-07
ENSMUSG00000078452	Raet1d	-3.00934	2.42731	4.89999e-08	1.53693e-07
ENSMUSG00000024521	Pmaip1	-2.87382	3.74927	4.92626e-08	1.54452e-07
ENSMUSG00000029759	Pon3	-1.59982	5.03696	4.93417e-08	1.54571e-07
ENSMUSG00000004366	Sst	-7.86991	-0.580699	4.95342e-08	1.55109e-07
ENSMUSG00000029775	Klhdc10	-1.06137	8.03853	5.29287e-08	1.65463e-07
ENSMUSG00000026749	Nek6	-1.10369	6.81543	5.45909e-08	1.70517e-07
ENSMUSG00000039156	Stim2	-1.26994	6.59316	5.81004e-08	1.81027e-07
ENSMUSG00000015501	Hivep2	-1.48244	5.13012	5.9458e-08	1.84874e-07
ENSMUSG00000060671	Atp8b2	-1.11641	7.70944	6.16982e-08	1.91601e-07
ENSMUSG00000057895	Zfp105	-2.35493	4.06952	6.26735e-08	1.94469e-07
ENSMUSG00000037833	Sh2d4b	-2.58237	4.06263	6.3423e-08	1.96632e-07
ENSMUSG00000024462	Gabbr1	-1.66616	5.97429	6.46e-08	2.00116e-07
ENSMUSG00000037344	Slc12a9	-1.35636	5.93045	6.62577e-08	2.05082e-07
ENSMUSG00000014846	Tppp3	-2.8461	2.73149	6.63645e-08	2.05328e-07
ENSMUSG00000024827	Gldc	-2.75944	2.52907	7.15874e-08	2.2076e-07
ENSMUSG00000066892	Fbxl12	-1.43293	5.16664	7.25048e-08	2.23405e-07
ENSMUSG00000026315	Serpinb8	-2.9893	3.74908	7.35329e-08	2.26387e-07
ENSMUSG00000035093	Secisbp2l	-1.24669	6.34462	7.48056e-08	2.29663e-07
ENSMUSG00000023067	Cdkn1a	-2.51629	5.5359	7.51252e-08	2.30534e-07
ENSMUSG00000025531	Chm	-1.46687	5.32663	7.58615e-08	2.32698e-07
ENSMUSG00000020232	Hmg20b	-1.03105	7.08224	7.9287e-08	2.43007e-07
ENSMUSG00000026640	Plxna2	-1.43313	5.86604	7.97765e-08	2.44407e-07
ENSMUSG00000017132	Cyth1	-1.1889	6.19016	8.18116e-08	2.50437e-07
ENSMUSG00000031827	Cotl1	-1.38875	9.23245	8.22795e-08	2.51665e-07
ENSMUSG00000054889	Dsp	-2.10607	4.45715	8.34646e-08	2.55082e-07
ENSMUSG00000020448	Rnf185	-1.241	5.757	8.47187e-08	2.58809e-07
ENSMUSG00000031383	Dusp9	-2.00871	4.36084	8.48684e-08	2.59161e-07
ENSMUSG00000029413	Naaa	-1.5239	5.35512	8.49451e-08	2.59259e-07
ENSMUSG00000046314	Stxbp6	-2.52732	3.65604	8.57676e-08	2.61588e-07
ENSMUSG00000021665	Hexb	-1.52992	6.41425	8.7828e-08	2.67654e-07
ENSMUSG00000005656	Snx6	-1.07698	7.66909	8.79306e-08	2.67858e-07
ENSMUSG00000004317	Clcn5	-1.29464	6.53126	9.04729e-08	2.75379e-07
ENSMUSG00000028289	Epha7	-2.15829	3.89433	9.07427e-08	2.76089e-07
ENSMUSG00000025856	Pdgfa	-2.42009	3.39561	9.12156e-08	2.77415e-07
ENSMUSG00000022999	Lmbr1l	-1.33195	5.67433	9.29423e-08	2.82438e-07
ENSMUSG00000074622	Mafb	-2.47502	6.13192	9.31377e-08	2.82708e-07
ENSMUSG00000026930	Gpsm1	-1.13006	6.26709	9.41489e-08	2.85527e-07
ENSMUSG00000053219	Raet1c	-2.78477	2.55118	9.44287e-08	2.8626e-07
ENSMUSG00000031255	Sytl4	-1.59098	5.0146	9.62696e-08	2.9137e-07
ENSMUSG00000045394	Epcam	-2.75779	3.05724	9.88399e-08	2.99029e-07
ENSMUSG00000073889	Il11ra1	-1.19406	6.62432	1.0334e-07	3.1214e-07
ENSMUSG00000038859	Baiap2l1	-2.82905	2.2775	1.03888e-07	3.1367e-07
ENSMUSG00000034863	Ano8	-1.16972	5.96514	1.05408e-07	3.17875e-07
ENSMUSG00000022658	Tagln3	-4.31099	1.76873	1.07063e-07	3.22478e-07
ENSMUSG00000028988	Ctnnbip1	-1.28931	5.82705	1.08042e-07	3.25164e-07
ENSMUSG00000029684	Wasl	-1.26458	6.59304	1.10432e-07	3.32226e-07
ENSMUSG00000029571	Tmem106b	-1.21201	6.4672	1.12366e-07	3.37774e-07
ENSMUSG00000011831	Evi5	-1.58382	6.40894	1.14579e-07	3.4415e-07
ENSMUSG00000042686	Jph1	-2.50906	3.00576	1.15824e-07	3.47472e-07
ENSMUSG00000025171	Ubtd1	-1.34717	5.57261	1.19032e-07	3.56525e-07
ENSMUSG00000044502	Bod1	-1.11705	6.41589	1.29279e-07	3.87063e-07
ENSMUSG00000002996	Hbp1	-1.19191	7.37337	1.30908e-07	3.91785e-07
ENSMUSG00000009647	Ccdc109a	-1.26671	5.58683	1.3301e-07	3.97916e-07
ENSMUSG00000004798	Ulk2	-1.17571	6.48006	1.35994e-07	4.06358e-07
ENSMUSG00000005125	Ndrg1	-1.52063	4.98378	1.36219e-07	4.0687e-07
ENSMUSG00000040260	Daam2	-2.68697	3.73122	1.39264e-07	4.15138e-07
ENSMUSG00000025656	Arhgef9	-2.08259	5.03435	1.44729e-07	4.30404e-07
ENSMUSG00000026773	Pfkfb3	-1.28912	6.46963	1.45408e-07	4.3208e-07
ENSMUSG00000000942	Hoxa4	-2.33354	3.1108	1.47933e-07	4.39409e-07
ENSMUSG00000036466	Megf11	-3.07342	2.98988	1.53038e-07	4.53497e-07
ENSMUSG00000040118	Cacna2d1	-3.47363	3.34164	1.53206e-07	4.53815e-07
ENSMUSG00000040964	Arhgef10l	-1.44243	5.33984	1.56193e-07	4.62299e-07
ENSMUSG00000039982	Dtx4	-1.85243	4.70804	1.56408e-07	4.62755e-07
ENSMUSG00000024544	D18Ertd653e	-2.6899	4.23825	1.59043e-07	4.70178e-07
ENSMUSG00000029174	Tbc1d1	-1.01108	7.24287	1.60134e-07	4.73217e-07
ENSMUSG00000038205	Prkab2	-1.56701	4.83183	1.625e-07	4.79832e-07
ENSMUSG00000022801	Lrch3	-1.08189	6.92167	1.65009e-07	4.86667e-07
ENSMUSG00000002980	Bcam	-1.15531	6.86818	1.68559e-07	4.96942e-07
ENSMUSG00000022091	Sorbs3	-1.10883	6.70813	1.71233e-07	5.04627e-07
ENSMUSG00000047205	Dusp18	-2.15748	3.78931	1.74886e-07	5.14585e-07
ENSMUSG00000032374	Plod2	-1.87732	5.29725	1.77001e-07	5.20604e-07
ENSMUSG00000039542	Ncam1	-2.08525	4.56542	1.77188e-07	5.2095e-07
ENSMUSG00000030562	Nox4	-2.54424	3.71866	1.78369e-07	5.24217e-07
ENSMUSG00000057193	Slc44a2	-1.00207	8.07673	1.88712e-07	5.5418e-07
ENSMUSG00000003585	Sec14l2	-2.0314	3.76205	1.9823e-07	5.81449e-07
ENSMUSG00000057315	Arhgap24	-4.9441	2.07422	2.02371e-07	5.92669e-07
ENSMUSG00000042138	BC024479	-1.46765	5.69022	2.03212e-07	5.94668e-07
ENSMUSG00000021109	Hif1a	-1.26985	7.7259	2.07962e-07	6.08094e-07
ENSMUSG00000021770	Samd8	-1.21246	5.77441	2.17425e-07	6.35024e-07
ENSMUSG00000042750	Bex2	-1.65742	4.52072	2.17815e-07	6.35916e-07
ENSMUSG00000026594	Ralgps2	-1.00791	7.49901	2.19611e-07	6.40909e-07
ENSMUSG00000021969	Zdhhc20	-1.3019	7.18699	2.21791e-07	6.47019e-07
ENSMUSG00000028419	Chmp5	-1.04014	6.80056	2.27523e-07	6.62968e-07
ENSMUSG00000036330	Slc18a1	-2.50102	3.15552	2.32692e-07	6.77769e-07
ENSMUSG00000030410	Dmwd	-1.02765	7.00708	2.36062e-07	6.86251e-07
ENSMUSG00000038151	Prdm1	-3.65573	3.90167	2.37527e-07	6.89978e-07
ENSMUSG00000046387	Pcdhb17	-2.38542	2.87019	2.3842e-07	6.92303e-07
ENSMUSG00000056708	Ier5	-1.30777	6.45876	2.40401e-07	6.97784e-07
ENSMUSG00000032194	Kank2	-1.07926	6.57124	2.43863e-07	7.07559e-07
ENSMUSG00000024331	Dsc2	-3.11003	2.67178	2.46346e-07	7.13826e-07
ENSMUSG00000020823	Sec14l1	-1.01149	7.55299	2.4702e-07	7.15339e-07
ENSMUSG00000023805	Synj2	-2.27502	2.90718	2.48061e-07	7.17798e-07
ENSMUSG00000015882	Lcorl	-1.59056	5.14219	2.55334e-07	7.37993e-07
ENSMUSG00000072872	Rybp	-1.10752	7.2092	2.66668e-07	7.6868e-07
ENSMUSG00000051177	Plcb1	-2.34314	3.59203	2.83564e-07	8.14879e-07
ENSMUSG00000049047	Armcx3	-1.2063	6.54057	2.90497e-07	8.33846e-07
ENSMUSG00000047821	Trim16	-1.61137	5.32657	3.04347e-07	8.70937e-07
ENSMUSG00000042228	Lyn	-1.02082	7.4342	3.06087e-07	8.7525e-07
ENSMUSG00000018648	Dusp14	-3.60489	1.12574	3.12021e-07	8.91879e-07
ENSMUSG00000038879	Nipal2	-2.78465	2.65816	3.12439e-07	8.92734e-07
ENSMUSG00000007379	Dennd2c	-1.8732	4.5509	3.18835e-07	9.09972e-07
ENSMUSG00000023909	Paqr4	-2.20698	4.43568	3.22472e-07	9.2e-07
ENSMUSG00000028226	Mmp16	-2.2163	3.11867	3.24649e-07	9.25861e-07
ENSMUSG00000069114	Zbtb10	-1.42253	6.05065	3.43519e-07	9.78189e-07
ENSMUSG00000030268	Bcat1	-2.01506	3.95576	3.44915e-07	9.81791e-07
ENSMUSG00000024085	Man2a1	-1.06572	7.14737	3.4845e-07	9.91477e-07
ENSMUSG00000021504	B4galt7	-1.28262	5.44557	3.50401e-07	9.96275e-07
ENSMUSG00000046814	Gchfr	-2.47363	3.58758	3.59035e-07	1.01967e-06
ENSMUSG00000000142	Axin2	-2.34365	3.41001	3.78485e-07	1.07328e-06
ENSMUSG00000022139	Mbnl2	-1.36349	6.75808	3.87989e-07	1.09981e-06
ENSMUSG00000041548	Hspb8	-4.49073	2.68331	4.00875e-07	1.13377e-06
ENSMUSG00000079363	Gbp4	-3.99417	3.15963	4.0947e-07	1.15721e-06
ENSMUSG00000021485	Mxd3	-1.87115	3.9149	4.17182e-07	1.17856e-06
ENSMUSG00000034936	Arl4d	-1.95827	3.6644	4.2349e-07	1.19548e-06
ENSMUSG00000030711	Sult1a1	-3.04816	1.11236	4.2403e-07	1.19656e-06
ENSMUSG00000037031	Tspan15	-1.61969	5.39044	4.26038e-07	1.20132e-06
ENSMUSG00000041598	Cdc42ep4	-1.01579	6.68839	4.41533e-07	1.24408e-06
ENSMUSG00000026475	Rgs16	-4.9031	3.99783	4.4177e-07	1.24428e-06
ENSMUSG00000022425	Enpp2	-3.24271	3.87937	4.44604e-07	1.25179e-06
ENSMUSG00000047446	Arl4a	-1.09162	6.16089	4.52234e-07	1.2728e-06
ENSMUSG00000020451	Limk2	-1.01158	6.69557	4.56475e-07	1.28377e-06
ENSMUSG00000017057	Il13ra1	-2.33556	4.27264	4.60481e-07	1.29358e-06
ENSMUSG00000044636	Csrnp2	-1.39831	5.06416	4.61239e-07	1.29523e-06
ENSMUSG00000022620	Arsa	-1.12416	6.18227	4.72395e-07	1.32556e-06
ENSMUSG00000025854	Fam20c	-2.6152	2.99759	4.76285e-07	1.33598e-06
ENSMUSG00000032380	Dapk2	-1.85182	4.25713	4.94401e-07	1.38488e-06
ENSMUSG00000038718	Pbx3	-1.21298	5.60672	5.08083e-07	1.42252e-06
ENSMUSG00000027828	Ssr3	-1.03128	9.16685	5.09763e-07	1.42669e-06
ENSMUSG00000001227	Sema6b	-1.18837	6.07256	5.31542e-07	1.48537e-06
ENSMUSG00000044528	Tram1l1	-3.97627	3.09427	5.3172e-07	1.48537e-06
ENSMUSG00000034731	Dgkh	-3.17848	3.4079	5.41824e-07	1.51247e-06
ENSMUSG00000004562	Arhgef40	-1.05297	6.45959	5.64701e-07	1.57399e-06
ENSMUSG00000022807	Osbpl11	-1.08986	6.5917	5.67331e-07	1.58074e-06
ENSMUSG00000032018	Sc5d	-1.25296	5.51714	5.72522e-07	1.59402e-06
ENSMUSG00000090122	Kcne1l	-3.8071	1.11209	5.8422e-07	1.62418e-06
ENSMUSG00000040722	Scamp5	-2.43106	5.13543	5.98981e-07	1.6646e-06
ENSMUSG00000058145	Adamts17	-2.29586	3.08948	6.00614e-07	1.66852e-06
ENSMUSG00000043059	Zfp513	-1.18521	5.67602	6.01974e-07	1.67168e-06
ENSMUSG00000031246	Sh3bgrl	-1.04485	8.1324	6.27741e-07	1.7413e-06
ENSMUSG00000026585	Kifap3	-1.08366	6.20057	6.33363e-07	1.75625e-06
ENSMUSG00000022687	Boc	-2.36353	3.67728	6.40133e-07	1.77437e-06
ENSMUSG00000030259	Rassf8	-1.82217	4.49797	6.59968e-07	1.82665e-06
ENSMUSG00000027956	Tmem144	-2.46507	3.35526	6.63402e-07	1.83548e-06
ENSMUSG00000053460	Ggcx	-1.1851	5.55426	6.7636e-07	1.86995e-06
ENSMUSG00000024777	Ppp2r5b	-1.63267	4.78008	6.86551e-07	1.89673e-06
ENSMUSG00000049532	Sall2	-1.13231	5.9499	6.90051e-07	1.9057e-06
ENSMUSG00000037098	Rab11fip3	-1.10505	6.41153	6.97064e-07	1.92436e-06
ENSMUSG00000045664	Cdc42ep2	-2.91449	3.71765	7.14308e-07	1.96979e-06
ENSMUSG00000038128	Camk4	-2.94274	3.83629	7.39535e-07	2.03711e-06
ENSMUSG00000067931	Zfp948	-2.91009	4.4412	7.40902e-07	2.04013e-06
ENSMUSG00000025860	Xiap	-1.22655	7.96677	7.55926e-07	2.07997e-06
ENSMUSG00000038188	Scarf1	-1.03794	7.77238	7.58464e-07	2.08543e-06
ENSMUSG00000040006	BC013529	-1.45763	4.9561	7.84383e-07	2.15354e-06
ENSMUSG00000033039	Micall1	-1.10205	6.26617	8.26064e-07	2.26219e-06
ENSMUSG00000033623	Pcgf3	-1.05962	7.33596	8.26968e-07	2.26384e-06
ENSMUSG00000046223	Plaur	-1.57843	4.73223	8.31369e-07	2.27505e-06
ENSMUSG00000036606	Plxnb2	-1.45972	8.02225	8.45819e-07	2.31376e-06
ENSMUSG00000031639	Tlr3	-3.48537	3.88377	8.65859e-07	2.36599e-06
ENSMUSG00000052544	St6galnac3	-2.00296	4.45439	8.671e-07	2.36852e-06
ENSMUSG00000048503	Tmem136	-2.30491	3.14688	9.03257e-07	2.46459e-06
ENSMUSG00000043051	Disc1	-1.78336	4.14202	9.06484e-07	2.47206e-06
ENSMUSG00000063605	Ccdc102a	-1.11946	5.91137	9.06651e-07	2.47206e-06
ENSMUSG00000006313	Upk1a	-4.12974	1.1465	9.20753e-07	2.5096e-06
ENSMUSG00000037747	Phyhipl	-7.71343	-0.73471	9.39638e-07	2.55921e-06
ENSMUSG00000009281	Rarres2	-4.30497	0.105756	9.69079e-07	2.63653e-06
ENSMUSG00000001870	Ltbp1	-1.17022	6.08829	9.7262e-07	2.6452e-06
ENSMUSG00000039157	Fam102a	-1.038	6.90359	1.00734e-06	2.73567e-06
ENSMUSG00000026131	Dst	-1.23422	6.34549	1.01018e-06	2.7424e-06
ENSMUSG00000090035	Galnt4	-1.16673	6.06284	1.01349e-06	2.75039e-06
ENSMUSG00000031703	Itfg1	-1.04155	6.78376	1.01568e-06	2.75533e-06
ENSMUSG00000038552	Fndc4	-1.35455	4.93641	1.04005e-06	2.81839e-06
ENSMUSG00000032041	Tirap	-1.32719	5.11326	1.08384e-06	2.93069e-06
ENSMUSG00000004864	Mapk13	-3.07571	1.25908	1.10297e-06	2.98028e-06
ENSMUSG00000024083	Pja2	-1.14111	7.32096	1.11804e-06	3.0199e-06
ENSMUSG00000050919	Zfp366	-4.8685	4.05106	1.15672e-06	3.1199e-06
ENSMUSG00000020097	Sgpl1	-1.46126	6.96706	1.18101e-06	3.17972e-06
ENSMUSG00000003534	Ddr1	-4.22706	3.77467	1.18348e-06	3.18521e-06
ENSMUSG00000046550	Spin2	-2.38837	2.17406	1.18395e-06	3.18535e-06
ENSMUSG00000002228	Ppm1j	-2.35249	3.04083	1.23388e-06	3.31375e-06
ENSMUSG00000041420	Meis3	-2.52609	2.77765	1.27754e-06	3.42855e-06
ENSMUSG00000013150	Gfod2	-1.27505	5.75025	1.28334e-06	3.44286e-06
ENSMUSG00000028466	Creb3	-1.29704	5.52121	1.29516e-06	3.47335e-06
ENSMUSG00000035112	Wnk4	-1.89933	3.67452	1.30195e-06	3.48907e-06
ENSMUSG00000032418	Me1	-2.69657	3.34283	1.32696e-06	3.55356e-06
ENSMUSG00000036026	Tmem63b	-1.0405	6.32589	1.33851e-06	3.5832e-06
ENSMUSG00000078532	Nkain1	-1.93946	4.3014	1.34767e-06	3.60643e-06
ENSMUSG00000034484	Snx2	-1.14062	8.24271	1.35695e-06	3.62999e-06
ENSMUSG00000021263	Degs2	-2.2313	3.38127	1.37199e-06	3.66628e-06
ENSMUSG00000041895	Wipi1	-1.30468	5.30419	1.38904e-06	3.71052e-06
ENSMUSG00000019975	Ikbip	-1.55368	4.66553	1.40665e-06	3.75357e-06
ENSMUSG00000025939	Ube2w	-1.17358	5.58583	1.41942e-06	3.78361e-06
ENSMUSG00000006476	Nelf	-1.07725	6.09339	1.42523e-06	3.79641e-06
ENSMUSG00000024887	Asah2	-1.42754	5.56402	1.4449e-06	3.84471e-06
ENSMUSG00000023050	Map3k12	-1.56639	4.98893	1.4458e-06	3.84574e-06
ENSMUSG00000027858	Tspan2	-1.25416	5.7857	1.54289e-06	4.09095e-06
ENSMUSG00000001833	Sept7	-1.0668	8.2197	1.54592e-06	4.09752e-06
ENSMUSG00000061244	Exoc5	-1.22425	6.77253	1.56693e-06	4.14883e-06
ENSMUSG00000044244	Il20rb	-2.86454	2.81786	1.60625e-06	4.24993e-06
ENSMUSG00000056121	Fez2	-1.00576	6.31366	1.63367e-06	4.31792e-06
ENSMUSG00000024989	Cep55	-1.16783	5.99641	1.64599e-06	4.34895e-06
ENSMUSG00000038253	Hoxa5	-1.94278	5.83601	1.66546e-06	4.39767e-06
ENSMUSG00000016128	Stard13	-1.45249	4.77039	1.68125e-06	4.43589e-06
ENSMUSG00000024873	Cnih2	-2.54789	2.06775	1.68213e-06	4.43664e-06
ENSMUSG00000025880	Smad7	-1.2716	6.59952	1.71008e-06	4.50719e-06
ENSMUSG00000052854	Nrk	-1.94881	5.4974	1.71149e-06	4.50932e-06
ENSMUSG00000056515	Rab31	-1.01022	6.86325	1.75801e-06	4.62702e-06
ENSMUSG00000021549	Rasa1	-1.26314	7.07927	1.75965e-06	4.6281e-06
ENSMUSG00000053158	Fes	-1.01225	6.86511	1.83724e-06	4.81867e-06
ENSMUSG00000034037	Fgd5	-1.10547	8.54239	1.88967e-06	4.95273e-06
ENSMUSG00000002006	Pdzd4	-2.3921	2.54416	1.90972e-06	4.99828e-06
ENSMUSG00000070889	Pgap1	-2.90293	2.2454	1.93226e-06	5.05201e-06
ENSMUSG00000044134	Fam109a	-1.24482	5.24204	1.96132e-06	5.1262e-06
ENSMUSG00000075702	Selm	-1.70617	4.47479	1.99009e-06	5.19959e-06
ENSMUSG00000031776	Arl2bp	-1.00264	7.13134	2.03092e-06	5.30257e-06
ENSMUSG00000033955	Tnks1bp1	-1.03881	6.49851	2.04393e-06	5.33468e-06
ENSMUSG00000028007	Snx7	-1.60144	4.4044	2.0827e-06	5.43209e-06
ENSMUSG00000021338	Lrrc16a	-1.92464	3.40986	2.13274e-06	5.55681e-06
ENSMUSG00000034463	Scara3	-3.13187	2.22067	2.15231e-06	5.60392e-06
ENSMUSG00000025287	Acot9	-1.1029	5.76694	2.17358e-06	5.65734e-06
ENSMUSG00000019873	Reep3	-1.08015	6.16234	2.18989e-06	5.6978e-06
ENSMUSG00000031145	Prickle3	-1.61188	5.02509	2.35709e-06	6.11589e-06
ENSMUSG00000034055	Phka1	-1.66975	4.47666	2.39249e-06	6.20347e-06
ENSMUSG00000049647	Purb	-1.34662	6.14759	2.39978e-06	6.22022e-06
ENSMUSG00000044317	Gpr4	-2.18144	3.23215	2.40861e-06	6.24089e-06
ENSMUSG00000041594	Tmtc4	-1.25051	5.24157	2.57663e-06	6.64648e-06
ENSMUSG00000047407	Tgif1	-1.1645	6.05309	2.59192e-06	6.68135e-06
ENSMUSG00000035585	Tsen34	-1.04564	7.27243	2.67409e-06	6.88605e-06
ENSMUSG00000044042	Fmn1	-2.10433	3.44655	2.71283e-06	6.97626e-06
ENSMUSG00000018845	Unc45b	-1.98555	4.37267	2.71748e-06	6.98582e-06
ENSMUSG00000025010	Ccnj	-1.16662	6.26489	2.81009e-06	7.21153e-06
ENSMUSG00000029009	Mthfr	-1.0353	6.56416	2.86065e-06	7.33378e-06
ENSMUSG00000069601	Ank3	-2.15869	3.28901	2.95468e-06	7.56451e-06
ENSMUSG00000026927	Sdccag3	-1.0236	6.41099	2.95754e-06	7.56924e-06
ENSMUSG00000040520	Manea	-1.2589	5.43265	3.0451e-06	7.77833e-06
ENSMUSG00000045667	Smtnl2	-1.35439	4.75964	3.04545e-06	7.77833e-06
ENSMUSG00000022508	Bcl6	-2.61441	2.32358	3.15927e-06	8.0526e-06
ENSMUSG00000054434	Tmem120b	-1.46689	4.50157	3.166e-06	8.06456e-06
ENSMUSG00000040690	Col16a1	-2.09593	3.91979	3.16611e-06	8.06456e-06
ENSMUSG00000028191	Bcl10	-1.00849	6.4462	3.17007e-06	8.0719e-06
ENSMUSG00000020808	Fam64a	-1.02126	6.86036	3.20693e-06	8.16301e-06
ENSMUSG00000039770	Ypel5	-1.12031	5.79044	3.22529e-06	8.20696e-06
ENSMUSG00000019312	Grb7	-2.81348	1.86075	3.31616e-06	8.42961e-06
ENSMUSG00000028654	Mycl1	-3.14417	2.8212	3.34671e-06	8.50438e-06
ENSMUSG00000018363	Smurf2	-1.25259	7.19909	3.41173e-06	8.66375e-06
ENSMUSG00000052928	Ctif	-1.30679	5.17077	3.42459e-06	8.69052e-06
ENSMUSG00000036106	Prr5	-1.06884	5.82612	3.42722e-06	8.69425e-06
ENSMUSG00000039126	Prune2	-2.12914	4.2507	3.47238e-06	8.79989e-06
ENSMUSG00000037816	Fbxw17	-1.3311	4.99111	3.51906e-06	8.90918e-06
ENSMUSG00000036099	Vezt	-1.096	5.87337	3.56924e-06	9.022e-06
ENSMUSG00000022490	Ppp1r1a	-2.97717	1.04471	3.56963e-06	9.022e-06
ENSMUSG00000024235	Map3k8	-2.0235	3.58658	3.62316e-06	9.15113e-06
ENSMUSG00000037784	Dzip1l	-2.1924	3.34853	3.73853e-06	9.43302e-06
ENSMUSG00000035298	Klhl35	-2.56561	2.53507	3.77769e-06	9.5254e-06
ENSMUSG00000031442	Mcf2l	-1.28567	5.06337	3.80432e-06	9.58934e-06
ENSMUSG00000027408	Cpxm1	-1.07602	6.23686	3.92717e-06	9.88275e-06
ENSMUSG00000027524	Edn3	-3.0737	2.286	3.92862e-06	9.88275e-06
ENSMUSG00000018425	Dhx40	-1.09692	6.08696	3.93435e-06	9.89385e-06
ENSMUSG00000021936	Mapk8	-1.25548	6.07565	4.07723e-06	1.02429e-05
ENSMUSG00000038702	Dsel	-1.84482	4.44932	4.11078e-06	1.03168e-05
ENSMUSG00000038072	Galnt11	-1.1015	5.78913	4.11321e-06	1.03194e-05
ENSMUSG00000041926	Rnpep	-1.10737	7.24157	4.3142e-06	1.07948e-05
ENSMUSG00000040219	Ttc12	-2.21443	2.47409	4.44069e-06	1.11003e-05
ENSMUSG00000034220	Gpc1	-1.56581	4.98438	4.46531e-06	1.11581e-05
ENSMUSG00000036181	Hist1h1c	-1.08139	5.96212	4.51165e-06	1.12589e-05
ENSMUSG00000031626	Sorbs2	-1.8418	3.33297	4.57047e-06	1.14019e-05
ENSMUSG00000032515	Csrnp1	-1.06877	6.36141	4.70389e-06	1.1723e-05
ENSMUSG00000029291	Rufy3	-1.0242	5.94063	4.85209e-06	1.20644e-05
ENSMUSG00000027293	Ehd4	-1.24328	8.17977	4.8718e-06	1.21053e-05
ENSMUSG00000028445	Enho	-2.05012	3.59711	4.90354e-06	1.21721e-05
ENSMUSG00000051335	Gfod1	-1.31774	5.0576	4.96128e-06	1.23033e-05
ENSMUSG00000050010	Shisa3	-4.69808	3.09992	5.03863e-06	1.24745e-05
ENSMUSG00000039084	Chad	-2.32107	2.41394	5.06564e-06	1.25372e-05
ENSMUSG00000001334	Fndc5	-2.70187	2.02922	5.25884e-06	1.2994e-05
ENSMUSG00000046410	Kcnk6	-1.14237	5.56645	5.45466e-06	1.34513e-05
ENSMUSG00000000693	Loxl3	-1.84574	3.95226	5.48945e-06	1.35282e-05
ENSMUSG00000027223	Mapk8ip1	-1.74606	3.84863	5.77204e-06	1.41873e-05
ENSMUSG00000060477	Irak2	-1.35716	5.17645	5.96072e-06	1.46319e-05
ENSMUSG00000044921	Rassf9	-2.66737	3.70562	6.07303e-06	1.49027e-05
ENSMUSG00000000320	Alox12	-1.86126	3.61644	6.12653e-06	1.50242e-05
ENSMUSG00000027702	Lrrc34	-2.29959	1.91545	6.14257e-06	1.50517e-05
ENSMUSG00000028525	Pde4b	-1.04502	6.99077	6.18463e-06	1.51426e-05
ENSMUSG00000005949	Ctns	-1.1145	5.45635	6.29161e-06	1.53938e-05
ENSMUSG00000079662	Ntn3	-1.61004	3.99112	6.39842e-06	1.56348e-05
ENSMUSG00000021913	Ogdhl	-1.60761	4.3847	6.49941e-06	1.58617e-05
ENSMUSG00000060568	Fam78b	-2.82575	2.25485	6.56217e-06	1.60089e-05
ENSMUSG00000026764	Kif5c	-4.34117	2.21773	6.58549e-06	1.60605e-05
ENSMUSG00000062232	Rapgef2	-1.0143	6.24365	6.8801e-06	1.67301e-05
ENSMUSG00000040152	Thbs1	-1.25986	6.5082	6.92251e-06	1.68169e-05
ENSMUSG00000024811	Tnks2	-1.01172	8.76105	6.98054e-06	1.6936e-05
ENSMUSG00000042190	Cmklr1	-2.66258	5.08868	7.34222e-06	1.77733e-05
ENSMUSG00000048720	Tbc1d12	-1.51716	4.51248	7.48114e-06	1.80979e-05
ENSMUSG00000022965	Ifngr2	-1.15971	6.59147	7.52405e-06	1.81958e-05
ENSMUSG00000032606	Nicn1	-1.49137	4.63712	7.60003e-06	1.83737e-05
ENSMUSG00000032932	Hspa13	-1.00065	6.11233	7.91418e-06	1.91086e-05
ENSMUSG00000051427	Ccdc157	-1.73896	4.36628	8.08734e-06	1.94828e-05
ENSMUSG00000029096	Htra3	-2.39455	2.68043	8.38105e-06	2.01387e-05
ENSMUSG00000060550	H2-Q7	-2.2664	2.31677	8.38825e-06	2.01452e-05
ENSMUSG00000036197	Gxylt1	-1.15081	6.88189	8.38912e-06	2.01452e-05
ENSMUSG00000030323	Ift122	-1.06256	5.67072	8.64153e-06	2.0716e-05
ENSMUSG00000032060	Cryab	-3.11795	2.52959	9.23181e-06	2.20489e-05
ENSMUSG00000030878	Cdr2	-1.10989	5.51608	9.36144e-06	2.23443e-05
ENSMUSG00000040957	Cables1	-1.02766	5.80284	9.64753e-06	2.29906e-05
ENSMUSG00000015452	Ager	-2.01374	2.45924	9.82172e-06	2.33817e-05
ENSMUSG00000031709	Tbc1d9	-2.24388	4.15481	1.03138e-05	2.45315e-05
ENSMUSG00000038187	Btbd10	-1.21569	5.24559	1.04669e-05	2.48564e-05
ENSMUSG00000027695	Pld1	-1.36553	4.59364	1.1066e-05	2.62212e-05
ENSMUSG00000032328	Tmem30a	-1.04485	7.29886	1.11925e-05	2.65042e-05
ENSMUSG00000024663	Rab3il1	-1.39754	6.72465	1.1679e-05	2.75952e-05
ENSMUSG00000031266	Gla	-1.24171	5.23494	1.17614e-05	2.77637e-05
ENSMUSG00000042156	Dzip1	-1.72732	3.97431	1.22903e-05	2.89213e-05
ENSMUSG00000020653	Klf11	-1.55397	5.64626	1.27008e-05	2.98124e-05
ENSMUSG00000016179	Camk1g	-2.09023	2.23656	1.27994e-05	3.00252e-05
ENSMUSG00000024597	Slc12a2	-1.1998	7.52197	1.29148e-05	3.02771e-05
ENSMUSG00000001627	Ifrd1	-1.07187	6.42989	1.37086e-05	3.20579e-05
ENSMUSG00000006522	Itih3	-4.28657	2.65048	1.37602e-05	3.21485e-05
ENSMUSG00000064141	Zfp69	-1.35113	5.30002	1.40164e-05	3.26759e-05
[truncated: 277 more rows]

## Sheet: FLHSCvsBMHSC_upregulate
GeneID	GeneName	logFC	logCPM	PValue	FDR
ENSMUSG00000073409	H2-Q6	8.81528	7.90721	1.05129e-156	7.14143e-153
ENSMUSG00000060550	H2-Q7	8.17787	7.90455	3.46064e-150	1.1754e-146
ENSMUSG00000024940	Ltbp3	5.64331	7.12336	3.00119e-76	3.39784e-73
ENSMUSG00000048148	Nwd1	4.4134	7.62735	1.25041e-71	1.21344e-68
ENSMUSG00000029596	Sdsl	6.25194	6.04501	3.47927e-67	2.62608e-64
ENSMUSG00000034361	Cpne2	4.49535	7.35406	4.31748e-67	2.93286e-64
ENSMUSG00000026358	Rgs1	7.68676	6.42384	8.99657e-59	4.70105e-56
ENSMUSG00000040690	Col16a1	4.78076	6.321	3.69695e-54	1.56959e-51
ENSMUSG00000053279	Aldh1a1	8.12455	6.14791	1.1887e-53	4.74989e-51
ENSMUSG00000051910	Sox6	3.79944	7.03906	3.2393e-52	1.15813e-49
ENSMUSG00000005125	Ndrg1	4.22262	7.34435	4.16769e-52	1.41556e-49
ENSMUSG00000090877	Hspa1b	4.72974	6.00535	4.69898e-52	1.52001e-49
ENSMUSG00000055413	H2-Q8	6.28571	5.20917	1.01431e-49	3.13191e-47
ENSMUSG00000035929	H2-Q4	3.98905	7.66888	3.96763e-49	1.17183e-46
ENSMUSG00000005474	Myl10	5.53952	5.89172	2.48079e-47	7.02168e-45
ENSMUSG00000045954	Sdpr	3.60992	7.08347	4.61366e-46	1.25362e-43
ENSMUSG00000037280	Galnt6	3.73003	6.81325	1.14081e-43	2.98058e-41
ENSMUSG00000074151	Nlrc5	3.825	6.32179	8.10484e-42	1.96629e-39
ENSMUSG00000028528	Dnajc6	4.33276	5.45686	8.9755e-41	2.10243e-38
ENSMUSG00000015094	Npdc1	6.1954	4.86341	7.2867e-40	1.64995e-37
ENSMUSG00000019768	Esr1	5.85406	4.53578	8.28231e-35	1.65476e-32
ENSMUSG00000058624	Gda	4.42113	6.01663	1.2559e-34	2.43751e-32
ENSMUSG00000036356	Csgalnact1	3.0079	6.55489	2.83475e-34	5.34901e-32
ENSMUSG00000019894	Slc6a15	3.93253	5.42185	4.4625e-34	8.19291e-32
ENSMUSG00000061232	H2-K1	2.61873	10.4383	1.10636e-33	1.97776e-31
ENSMUSG00000032128	Robo3	6.03435	4.96926	1.28359e-30	1.98169e-28
ENSMUSG00000037138	Aff3	2.76495	7.57331	2.65932e-30	4.01439e-28
ENSMUSG00000022824	Muc13	2.79624	8.47623	1.86733e-29	2.64267e-27
ENSMUSG00000028970	Abcb1b	3.82558	5.26395	4.74946e-29	6.45261e-27
ENSMUSG00000019935	Slc17a8	7.84933	3.68083	5.14502e-28	6.72118e-26
ENSMUSG00000040584	Abcb1a	11.4691	2.96313	2.0686e-27	2.55491e-25
ENSMUSG00000028434	Epb4.1l4b	2.94385	7.20723	4.33057e-26	5.07199e-24
ENSMUSG00000030711	Sult1a1	6.11132	3.9062	9.50856e-26	1.06136e-23
ENSMUSG00000060802	B2m	2.26501	10.2513	9.5308e-26	1.06136e-23
ENSMUSG00000025867	Cplx2	3.56193	5.21099	2.04974e-25	2.24579e-23
ENSMUSG00000026357	Rgs18	2.2284	7.60614	1.28218e-24	1.33998e-22
ENSMUSG00000037003	Tenc1	3.55576	5.22521	2.81007e-24	2.89224e-22
ENSMUSG00000033082	Clec1a	6.03378	3.90098	1.04855e-23	1.03229e-21
ENSMUSG00000024975	Pdcd4	2.15095	9.39369	1.29556e-23	1.25724e-21
ENSMUSG00000078921	Tgtp2	2.85939	5.72815	1.69117e-23	1.58092e-21
ENSMUSG00000073411	H2-D1	2.18284	9.99159	1.69891e-23	1.58092e-21
ENSMUSG00000048612	Myof	2.98665	5.51734	4.16503e-23	3.7724e-21
ENSMUSG00000028037	Ifi44	3.38347	5.12736	7.19855e-23	6.35062e-21
ENSMUSG00000020120	Plek	2.55641	8.06303	1.08242e-22	9.42678e-21
ENSMUSG00000033863	Klf9	2.94154	5.41303	1.36668e-22	1.17517e-20
ENSMUSG00000003227	Edar	8.7395	2.52023	3.27728e-22	2.78282e-20
ENSMUSG00000067212	H2-T23	2.20681	8.2941	4.55915e-22	3.73136e-20
ENSMUSG00000024511	Rab27b	2.30095	6.53185	6.49951e-22	5.25609e-20
ENSMUSG00000031375	Bgn	4.28557	5.2947	1.99739e-21	1.55957e-19
ENSMUSG00000038264	Sema7a	2.92365	5.40766	2.60409e-21	2.01018e-19
ENSMUSG00000024851	Pitpnm1	2.70307	6.86933	2.85088e-21	2.17596e-19
ENSMUSG00000017978	Cadps2	3.78909	5.26852	3.12345e-21	2.35751e-19
ENSMUSG00000020689	Itgb3	2.48439	7.32971	4.06787e-21	3.00359e-19
ENSMUSG00000028565	Nfia	2.9418	5.42815	5.86419e-21	4.28338e-19
ENSMUSG00000055639	Dach1	2.03105	7.50232	7.25586e-21	5.24352e-19
ENSMUSG00000026222	Sp100	2.2214	6.5862	6.81462e-20	4.72364e-18
ENSMUSG00000015476	Prrt1	10.8187	2.31708	8.02688e-20	5.45266e-18
ENSMUSG00000040016	Ptger3	2.38966	5.91026	8.8255e-20	5.93581e-18
ENSMUSG00000030342	Cd9	1.99198	7.37567	1.68599e-19	1.11194e-17
ENSMUSG00000052534	Pbx1	1.91654	9.30411	1.8806e-19	1.22836e-17
ENSMUSG00000026700	Tnfsf4	6.828	2.67019	3.34468e-19	2.14344e-17
ENSMUSG00000030157	Clec2d	2.78993	5.85539	5.12243e-19	3.07935e-17
ENSMUSG00000052684	Jun	5.57378	9.85007	6.01187e-19	3.58234e-17
ENSMUSG00000037321	Tap1	2.03474	7.72452	6.94071e-19	4.02977e-17
ENSMUSG00000022636	Alcam	4.54594	5.34162	1.30427e-18	7.44528e-17
ENSMUSG00000024049	Myom1	2.18648	6.77973	1.56933e-18	8.7381e-17
ENSMUSG00000034664	Itga2b	2.69732	8.98223	2.74488e-18	1.50371e-16
ENSMUSG00000040488	Ltbp4	3.58588	4.49167	3.11088e-18	1.69058e-16
ENSMUSG00000001930	Vwf	1.94963	8.84997	5.43689e-18	2.90809e-16
ENSMUSG00000032377	Plscr4	4.13538	5.01625	5.61827e-18	2.98163e-16
ENSMUSG00000056476	Med12l	2.71333	7.35609	6.7913e-18	3.52619e-16
ENSMUSG00000025330	Padi4	2.59743	5.88736	8.50449e-18	4.34369e-16
ENSMUSG00000026131	Dst	2.71756	7.55335	1.76482e-17	8.75067e-16
ENSMUSG00000028270	Gbp2	2.43539	5.60549	1.92856e-17	9.49329e-16
ENSMUSG00000023328	Ache	2.93515	6.00118	2.67877e-17	1.30913e-15
ENSMUSG00000079491	H2-T10	2.8712	5.17073	2.75494e-17	1.33674e-15
ENSMUSG00000022309	Angpt1	2.26467	9.42979	3.11579e-17	1.5011e-15
ENSMUSG00000031789	Cngb1	4.86289	3.33455	1.96056e-16	9.18486e-15
ENSMUSG00000031995	St14	2.48758	5.30795	2.21371e-16	1.02297e-14
ENSMUSG00000056025	Clca1	4.12538	4.49366	2.30081e-16	1.05604e-14
ENSMUSG00000026303	Mlph	6.63089	2.50322	2.88728e-16	1.30755e-14
ENSMUSG00000044258	Ctla2a	1.98501	7.87753	2.96269e-16	1.33282e-14
ENSMUSG00000034771	Tle2	3.3907	5.58565	3.4795e-16	1.5549e-14
ENSMUSG00000023960	Enpp5	2.3662	5.4472	4.13101e-16	1.8222e-14
ENSMUSG00000024900	Cpt1a	1.8059	8.03777	4.46586e-16	1.94465e-14
ENSMUSG00000020732	Rab37	1.75733	7.73423	5.67523e-16	2.43999e-14
ENSMUSG00000030742	Lat	2.21376	5.99113	5.97768e-16	2.55386e-14
ENSMUSG00000057329	Bcl2	2.17665	6.98304	6.06289e-16	2.57408e-14
ENSMUSG00000058656	Samd12	4.62065	3.12949	6.24492e-16	2.63489e-14
ENSMUSG00000055541	Lair1	3.64634	4.34876	6.32656e-16	2.65286e-14
ENSMUSG00000031870	Pgr	6.97688	2.13862	7.33211e-16	3.05565e-14
ENSMUSG00000028150	Rorc	5.29638	2.51104	1.06409e-15	4.33034e-14
ENSMUSG00000023868	Pde10a	2.67574	5.17833	1.06458e-15	4.33034e-14
ENSMUSG00000004044	Ptrf	1.90449	8.06371	1.16935e-15	4.72822e-14
ENSMUSG00000054072	Iigp1	4.2678	4.76781	1.3021e-15	5.23381e-14
ENSMUSG00000091971	Hspa1a	4.26797	4.5395	1.31284e-15	5.24596e-14
ENSMUSG00000022708	Zbtb20	3.5772	6.24159	1.52724e-15	6.03172e-14
ENSMUSG00000023959	Clic5	3.3013	4.68347	2.12477e-15	8.17985e-14
ENSMUSG00000021662	Rgnef	3.59228	4.23288	2.13136e-15	8.17985e-14
ENSMUSG00000043991	Pura	1.92296	7.4207	2.14972e-15	8.20397e-14
ENSMUSG00000041390	Mdfic	2.47726	5.40016	3.03303e-15	1.12587e-13
ENSMUSG00000054128	H2-T3	9.58559	1.11288	3.69904e-15	1.36563e-13
ENSMUSG00000028184	Lphn2	1.94171	6.72938	4.57902e-15	1.67233e-13
ENSMUSG00000052914	Cyp2j6	2.96055	4.72479	7.31068e-15	2.64156e-13
ENSMUSG00000041481	Serpina3g	1.7403	8.48887	9.56562e-15	3.41996e-13
ENSMUSG00000022755	Gpr128	2.71935	4.95813	1.62908e-14	5.7939e-13
ENSMUSG00000025888	Casp1	2.6632	5.11209	1.66571e-14	5.89331e-13
ENSMUSG00000056116	H2-T22	1.85987	6.72792	2.21221e-14	7.74614e-13
ENSMUSG00000026721	Rabgap1l	1.8086	7.44623	2.45208e-14	8.54205e-13
ENSMUSG00000025104	Hdgfrp3	3.11649	5.70496	2.51408e-14	8.71333e-13
ENSMUSG00000003452	Bicd1	2.60378	5.19084	2.73444e-14	9.38133e-13
ENSMUSG00000082286	Pisd-ps1	2.71215	7.45562	2.80291e-14	9.56791e-13
ENSMUSG00000036186	Fam69b	2.41638	5.20688	4.33994e-14	1.46673e-12
ENSMUSG00000034758	Tle6	2.57641	5.2159	6.54472e-14	2.2009e-12
ENSMUSG00000058441	Panx2	4.13316	3.33287	7.95725e-14	2.64969e-12
ENSMUSG00000001663	Gstt1	4.34553	3.52198	8.14285e-14	2.68944e-12
ENSMUSG00000037649	H2-DMa	2.51886	5.89574	1.08993e-13	3.57676e-12
ENSMUSG00000059900	Tmem40	1.81932	6.72921	1.20319e-13	3.92947e-12
ENSMUSG00000071716	Apol7e	5.93714	1.83023	1.33272e-13	4.33166e-12
ENSMUSG00000055053	Nfic	1.59778	8.10006	1.35526e-13	4.38393e-12
ENSMUSG00000047735	Samd9l	2.56459	6.61481	2.11164e-13	6.70297e-12
ENSMUSG00000035498	Cdcp1	2.68132	5.10755	2.51428e-13	7.94397e-12
ENSMUSG00000029925	Tbxas1	1.77019	7.78864	3.66412e-13	1.14176e-11
ENSMUSG00000059336	Slc14a1	1.52939	8.21929	3.69782e-13	1.147e-11
ENSMUSG00000026463	Atp2b4	1.58486	9.13185	4.14572e-13	1.26855e-11
ENSMUSG00000030465	Psd3	1.94971	6.1264	4.55377e-13	1.38097e-11
ENSMUSG00000054641	Mmrn1	1.91102	8.24564	4.59037e-13	1.38588e-11
ENSMUSG00000067235	H2-Q10	4.2331	3.99568	5.00631e-13	1.49814e-11
ENSMUSG00000032578	Cish	2.33238	5.2495	5.19024e-13	1.54637e-11
ENSMUSG00000006344	Ggt5	3.22935	4.25058	6.72843e-13	1.9701e-11
ENSMUSG00000079362	Gbp6	4.33571	3.71973	6.84675e-13	1.99614e-11
ENSMUSG00000052572	Dlg2	2.96429	4.61776	7.49107e-13	2.17465e-11
ENSMUSG00000033880	Lgals3bp	1.58768	8.0647	7.69009e-13	2.22293e-11
ENSMUSG00000005580	Adcy9	1.9	5.76718	9.09578e-13	2.59612e-11
ENSMUSG00000035969	Rusc2	3.53255	3.84623	9.76622e-13	2.77581e-11
ENSMUSG00000056888	Glipr1	1.98906	5.55823	1.96796e-12	5.41229e-11
ENSMUSG00000071551	Akr1c19	6.86377	0.694993	2.51968e-12	6.79214e-11
ENSMUSG00000022237	Ankrd33b	2.36639	5.0553	2.98656e-12	7.98728e-11
ENSMUSG00000055172	C1ra	3.11013	4.13366	3.22064e-12	8.57953e-11
ENSMUSG00000040435	Ppp1r15a	2.80455	7.56236	3.51135e-12	9.28117e-11
ENSMUSG00000052681	Rap1b	1.45118	9.68857	3.80406e-12	9.9772e-11
ENSMUSG00000038070	Cntln	1.74911	6.78628	4.02284e-12	1.04702e-10
ENSMUSG00000016552	Foxred2	1.60665	6.53655	4.06905e-12	1.055e-10
ENSMUSG00000031997	Trpc6	1.83246	6.70293	4.17542e-12	1.07846e-10
ENSMUSG00000025887	Casp12	2.99452	4.92902	4.40846e-12	1.13006e-10
ENSMUSG00000043518	Rai2	5.47991	1.60555	4.44295e-12	1.13462e-10
ENSMUSG00000022957	Itsn1	1.76935	8.5519	4.5953e-12	1.16477e-10
ENSMUSG00000009378	Slc16a12	4.44211	4.03449	4.75821e-12	1.20158e-10
ENSMUSG00000033965	Slc16a2	2.57867	4.7045	4.99145e-12	1.25118e-10
ENSMUSG00000026980	Ly75	2.17203	5.41071	5.18142e-12	1.2934e-10
ENSMUSG00000024339	Tap2	1.55557	7.37148	5.19797e-12	1.2934e-10
ENSMUSG00000021025	Nfkbia	1.72034	6.20457	5.74675e-12	1.41955e-10
ENSMUSG00000079547	H2-DMb1	2.90844	4.52885	6.06729e-12	1.48256e-10
ENSMUSG00000025780	Itih5	1.75772	8.18701	6.09777e-12	1.48466e-10
ENSMUSG00000025094	Slc18a2	1.96512	8.03318	7.71388e-12	1.86478e-10
ENSMUSG00000026077	Npas2	9.08108	0.632117	8.62462e-12	2.07756e-10
ENSMUSG00000020773	Trim47	1.50425	7.2523	9.08934e-12	2.18176e-10
ENSMUSG00000021009	Ptpn21	1.77022	6.02281	1.0232e-11	2.43028e-10
ENSMUSG00000074874	Ctla2b	1.86788	5.84566	1.20424e-11	2.81114e-10
ENSMUSG00000028337	Coro2a	1.53303	8.11372	1.36131e-11	3.16692e-10
ENSMUSG00000030287	Itpr2	1.94142	5.6737	1.60722e-11	3.68847e-10
ENSMUSG00000030217	Art4	1.73501	6.45191	1.67073e-11	3.82131e-10
ENSMUSG00000029765	Plxna4	3.46715	3.79279	2.07747e-11	4.71982e-10
ENSMUSG00000029370	Rassf6	4.26708	2.31936	2.47157e-11	5.59646e-10
ENSMUSG00000057143	Trim12c	1.69173	6.63607	2.49605e-11	5.6331e-10
ENSMUSG00000022261	Sdc2	3.05211	4.12601	2.83847e-11	6.34267e-10
ENSMUSG00000029373	Pf4	2.86415	7.72054	3.04023e-11	6.77125e-10
ENSMUSG00000029838	Ptn	3.57164	3.19252	3.86823e-11	8.44915e-10
ENSMUSG00000045349	Sh2d5	1.66086	6.03405	3.91295e-11	8.51946e-10
ENSMUSG00000075010	AW112010	3.2892	4.11552	4.22783e-11	9.17562e-10
ENSMUSG00000003585	Sec14l2	2.7459	4.34095	4.69657e-11	1.00961e-09
ENSMUSG00000023043	Krt18	1.62565	6.16799	5.1617e-11	1.10262e-09
ENSMUSG00000029449	Rhof	1.52476	6.48746	5.95274e-11	1.25972e-09
ENSMUSG00000027111	Itga6	1.39811	8.24602	6.48373e-11	1.36255e-09
ENSMUSG00000026896	Ifih1	1.852	6.42219	6.49884e-11	1.36255e-09
ENSMUSG00000033470	Cysltr2	3.74529	2.78527	6.85196e-11	1.42777e-09
ENSMUSG00000034245	Hdac11	2.01244	5.24987	7.63899e-11	1.57725e-09
ENSMUSG00000050761	Gp1bb	2.64514	4.97807	7.80488e-11	1.60177e-09
ENSMUSG00000019920	Lims1	1.38542	8.06204	8.49381e-11	1.73269e-09
ENSMUSG00000045038	Prkce	1.64892	6.62442	9.4676e-11	1.9198e-09
ENSMUSG00000028716	Pdzk1ip1	1.61503	6.67797	9.96374e-11	2.01439e-09
ENSMUSG00000035513	Ntng2	3.91217	3.2673	1.07749e-10	2.17193e-09
ENSMUSG00000051397	Tacstd2	3.71883	3.50086	1.17547e-10	2.35544e-09
ENSMUSG00000037348	Paqr7	1.78265	6.26248	1.25333e-10	2.50408e-09
ENSMUSG00000020715	Ern1	1.4718	7.82783	1.2613e-10	2.51261e-09
ENSMUSG00000039735	Fnbp1l	1.78245	7.11849	1.5004e-10	2.96286e-09
ENSMUSG00000024109	Nrxn1	2.1458	5.44478	1.61764e-10	3.16675e-09
ENSMUSG00000033722	BC034090	3.5913	2.78565	1.65079e-10	3.22236e-09
ENSMUSG00000024921	Smarca2	1.57432	8.57993	2.05468e-10	3.98783e-09
ENSMUSG00000023191	Leprel2	1.51809	6.59177	2.35197e-10	4.55184e-09
ENSMUSG00000030122	Ptms	1.60192	6.9755	2.43708e-10	4.70315e-09
ENSMUSG00000024456	Diap1	1.41079	9.27358	2.60484e-10	4.9985e-09
ENSMUSG00000032372	Plscr2	4.60871	1.86809	2.93469e-10	5.6156e-09
ENSMUSG00000024600	Slc27a6	2.45923	5.09905	3.46991e-10	6.5841e-09
ENSMUSG00000027544	Nfatc2	1.61739	6.14431	3.48521e-10	6.59472e-09
ENSMUSG00000034614	Pik3ip1	1.47431	7.07161	3.62575e-10	6.84158e-09
ENSMUSG00000029822	Osbpl3	1.49553	6.28491	3.75627e-10	7.06824e-09
ENSMUSG00000001173	Ocrl	1.75704	7.54248	3.795e-10	7.12139e-09
ENSMUSG00000000686	Abhd15	2.52699	4.4344	4.46678e-10	8.29038e-09
ENSMUSG00000040327	Cul9	1.40189	7.08185	4.5586e-10	8.41483e-09
ENSMUSG00000054728	Phactr1	3.48994	3.63682	5.05486e-10	9.28045e-09
ENSMUSG00000071855	Ccdc112	1.86013	5.4165	5.1549e-10	9.4386e-09
ENSMUSG00000056370	Sftpb	6.42023	0.283581	5.26227e-10	9.6093e-09
ENSMUSG00000035000	Dpp4	1.71092	5.82725	5.71841e-10	1.03587e-08
ENSMUSG00000032652	Crebl2	1.87507	5.59341	6.05172e-10	1.09333e-08
ENSMUSG00000020407	Upp1	3.10727	3.71494	6.27314e-10	1.13033e-08
ENSMUSG00000090272	Mndal	1.76464	6.17148	6.65006e-10	1.19192e-08
ENSMUSG00000022686	B3gnt5	3.05048	4.30895	6.94221e-10	1.24101e-08
ENSMUSG00000039153	Runx2	1.66324	6.33235	7.02503e-10	1.25252e-08
ENSMUSG00000026489	Adck3	1.53037	6.70699	7.35125e-10	1.30725e-08
ENSMUSG00000004562	Arhgef40	1.52983	6.85093	8.64744e-10	1.52727e-08
ENSMUSG00000029769	Ccdc136	3.59235	2.41683	8.65595e-10	1.52727e-08
ENSMUSG00000015053	Gata2	1.29846	9.53473	8.9529e-10	1.57557e-08
ENSMUSG00000022657	Cd96	3.50429	3.4804	9.1163e-10	1.60018e-08
ENSMUSG00000028551	Cdkn2c	2.33763	4.8632	9.16039e-10	1.60378e-08
ENSMUSG00000020044	Timp3	1.89757	5.84386	9.2079e-10	1.60795e-08
ENSMUSG00000037946	Fgd3	1.45956	6.64982	1.00517e-09	1.73907e-08
ENSMUSG00000036155	Mgat5	1.45597	6.32903	1.00612e-09	1.73907e-08
ENSMUSG00000044162	Tnip3	2.32209	4.57042	1.00875e-09	1.7392e-08
ENSMUSG00000038679	Trps1	2.92709	3.74217	1.03631e-09	1.7822e-08
ENSMUSG00000020647	Ncoa1	1.62523	5.99151	1.08498e-09	1.85183e-08
ENSMUSG00000001911	Nfix	1.31427	8.0786	1.15401e-09	1.9598e-08
ENSMUSG00000027002	Nckap1	1.66761	6.00841	1.20235e-09	2.03173e-08
ENSMUSG00000017707	Serinc3	1.25707	10.6984	1.20812e-09	2.03641e-08
ENSMUSG00000027843	Ptpn22	1.81823	5.89685	1.24375e-09	2.09128e-08
ENSMUSG00000054404	Slfn5	2.36663	4.4669	1.31579e-09	2.20695e-08
ENSMUSG00000028597	Gpx7	3.17616	2.89096	1.32044e-09	2.2093e-08
ENSMUSG00000001211	Agpat3	1.36435	6.90564	1.42822e-09	2.3721e-08
ENSMUSG00000044252	Osbpl1a	1.42719	7.39026	1.44867e-09	2.4002e-08
ENSMUSG00000038147	Cd84	1.51326	6.83389	1.49249e-09	2.46679e-08
ENSMUSG00000061815	Rufy4	3.80466	2.32243	1.63386e-09	2.68087e-08
ENSMUSG00000052920	Prkg1	2.39098	4.76786	1.66179e-09	2.71059e-08
ENSMUSG00000029661	Col1a2	1.994	5.12319	2.04683e-09	3.32635e-08
ENSMUSG00000032596	Uba7	1.76663	8.05954	2.1835e-09	3.53155e-08
ENSMUSG00000032531	Amotl2	2.19725	4.68015	2.90284e-09	4.62887e-08
ENSMUSG00000034413	Neurl1b	2.31625	4.48713	3.17573e-09	5.05216e-08
ENSMUSG00000042473	Tbc1d8b	1.99614	5.30982	3.42492e-09	5.42319e-08
ENSMUSG00000034171	Faah	2.1325	4.78453	3.45583e-09	5.4594e-08
ENSMUSG00000043557	Mdga1	1.53731	7.06241	3.69154e-09	5.79136e-08
ENSMUSG00000049119	Fam110b	2.08624	4.82954	3.70111e-09	5.793e-08
ENSMUSG00000039578	Fam190a	3.40491	2.24527	4.02698e-09	6.27415e-08
ENSMUSG00000041115	Iqsec2	1.63929	5.55369	4.03985e-09	6.27727e-08
ENSMUSG00000026748	Plxdc2	1.42223	6.31954	4.04746e-09	6.27727e-08
ENSMUSG00000054364	Rhob	2.36273	7.91993	4.15814e-09	6.43422e-08
ENSMUSG00000012640	Zfp715	2.01856	5.87519	4.55678e-09	6.98741e-08
ENSMUSG00000034438	Gbp8	3.373	3.45021	5.22688e-09	7.92549e-08
ENSMUSG00000022010	Tsc22d1	1.25238	7.87077	5.40484e-09	8.17708e-08
ENSMUSG00000012889	Podnl1	2.93685	3.70603	5.83192e-09	8.76393e-08
ENSMUSG00000021709	Erbb2ip	1.5065	8.45483	6.39147e-09	9.54225e-08
ENSMUSG00000020189	Osbpl8	1.28385	7.87751	6.53246e-09	9.73136e-08
ENSMUSG00000045193	Cirbp	1.20839	7.84895	6.57471e-09	9.77287e-08
ENSMUSG00000048332	Lhfp	3.33417	2.89888	7.07741e-09	1.04743e-07
ENSMUSG00000030137	Tuba8	1.77268	6.58896	7.12982e-09	1.05289e-07
ENSMUSG00000001366	Fbxo9	1.27415	7.20638	7.14652e-09	1.05307e-07
ENSMUSG00000040537	Adam22	2.38701	5.28414	7.45001e-09	1.09541e-07
ENSMUSG00000051343	Rab11fip5	1.41585	6.29485	7.85518e-09	1.15249e-07
ENSMUSG00000063354	Slc39a4	3.04334	2.65993	8.4357e-09	1.22969e-07
ENSMUSG00000042460	C1galt1	1.45724	6.20594	8.89053e-09	1.29322e-07
ENSMUSG00000018378	Cuedc1	1.41468	7.10358	9.08977e-09	1.31656e-07
ENSMUSG00000024659	Anxa1	1.44972	6.17046	9.18006e-09	1.32681e-07
ENSMUSG00000025854	Fam20c	2.99411	3.27645	9.46518e-09	1.36512e-07
ENSMUSG00000024107	Lhcgr	2.15038	4.87912	9.55287e-09	1.37484e-07
ENSMUSG00000003154	Foxj2	1.46027	5.99687	9.71061e-09	1.39459e-07
ENSMUSG00000040253	Gbp7	1.58327	7.15638	1.11899e-08	1.60028e-07
ENSMUSG00000032648	Pygm	1.54329	5.96036	1.13832e-08	1.6245e-07
ENSMUSG00000074785	Plxnc1	1.32612	9.06934	1.1609e-08	1.65325e-07
ENSMUSG00000089669	Tnfsf13	3.55146	1.60953	1.21793e-08	1.73084e-07
ENSMUSG00000029705	Cux1	1.22098	8.62583	1.22777e-08	1.74118e-07
ENSMUSG00000035208	Slfn8	2.38603	4.6218	1.23382e-08	1.74612e-07
ENSMUSG00000038393	Txnip	1.19384	9.62416	1.28802e-08	1.81526e-07
ENSMUSG00000034616	Ssh3	1.42495	6.04605	1.29251e-08	1.8178e-07
ENSMUSG00000023805	Synj2	2.79864	3.31612	1.33043e-08	1.86728e-07
ENSMUSG00000092274	Neat1	2.95316	8.11043	1.34249e-08	1.88031e-07
ENSMUSG00000066456	Hmgn3	1.9499	5.68665	1.35066e-08	1.88787e-07
ENSMUSG00000031618	Nr3c2	3.11005	2.47639	1.37505e-08	1.91801e-07
ENSMUSG00000032661	Oas3	2.26114	4.57456	1.4871e-08	2.07005e-07
ENSMUSG00000037679	Inf2	1.20311	7.57962	1.52707e-08	2.12134e-07
ENSMUSG00000043587	Acpl2	1.65979	5.34029	1.55536e-08	2.15624e-07
ENSMUSG00000069874	Irgm2	1.80292	5.25175	1.93939e-08	2.66455e-07
ENSMUSG00000026070	Il18r1	4.21409	1.83564	1.94163e-08	2.66455e-07
ENSMUSG00000036745	Ttll7	3.26725	2.56924	1.95803e-08	2.68163e-07
ENSMUSG00000040891	Foxa3	3.07063	3.20284	2.0326e-08	2.77509e-07
ENSMUSG00000044786	Zfp36	3.12856	7.26549	2.03853e-08	2.77509e-07
ENSMUSG00000078922	Tgtp1	4.60969	3.50748	2.06367e-08	2.8037e-07
ENSMUSG00000028268	Gbp3	1.95242	4.97915	2.11659e-08	2.86985e-07
ENSMUSG00000023092	Fhl1	1.43923	5.98752	2.15013e-08	2.90374e-07
ENSMUSG00000044080	S100a1	1.5384	5.63013	2.41577e-08	3.24314e-07
ENSMUSG00000069729	Arid1b	1.17778	9.05043	2.56556e-08	3.43745e-07
ENSMUSG00000028518	Prkaa2	4.23326	3.69822	2.84776e-08	3.80804e-07
ENSMUSG00000031431	Tsc22d3	1.27107	7.58746	2.93976e-08	3.91564e-07
ENSMUSG00000059495	Arhgef12	1.47707	7.09778	2.954e-08	3.92691e-07
ENSMUSG00000026249	Serpine2	2.28915	4.51673	2.97514e-08	3.94729e-07
ENSMUSG00000024462	Gabbr1	2.24594	6.43308	3.11184e-08	4.1046e-07
ENSMUSG00000028159	Dapp1	1.21815	8.8466	3.16599e-08	4.16793e-07
ENSMUSG00000028469	Npr2	1.93484	5.25039	3.18498e-08	4.18483e-07
ENSMUSG00000039304	Tnfsf10	1.92265	6.09691	3.28796e-08	4.30349e-07
ENSMUSG00000028125	Abca4	2.25818	4.47367	3.29966e-08	4.3105e-07
ENSMUSG00000020227	Irak3	1.4027	6.42628	3.36689e-08	4.38699e-07
ENSMUSG00000031355	Arhgap6	1.41107	6.04205	3.37113e-08	4.38699e-07
ENSMUSG00000005465	Il27ra	1.41221	6.10022	3.4165e-08	4.43753e-07
ENSMUSG00000048965	Mrgpre	2.63792	3.56326	3.51833e-08	4.56107e-07
ENSMUSG00000022861	Dgkg	1.95315	5.00298	3.56559e-08	4.61354e-07
ENSMUSG00000004951	Hspb1	7.87414	-0.481786	3.74298e-08	4.83386e-07
ENSMUSG00000039899	Fgl2	1.85854	5.0382	3.91051e-08	5.02157e-07
ENSMUSG00000038390	Gpr162	2.76729	4.74271	3.9984e-08	5.12474e-07
ENSMUSG00000004535	Tax1bp1	1.28189	8.45578	4.01213e-08	5.13266e-07
ENSMUSG00000055717	Slain1	1.36336	5.94923	4.08255e-08	5.20315e-07
ENSMUSG00000024750	Zfand5	1.28484	8.21228	4.15553e-08	5.28624e-07
ENSMUSG00000028076	Cd1d1	1.73071	5.66335	4.20008e-08	5.32297e-07
ENSMUSG00000030792	Dkkl1	1.79302	5.10124	4.28481e-08	5.42025e-07
ENSMUSG00000020135	Apc2	2.70449	3.79271	4.43991e-08	5.5956e-07
ENSMUSG00000032714	Syde1	1.81841	5.02437	4.53304e-08	5.69185e-07
ENSMUSG00000018377	Vezf1	1.21895	8.23651	4.55346e-08	5.70695e-07
ENSMUSG00000053310	Nrgn	1.33165	8.22275	4.60292e-08	5.75831e-07
ENSMUSG00000044017	Gpr133	2.77778	4.10926	5.06392e-08	6.30022e-07
ENSMUSG00000021720	Rnf180	2.41217	4.0613	5.0776e-08	6.30569e-07
ENSMUSG00000040987	Mill2	2.70302	3.1459	5.2101e-08	6.44667e-07
ENSMUSG00000074802	Gas2l3	1.33843	6.31331	5.3984e-08	6.65541e-07
ENSMUSG00000036136	Fam110c	2.20478	4.80937	5.48074e-08	6.74469e-07
ENSMUSG00000049044	Rapgef4	2.65771	3.12629	5.75834e-08	7.07349e-07
ENSMUSG00000049493	Pls1	2.81951	3.37371	5.79511e-08	7.093e-07
ENSMUSG00000049971	Glt1d1	3.52401	1.59982	5.86062e-08	7.16028e-07
ENSMUSG00000036617	Etl4	3.56459	2.45173	6.09717e-08	7.43592e-07
ENSMUSG00000075411	Bin2	1.1227	9.09901	6.30787e-08	7.67909e-07
ENSMUSG00000059142	Zfp945	1.82673	5.76098	6.55538e-08	7.96208e-07
ENSMUSG00000039997	Ifi203	1.46414	7.50079	6.56376e-08	7.96208e-07
ENSMUSG00000032278	Paqr5	2.76179	3.0652	6.62895e-08	8.02682e-07
ENSMUSG00000079057	Cyp4v3	1.51438	5.78049	6.68418e-08	8.07929e-07
ENSMUSG00000044024	Rell2	2.90585	3.43608	6.83579e-08	8.23325e-07
ENSMUSG00000025776	Crispld1	1.95995	5.4704	6.85037e-08	8.2362e-07
ENSMUSG00000043279	Trim56	1.2524	7.50984	7.07806e-08	8.47994e-07
ENSMUSG00000032220	Myo1e	2.78548	3.77748	7.26143e-08	8.63869e-07
ENSMUSG00000042439	Zfp532	1.86412	5.61164	7.52804e-08	8.92461e-07
ENSMUSG00000036712	Cyld	1.30486	6.84026	7.61144e-08	9.00776e-07
ENSMUSG00000007682	Dio2	3.31439	4.11352	7.64911e-08	9.03659e-07
ENSMUSG00000038400	Pmepa1	3.46118	1.96977	8.04841e-08	9.44263e-07
ENSMUSG00000031666	Rbl2	1.20123	7.19896	8.47243e-08	9.92297e-07
ENSMUSG00000043822	Adamtsl5	2.70773	4.24566	8.49824e-08	9.93607e-07
ENSMUSG00000051285	Pcmtd1	1.49308	6.42628	8.51345e-08	9.93674e-07
ENSMUSG00000047953	Gp5	1.90244	5.93756	8.76683e-08	1.01974e-06
ENSMUSG00000041439	Mfsd6	1.43479	5.83646	9.27821e-08	1.07371e-06
ENSMUSG00000036863	Syde2	1.71773	5.21502	9.76734e-08	1.12457e-06
ENSMUSG00000032470	Mras	3.15077	3.18576	9.8941e-08	1.13531e-06
ENSMUSG00000064215	Ifi27l1	1.63065	5.48318	1.03145e-07	1.18156e-06
ENSMUSG00000044037	Als2cl	1.44805	5.95973	1.15523e-07	1.3101e-06
ENSMUSG00000052142	Rasal3	1.33943	7.41952	1.25546e-07	1.41902e-06
ENSMUSG00000068079	Tcf15	2.27397	4.18349	1.2646e-07	1.42599e-06
ENSMUSG00000055322	Tns1	1.22784	8.25286	1.26582e-07	1.42599e-06
ENSMUSG00000028028	Alpk1	2.02585	5.2393	1.27624e-07	1.43535e-06
ENSMUSG00000026072	Il1r1	2.65473	3.55151	1.30033e-07	1.45761e-06
ENSMUSG00000046798	Cldn12	1.64101	5.38594	1.31164e-07	1.46787e-06
ENSMUSG00000021596	Mctp1	1.52632	5.89469	1.35384e-07	1.51261e-06
ENSMUSG00000038963	Slco4a1	1.48378	5.4491	1.42472e-07	1.58658e-06
ENSMUSG00000036402	Gng12	1.2063	6.65285	1.48748e-07	1.65106e-06
ENSMUSG00000019124	Scrn1	2.42573	3.73866	1.72516e-07	1.91175e-06
ENSMUSG00000019856	Fam184a	3.19906	3.74891	1.75742e-07	1.94116e-06
ENSMUSG00000031958	Ldhd	4.31292	3.46715	1.81222e-07	1.99845e-06
ENSMUSG00000069805	Fbp1	2.37143	4.31109	2.03609e-07	2.22924e-06
ENSMUSG00000042851	Zc3h6	2.02876	4.73116	2.03792e-07	2.22924e-06
ENSMUSG00000043008	Klhl6	1.09905	7.49747	2.09781e-07	2.29107e-06
ENSMUSG00000051509	Olfr414	4.18204	0.393553	2.11886e-07	2.30664e-06
ENSMUSG00000031074	Fgf3	2.69222	3.61748	2.13578e-07	2.32133e-06
ENSMUSG00000020422	Tns3	1.45083	6.00118	2.16687e-07	2.35137e-06
ENSMUSG00000020034	Tcp11l2	1.31372	5.79016	2.28728e-07	2.47413e-06
ENSMUSG00000053012	Krcc1	1.23362	6.26629	2.29994e-07	2.48386e-06
ENSMUSG00000013846	St3gal1	1.06642	8.56997	2.39266e-07	2.57989e-06
ENSMUSG00000011008	Mcoln2	1.93028	4.8552	2.42644e-07	2.60804e-06
ENSMUSG00000019828	Grm1	3.23392	1.26864	2.61512e-07	2.80197e-06
ENSMUSG00000038473	Nos1ap	2.28422	4.12466	2.7123e-07	2.88788e-06
ENSMUSG00000000881	Dlg3	1.23947	6.39017	2.73613e-07	2.90869e-06
ENSMUSG00000056145	AI504432	1.89838	5.17251	2.7816e-07	2.9478e-06
ENSMUSG00000019790	Stxbp5	1.15191	7.68925	2.83411e-07	2.99411e-06
ENSMUSG00000024338	Psmb8	1.24984	7.72858	2.87324e-07	3.02604e-06
ENSMUSG00000040296	Ddx58	1.49961	6.36246	2.90779e-07	3.05749e-06
ENSMUSG00000028459	Cd72	4.46888	4.37917	2.96551e-07	3.10875e-06
ENSMUSG00000029070	Mxra8	3.30319	2.41455	2.99785e-07	3.13781e-06
ENSMUSG00000027660	Skil	1.79143	5.05277	3.01141e-07	3.14567e-06
ENSMUSG00000021775	Nr1d2	1.60258	5.86845	3.01462e-07	3.14567e-06
ENSMUSG00000025584	Pde8a	2.09092	4.34825	3.12498e-07	3.25583e-06
ENSMUSG00000052062	Pard3b	1.41097	5.52869	3.1887e-07	3.31713e-06
ENSMUSG00000025175	Fn3k	2.6405	2.95395	3.31732e-07	3.43515e-06
ENSMUSG00000020160	Meis1	1.14443	9.0581	3.45363e-07	3.56002e-06
ENSMUSG00000061740	Cyp2d22	2.9084	2.13293	3.51498e-07	3.61777e-06
ENSMUSG00000030545	Pex11a	2.11935	4.18976	3.75461e-07	3.83535e-06
ENSMUSG00000029490	Mfsd7a	3.00135	2.05163	4.00332e-07	4.06914e-06
ENSMUSG00000020077	Srgn	1.05861	9.41292	4.05986e-07	4.11621e-06
ENSMUSG00000022892	App	1.20007	6.91228	4.27745e-07	4.31749e-06
ENSMUSG00000020788	Atp2a3	1.03267	9.88013	4.3609e-07	4.3952e-06
ENSMUSG00000005883	Spo11	3.66038	3.33734	4.36832e-07	4.39614e-06
ENSMUSG00000055493	Epm2a	2.06925	4.6525	4.43193e-07	4.45356e-06
ENSMUSG00000029571	Tmem106b	1.26084	6.53722	4.46055e-07	4.4691e-06
ENSMUSG00000030124	Lag3	2.65988	3.08782	4.52855e-07	4.52755e-06
ENSMUSG00000089876	Tmem102	2.66314	3.53543	4.71128e-07	4.69951e-06
ENSMUSG00000082361	Btc	2.39116	3.47518	4.75845e-07	4.73961e-06
ENSMUSG00000075602	Ly6a	2.37583	4.43989	5.0656e-07	5.03079e-06
ENSMUSG00000029298	Gbp9	2.63908	4.02376	5.12288e-07	5.08025e-06
ENSMUSG00000018800	Abca5	2.42869	4.67143	5.24448e-07	5.17816e-06
ENSMUSG00000035168	Tanc1	1.9461	4.58328	5.35911e-07	5.276e-06
ENSMUSG00000052837	Junb	1.88996	7.00834	5.51383e-07	5.42047e-06
ENSMUSG00000026080	Chst10	2.40969	3.28354	5.58004e-07	5.47763e-06
ENSMUSG00000027698	Nceh1	1.29767	7.09637	5.60463e-07	5.49383e-06
ENSMUSG00000068735	Trp53i11	1.31301	5.78763	5.80524e-07	5.6738e-06
ENSMUSG00000033538	Casp4	2.27721	4.78932	6.13497e-07	5.95355e-06
ENSMUSG00000036381	P2ry14	2.51096	3.56714	6.14582e-07	5.95557e-06
ENSMUSG00000053560	Ier2	2.08445	7.78616	6.4157e-07	6.1906e-06
ENSMUSG00000020282	Rhbdf1	2.03717	4.70167	6.61111e-07	6.36109e-06
ENSMUSG00000034235	Usp54	1.35025	6.47006	6.79574e-07	6.52949e-06
ENSMUSG00000061859	Inadl	1.41215	5.88349	6.88226e-07	6.60328e-06
ENSMUSG00000044550	Tceal3	3.61581	2.08418	7.078e-07	6.78151e-06
ENSMUSG00000050315	Synpo2	2.45679	2.93039	7.27976e-07	6.94543e-06
ENSMUSG00000038370	Pcp4l1	1.77927	4.83191	7.32135e-07	6.96553e-06
ENSMUSG00000035133	Arhgap5	1.94448	4.96138	7.64835e-07	7.25632e-06
ENSMUSG00000021719	Rgs7bp	2.10734	4.32824	7.89799e-07	7.48271e-06
ENSMUSG00000040451	Sgms1	1.30017	7.36951	8.08918e-07	7.63191e-06
ENSMUSG00000040663	Clcf1	1.95371	4.84237	8.3298e-07	7.82268e-06
ENSMUSG00000079363	Gbp4	4.1517	3.19735	8.33744e-07	7.82268e-06
ENSMUSG00000053617	Sh3pxd2a	1.27164	5.9052	8.50176e-07	7.95489e-06
ENSMUSG00000029994	Anxa4	1.16342	6.38571	8.6858e-07	8.10476e-06
ENSMUSG00000007035	Msh5	2.0965	6.13662	8.76119e-07	8.16389e-06
ENSMUSG00000092341	Malat1	2.91279	10.144	8.81585e-07	8.20357e-06
ENSMUSG00000020387	Phf15	1.14512	7.07302	9.04365e-07	8.34695e-06
ENSMUSG00000032940	Rbm11	2.75913	2.69478	9.52868e-07	8.74708e-06
ENSMUSG00000032698	Lmo2	1.01921	10.199	9.62546e-07	8.82399e-06
ENSMUSG00000032020	Ubash3b	1.20124	6.2697	9.68274e-07	8.86454e-06
ENSMUSG00000026589	Sec16b	2.32894	3.46107	9.90256e-07	9.01717e-06
ENSMUSG00000030559	Rab38	1.05181	7.516	1.00641e-06	9.13975e-06
ENSMUSG00000020216	Jsrp1	4.16391	1.47338	1.02041e-06	9.22987e-06
ENSMUSG00000003273	Car11	2.40923	3.08062	1.03278e-06	9.32934e-06
ENSMUSG00000030703	Gdpd3	2.18009	3.84977	1.03608e-06	9.34672e-06
ENSMUSG00000025492	Ifitm3	1.05108	8.21612	1.04165e-06	9.38453e-06
ENSMUSG00000011751	Spnb4	2.44109	2.9728	1.05961e-06	9.53372e-06
ENSMUSG00000022489	Pde1b	1.63425	5.33591	1.06332e-06	9.55438e-06
ENSMUSG00000029061	Mmp23	4.1235	0.114371	1.12057e-06	9.98968e-06
ENSMUSG00000059866	Tnip2	1.26507	5.86306	1.15519e-06	1.02177e-05
ENSMUSG00000029780	Nt5c3	1.0597	7.20051	1.17184e-06	1.03381e-05
ENSMUSG00000033502	Cdc14a	1.24456	5.83856	1.18429e-06	1.04343e-05
ENSMUSG00000018750	Zbtb4	1.25934	5.78058	1.2275e-06	1.07731e-05
ENSMUSG00000044033	Ccdc141	2.85211	2.13825	1.24266e-06	1.08921e-05
ENSMUSG00000046916	Myct1	1.1459	7.30661	1.25712e-06	1.10047e-05
ENSMUSG00000026875	Traf1	2.31882	3.33081	1.29355e-06	1.1309e-05
ENSMUSG00000026944	Abca2	1.00285	8.49644	1.33188e-06	1.15993e-05
ENSMUSG00000003623	Crot	1.24975	6.68412	1.33363e-06	1.15996e-05
ENSMUSG00000017132	Cyth1	1.20495	6.24018	1.41006e-06	1.21864e-05
ENSMUSG00000031513	Leprotl1	1.2117	6.65541	1.49529e-06	1.28902e-05
ENSMUSG00000072825	AW555464	1.43402	5.68566	1.58425e-06	1.35905e-05
ENSMUSG00000040562	Gstm2	2.65827	2.6965	1.58453e-06	1.35905e-05
ENSMUSG00000025351	Cd63	1.05034	8.12681	1.6358e-06	1.40126e-05
ENSMUSG00000041538	H2-Ob	2.70431	3.84486	1.70253e-06	1.45658e-05
ENSMUSG00000029372	Ppbp	2.42839	2.89802	1.70851e-06	1.45986e-05
ENSMUSG00000023795	Pisd-ps2	2.4091	5.10071	1.83093e-06	1.5547e-05
ENSMUSG00000049588	Ccdc69	1.39586	5.38681	1.84081e-06	1.55918e-05
ENSMUSG00000037999	Arap2	2.94163	2.75021	1.85232e-06	1.56697e-05
ENSMUSG00000021738	Atxn7	1.39971	6.41751	1.89851e-06	1.60206e-05
ENSMUSG00000062310	Glrp1	3.51412	0.488637	1.98716e-06	1.67271e-05
ENSMUSG00000061462	Obscn	1.71256	4.73437	2.03074e-06	1.70306e-05
ENSMUSG00000066363	Serpina3f	2.52934	2.73823	2.0902e-06	1.74646e-05
ENSMUSG00000034903	Cobll1	1.43208	5.40617	2.16555e-06	1.80277e-05
ENSMUSG00000034872	Gipc3	2.60889	2.70053	2.258e-06	1.87514e-05
ENSMUSG00000004558	Ndrg2	1.75706	4.68219	2.30165e-06	1.90814e-05
ENSMUSG00000092416	Zfp141	1.53955	5.93419	2.31519e-06	1.9156e-05
ENSMUSG00000014496	Ankrd28	1.09377	7.5291	2.37319e-06	1.9612e-05
ENSMUSG00000026987	Baz2b	1.15616	7.26918	2.40352e-06	1.98144e-05
ENSMUSG00000057596	Trim30d	2.61965	4.19091	2.56394e-06	2.10603e-05
ENSMUSG00000044770	Scml4	1.50846	5.09064	2.61495e-06	2.14275e-05
ENSMUSG00000024193	Phf1	1.47892	5.63268	2.64267e-06	2.16285e-05
ENSMUSG00000040433	Zbtb38	1.13878	7.02367	2.72358e-06	2.22371e-05
ENSMUSG00000019866	Aim1	2.28747	3.38704	2.72788e-06	2.22455e-05
ENSMUSG00000050075	Gpr171	1.43206	5.78619	2.778e-06	2.25999e-05
ENSMUSG00000031217	Efnb1	1.37814	5.39014	2.79986e-06	2.27506e-05
ENSMUSG00000022479	Vdr	1.29381	5.69352	2.86523e-06	2.32539e-05
ENSMUSG00000078920	Ifi47	1.10907	6.68559	2.90308e-06	2.35049e-05
ENSMUSG00000053965	Pde5a	1.52503	5.11163	2.97623e-06	2.40398e-05
ENSMUSG00000040111	Gramd1b	1.58723	5.72292	2.99117e-06	2.41318e-05
ENSMUSG00000025170	Rab40b	2.47117	2.61158	3.11826e-06	2.50976e-05
ENSMUSG00000022756	Slc7a4	1.69253	4.78476	3.12343e-06	2.51094e-05
ENSMUSG00000033149	Phldb2	2.45296	3.01481	3.32673e-06	2.6524e-05
ENSMUSG00000034647	Ankrd12	2.20161	5.88632	3.53317e-06	2.80711e-05
ENSMUSG00000031166	Wdr13	1.43608	7.15977	3.56579e-06	2.82972e-05
ENSMUSG00000054871	Tmem158	1.78064	4.61966	3.58661e-06	2.8425e-05
ENSMUSG00000034973	Dopey1	1.29783	5.72008	3.6114e-06	2.8536e-05
ENSMUSG00000022139	Mbnl2	1.33561	6.75939	3.61403e-06	2.8536e-05
ENSMUSG00000026471	Mr1	1.78676	4.74433	3.63321e-06	2.86315e-05
ENSMUSG00000037652	Phc3	1.39177	6.88735	3.69943e-06	2.90859e-05
ENSMUSG00000038235	F11r	1.10986	6.2825	3.70821e-06	2.91212e-05
ENSMUSG00000036478	Btg1	1.36318	6.52489	3.75587e-06	2.94615e-05
ENSMUSG00000020882	Cacnb1	2.24373	3.89056	3.81402e-06	2.98831e-05
ENSMUSG00000012819	Cdh23	1.99136	4.18157	3.94447e-06	3.0834e-05
ENSMUSG00000038524	Fchsd1	1.50621	5.02343	3.97137e-06	3.10087e-05
ENSMUSG00000027078	Ube2l6	1.1686	6.31197	4.2904e-06	3.32895e-05
ENSMUSG00000021213	Akr1c13	1.77666	5.18185	4.33514e-06	3.35788e-05
ENSMUSG00000062210	Tnfaip8	1.06573	7.08708	4.46679e-06	3.44806e-05
ENSMUSG00000045679	Pqlc3	1.48356	5.11424	4.71064e-06	3.61824e-05
ENSMUSG00000045312	Lhfpl2	1.48003	5.32285	4.74603e-06	3.6388e-05
ENSMUSG00000048264	Dip2c	1.53088	5.0115	4.7565e-06	3.64272e-05
ENSMUSG00000021676	Iqgap2	1.11111	8.82608	4.8964e-06	3.73722e-05
ENSMUSG00000024238	Zeb1	6.97723	-1.25355	4.99328e-06	3.80261e-05
ENSMUSG00000022610	Mapk12	2.31593	3.37906	5.07715e-06	3.86216e-05
ENSMUSG00000028167	Bdh2	2.1794	3.15199	5.09997e-06	3.87518e-05
ENSMUSG00000052560	Cpne8	2.77401	3.48791	5.49994e-06	4.16284e-05
ENSMUSG00000039934	Pion	1.3086	5.30984	5.57887e-06	4.21549e-05
ENSMUSG00000061751	Kalrn	1.30451	5.72951	5.62097e-06	4.24258e-05
ENSMUSG00000014075	Tctex1d2	1.65244	4.61819	5.67554e-06	4.26954e-05
ENSMUSG00000038764	Ptpn3	1.94179	5.07951	5.95269e-06	4.46321e-05
ENSMUSG00000022098	Bmp1	1.22369	5.78068	6.0139e-06	4.50412e-05
ENSMUSG00000028173	Wls	1.00958	7.38295	6.08671e-06	4.55364e-05
ENSMUSG00000047592	BC055004	1.83725	4.38993	6.11564e-06	4.57025e-05
ENSMUSG00000058291	Zfp68	1.26989	6.1919	6.31736e-06	4.70031e-05
ENSMUSG00000019850	Tnfaip3	1.6007	4.75962	6.44073e-06	4.78686e-05
ENSMUSG00000036452	Arhgap26	1.5386	5.21439	6.48896e-06	4.81744e-05
ENSMUSG00000024457	Trim26	1.24135	5.56585	6.53299e-06	4.84482e-05
ENSMUSG00000045932	Ifit2	1.19142	5.7619	7.18698e-06	5.30088e-05
ENSMUSG00000038572	Bpifb5	4.19946	2.28722	7.38404e-06	5.42268e-05
ENSMUSG00000030921	Trim30a	1.28655	6.76058	7.57075e-06	5.55379e-05
ENSMUSG00000048376	F2r	1.08262	7.96058	7.75075e-06	5.6797e-05
ENSMUSG00000062743	Zfp677	2.03518	3.7531	7.80381e-06	5.71242e-05
ENSMUSG00000029299	Abcg3	1.15494	5.84315	7.89211e-06	5.77084e-05
ENSMUSG00000027171	Prrg4	1.81224	4.67518	7.94725e-06	5.80102e-05
ENSMUSG00000039084	Chad	2.51409	2.52662	8.01914e-06	5.84485e-05
ENSMUSG00000034462	Pkd2	1.70682	5.93656	8.2292e-06	5.96252e-05
ENSMUSG00000034801	Sos2	1.08048	6.48197	8.2321e-06	5.96252e-05
ENSMUSG00000051890	Klhdc1	1.75944	4.55889	9.21941e-06	6.63427e-05
ENSMUSG00000000804	Usp32	1.13437	6.38994	9.26459e-06	6.65972e-05
ENSMUSG00000021253	Tgfb3	2.53438	2.18169	9.85282e-06	7.02311e-05
ENSMUSG00000030103	Bhlhe40	2.45551	2.91702	1.05111e-05	7.44548e-05
ENSMUSG00000033287	Kctd17	1.19498	5.56706	1.06926e-05	7.55038e-05
ENSMUSG00000038301	Snx10	1.19232	6.97057	1.07424e-05	7.56523e-05
ENSMUSG00000005774	Rfx5	1.15601	6.38845	1.0747e-05	7.56523e-05
ENSMUSG00000028033	Kcnq5	1.89669	4.37309	1.08949e-05	7.64554e-05
ENSMUSG00000066406	Akap13	1.0332	9.4421	1.09899e-05	7.70431e-05
ENSMUSG00000020926	Adam11	1.47227	6.25304	1.10191e-05	7.71678e-05
ENSMUSG00000029060	Mib2	1.03039	6.63752	1.10696e-05	7.73831e-05
ENSMUSG00000018672	Copz2	2.34242	2.51313	1.10726e-05	7.73831e-05
ENSMUSG00000033488	BC026585	1.08185	6.00176	1.13395e-05	7.89231e-05
ENSMUSG00000028080	Lrba	1.11386	6.90003	1.13913e-05	7.92029e-05
ENSMUSG00000036611	Eepd1	1.57157	4.8472	1.14417e-05	7.94717e-05
ENSMUSG00000053835	H2-T24	1.41013	5.51546	1.16416e-05	8.06954e-05
ENSMUSG00000033107	Rnf125	1.40125	5.07782	1.17945e-05	8.16717e-05
ENSMUSG00000066687	Zbtb16	1.54979	5.14492	1.19237e-05	8.23984e-05
[truncated: 491 more rows]

## Sheet: FLHSCvsBMHSC_downregulate
GeneID	GeneName	logFC	logCPM	PValue	FDR
[truncated: 665 more rows]
