# Supplementary material for: Transcriptional regulatory network controlling the ontogeny of hematopoietic stem cells
Source: Genes Dev. 2020 Jul 1;34(13-14):950–64. doi: 10.1101/gad.338202.120 (PMC7328518; doi:10.1101/gad.338202.120)
Supplement: Supplemental Material [file supp_gad.338202.120_Supplemental_Table_S6.xlsx]

## Sheet: Overlap_withiChIP(Lara-Astiaso)
Chr	Start	End	Endo Activity	HE Activity	PreHSC Activity	FL HSC Activity	BM HSC Activity
chr14	79601601	79603601	0	1	1	0	0
chr19	55820801	55822801	0	1	1	0	0
chr10	82556601	82558601	0	1	0	0	1
chr17	84334401	84336401	1	1	1	1	1
chr17	29551801	29553801	0	0	1	1	0
chr16	31039401	31041401	0	0	0	1	1
chr4	134328001	134330001	0	0	1	1	0
chr15	73334801	73336801	1	0	1	0	0
chr17	45434001	45436001	0	0	1	1	1
chr5	135744401	135746401	0	0	0	1	1
chr1	167597001	167599001	0	1	0	0	0
chr6	115952001	115954001	0	1	1	0	0
chr18	75638201	75640201	0	1	0	0	0
chr3	51661601	51663601	0	1	0	1	1
chr8	27914401	27916401	1	0	1	1	0
chr2	92333001	92335001	0	0	0	1	0
chr16	29995801	29997801	1	0	1	0	0
chr11	88938801	88940801	0	0	0	1	1
chrX	139010001	139012001	0	0	0	1	1
chr10	53661201	53663201	0	0	0	1	0
chr1	40340001	40342001	0	0	0	1	0
chr17	35915801	35917801	0	0	0	1	1
chr13	48936601	48938601	1	1	1	0	0
chr15	79164601	79166601	1	1	1	1	1
chr5	92123401	92125401	0	0	0	1	0
chr7	86457201	86459201	0	1	1	1	0
chr4	140537601	140539601	0	0	0	1	1
chr16	34961801	34963801	0	0	0	1	1
chr4	59376401	59378401	1	0	1	0	1
chr11	70062801	70064801	0	0	0	1	1
chr14	26687401	26689401	0	0	0	1	1
chr9	57647201	57649201	0	0	1	0	0
chr2	58348001	58350001	1	0	1	0	0
chr16	91451601	91453601	1	0	0	1	1
chr15	10696801	10698801	0	0	0	1	1
chr4	150181601	150183601	1	0	1	1	1
chr14	32381001	32383001	0	0	1	0	0
chr10	53222201	53224201	0	1	0	0	0
chr16	33696201	33698201	0	1	0	1	1
chr5	121019201	121021201	0	0	1	1	1
chr2	26374201	26376201	0	0	0	1	0
chr15	99921601	99923601	0	1	0	1	1
chr14	9473201	9475201	0	0	1	0	0
chr11	88338201	88340201	0	1	0	1	1
chr11	106178401	106180401	0	0	0	1	0
chr1	133981001	133983001	0	0	0	1	0
chr2	26152601	26154601	0	1	1	1	1
chr5	112322001	112324001	0	1	1	0	0
chr10	39343801	39345801	0	0	0	1	0
chr8	87338001	87340001	0	0	1	1	1
chr2	12214201	12216201	0	0	1	0	0
chr6	126930801	126932801	0	1	1	0	0
chr8	28094201	28096201	0	1	1	0	0
chr7	117251801	117253801	1	1	1	0	0
chr4	9975001	9977001	0	0	0	1	1
chr3	28453201	28455201	0	0	0	1	1
chr9	31901401	31903401	0	0	0	1	1
chr8	70885201	70887201	0	0	1	0	1
chr4	131410201	131412201	0	0	1	0	0
chr13	108396001	108398001	0	0	1	0	1
chr8	40170201	40172201	1	0	0	1	0
chr11	67357801	67359801	0	1	1	0	0
chr11	4873601	4875601	1	1	1	1	1
chr11	115288201	115290201	1	1	1	0	0
chr9	116007801	116009801	1	1	1	1	0
chr11	59558001	59560001	0	0	0	1	1
chr5	106172801	106174801	1	0	1	1	1
chr10	61749401	61751401	0	0	0	1	1
chr7	128116401	128118401	0	0	1	0	0
chr7	29312001	29314001	0	0	0	1	0
chr10	127927401	127929401	1	1	1	0	1
chr6	100119801	100121801	0	0	0	1	1
chr4	102252401	102254401	0	0	0	1	1
chr18	57995601	57997601	1	0	0	1	0
chr2	167301001	167303001	0	0	0	1	0
chr19	58178201	58180201	1	1	0	1	1
chr14	75409001	75411001	0	0	0	1	0
chr3	135175601	135177601	1	0	1	0	0
chr7	123009801	123011801	1	1	0	0	0
chr8	47680001	47682001	0	0	0	1	1
chr5	114350601	114352601	0	1	0	0	0
chr17	84436201	84438201	0	0	1	0	1
chr13	43546201	43548201	0	1	1	1	1
chrX	12043201	12045201	0	0	1	0	0
chr2	166114601	166116601	1	1	0	0	0
chr17	73402001	73404001	0	0	0	1	0
chr17	87911801	87913801	1	0	1	0	1
chr3	127823601	127825601	0	0	0	1	0
chr10	61382601	61384601	0	1	0	0	0
chr5	20680201	20682201	1	1	0	1	0
chr9	103050201	103052201	0	0	0	1	1
chr1	69559601	69561601	0	0	0	1	1
chr16	30943201	30945201	1	0	1	0	0
chr9	77777601	77779601	1	1	0	0	0
chr11	94289201	94291201	0	1	1	0	0
chr12	17395601	17397601	0	0	0	1	0
chr16	17557801	17559801	0	0	1	0	1
chr1	182283001	182285001	0	0	1	0	0
chr1	169200001	169202001	0	0	1	0	1
chr13	98906401	98908401	0	1	0	0	0
chr8	48464201	48466201	1	0	1	0	0
chr6	51828401	51830401	0	0	1	0	0
chr18	75470401	75472401	0	0	0	1	1
chr17	47949201	47951201	1	0	0	1	1
chr7	73183201	73185201	0	0	0	1	1
chr14	104347801	104349801	0	0	0	1	0
chr17	29646401	29648401	0	0	0	1	0
chr2	26407601	26409601	0	0	0	1	1
chr12	8363801	8365801	1	1	1	0	0
chr10	92736601	92738601	1	0	0	1	0
chr9	119711801	119713801	0	0	0	1	1
chr11	22574001	22576001	1	0	0	0	1
chr5	52628201	52630201	1	1	0	1	1
chr19	57295201	57297201	0	0	0	1	1
chr18	36001001	36003001	0	1	0	1	1
chr1	93111801	93113801	0	0	0	1	1
chr2	152581601	152583601	0	0	0	1	0
chr15	97822001	97824001	1	1	1	0	0
chr6	52853001	52855001	0	0	0	1	0
chr8	108249201	108251201	1	0	1	0	0
chr1	64135201	64137201	1	0	1	0	0
chr13	63613001	63615001	0	1	0	0	0
chr16	30774201	30776201	1	0	1	0	0
chr10	126999601	127001601	0	0	0	1	0
chr9	103387201	103389201	0	1	0	1	0
chr7	112915401	112917401	1	1	1	1	1
chr4	46268801	46270801	1	1	1	0	0
chr3	89176401	89178401	0	0	0	1	0
chr1	54001801	54003801	1	0	1	0	0
chr18	35904401	35906401	0	0	1	1	1
chr3	30104401	30106401	0	0	0	1	0
chr2	32678201	32680201	1	1	0	0	0
chr8	25716001	25718001	0	0	0	1	0
chr10	94421401	94423401	0	0	0	1	1
chr5	32497801	32499801	0	1	0	1	0
chr18	65852401	65854401	1	1	1	1	0
chr9	71507601	71509601	1	1	1	0	0
chr1	55584201	55586201	0	0	0	1	1
chr11	114704201	114706201	0	0	0	1	0
chr15	53097401	53099401	0	1	0	0	0
chr8	131010201	131012201	0	1	1	0	0
chr1	168061401	168063401	0	0	1	0	1
chr10	42753801	42755801	1	0	1	0	0
chr5	140406801	140408801	0	1	0	0	0
chr8	11778201	11780201	0	0	0	1	1
chr7	130490601	130492601	0	0	1	0	0
chr18	4871401	4873401	0	1	1	0	0
chr19	21248001	21250001	0	1	1	1	1
chr8	118018201	118020201	0	0	0	1	1
chr6	134054201	134056201	0	0	1	1	1
chr15	72816401	72818401	0	1	0	1	1
chr6	115828601	115830601	1	1	1	0	0
chr7	140053401	140055401	0	0	0	1	0
chr6	39427401	39429401	0	0	0	1	1
chr10	20811801	20813801	0	0	0	1	0
chr11	88557401	88559401	0	1	0	1	1
chr17	71404801	71406801	0	0	0	1	0
chr10	41291201	41293201	0	0	0	1	0
chr13	34735201	34737201	1	0	1	0	0
chr11	119768801	119770801	0	1	1	0	0
chr12	8446401	8448401	0	0	1	0	1
chr1	135774601	135776601	0	1	0	0	0
chr8	123693401	123695401	1	1	1	0	1
chr7	118098401	118100401	0	1	0	1	1
chr4	149770001	149772001	0	1	1	1	1
chr18	55095801	55097801	1	0	1	1	0
chr10	62017601	62019601	0	0	0	1	1
chr5	143793201	143795201	1	1	1	0	0
chr2	44917601	44919601	1	1	0	0	0
chr13	101635201	101637201	1	1	0	1	1
chr4	134782601	134784601	0	1	0	0	0
chr9	102680001	102682001	0	0	1	1	0
chr8	124826001	124828001	0	1	0	0	1
chr7	100241201	100243201	1	1	0	0	1
chr18	75443601	75445601	0	0	0	1	1
chr15	95786001	95788001	0	0	0	1	0
chr18	5145201	5147201	0	0	0	1	1
chr11	98308401	98310401	0	0	1	0	0
chr4	46803401	46805401	0	0	1	1	0
chr12	100846001	100848001	0	0	1	0	0
chr17	56160001	56162001	0	0	0	1	1
chr7	52258801	52260801	0	0	0	1	0
chr6	71705801	71707801	0	0	0	1	0
chr16	65469801	65471801	0	0	0	1	1
chr12	3758401	3760401	0	0	0	1	1
chr2	34834001	34836001	0	0	0	1	0
chr6	112904801	112906801	0	0	0	1	1
chr10	74560401	74562401	1	1	1	0	1
chr14	61674601	61676601	0	1	0	0	0
chr17	5301401	5303401	0	0	0	1	0
chr16	4657601	4659601	0	0	0	1	0
chr19	16242401	16244401	1	0	1	0	0
chr17	10562601	10564601	0	1	0	0	0
chr5	64350001	64352001	1	1	0	0	0
chr11	57640401	57642401	0	1	0	0	0
chr8	119498401	119500401	0	0	0	1	0
chr12	80420401	80422401	0	0	0	1	1
chr5	8356201	8358201	0	0	0	1	1
chr11	78832001	78834001	1	0	0	1	1
chr1	36622801	36624801	1	1	0	0	0
chr4	97340001	97342001	0	0	0	1	1
chr11	115669601	115671601	0	0	0	1	1
chr6	90628601	90630601	0	1	0	0	0
chr2	166334601	166336601	1	0	1	0	0
chr8	28167401	28169401	0	0	1	0	0
chr19	16243601	16245601	0	1	0	0	0
chr13	97758601	97760601	0	0	0	1	0
chr8	13169401	13171401	0	0	0	1	0
chrX	98965201	98967201	0	0	0	1	0
chr9	121959601	121961601	1	1	1	0	0
chr14	34919401	34921401	0	0	1	0	0
chr1	156633201	156635201	0	0	0	1	0
chr4	154495001	154497001	0	0	0	1	0
chr4	140842201	140844201	0	1	0	0	1
chr17	4276001	4278001	0	0	0	1	1
chr7	133748801	133750801	0	0	0	1	1
chr2	32513601	32515601	1	1	0	0	0
chr9	42273201	42275201	0	0	0	1	1
chr17	27822601	27824601	0	0	1	0	0
chr4	128576001	128578001	0	1	0	0	0
chr9	22914601	22916601	0	0	0	1	0
chr11	77181601	77183601	0	0	1	0	0
chr16	58703401	58705401	0	0	0	1	1
chr11	63828001	63830001	0	0	0	1	0
chr8	90974401	90976401	0	0	0	1	1
chr3	122036201	122038201	1	0	0	1	1
chr11	81660801	81662801	0	0	0	1	1
chr11	77309001	77311001	0	0	0	1	1
chr3	132548801	132550801	0	0	0	1	0
chr5	114379401	114381401	0	1	1	1	1
chr4	32391201	32393201	1	0	1	1	0
chr16	18219401	18221401	0	0	1	1	1
chr15	98635201	98637201	0	1	0	0	0
chr17	13877001	13879001	1	1	1	1	1
chr8	93488401	93490401	0	0	0	1	0
chr4	45526001	45528001	1	1	1	1	1
chr2	30106201	30108201	0	0	1	0	1
chr18	80679001	80681001	0	0	0	1	1
chr2	4475601	4477601	1	1	1	1	0
chr17	46838601	46840601	0	0	1	0	0
chr5	122753401	122755401	1	1	1	0	0
chr6	42292601	42294601	0	0	0	1	1
chr14	64526401	64528401	1	1	1	0	1
chr4	114323001	114325001	0	0	0	1	1
chr8	73066801	73068801	1	1	1	0	0
chr7	81484601	81486601	1	1	1	0	0
chr12	81190401	81192401	1	1	1	0	0
chr3	86577201	86579201	0	0	1	1	0
chr15	57996401	57998401	1	1	0	0	0
chr3	109057001	109059001	0	0	0	1	1
chr4	134644001	134646001	1	0	1	0	0
chr3	107542001	107544001	0	1	0	1	0
chr16	22376401	22378401	0	0	0	1	1
chr15	31463401	31465401	0	0	0	1	1
chr14	120768201	120770201	0	1	0	0	0
chr11	114675601	114677601	1	0	1	1	0
chr17	28315801	28317801	0	1	1	1	0
chr5	141238401	141240401	0	1	0	0	0
chr18	60828401	60830401	1	1	1	1	1
chr17	24694201	24696201	1	0	0	1	1
chr19	46930201	46932201	0	0	0	1	0
chr15	77716601	77718601	0	1	1	0	0
chr4	136181201	136183201	0	0	0	1	1
chr19	16229001	16231001	0	0	1	1	1
chr5	74648401	74650401	0	1	1	0	0
chr10	10114201	10116201	0	0	0	1	0
chr19	17105401	17107401	0	0	0	1	1
chr11	78916601	78918601	0	1	0	0	0
chr1	137565001	137567001	0	1	0	0	1
chr15	100674201	100676201	1	1	0	0	0
chr3	148644201	148646201	1	1	1	0	0
chr12	103958801	103960801	0	0	0	1	0
chr19	40722001	40724001	1	1	1	0	0
chr5	33564401	33566401	1	1	1	1	1
chr5	143641201	143643201	0	0	1	0	1
chr9	50224201	50226201	0	0	0	1	1
chr5	66318401	66320401	0	0	0	1	1
chr11	120078601	120080601	1	0	0	1	1
chr12	8332801	8334801	0	1	0	0	0
chr6	54045801	54047801	1	1	0	0	0
chr1	94227201	94229201	0	0	0	1	1
chr13	98796801	98798801	1	1	0	0	1
chr6	53855401	53857401	0	1	1	0	0
chr4	104876401	104878401	1	1	1	0	1
chr17	9165201	9167201	0	0	0	1	0
chr7	108290401	108292401	0	1	1	1	1
chr14	60173001	60175001	1	1	0	1	1
chr12	86688401	86690401	1	1	1	0	0
chr13	112873601	112875601	1	1	1	1	1
chr13	76532001	76534001	0	0	0	1	1
chr2	29594401	29596401	0	0	0	1	1
chr16	10285601	10287601	0	0	0	1	1
chr16	30768201	30770201	1	0	1	0	0
chr13	49366201	49368201	1	0	1	0	1
chr15	78698601	78700601	1	1	1	0	0
chr10	4864401	4866401	0	1	0	0	0
chr8	37747601	37749601	1	1	1	0	0
chr8	73083001	73085001	1	1	1	0	0
chr8	45885001	45887001	0	0	0	1	1
chr3	95066801	95068801	0	0	1	0	0
chr15	89069401	89071401	1	1	1	1	1
chr9	45314201	45316201	0	0	0	1	1
chr2	118336801	118338801	0	1	1	1	1
chr4	148048801	148050801	0	1	1	0	1
chr4	136310001	136312001	0	0	1	0	0
chr5	66993401	66995401	1	1	1	0	0
chr4	119725201	119727201	0	0	0	1	1
chr12	3546201	3548201	0	0	0	1	0
chr2	103476401	103478401	0	0	0	1	0
chr8	28083201	28085201	1	1	1	1	0
chr2	166645601	166647601	0	0	1	1	1
chr15	55100401	55102401	0	0	0	1	1
chr6	51958401	51960401	0	0	0	1	0
chrX	50673001	50675001	0	0	0	1	1
chr8	124987001	124989001	0	1	1	0	0
chr6	135201201	135203201	1	1	1	0	1
chr1	191630601	191632601	0	0	0	1	0
chr13	44934001	44936001	0	1	0	0	0
chr10	90691201	90693201	0	1	0	0	1
chr11	78736401	78738401	0	0	1	0	0
chr1	97363801	97365801	0	0	0	1	1
chr6	50637801	50639801	0	0	0	1	0
chr16	3731201	3733201	0	0	0	1	0
chr6	38758601	38760601	0	0	0	1	1
chr5	66496001	66498001	0	0	0	1	0
chr7	26515801	26517801	0	0	0	1	1
chr9	116022201	116024201	1	1	0	1	1
chr13	43871801	43873801	0	0	0	1	0
chr14	105833201	105835201	0	0	0	1	1
chr10	107367201	107369201	0	0	0	1	1
chr7	54310201	54312201	0	0	1	1	1
chr5	135043401	135045401	0	0	0	1	0
chr6	146860601	146862601	0	1	0	0	1
chr1	193293201	193295201	1	1	0	0	0
chr10	126424201	126426201	1	0	0	0	1
chr14	8822401	8824401	1	0	0	0	1
chr3	153228201	153230201	1	0	0	1	1
chr16	37730401	37732401	0	1	1	1	0
chr16	94781401	94783401	1	1	1	1	1
chr7	114807401	114809401	0	1	1	1	1
chr10	117364801	117366801	0	0	0	1	1
chr17	4944601	4946601	0	0	0	1	0
chr1	163968001	163970001	0	0	0	1	1
chr17	87749801	87751801	1	0	1	0	0
chr4	140423401	140425401	1	0	0	1	0
chr18	57877801	57879801	0	0	0	1	0
chr17	47314001	47316001	0	0	0	1	0
chr13	52986201	52988201	0	1	0	1	1
chr5	138136001	138138001	0	0	0	1	1
chr13	63743601	63745601	1	1	1	0	0
chr12	86187001	86189001	0	0	0	1	1
chr11	52727401	52729401	0	0	1	0	0
chr11	113405201	113407201	0	0	0	1	1
chr3	104825201	104827201	1	1	1	0	0
chr7	124894601	124896601	0	0	0	1	1
chr19	32246801	32248801	0	0	0	1	1
chr5	139409001	139411001	0	0	1	0	0
chr11	86652801	86654801	1	1	1	0	0
chr18	65506601	65508601	0	0	0	1	0
chr3	107664801	107666801	0	0	0	1	0
chr19	25168201	25170201	1	0	1	0	1
chr11	31708201	31710201	0	1	1	1	1
chr5	148724401	148726401	1	0	1	1	1
chr14	20532801	20534801	0	1	0	0	0
chr19	45144801	45146801	0	0	0	1	1
chr8	131085201	131087201	0	0	1	1	1
chr16	23314001	23316001	0	0	0	1	1
chr7	17506001	17508001	0	0	1	1	0
chr8	75106601	75108601	0	0	0	1	1
chr4	106642201	106644201	1	1	1	1	1
chr9	121798601	121800601	0	0	1	0	0
chr5	101052401	101054401	0	0	0	1	0
chr9	116019601	116021601	1	0	0	1	0
chr17	85972801	85974801	0	0	1	0	0
chr5	37588001	37590001	0	0	1	1	1
chr17	7387601	7389601	1	1	1	0	0
chr1	108054001	108056001	0	0	1	1	1
chr14	26537201	26539201	1	1	0	0	0
chr2	59308001	59310001	0	1	0	0	0
chr14	48865201	48867201	0	0	0	1	1
chr14	62588601	62590601	0	0	0	1	0
chr11	94204201	94206201	0	0	0	1	0
chr12	82286601	82288601	0	0	0	1	1
chr14	122222201	122224201	1	0	0	1	1
chr4	47960401	47962401	0	0	0	1	1
chr12	119449801	119451801	0	0	0	1	0
chr14	120732801	120734801	0	1	0	0	0
chr19	7195201	7197201	0	0	0	1	1
chr5	114237401	114239401	0	0	1	0	0
chr6	86519801	86521801	0	0	1	0	0
chr14	26395801	26397801	0	1	1	0	0
chr13	99959401	99961401	1	1	1	1	0
chr8	128041801	128043801	0	1	0	1	0
chr2	32318601	32320601	0	0	1	0	0
chr4	135126001	135128001	0	0	0	1	0
chr8	111260001	111262001	1	0	1	1	1
chr13	44857001	44859001	0	0	0	1	0
chr7	117418801	117420801	1	1	0	0	0
chr6	90627601	90629601	1	0	1	0	0
chr4	87505201	87507201	0	0	0	1	0
chr5	54338201	54340201	0	0	0	1	1
chr7	108023001	108025001	0	1	1	1	0
chr11	60132801	60134801	0	0	0	1	1
chr15	36389401	36391401	0	1	0	1	1
chr13	110435401	110437401	0	0	0	1	1
chr10	60997001	60999001	0	0	1	0	0
chr9	96341001	96343001	0	0	0	1	0
chr6	100058601	100060601	0	0	0	1	0
chr10	116833401	116835401	0	1	1	0	0
chr19	46552201	46554201	1	1	1	1	1
chr6	84146201	84148201	0	0	0	1	0
chr13	37605001	37607001	1	0	0	1	0
chr2	27244801	27246801	0	1	1	0	0
chr17	56170601	56172601	0	0	1	1	1
chr11	5082601	5084601	0	0	0	1	1
chr7	124605001	124607001	1	0	1	1	1
chr6	34559401	34561401	0	1	1	0	0
chr14	87509601	87511601	0	1	0	0	0
chr4	128342401	128344401	0	0	0	1	0
chr7	144682801	144684801	0	0	0	1	1
chr5	77551801	77553801	0	0	0	1	0
chr13	98133601	98135601	0	0	0	1	0
chr15	72851401	72853401	0	0	1	0	0
chr11	11720401	11722401	0	0	1	1	0
chr11	102068801	102070801	1	1	1	1	1
chr17	75921601	75923601	1	1	0	0	1
chr12	92995201	92997201	0	0	1	1	1
chr12	55906001	55908001	1	0	0	1	1
chr5	102408201	102410201	0	0	1	0	0
chr7	150799201	150801201	0	0	1	0	0
chr4	148448801	148450801	0	0	1	0	0
chr4	102302201	102304201	1	0	0	0	1
chr16	8662001	8664001	1	1	1	0	0
chr15	59269601	59271601	0	1	0	0	0
chr1	178922601	178924601	0	1	0	1	1
chr1	134971801	134973801	0	1	1	0	0
chr2	101666401	101668401	1	1	1	0	0
chr4	99943001	99945001	0	0	0	1	1
chr8	124800401	124802401	0	0	0	1	1
chr10	121397601	121399601	1	0	1	1	1
chr13	64522601	64524601	1	1	1	0	0
chr4	155443601	155445601	0	0	0	1	1
chr6	30631801	30633801	0	1	0	0	0
chr7	142707201	142709201	0	0	0	1	0
chr1	193342801	193344801	0	0	0	1	1
chr4	53524801	53526801	0	1	1	0	1
chr8	82987401	82989401	0	0	0	1	0
chr16	95665801	95667801	0	0	0	1	1
chr4	58557801	58559801	0	0	1	0	0
chr3	126452801	126454801	0	0	0	1	0
chr4	3676201	3678201	0	1	0	0	0
chr9	63906001	63908001	0	1	0	1	0
chr14	24959601	24961601	0	1	1	0	0
chr15	37365001	37367001	0	0	0	1	0
chr8	36015401	36017401	1	1	1	1	1
chr15	10747601	10749601	1	0	1	0	0
chr18	62383201	62385201	0	0	0	1	0
chr6	34221801	34223801	0	0	0	1	1
chr4	63140801	63142801	0	0	1	0	0
chr6	145245601	145247601	0	0	0	1	1
chr16	55554201	55556201	1	1	0	1	1
chr11	98966401	98968401	0	1	1	1	1
chr1	80376401	80378401	0	0	0	1	1
chr9	119851801	119853801	0	0	0	1	1
chr1	154374801	154376801	0	0	0	1	0
chr9	116077801	116079801	1	0	1	0	0
chr9	71454201	71456201	1	1	1	0	0
chr1	153865401	153867401	0	1	1	1	0
chr11	119537401	119539401	0	1	1	0	0
chr11	59745601	59747601	0	0	0	1	0
chr7	106555601	106557601	1	1	0	1	0
chr16	32521201	32523201	0	0	0	1	0
chr17	10616801	10618801	0	0	1	0	0
chr9	113678601	113680601	0	0	0	1	0
chr16	93214401	93216401	0	0	0	1	0
chr7	139990601	139992601	1	1	0	0	0
chr18	84752801	84754801	0	1	0	0	0
chr15	25509801	25511801	1	1	1	1	1
chr18	4792601	4794601	0	0	0	1	1
chr7	74587001	74589001	0	1	0	1	1
chr11	113666201	113668201	1	1	1	0	1
chr4	155083001	155085001	1	1	1	1	1
chr10	12891201	12893201	0	0	0	1	1
chr3	21834601	21836601	1	1	1	0	0
chr14	56009801	56011801	1	0	0	1	1
chr6	54019001	54021001	0	0	1	0	1
chr4	59655401	59657401	0	0	0	1	1
chr14	33637401	33639401	0	0	1	0	0
chr10	61775201	61777201	1	1	1	1	1
chr11	88708401	88710401	1	0	1	1	1
chr11	51858801	51860801	0	0	0	1	1
chr15	75525201	75527201	0	0	0	1	1
chr16	24233801	24235801	0	0	1	1	1
chr18	61936601	61938601	0	1	1	0	1
chr19	6283801	6285801	0	0	1	0	0
chr10	67665601	67667601	0	0	0	1	0
chr2	61132401	61134401	1	0	1	0	0
chr4	106668001	106670001	0	1	0	0	1
chr15	12123201	12125201	0	0	1	0	0
chr11	19854801	19856801	0	0	1	0	1
chr17	80651001	80653001	0	1	0	0	0
chr12	86777201	86779201	1	0	0	1	1
chr19	10016201	10018201	0	0	0	1	1
chr5	58147601	58149601	0	0	0	1	1
chr8	11506401	11508401	0	0	0	1	0
chr6	47272401	47274401	0	0	0	1	1
chr6	5029401	5031401	1	1	1	0	0
chr9	116045601	116047601	0	0	1	1	1
chr4	128567401	128569401	1	0	1	1	1
chr1	74342201	74344201	1	1	0	0	0
chr2	165241401	165243401	1	1	0	0	0
chr15	36156401	36158401	0	0	0	1	1
chr11	118223401	118225401	1	0	1	1	0
chr1	39080201	39082201	0	0	0	1	1
chr10	20745201	20747201	0	0	0	1	1
chr7	75277201	75279201	0	0	0	1	0
chr1	154780601	154782601	0	0	0	1	0
chr1	23208001	23210001	1	0	1	0	1
chr14	27618201	27620201	0	0	0	1	0
chr1	180341601	180343601	0	0	0	1	1
chr14	62619201	62621201	0	0	1	0	0
chr17	47015601	47017601	1	1	0	0	0
chr7	81587001	81589001	0	0	1	1	1
chr13	107550201	107552201	1	0	1	0	0
chr18	5608401	5610401	0	0	0	1	1
chr9	72918001	72920001	0	0	0	1	0
chr8	77612001	77614001	0	1	1	0	1
chr1	134426201	134428201	0	0	0	1	0
chr17	7071001	7073001	1	1	1	0	0
chr9	118614601	118616601	0	0	0	1	1
chr4	134193001	134195001	0	1	0	0	0
chr4	140185601	140187601	1	1	1	0	0
chr13	35738601	35740601	0	0	0	1	1
chr15	59428401	59430401	0	0	1	0	0
chr3	101151401	101153401	0	0	1	1	0
chr1	193103601	193105601	0	0	0	1	1
chr5	139636601	139638601	0	0	0	1	1
chr11	69654801	69656801	0	0	0	1	0
chr4	131585001	131587001	0	0	0	1	0
chr15	79581401	79583401	0	0	0	1	1
chr11	20367601	20369601	1	0	1	1	1
chr4	154609401	154611401	1	1	1	1	0
chr1	166231401	166233401	0	0	0	1	0
chr1	62711401	62713401	1	0	1	0	0
chr8	8983201	8985201	0	0	0	1	1
chr1	196831801	196833801	1	0	1	0	0
chr18	12001401	12003401	0	1	1	1	1
chr8	71242201	71244201	0	0	0	1	1
chr17	34193801	34195801	0	0	0	1	1
chr10	76595201	76597201	1	0	0	1	0
chr5	107800801	107802801	0	0	0	1	0
chr18	84403001	84405001	0	0	0	1	1
chr15	86086801	86088801	0	0	0	1	1
chr5	141289601	141291601	1	1	1	1	1
chr16	96000801	96002801	0	0	0	1	0
chr1	194600401	194602401	0	0	0	1	0
chr16	10584001	10586001	0	0	0	1	1
chr8	127816201	127818201	0	0	1	0	0
chr14	70371801	70373801	0	0	0	1	0
chr9	119651601	119653601	0	0	0	1	1
chr5	123334001	123336001	0	0	0	1	1
chr1	184721201	184723201	0	0	0	1	1
chr7	139576001	139578001	0	0	0	1	1
chr12	71007601	71009601	0	0	1	0	0
chr18	62196401	62198401	0	0	0	1	1
chr11	97045201	97047201	0	1	1	0	0
chr1	13151001	13153001	0	1	0	1	1
chr8	121644201	121646201	0	0	0	1	1
chr15	27930601	27932601	1	0	1	0	0
chr1	36621601	36623601	0	0	1	0	0
chr17	86865201	86867201	1	0	1	0	0
chr3	65661201	65663201	1	1	1	0	0
chr11	115964201	115966201	1	0	1	1	0
chr6	42345801	42347801	0	0	0	1	0
chr16	4893401	4895401	1	1	0	0	0
chr7	70964801	70966801	0	1	0	0	0
chr8	89424801	89426801	0	0	1	0	1
chr13	56735201	56737201	1	1	1	1	1
chr11	106279801	106281801	0	0	0	1	1
chr7	106685601	106687601	0	0	1	0	0
chr14	67464201	67466201	1	0	0	0	1
chr17	74593801	74595801	1	0	1	0	1
chr11	88065201	88067201	0	0	1	0	0
chr6	48490801	48492801	1	1	0	0	1
chr1	192973801	192975801	1	0	1	0	1
chr3	121992801	121994801	0	0	1	0	0
chr5	142891601	142893601	1	1	0	0	0
chr5	149620401	149622401	0	1	0	1	1
chr1	43469001	43471001	1	1	0	0	0
chr17	75472201	75474201	1	1	1	0	1
chr3	107062401	107064401	1	0	0	1	0
chr4	119658401	119660401	1	0	0	0	1
chr5	40105801	40107801	0	0	0	1	1
chr11	75435801	75437801	1	1	1	1	1
chr11	86772601	86774601	1	1	0	0	1
chr16	50699601	50701601	0	0	0	1	0
chr13	84785201	84787201	0	0	0	1	1
chr9	96528401	96530401	0	0	0	1	0
chr15	77064801	77066801	1	0	1	0	0
chr17	68348601	68350601	0	0	1	1	0
chr19	47531801	47533801	1	1	0	0	0
chr9	114650401	114652401	0	0	1	1	1
chr11	104474601	104476601	0	0	0	1	1
chr16	22397601	22399601	0	0	0	1	1
chr11	106597001	106599001	1	1	1	1	1
chr2	11351201	11353201	0	1	0	0	0
chr8	129294001	129296001	0	0	0	1	0
chr8	124172801	124174801	0	0	1	0	0
chr6	97226001	97228001	1	0	1	0	0
chr6	117380201	117382201	0	0	0	1	1
chr7	54357801	54359801	0	0	0	1	1
chr5	43471401	43473401	0	0	0	1	1
chr15	38759201	38761201	1	0	1	0	0
chr6	134316001	134318001	0	1	0	0	0
chr17	88525401	88527401	0	0	0	1	0
chr1	46964001	46966001	1	0	1	0	0
chr6	112987401	112989401	0	0	1	0	0
chr19	18689601	18691601	1	1	1	0	0
chr8	83471401	83473401	0	0	1	1	1
chr3	101996801	101998801	1	1	0	0	1
chr6	48381801	48383801	0	0	0	1	0
chr3	135272401	135274401	0	0	0	1	1
chr6	50253201	50255201	0	0	0	1	1
chr11	100263001	100265001	0	0	0	1	0
chr9	14047801	14049801	0	0	0	1	1
chr17	30009401	30011401	0	0	0	1	1
chr17	47794401	47796401	0	0	0	1	0
chr9	20597601	20599601	0	0	0	1	0
chr10	118476001	118478001	1	0	1	1	0
chr4	134573601	134575601	0	0	0	1	1
chr15	76295401	76297401	0	0	1	1	1
chr9	113691401	113693401	0	1	1	0	0
chr17	12926601	12928601	1	1	1	0	0
chr18	3665001	3667001	0	0	1	0	0
chr6	90572601	90574601	0	0	0	1	1
chr7	106141801	106143801	0	0	1	0	0
chr7	20236001	20238001	1	0	0	1	0
chr3	121092001	121094001	1	1	1	0	0
chr5	122723401	122725401	0	0	0	1	0
chr13	3830201	3832201	0	0	0	1	1
chr4	134156601	134158601	1	1	1	1	1
chr17	75839001	75841001	0	0	0	1	0
chr14	26221001	26223001	0	1	0	1	0
chr10	37633001	37635001	0	0	0	1	1
chr9	63544201	63546201	1	0	1	0	0
chr4	129585601	129587601	0	1	1	1	0
chr4	140217401	140219401	1	1	1	1	1
chr4	140212801	140214801	1	0	1	0	1
chr14	100251001	100253001	0	0	0	1	0
chr9	118559401	118561401	0	0	1	0	0
chr3	21921001	21923001	1	0	1	1	0
chr18	38598601	38600601	0	0	0	1	1
chr12	56558401	56560401	1	0	0	1	1
chr9	107207201	107209201	1	0	0	0	1
chr6	108209201	108211201	0	1	0	1	1
chr19	55159201	55161201	0	0	0	1	1
chr7	109462801	109464801	1	1	1	0	0
chr11	32142801	32144801	1	1	1	0	0
chr11	77221801	77223801	0	0	0	1	1
chr10	24212401	24214401	0	1	0	0	0
chr11	70118801	70120801	1	0	0	1	1
chr19	5920801	5922801	0	1	1	0	0
chr6	121166601	121168601	0	0	0	1	0
chr9	31779001	31781001	0	1	0	0	0
chr11	120019001	120021001	1	1	1	1	1
chr3	137522401	137524401	0	0	0	1	1
chr12	81002001	81004001	0	0	1	1	0
chr3	37558001	37560001	0	0	0	1	1
chr7	36580601	36582601	1	0	0	1	1
chr19	55618601	55620601	0	0	0	1	1
chr15	79597601	79599601	0	0	0	1	1
chr10	120951601	120953601	0	1	0	0	0
chr8	73169401	73171401	0	0	1	1	1
chr12	86757401	86759401	0	0	0	1	1
chr16	12090001	12092001	0	0	0	1	0
chr7	88363001	88365001	1	1	0	0	0
chr8	47973801	47975801	1	0	0	1	0
chr12	101440401	101442401	1	1	0	0	1
chr5	67990201	67992201	0	0	0	1	1
chr13	96726201	96728201	0	0	1	0	0
chr15	93381201	93383201	0	1	0	1	0
chr18	68097201	68099201	0	0	1	0	0
chr9	64294601	64296601	0	0	1	0	1
chr5	36015801	36017801	1	1	0	0	0
chr8	124167001	124169001	0	1	0	0	0
chr5	66958601	66960601	0	0	0	1	1
chr14	122296801	122298801	0	0	0	1	1
chr13	96547801	96549801	0	1	1	1	1
chr4	135655201	135657201	0	0	0	1	0
chr10	39280201	39282201	0	1	1	0	0
chr12	81123001	81125001	1	1	1	0	1
chr10	70800601	70802601	0	0	0	1	1
chr13	44729601	44731601	1	1	1	1	1
chr8	74793801	74795801	0	0	1	0	0
chr4	149643001	149645001	1	1	1	1	1
chr18	62240601	62242601	1	0	0	1	0
chr5	114355201	114357201	1	1	0	0	0
chr8	107884801	107886801	1	0	1	0	0
chr5	4495801	4497801	0	0	1	0	0
chr3	122809801	122811801	0	0	0	1	0
chr11	94847601	94849601	1	0	1	0	0
chr19	21857801	21859801	0	1	1	1	0
chr19	5988601	5990601	0	1	1	1	0
chr12	100768201	100770201	1	1	0	0	0
chr13	56805601	56807601	0	0	1	0	0
chr12	119458601	119460601	0	0	0	1	0
chr14	26592001	26594001	0	0	1	0	0
chr14	22498201	22500201	0	0	1	1	1
chr4	151372801	151374801	0	0	0	1	0
chr4	45731601	45733601	0	0	0	1	1
chr9	95050601	95052601	1	1	1	0	0
chr14	70421401	70423401	0	0	1	0	0
chr8	123345801	123347801	0	0	0	1	1
chr10	87516201	87518201	0	0	0	1	0
chr15	103125801	103127801	0	1	0	0	1
chr9	102443001	102445001	0	0	0	1	0
chr9	32282001	32284001	0	0	1	0	1
chr5	136465401	136467401	0	0	0	1	0
chr15	72833201	72835201	0	0	0	1	0
chr18	78232401	78234401	0	0	0	1	0
chr6	61220601	61222601	1	1	0	0	0
chr15	10699201	10701201	1	1	1	0	0
chr11	72921001	72923001	1	0	1	1	1
chr14	26380001	26382001	1	1	0	1	0
chr6	135318001	135320001	0	0	1	0	0
chr8	128066001	128068001	0	0	0	1	0
chr10	127695201	127697201	0	0	0	1	1
chr11	120212801	120214801	1	0	1	0	0
chr10	60881201	60883201	0	0	1	0	0
chr14	64715201	64717201	0	0	0	1	1
chr14	63546201	63548201	1	0	0	1	0
chr4	151474601	151476601	1	1	1	1	0
chr5	92800001	92802001	0	0	1	1	1
chr15	27730401	27732401	1	1	0	0	0
chr13	64140601	64142601	0	0	0	1	0
chr4	148422201	148424201	0	0	1	1	0
chr4	47148801	47150801	0	0	1	1	0
chr2	72246401	72248401	0	0	0	1	0
chr1	170212401	170214401	1	1	0	0	1
chr5	134732601	134734601	0	0	0	1	1
chr5	145073201	145075201	0	0	1	0	0
chr3	79322601	79324601	1	1	1	1	0
chr18	75483601	75485601	0	0	1	0	0
chr14	47790201	47792201	0	0	0	1	0
chr8	113193601	113195601	0	0	0	1	1
chr13	17173201	17175201	1	0	1	0	0
chr1	89744201	89746201	0	1	1	0	0
chr6	88070801	88072801	0	0	1	0	0
chr5	30895201	30897201	1	0	1	0	0
chr5	64801001	64803001	1	0	1	0	0
chr13	6190601	6192601	0	1	0	0	0
chr7	117530601	117532601	0	1	1	0	0
chr14	106726001	106728001	0	0	0	1	0
chr15	84184201	84186201	0	0	0	1	1
chr11	105281201	105283201	0	0	0	1	1
chr3	9662401	9664401	0	1	0	1	1
chr9	122245201	122247201	0	0	0	1	1
chr4	135694801	135696801	1	1	1	0	0
chr2	34086201	34088201	1	1	0	0	0
chr9	120268201	120270201	0	1	1	0	0
chr10	61762201	61764201	0	0	0	1	1
chr1	62796401	62798401	0	0	0	1	1
chr18	69697601	69699601	0	0	1	0	0
chr17	67932001	67934001	1	1	0	1	0
chr14	22106001	22108001	0	0	0	1	0
chr13	34345401	34347401	0	1	1	1	1
chr17	45847401	45849401	0	0	0	1	1
chr3	51876201	51878201	0	1	0	0	1
chr8	119861801	119863801	1	1	1	0	0
chr12	100589201	100591201	0	0	1	0	0
chr14	77282201	77284201	0	1	0	0	1
chr13	96404201	96406201	1	1	1	1	1
chr18	39226001	39228001	1	1	1	1	1
chr15	41581801	41583801	0	0	0	1	0
chr2	157632401	157634401	1	1	0	0	0
chr9	63876601	63878601	0	1	0	0	0
chr9	68789601	68791601	0	0	0	1	1
chr19	5015801	5017801	0	0	1	0	0
chr5	107663601	107665601	1	0	0	1	0
chr6	48558001	48560001	0	0	0	1	0
chr19	36606401	36608401	0	0	0	1	0
chr16	76406401	76408401	1	1	1	1	0
chr15	12145401	12147401	1	0	0	0	1
chr14	55680601	55682601	0	0	1	0	1
chr7	75101001	75103001	0	1	0	1	1
chr2	166000001	166002001	0	0	0	1	0
chr10	41790401	41792401	0	1	0	0	0
chr2	37926801	37928801	0	0	0	1	0
chr9	21267001	21269001	1	1	0	0	1
chr14	79487801	79489801	0	0	1	1	1
chr7	20136201	20138201	0	0	0	1	0
chr19	9996201	9998201	0	0	0	1	0
chr8	11321401	11323401	0	0	0	1	1
chr11	96736801	96738801	0	0	1	0	0
chr10	94428201	94430201	0	0	0	1	0
chr11	72801601	72803601	0	0	1	0	0
chr17	15057601	15059601	0	0	0	1	0
chr7	116351401	116353401	0	0	0	1	1
chr15	84871801	84873801	1	1	0	0	1
chr4	117533801	117535801	0	0	1	0	0
chr17	84162801	84164801	0	0	0	1	0
chr15	38630601	38632601	0	1	1	0	1
chr18	11220801	11222801	0	1	1	0	0
chr3	105700801	105702801	0	0	0	1	0
chr9	116245601	116247601	0	0	0	1	1
chr13	9138001	9140001	0	0	0	1	1
chr17	64269401	64271401	0	1	1	0	0
chr7	29737401	29739401	1	1	0	0	0
chr4	117103201	117105201	0	0	0	1	0
chr17	32244001	32246001	0	0	0	1	1
chr16	58542401	58544401	0	1	0	0	0
chr17	26670801	26672801	0	0	0	1	0
chr7	20062201	20064201	1	0	0	1	0
chr4	122989801	122991801	1	1	0	1	1
chr9	71453201	71455201	0	0	0	1	1
chr1	33634001	33636001	0	0	0	1	1
chr13	51216401	51218401	0	1	0	0	0
chr1	129745201	129747201	0	0	0	1	1
chr8	11773601	11775601	1	1	1	1	1
chr1	153828201	153830201	0	0	0	1	0
chr7	132616401	132618401	0	1	1	0	0
chr3	108687401	108689401	0	1	0	1	1
chr11	32345001	32347001	1	0	0	1	0
chr5	107593601	107595601	0	0	0	1	0
chr8	82837801	82839801	0	0	1	0	0
chr10	119858201	119860201	0	0	0	1	0
chr13	114236001	114238001	0	0	0	1	1
chr1	186594201	186596201	1	1	1	1	1
chr17	49168201	49170201	0	0	0	1	1
chr2	148315401	148317401	1	0	1	0	0
chr18	78642001	78644001	0	0	0	1	1
chr12	70867401	70869401	0	1	1	0	0
chr8	4334401	4336401	0	0	0	1	1
chr4	135821801	135823801	0	0	0	1	0
chr14	77112601	77114601	1	1	0	0	1
chr4	149433201	149435201	0	0	0	1	1
chr9	95227401	95229401	0	0	0	1	1
chr7	108690601	108692601	0	0	0	1	0
chr6	125510001	125512001	1	0	1	1	0
chr10	59039601	59041601	1	1	1	1	1
chr11	60004401	60006401	0	0	0	1	1
chr13	63250601	63252601	0	0	0	1	0
chr3	55455001	55457001	1	0	0	0	1
chr17	88517001	88519001	0	0	0	1	0
chr17	27954401	27956401	0	1	0	0	0
chr17	84462001	84464001	0	0	0	1	0
chr17	26649001	26651001	0	0	0	1	1
chr7	88130601	88132601	1	1	1	0	1
chr6	86528001	86530001	0	0	0	1	0
chr5	20900201	20902201	0	0	0	1	1
chr11	52909401	52911401	0	0	0	1	0
chr10	82542601	82544601	1	1	1	0	0
chr10	66505401	66507401	1	1	1	0	0
chr18	5124401	5126401	1	0	1	1	1
chr11	120111801	120113801	1	0	0	0	1
chr9	21609401	21611401	0	0	1	1	0
chr4	117815801	117817801	0	0	0	1	0
chr16	4934001	4936001	0	0	0	1	0
chr17	50469801	50471801	1	0	0	1	1
chr7	89377601	89379601	0	0	1	1	1
chr11	100751801	100753801	1	0	1	1	1
chr11	100516801	100518801	0	0	1	0	0
chr6	83383001	83385001	0	1	1	0	1
chr4	10671801	10673801	0	0	0	1	1
chr9	62344001	62346001	1	1	1	1	0
chr12	114284601	114286601	0	0	0	1	1
chr5	151186401	151188401	1	1	1	0	0
chr5	144259001	144261001	0	0	0	1	0
chr4	148713401	148715401	0	1	1	0	1
chr2	153333601	153335601	0	0	0	1	1
chr12	114132001	114134001	0	1	1	0	0
chr1	89772001	89774001	0	0	0	1	0
chr8	129852801	129854801	0	0	0	1	1
chr4	129844601	129846601	1	0	0	0	1
chr5	149789001	149791001	1	1	1	0	0
chr4	62144801	62146801	0	0	0	1	1
chr13	37403001	37405001	0	1	1	0	0
chr12	99452401	99454401	1	1	0	1	0
chr5	120643201	120645201	0	1	0	1	1
chr11	119814801	119816801	0	0	1	1	0
chr14	26424401	26426401	0	0	1	1	1
chr6	119422401	119424401	0	0	0	1	1
chr1	137630401	137632401	1	1	1	0	0
chr8	26441001	26443001	0	1	1	1	1
chr7	150305201	150307201	1	0	1	1	1
chr6	113666201	113668201	0	0	0	1	1
chr9	70680001	70682001	0	0	0	1	1
chr15	37989401	37991401	1	1	1	0	0
chr15	59510001	59512001	1	1	1	0	0
chr10	7607001	7609001	0	0	0	1	0
chr8	117756601	117758601	0	0	0	1	0
chr14	26438801	26440801	0	1	1	0	0
chr3	104244001	104246001	1	1	0	0	1
chr11	86817801	86819801	1	1	0	0	0
chr7	107012801	107014801	1	1	1	0	0
chr11	62457401	62459401	0	0	1	1	0
chr4	47736601	47738601	0	1	1	0	1
chr17	47621201	47623201	0	0	0	1	1
chr14	77056201	77058201	0	0	0	1	0
chr9	31945601	31947601	0	0	0	1	1
chr16	50436201	50438201	0	0	0	1	0
chr10	126418001	126420001	1	0	0	1	1
chr1	62765801	62767801	1	0	0	1	0
chr17	46755201	46757201	1	1	1	1	0
chr6	142856601	142858601	1	1	1	0	0
chr3	95487801	95489801	0	0	1	0	0
chr4	128684201	128686201	0	0	0	1	1
chr15	97708001	97710001	0	0	0	1	1
chr3	15126401	15128401	1	1	0	0	0
chr3	75100401	75102401	0	0	0	1	1
chr5	148512801	148514801	0	0	1	0	0
chr15	27725401	27727401	0	1	1	1	1
chr4	144789201	144791201	0	1	0	1	1
chr10	18842801	18844801	0	1	0	0	0
chr4	100830801	100832801	0	0	0	1	1
chr11	68012201	68014201	0	1	0	1	0
chr19	10048601	10050601	0	0	0	1	0
chr5	115100001	115102001	0	1	1	1	1
chr9	110586201	110588201	1	1	0	1	1
chr11	101049601	101051601	1	0	1	0	0
chr11	103712201	103714201	0	0	0	1	1
chr17	31441401	31443401	0	1	1	0	1
chr7	129962401	129964401	0	0	1	0	0
chr2	152908601	152910601	0	1	1	1	1
chr12	27084401	27086401	0	0	0	1	0
chr17	28427601	28429601	0	0	0	1	1
chr11	119846801	119848801	0	0	0	1	1
chr16	57914401	57916401	1	0	1	1	0
chr7	107650401	107652401	0	0	0	1	0
chr11	63711001	63713001	0	0	0	1	0
chr19	41548001	41550001	0	0	0	1	1
chr11	4187801	4189801	0	0	0	1	1
chr6	145920801	145922801	0	1	1	0	0
chr15	97409801	97411801	1	1	0	0	0
chr15	85936201	85938201	1	1	1	0	0
chr15	82731601	82733601	0	1	0	0	0
chr19	3667801	3669801	1	1	0	0	1
chr2	27053201	27055201	0	0	1	1	1
chr11	33866401	33868401	0	0	0	1	1
chr7	118120001	118122001	0	0	0	1	1
chr13	31453601	31455601	1	0	0	1	1
chr14	121597201	121599201	1	1	0	0	0
chr15	82846601	82848601	0	0	1	0	1
chr11	113416401	113418401	0	0	0	1	0
chr18	83015801	83017801	0	0	1	0	1
chr8	123470801	123472801	1	0	1	0	0
chr2	145536001	145538001	1	1	0	0	0
chr17	23679001	23681001	0	1	1	0	0
chr10	24846801	24848801	1	0	0	0	1
chr6	127991601	127993601	1	0	1	1	1
chr14	47585801	47587801	1	1	1	0	1
chr1	194561001	194563001	0	0	0	1	1
chr3	132522001	132524001	1	1	1	0	1
chr1	74054001	74056001	1	1	1	0	1
chr17	85243001	85245001	0	0	0	1	1
chr19	56339001	56341001	0	0	0	1	0
chr7	144784601	144786601	0	0	0	1	1
chr1	81140401	81142401	0	0	0	1	1
chr7	149796601	149798601	0	0	1	1	0
chr18	75615001	75617001	0	0	1	0	1
chr19	40499001	40501001	0	1	1	1	1
chr12	12567801	12569801	0	0	0	1	1
chr14	78831001	78833001	0	0	0	1	0
chr1	64921801	64923801	0	1	1	1	1
chr10	85450601	85452601	0	0	0	1	1
chr6	134185001	134187001	0	0	0	1	0
chr1	88124201	88126201	0	0	0	1	1
chr16	92370801	92372801	0	1	0	0	0
chr15	99278601	99280601	1	0	0	1	1
chr13	37851201	37853201	1	1	1	1	1
chr8	12930001	12932001	1	1	1	1	1
chr16	95667201	95669201	0	1	0	0	0
chr12	4210401	4212401	0	0	0	1	1
chr17	87750201	87752201	0	1	0	1	1
chr9	56456001	56458001	0	0	0	1	1
chr16	30159601	30161601	0	0	0	1	1
chr9	120850201	120852201	0	1	0	0	0
chr5	143642201	143644201	0	1	0	1	0
chr19	11004001	11006001	0	0	0	1	1
chr10	43446801	43448801	0	0	0	1	1
chr17	31224801	31226801	1	0	1	1	0
chr3	126721201	126723201	0	0	0	1	1
chr16	31002601	31004601	1	1	1	0	0
chr6	118286001	118288001	0	0	0	1	1
chr6	134475601	134477601	0	0	1	0	0
chr18	55071201	55073201	1	1	0	0	0
chr4	95532801	95534801	0	0	0	1	0
chr16	33591001	33593001	0	0	1	0	0
chr18	15372201	15374201	0	0	0	1	1
chr19	53528801	53530801	0	0	0	1	1
chr6	112526201	112528201	0	0	0	1	0
chr9	68939001	68941001	0	0	0	1	1
chr12	33741801	33743801	0	0	0	1	1
chr6	39250801	39252801	1	0	0	1	0
chr1	84613001	84615001	1	0	0	1	1
chr8	13530801	13532801	0	0	1	0	1
chr6	134211201	134213201	1	1	1	0	0
chr10	43483801	43485801	0	0	1	1	1
chr11	90080801	90082801	0	1	0	0	0
chr17	86583401	86585401	1	1	0	1	1
chr9	21156201	21158201	0	1	0	1	1
chr9	61289401	61291401	0	0	0	1	0
chr11	102955001	102957001	0	0	1	0	0
chr8	122868801	122870801	1	1	1	0	0
chr5	114823001	114825001	0	1	0	0	1
chr7	103903201	103905201	0	0	0	1	0
chr7	119642401	119644401	1	0	0	1	1
chr6	146156401	146158401	0	0	1	0	0
chr16	29988801	29990801	0	0	0	1	0
chr11	120121601	120123601	1	0	0	0	1
chr7	90629801	90631801	0	0	0	1	0
chr5	113541201	113543201	1	1	1	1	1
chr5	36014801	36016801	0	0	1	1	1
chr5	91169801	91171801	0	0	0	1	1
chr14	70030201	70032201	0	0	0	1	1
chr17	24129201	24131201	0	1	0	0	0
chr6	31592001	31594001	1	1	0	1	1
chr12	71351401	71353401	0	1	0	0	1
chr4	82928801	82930801	0	1	0	0	0
chr14	77255401	77257401	0	1	0	1	0
chr10	17246801	17248801	0	0	0	1	1
chr14	65452401	65454401	1	1	1	0	0
chr2	172873001	172875001	0	1	1	0	0
chr17	27739401	27741401	0	0	0	1	1
chr3	135064601	135066601	0	0	0	1	0
chr19	24237801	24239801	0	0	0	1	0
chr4	153892401	153894401	0	0	0	1	0
chr11	57509001	57511001	0	0	1	0	0
chr6	117376401	117378401	0	0	0	1	0
chr8	88551601	88553601	0	0	0	1	1
chr11	72769401	72771401	0	1	0	0	1
chr11	70039801	70041801	1	1	0	0	0
chr7	89968601	89970601	0	0	0	1	0
chr6	135178001	135180001	0	0	0	1	1
chr5	139517201	139519201	0	0	0	1	0
chr3	101515601	101517601	1	1	0	0	0
chr18	61708601	61710601	0	1	0	0	0
chr19	32339401	32341401	0	0	0	1	1
chr2	71490001	71492001	1	0	0	1	0
chr11	115960801	115962801	1	0	0	1	0
chr1	155943801	155945801	1	0	1	1	0
chr2	167676201	167678201	0	1	1	1	0
chr17	83925201	83927201	0	1	0	1	0
chr14	65730801	65732801	1	1	1	1	1
chr6	99962401	99964401	0	0	0	1	1
chr17	81817801	81819801	0	0	0	1	1
chr3	146290201	146292201	0	0	0	1	1
chr15	78689201	78691201	1	1	0	0	0
chr5	141208201	141210201	0	0	0	1	1
chr12	106773201	106775201	1	0	1	0	0
chr15	37127001	37129001	0	1	0	0	0
chr15	81993801	81995801	0	0	0	1	1
chr2	72236201	72238201	0	0	0	1	0
chr4	94822201	94824201	1	0	1	1	1
chr9	31986801	31988801	0	0	0	1	0
chr17	3205001	3207001	1	0	1	0	0
chr9	50236601	50238601	0	0	0	1	0
chr8	67351201	67353201	0	0	0	1	0
chr4	125903801	125905801	0	1	1	0	0
chr2	27547801	27549801	0	1	1	0	1
chr1	129558401	129560401	0	1	0	0	1
chr18	83016601	83018601	0	0	0	1	0
chr6	92824601	92826601	1	0	1	0	0
chr13	52888201	52890201	0	0	0	1	1
chr6	114825201	114827201	1	0	1	1	0
chr4	102034601	102036601	0	0	0	1	1
chr16	32698001	32700001	0	0	1	1	1
chr16	93807801	93809801	0	1	0	0	0
chr3	153297601	153299601	0	0	1	0	0
chr14	8745201	8747201	0	1	0	1	1
chr11	49806601	49808601	0	0	0	1	1
chr5	121789401	121791401	0	0	1	0	0
chr17	12905601	12907601	0	1	1	0	1
chr10	93461001	93463001	1	0	1	0	1
chr3	102558801	102560801	0	0	0	1	1
chr1	193705201	193707201	1	0	1	0	0
chr6	17235601	17237601	1	0	0	0	1
chr18	46780001	46782001	0	0	1	0	0
chr11	77599201	77601201	1	1	1	1	1
chr12	111748001	111750001	1	1	0	1	0
chr10	111360801	111362801	0	1	0	0	0
chr1	69486001	69488001	0	0	0	1	0
chr12	76934201	76936201	0	1	0	0	0
chr5	122633601	122635601	0	0	0	1	1
chr1	194964001	194966001	1	1	1	0	1
chr8	82143001	82145001	1	1	1	0	0
chr15	95634001	95636001	1	1	0	0	1
chr15	80903401	80905401	0	0	0	1	0
chr8	13698001	13700001	0	0	1	0	1
chr2	13305401	13307401	0	0	0	1	1
chr3	80905001	80907001	0	0	0	1	1
chr4	140836801	140838801	1	0	0	1	1
chr10	7894801	7896801	0	0	0	1	1
chr5	140740001	140742001	0	1	1	1	1
chr5	73192601	73194601	0	0	0	1	1
chr8	36433001	36435001	0	0	0	1	1
chr3	132475401	132477401	0	0	1	0	0
chr1	195383601	195385601	0	0	0	1	0
chr8	97915201	97917201	1	1	1	0	1
chr14	75050201	75052201	0	0	0	1	1
chr1	95576001	95578001	1	1	0	1	1
chr6	88769601	88771601	0	0	0	1	1
chr16	30787401	30789401	1	0	0	0	1
chr11	96596801	96598801	0	1	0	0	0
chr8	94040201	94042201	0	0	1	0	0
chr15	59355001	59357001	1	0	1	0	0
chr3	121618401	121620401	1	1	0	0	0
chr10	39260401	39262401	1	1	1	1	0
chr3	150969601	150971601	0	0	0	1	0
chr6	65534601	65536601	0	0	0	1	0
chr1	121383801	121385801	1	1	1	0	0
chr9	63520001	63522001	1	0	1	1	1
chr5	127800801	127802801	0	0	0	1	0
chr10	76859401	76861401	0	0	1	1	1
chr2	32590801	32592801	1	0	1	0	0
chr10	66499001	66501001	0	1	0	0	0
chr10	53181201	53183201	0	0	1	0	0
chr6	135189801	135191801	0	0	0	1	1
chr7	75110401	75112401	0	1	1	0	0
chr2	24651601	24653601	0	0	0	1	0
chr4	55483601	55485601	1	1	1	0	0
chr19	3634601	3636601	0	0	1	0	0
chr4	129558201	129560201	0	1	1	1	0
chr3	52758801	52760801	0	1	0	1	1
chr13	63628001	63630001	1	0	1	1	1
chr11	104485001	104487001	1	0	1	0	1
chr3	104838801	104840801	1	1	1	1	0
chr1	158151001	158153001	0	1	1	0	0
chr3	81978601	81980601	0	0	0	1	0
chr7	135016201	135018201	1	1	1	0	0
chr3	52261601	52263601	0	0	0	1	0
chr15	38217601	38219601	0	0	1	0	0
chr4	149467001	149469001	0	0	1	1	1
chr7	25170201	25172201	0	0	0	1	0
chr11	121420001	121422001	0	0	0	1	1
chr8	9401201	9403201	0	0	0	1	0
chr9	26906001	26908001	0	0	0	1	1
chr6	91661401	91663401	1	0	1	1	1
chr6	87817401	87819401	0	0	0	1	1
chr13	59104601	59106601	0	0	0	1	0
chr7	135734601	135736601	0	1	0	0	0
chr6	88328201	88330201	0	0	0	1	1
chr19	10096001	10098001	1	1	1	1	1
chr11	113593401	113595401	0	0	0	1	1
chr12	59168201	59170201	0	0	0	1	1
chr11	75648001	75650001	0	0	0	1	1
chr8	129442801	129444801	0	0	0	1	0
chr10	94642801	94644801	0	0	0	1	1
chr4	6315801	6317801	0	0	0	1	0
chr3	138192601	138194601	0	1	1	0	1
chr11	45873001	45875001	0	1	0	0	0
chr14	122320201	122322201	0	0	0	1	0
chr13	39863201	39865201	0	0	0	1	1
chr11	54961201	54963201	0	0	0	1	1
chr3	93399401	93401401	0	0	1	0	0
chr17	45638601	45640601	0	0	1	1	1
chr5	149630001	149632001	0	0	1	1	1
chr9	64075001	64077001	0	1	0	0	1
chr10	25167201	25169201	0	1	1	0	0
chr4	105634201	105636201	0	0	0	1	1
chr2	30402001	30404001	1	1	1	1	0
chr7	135064801	135066801	0	0	0	1	0
chr9	123848601	123850601	0	0	0	1	1
chr6	127943201	127945201	1	1	1	1	0
chr18	83111001	83113001	1	1	1	1	0
chr5	90271601	90273601	0	0	0	1	1
chr9	64299601	64301601	0	0	0	1	1
chr8	83475401	83477401	1	0	0	0	1
chr8	126316401	126318401	0	0	0	1	0
chr5	151413801	151415801	1	1	1	0	0
chr3	30231801	30233801	0	0	0	1	1
chr17	84188601	84190601	0	0	0	1	1
chr3	109113801	109115801	0	0	0	1	1
chr8	122967601	122969601	0	0	0	1	0
chr1	64572801	64574801	0	0	0	1	1
chr19	45725601	45727601	0	0	0	1	0
chr11	59449001	59451001	0	0	0	1	1
chr11	31721001	31723001	0	0	0	1	1
chr1	91003601	91005601	0	1	1	1	1
chr19	25510001	25512001	1	0	0	0	1
chr5	66121801	66123801	1	1	1	0	1
chr11	43438801	43440801	1	1	1	0	0
chr5	124474401	124476401	1	1	1	0	0
chr11	5054801	5056801	1	1	0	1	1
chr17	87509001	87511001	0	0	0	1	0
chr2	165026401	165028401	0	0	1	0	0
chr8	97301401	97303401	1	1	1	1	1
chr5	125554201	125556201	0	0	1	0	0
chr11	50087801	50089801	1	1	1	1	1
chr9	16115601	16117601	0	0	1	1	1
chr18	32685601	32687601	1	1	0	0	1
chr7	108630001	108632001	0	0	1	0	0
chr7	139890001	139892001	0	1	0	0	0
chr3	30041201	30043201	0	0	0	1	0
chr12	78277801	78279801	0	0	0	1	1
chr13	102839201	102841201	0	0	0	1	0
chr3	30915401	30917401	0	1	0	0	0
chr9	108924001	108926001	0	0	0	1	0
chr13	59860601	59862601	0	0	1	1	0
chr1	64065601	64067601	1	1	1	0	0
chr15	36831601	36833601	0	0	0	1	1
chr19	24381601	24383601	1	1	0	0	1
chr6	57221001	57223001	0	0	0	1	1
chr9	66462001	66464001	1	0	0	0	1
chr2	152645601	152647601	1	1	1	0	0
chr9	52184201	52186201	0	0	0	1	1
chr1	134231001	134233001	0	1	0	0	0
chr18	75623001	75625001	1	1	1	0	1
chr9	120869801	120871801	0	0	0	1	0
chr5	54319001	54321001	1	1	1	1	0
chr16	11091601	11093601	0	0	0	1	0
chr8	122906401	122908401	0	0	1	0	1
chr15	85915201	85917201	1	0	1	0	0
chr5	118943801	118945801	0	1	0	1	0
chr12	101643001	101645001	1	0	1	0	1
chr5	111877801	111879801	0	1	0	0	1
chr4	107448801	107450801	0	0	0	1	0
chr7	150365401	150367401	0	0	0	1	0
chr8	123032601	123034601	0	0	1	1	1
chr3	8634401	8636401	1	0	1	0	0
chr6	5458201	5460201	0	1	0	0	1
chr13	58158401	58160401	1	1	1	1	1
chr12	53482401	53484401	1	1	1	0	1
chr12	110294601	110296601	0	0	0	1	0
chr17	28165201	28167201	1	0	1	0	0
chr12	81005801	81007801	1	1	1	1	1
chr9	41333001	41335001	0	0	0	1	0
chr18	69705201	69707201	0	0	1	0	0
chr14	26543401	26545401	1	1	1	0	0
chr3	37564201	37566201	1	0	1	1	1
chr6	85968401	85970401	1	1	1	0	0
chr1	186412401	186414401	1	0	0	1	0
chr13	110023401	110025401	1	1	1	1	1
chr17	28073401	28075401	1	1	0	0	0
chr17	80354001	80356001	0	0	0	1	0
chr11	24135001	24137001	1	0	0	1	1
chr6	127126601	127128601	0	0	1	1	0
chr6	56566001	56568001	1	1	1	1	1
chr11	104149801	104151801	0	1	0	0	0
chr16	23180801	23182801	0	0	1	1	0
chr18	43580401	43582401	1	0	1	0	1
chr15	59422401	59424401	0	1	0	0	0
chr19	16261601	16263601	0	0	1	0	0
chr18	5818601	5820601	1	1	1	0	0
chr13	45609401	45611401	0	1	0	0	0
chr8	3312401	3314401	1	0	0	0	1
chr10	80461001	80463001	0	0	0	1	1
chr11	76140001	76142001	1	1	1	0	0
chr2	167830401	167832401	1	1	1	0	0
chr19	10120601	10122601	0	0	0	1	1
chr5	76473801	76475801	1	1	1	0	1
chr3	54395201	54397201	0	0	0	1	1
chr6	126825801	126827801	0	0	0	1	1
chr15	85907601	85909601	0	0	0	1	0
chr4	46019801	46021801	1	1	1	0	0
chr1	162197001	162199001	0	0	0	1	0
chr16	32706801	32708801	1	0	0	1	0
chr12	80860201	80862201	0	1	0	0	0
chr8	35015201	35017201	1	1	0	0	1
chr16	32853001	32855001	1	1	1	1	1
chr6	115846401	115848401	0	0	0	1	1
chr10	6513201	6515201	1	1	1	0	1
chr17	5247001	5249001	0	0	1	0	1
chr5	20383201	20385201	1	0	1	0	1
chr1	137515001	137517001	1	0	1	0	0
chr11	53664801	53666801	0	0	0	1	1
chr8	123086201	123088201	1	0	1	1	1
chr7	74056601	74058601	0	0	1	0	0
chr1	107681001	107683001	0	0	1	1	0
chr17	30396001	30398001	0	0	0	1	1
chr11	44353001	44355001	0	0	0	1	0
chr5	141050001	141052001	0	0	1	0	1
chr12	3670401	3672401	0	0	0	1	1
chr19	36331001	36333001	0	0	0	1	1
chr19	46521201	46523201	0	0	0	1	1
chr9	57834801	57836801	0	0	1	0	1
chr11	24099201	24101201	0	0	0	1	0
chr14	65963201	65965201	1	0	1	1	1
chr14	76877801	76879801	0	1	0	0	0
chr17	12937201	12939201	0	0	0	1	1
chr17	71086201	71088201	0	1	1	0	0
chr7	132565401	132567401	0	0	0	1	0
chr18	69696201	69698201	0	1	0	0	0
chr5	149723001	149725001	1	0	1	1	0
chr5	135953801	135955801	0	0	0	1	0
chr11	82383201	82385201	1	0	1	1	1
chr8	90751201	90753201	1	1	0	0	0
chr2	129339201	129341201	1	1	1	0	0
chr1	74353401	74355401	0	0	0	1	1
chr9	120757401	120759401	1	0	1	0	0
chr11	93682001	93684001	0	0	0	1	1
chr3	104595401	104597401	1	0	1	0	1
chr15	72880801	72882801	0	0	0	1	0
chr8	111230401	111232401	0	1	0	1	0
chr6	37576601	37578601	0	0	1	0	1
chr14	28179601	28181601	0	0	0	1	1
chr9	63596401	63598401	0	0	1	1	1
chr17	26144401	26146401	1	0	1	0	1
chr5	23848801	23850801	0	0	1	1	1
chr2	170260201	170262201	0	0	0	1	0
chr1	60916801	60918801	0	0	0	1	0
chr10	60200601	60202601	0	0	0	1	1
chr15	101149801	101151801	1	1	0	1	0
chr4	56097801	56099801	0	0	0	1	0
chr11	110802601	110804601	0	0	0	1	0
chr1	153881801	153883801	1	0	0	1	0
chr5	136478001	136480001	0	1	0	0	0
chr9	70676801	70678801	0	0	1	0	0
chr13	112733601	112735601	0	1	0	1	0
chr2	152532801	152534801	1	1	0	0	0
chr11	53340401	53342401	0	0	1	0	1
chr6	53318801	53320801	1	0	0	1	1
chr1	108304201	108306201	0	0	1	0	1
chr11	75652001	75654001	0	0	0	1	1
chr11	118319201	118321201	1	1	0	0	1
chr2	33702001	33704001	1	1	1	0	0
chr11	53435001	53437001	0	0	0	1	0
chr14	63460401	63462401	0	1	0	0	0
chr9	116238801	116240801	0	0	0	1	0
chr10	93521801	93523801	0	0	0	1	1
chr18	9392201	9394201	1	1	0	0	0
chr7	108126201	108128201	0	0	1	1	1
chr15	36805001	36807001	0	0	1	1	1
chr9	32491801	32493801	0	0	0	1	0
chr4	131802401	131804401	0	0	1	1	1
chr11	57725401	57727401	0	0	0	1	1
chr16	94724401	94726401	0	0	0	1	0
chr3	68586001	68588001	1	1	0	0	0
chr7	104319401	104321401	0	0	1	1	1
chr3	89650601	89652601	1	0	1	1	1
chr4	97772601	97774601	0	1	1	0	0
chr3	38337801	38339801	0	0	0	1	1
chr17	5260201	5262201	0	0	0	1	0
chr4	108021401	108023401	0	1	1	0	0
chr4	134226201	134228201	0	1	1	1	1
chr3	88429601	88431601	0	1	1	0	0
chr13	113216201	113218201	0	0	1	1	1
chr13	52136001	52138001	0	1	0	1	1
chr10	77596001	77598001	0	1	0	1	1
chr8	11094001	11096001	0	0	0	1	1
chr6	128056601	128058601	0	0	0	1	1
chr3	79797001	79799001	0	1	0	0	1
chr4	32954801	32956801	0	0	0	1	0
chr11	43381801	43383801	1	0	1	1	1
chr11	60973401	60975401	0	0	0	1	0
chr13	108626801	108628801	1	1	0	0	0
chr1	182247801	182249801	0	1	0	0	0
chr12	16880201	16882201	0	0	0	1	0
chr17	24298001	24300001	0	0	1	0	0
chr19	43653201	43655201	0	0	0	1	1
chr6	66148601	66150601	0	0	0	1	1
chr19	56473001	56475001	1	0	0	1	0
chr12	33540201	33542201	1	0	1	0	0
chr11	61943801	61945801	0	0	0	1	0
chr4	46687201	46689201	0	0	0	1	1
chr12	86596201	86598201	0	0	1	0	0
chr4	43604201	43606201	0	0	0	1	1
chr1	132404201	132406201	1	0	0	1	0
chr13	52173201	52175201	1	1	1	0	1
chr2	30533801	30535801	0	1	0	0	0
chr9	50220801	50222801	0	0	0	1	1
chr9	94632801	94634801	0	1	1	0	0
chr7	70960001	70962001	0	1	0	1	0
chr14	70028201	70030201	0	0	1	0	0
chr9	122034001	122036001	0	0	0	1	1
chr11	87367401	87369401	1	0	1	0	0
chr15	84341801	84343801	0	0	0	1	0
chr15	58920401	58922401	0	1	0	1	1
chr5	130234801	130236801	1	1	1	1	1
chr6	71939601	71941601	1	1	1	1	0
chr18	54334001	54336001	0	1	1	0	1
chr5	107650601	107652601	1	0	1	0	0
chr5	124670001	124672001	0	0	0	1	1
chr17	87066001	87068001	0	0	0	1	0
chr18	38208601	38210601	0	0	1	0	0
chr3	37501201	37503201	0	0	0	1	1
chr4	59331801	59333801	0	0	0	1	0
chr18	65145001	65147001	0	0	1	0	1
chr6	91635601	91637601	1	0	0	0	1
chr18	75541201	75543201	1	1	1	0	1
chr17	28435401	28437401	0	1	1	0	1
chr13	104658601	104660601	1	0	1	0	0
chr12	100476601	100478601	0	0	0	1	1
chr4	154560401	154562401	0	0	1	1	0
chr9	14730201	14732201	0	0	1	0	0
chr10	59349001	59351001	0	0	0	1	0
chr9	117281001	117283001	0	1	1	0	0
chr13	51419801	51421801	0	0	0	1	1
chr7	106710201	106712201	1	1	0	0	1
chr16	22348401	22350401	0	0	0	1	1
chr8	125234601	125236601	1	1	0	0	1
chr2	173210001	173212001	0	1	0	0	1
chr10	119604401	119606401	0	0	0	1	1
chr10	128244201	128246201	0	1	1	0	0
chr6	146649601	146651601	0	0	0	1	1
chr4	115268401	115270401	0	0	0	1	0
chr3	122794601	122796601	1	0	1	0	0
chr4	11330401	11332401	0	1	0	1	1
chr8	131186801	131188801	0	0	1	1	0
chrX	96242801	96244801	0	0	1	0	0
chr9	32207601	32209601	1	1	0	1	1
chr10	82645401	82647401	1	1	1	1	1
chr11	85510601	85512601	1	0	1	0	0
chr2	167584201	167586201	0	0	0	1	0
chr1	51934801	51936801	1	1	1	1	0
chr9	90138401	90140401	0	0	0	1	1
chr10	122242601	122244601	0	0	0	1	0
chr15	27786801	27788801	1	1	1	0	0
chr15	36673201	36675201	0	0	0	1	1
chr4	11542201	11544201	0	0	1	0	0
chr10	37009001	37011001	0	0	1	0	0
chr13	60774001	60776001	0	0	1	1	1
chr5	101138201	101140201	0	0	0	1	0
chr6	54031201	54033201	0	1	0	1	0
chr7	81516401	81518401	0	0	1	0	1
chr15	35944201	35946201	0	0	1	0	0
chr4	8848201	8850201	1	1	1	0	0
chr4	132672801	132674801	0	0	1	0	0
chr7	89839001	89841001	0	1	1	0	0
chr4	148877801	148879801	0	0	0	1	0
chr13	98018001	98020001	1	1	1	0	0
chr10	61527601	61529601	0	0	1	0	1
chr11	103148801	103150801	0	0	0	1	1
chr11	86733001	86735001	0	1	1	0	1
chr18	65758801	65760801	1	1	0	0	1
chr11	20129801	20131801	0	0	0	1	0
chr12	12553601	12555601	0	0	0	1	1
chr8	47581601	47583601	0	0	0	1	1
chr17	75840401	75842401	1	1	1	0	0
chr11	74960001	74962001	1	1	1	0	1
chr16	14378001	14380001	0	0	0	1	0
chr9	22611201	22613201	0	0	0	1	0
chr19	30108001	30110001	1	1	0	0	0
chr11	20981801	20983801	0	1	0	0	0
chr2	30547401	30549401	1	1	0	1	0
chr16	96546801	96548801	0	0	0	1	0
chr8	123699001	123701001	0	1	1	1	1
chr17	5080201	5082201	0	0	0	1	0
chr17	83925601	83927601	1	1	1	0	0
chr4	45978801	45980801	0	0	1	0	0
chr16	23271401	23273401	1	0	0	0	1
chr19	47524401	47526401	1	1	1	0	0
chr6	99244001	99246001	0	0	1	1	1
chr2	166905801	166907801	1	0	1	1	1
chr17	28387601	28389601	1	1	1	0	1
chr5	143809801	143811801	0	1	0	1	0
chr5	107549801	107551801	0	1	1	1	1
chr11	24147801	24149801	0	0	0	1	1
chr4	150104001	150106001	0	0	1	0	0
chr8	111287601	111289601	1	0	1	0	0
chr11	88498401	88500401	0	0	0	1	0
chr2	35399401	35401401	0	0	1	0	0
chr17	31363001	31365001	0	0	0	1	1
chr6	53347401	53349401	0	0	0	1	1
chr5	151641801	151643801	0	1	1	0	0
chr7	86502201	86504201	1	1	1	1	0
chr17	78850201	78852201	0	0	1	1	1
chr19	24764801	24766801	1	0	0	0	1
chr6	122482201	122484201	0	1	0	0	0
chr15	100968801	100970801	1	1	1	1	0
chr4	147301201	147303201	0	1	0	0	0
chr16	49904401	49906401	1	1	1	0	0
chr3	144062401	144064401	0	1	1	0	0
chr16	55756601	55758601	0	0	0	1	1
chr7	52889001	52891001	0	1	0	0	0
chr1	93351601	93353601	1	0	0	1	0
chr15	10590801	10592801	0	0	0	1	1
chr9	99322801	99324801	0	0	1	0	0
chr4	150103001	150105001	1	1	0	1	0
chr17	15265601	15267601	1	1	1	1	0
chr6	148222201	148224201	0	0	0	1	1
chr1	34445201	34447201	0	0	1	0	1
chr17	31018601	31020601	0	1	1	0	0
chr12	17776001	17778001	1	1	1	0	0
chr9	58495401	58497401	0	1	0	0	0
chr5	104786201	104788201	0	0	1	0	1
chr12	70613801	70615801	0	0	0	1	1
chr13	114212601	114214601	0	0	0	1	0
chr1	74345001	74347001	1	0	0	1	1
chr4	9446201	9448201	0	0	0	1	0
chr19	16446201	16448201	0	0	0	1	0
chr4	136397001	136399001	1	0	1	1	1
chrX	96732001	96734001	0	0	0	1	0
chr10	36955201	36957201	0	0	1	1	0
chr3	79319201	79321201	0	1	0	0	0
chr7	81605601	81607601	1	0	1	0	0
chr7	143038201	143040201	0	0	0	1	0
chr10	84291001	84293001	0	0	0	1	1
chr14	21035001	21037001	0	0	0	1	1
chr17	52730401	52732401	0	0	0	1	1
chr3	108833001	108835001	1	0	0	0	1
chr5	89014801	89016801	0	1	1	0	0
chr15	12419801	12421801	1	1	0	0	0
chr7	108132201	108134201	0	0	0	1	0
chr12	70872201	70874201	1	1	0	0	0
chr6	72089601	72091601	0	0	0	1	1
chr14	35175601	35177601	1	1	0	0	0
chr11	72281001	72283001	1	1	1	0	1
chr5	76157401	76159401	0	1	0	1	1
chr18	9406801	9408801	1	1	0	0	0
chr4	154861001	154863001	1	1	1	0	1
chr4	63255401	63257401	0	1	0	0	0
chr10	18142201	18144201	1	0	1	0	0
chr16	24433801	24435801	1	1	1	1	1
chr2	58384401	58386401	1	1	1	1	1
chr16	92867601	92869601	0	0	0	1	1
chr18	75721401	75723401	0	0	0	1	1
chr5	111472201	111474201	1	0	1	1	1
chr10	121408401	121410401	1	1	1	1	1
chr5	151910001	151912001	0	0	1	0	0
chr10	25102201	25104201	0	0	0	1	1
chr8	122675201	122677201	0	0	1	1	0
chr3	135243401	135245401	0	0	0	1	0
chr13	44586001	44588001	0	0	1	0	1
chr12	36707401	36709401	0	0	1	0	1
chr14	20589201	20591201	0	0	0	1	0
chr10	39135401	39137401	0	0	1	0	0
chr16	18418201	18420201	0	0	0	1	1
chr8	122830201	122832201	0	0	1	0	0
chr10	95170401	95172401	1	1	1	0	0
chr8	60068401	60070401	0	0	0	1	1
chr13	76545401	76547401	0	0	0	1	0
chr8	70605401	70607401	0	0	0	1	1
chr5	113578801	113580801	1	1	1	0	0
chr9	61196001	61198001	0	1	1	0	1
chr10	92831801	92833801	0	0	0	1	1
chr11	53865801	53867801	0	0	0	1	1
chr15	59654001	59656001	0	0	1	0	0
chr6	17871601	17873601	0	0	0	1	1
chr11	115640201	115642201	0	1	1	1	1
chr1	51727001	51729001	0	0	1	1	1
chr6	53970401	53972401	0	1	1	0	0
chr19	43999801	44001801	0	0	0	1	1
chr1	89527201	89529201	0	0	0	1	0
chr5	150957201	150959201	0	0	0	1	1
chr7	139529601	139531601	1	0	1	0	0
chr11	4911001	4913001	0	0	1	0	0
chr11	120818001	120820001	0	0	1	0	0
chr17	67623201	67625201	0	0	0	1	0
chr4	45532801	45534801	0	1	1	1	0
chr12	111749801	111751801	0	0	1	1	1
chr19	34798801	34800801	0	0	1	1	1
chr4	62341401	62343401	0	0	1	0	1
chr13	109998601	110000601	1	0	0	0	1
chr1	155487801	155489801	0	1	1	0	0
chr17	45512801	45514801	1	0	0	1	0
chr6	38954401	38956401	0	0	1	0	0
chr6	30084801	30086801	1	0	1	0	1
chr12	45539401	45541401	0	0	0	1	0
chr11	5114801	5116801	0	0	0	1	1
chr8	109800601	109802601	0	0	0	1	0
chr8	18618401	18620401	1	1	0	0	0
chr10	120143601	120145601	1	1	1	1	0
chr15	72947601	72949601	0	0	0	1	0
chr17	29186201	29188201	0	1	1	0	1
chr12	112962601	112964601	1	0	1	0	0
chr1	74320001	74322001	1	1	1	0	0
chr13	100156801	100158801	0	0	1	1	0
chr18	4290601	4292601	0	0	0	1	1
chr3	129254001	129256001	0	1	1	1	0
chr17	87461201	87463201	0	1	0	1	1
chr5	104125601	104127601	0	0	0	1	1
chr18	38813401	38815401	0	1	0	0	0
chr3	97058601	97060601	0	0	0	1	1
chr6	51854201	51856201	0	0	1	0	0
chr1	64134001	64136001	0	1	1	1	1
chr4	106008201	106010201	0	0	0	1	0
chr12	21383201	21385201	0	0	0	1	0
chr15	72809801	72811801	0	1	0	1	1
chr9	116152001	116154001	0	0	0	1	0
chr14	73518201	73520201	1	1	1	1	1
chr5	137865401	137867401	0	0	0	1	1
chr6	134066801	134068801	0	0	0	1	0
chr8	11097601	11099601	0	0	0	1	1
chr16	10637801	10639801	1	0	1	0	1
chr6	52426801	52428801	1	1	1	1	1
chr17	12355601	12357601	0	1	1	0	0
chr10	77536201	77538201	0	0	0	1	0
chr16	21912001	21914001	0	0	0	1	1
chr10	57867401	57869401	0	0	1	1	1
chr5	113735601	113737601	0	0	0	1	0
chr14	69881001	69883001	1	0	1	0	0
chr12	82970401	82972401	0	1	0	0	0
chr17	87547801	87549801	0	0	0	1	0
chr16	5452401	5454401	0	1	0	0	1
chr12	21213001	21215001	0	0	0	1	1
chr12	111654801	111656801	0	0	0	1	0
chr5	99791001	99793001	0	0	0	1	0
chr12	105987201	105989201	0	0	0	1	0
chr1	38601801	38603801	0	0	0	1	0
chr10	116548001	116550001	0	0	1	1	1
chr1	74081201	74083201	0	0	0	1	1
chr5	8345201	8347201	0	0	0	1	1
chr19	6347001	6349001	0	1	1	1	1
chr4	131298401	131300401	0	0	1	1	1
chr4	106677601	106679601	0	0	0	1	1
chr15	59261001	59263001	1	1	1	1	0
chr13	109718801	109720801	0	0	0	1	1
chr17	87775201	87777201	1	1	1	1	1
chr8	129049801	129051801	0	0	1	0	1
chr2	84463201	84465201	1	0	1	0	1
chr12	56443601	56445601	1	0	0	1	1
chr6	100139001	100141001	1	1	0	0	0
chr13	20322401	20324401	1	1	1	0	1
chr10	39808601	39810601	0	0	0	1	1
chr12	85268001	85270001	0	0	1	0	0
chr3	90234401	90236401	1	1	1	0	1
chr4	10316401	10318401	0	0	0	1	0
chr2	27182401	27184401	1	1	1	0	0
chr14	15894201	15896201	0	0	1	1	1
chr4	128367201	128369201	0	0	0	1	1
chr3	153330801	153332801	1	0	0	0	1
chr17	68337601	68339601	1	1	1	1	1
chr10	36369001	36371001	0	0	0	1	1
chr7	19802001	19804001	1	1	1	1	1
chr19	14709401	14711401	0	1	1	1	0
chr10	8632601	8634601	0	0	1	0	0
chr1	137671801	137673801	1	0	1	0	0
chr2	166284001	166286001	0	0	0	1	0
chr13	3748601	3750601	0	0	1	0	0
chr11	54748801	54750801	0	0	0	1	1
chr4	137453801	137455801	0	0	1	1	1
chr9	83535601	83537601	0	0	0	1	0
chr8	28382001	28384001	0	1	0	0	1
chr5	135426201	135428201	1	1	1	1	1
chr1	155337601	155339601	0	0	0	1	0
chr10	59470201	59472201	0	0	0	1	1
chr1	62742201	62744201	1	0	1	0	0
chr6	49125001	49127001	0	0	0	1	0
chr13	59820001	59822001	0	0	1	0	1
chr15	89168801	89170801	0	0	0	1	1
chr8	89443601	89445601	0	1	1	0	1
chr10	120386201	120388201	1	1	0	0	0
chr9	13344001	13346001	0	0	0	1	1
chr8	122537201	122539201	0	0	1	0	1
chr7	26433601	26435601	0	0	0	1	1
chr3	153380801	153382801	0	0	0	1	0
chr2	119316001	119318001	0	0	0	1	0
chr9	63683801	63685801	0	0	0	1	1
chr4	33642001	33644001	0	0	0	1	1
chr19	34981401	34983401	0	0	0	1	1
chr5	33862801	33864801	0	0	0	1	0
chr19	30380401	30382401	0	0	0	1	0
chr8	122948601	122950601	0	0	1	0	0
chr15	12493801	12495801	1	1	0	0	0
chr1	94267601	94269601	0	0	0	1	1
chr2	131875801	131877801	1	0	0	1	0
chr4	56874401	56876401	0	0	0	1	0
chr3	115687401	115689401	0	0	0	1	1
chr6	146716801	146718801	0	1	0	0	0
chr1	78698201	78700201	0	0	0	1	1
chr11	117936201	117938201	0	0	0	1	1
chr15	95667601	95669601	0	0	0	1	1
chr9	32388401	32390401	0	0	1	1	1
chr1	108127201	108129201	0	0	0	1	0
chr1	60725001	60727001	0	0	0	1	1
chr17	27179001	27181001	1	0	1	0	0
chr8	23601201	23603201	1	1	0	0	0
chr2	125616401	125618401	0	0	0	1	0
chr5	107507401	107509401	1	0	0	0	1
chr12	77180401	77182401	0	0	1	0	0
chr3	51581201	51583201	0	0	0	1	0
chr6	114788601	114790601	1	0	1	1	1
chr13	23683201	23685201	1	0	0	0	1
chr9	110608401	110610401	0	0	0	1	0
chr9	13378201	13380201	0	1	1	1	1
chr7	106507601	106509601	1	1	1	1	0
chr18	53901001	53903001	0	1	0	0	0
chr7	73453201	73455201	0	0	1	0	0
chr18	75550001	75552001	1	1	1	1	1
chr8	27958801	27960801	0	1	0	0	0
chr19	47533601	47535601	1	1	1	0	0
chr10	67204601	67206601	1	0	0	0	1
chr15	7037601	7039601	1	1	1	1	1
chr14	75058601	75060601	0	0	0	1	1
chr9	122966601	122968601	0	0	0	1	1
chr1	182751201	182753201	0	0	0	1	0
chr10	13886001	13888001	0	0	1	0	0
chr8	130790601	130792601	1	1	0	1	0
chr12	8526201	8528201	0	0	1	0	1
chr7	103882201	103884201	0	0	0	1	1
chr4	151636801	151638801	1	1	0	0	0
chr15	36262801	36264801	1	0	1	0	0
chr16	4674401	4676401	0	0	0	1	0
chr12	78156801	78158801	0	0	0	1	0
chr11	67956601	67958601	1	0	0	0	1
chr11	75789801	75791801	0	0	0	1	0
chr4	117967201	117969201	0	0	0	1	1
chr14	75046201	75048201	0	1	0	0	1
chr16	37962601	37964601	0	1	1	0	0
chr5	64769801	64771801	1	0	1	0	0
chr5	77575001	77577001	0	0	0	1	1
chr16	32707001	32709001	0	1	1	0	0
chr18	32802401	32804401	0	0	0	1	0
chr17	48126201	48128201	1	1	1	1	1
chr5	135030001	135032001	1	1	0	0	1
chr17	83705801	83707801	0	0	0	1	0
chr7	108213401	108215401	0	0	0	1	0
chr5	114320801	114322801	1	0	1	0	0
chr10	21655601	21657601	1	1	0	0	0
chr3	95504801	95506801	1	0	1	0	0
chr10	8597601	8599601	0	1	0	0	0
chr6	50840001	50842001	1	0	1	0	1
chr6	84700801	84702801	0	0	0	1	1
chr8	128393401	128395401	0	1	0	0	0
chr11	100819401	100821401	0	0	1	0	0
chr8	48004801	48006801	0	0	0	1	1
chr4	135651601	135653601	1	1	0	0	0
chr5	33318601	33320601	0	0	0	1	1
chr10	110223801	110225801	1	1	1	1	1
chr11	54431201	54433201	0	0	0	1	1
chr16	31937401	31939401	0	0	0	1	0
chr1	91362601	91364601	0	1	1	1	1
chr7	142712801	142714801	0	0	0	1	0
chr15	82886001	82888001	0	1	0	0	0
chr4	153991201	153993201	1	1	1	1	1
chr4	106608201	106610201	0	1	0	0	0
chr7	140648401	140650401	0	1	1	0	1
chr2	68643201	68645201	0	1	0	0	0
chr8	86744801	86746801	0	0	0	1	1
chr1	122071601	122073601	0	0	1	0	0
chr5	141116601	141118601	0	1	1	1	1
chr3	83932201	83934201	0	0	1	0	0
chr6	90670201	90672201	0	1	0	0	0
chr4	8125601	8127601	1	1	0	0	1
chr4	62008401	62010401	0	1	0	0	0
chr14	76263201	76265201	1	1	0	0	1
chr16	18044801	18046801	0	0	0	1	0
chr5	77586001	77588001	0	0	0	1	0
chr5	107662601	107664601	0	1	1	0	1
chr14	121451801	121453801	1	1	0	0	0
chr11	96528201	96530201	0	0	0	1	1
chr6	116673201	116675201	0	0	0	1	1
chr10	115942201	115944201	0	0	0	1	0
chr1	174436801	174438801	1	1	1	0	0
chr8	97914001	97916001	1	1	0	0	0
chr10	17294001	17296001	0	1	1	1	0
chr13	24527801	24529801	0	0	0	1	0
chr3	37833001	37835001	0	0	1	0	0
chr15	38332001	38334001	0	0	0	1	0
chr12	8456801	8458801	0	1	1	0	1
chr17	24695201	24697201	0	1	1	0	0
chr17	81117401	81119401	1	1	0	0	0
chr1	90384001	90386001	1	0	1	0	0
chr17	35059801	35061801	0	0	0	1	0
chr17	46737601	46739601	0	0	0	1	1
chr1	74179601	74181601	0	0	0	1	1
chr17	47648801	47650801	0	0	0	1	0
chr12	88157201	88159201	0	1	1	0	0
chr7	105616801	105618801	0	0	0	1	1
chr2	135550801	135552801	1	0	1	1	1
chr5	32405201	32407201	0	0	0	1	1
chr11	115069801	115071801	0	0	0	1	0
chr8	109495201	109497201	1	0	0	1	1
chr18	68290201	68292201	1	0	0	1	1
chr5	144230801	144232801	0	0	0	1	1
chr6	86518601	86520601	0	0	0	1	1
chr17	81224401	81226401	1	1	0	1	1
chr6	84609801	84611801	0	0	0	1	1
chr10	92885401	92887401	1	0	1	1	1
chr1	60072201	60074201	0	0	0	1	1
chr17	28164801	28166801	1	1	0	0	0
chr2	3584801	3586801	0	1	0	1	1
chr11	106432401	106434401	0	0	1	0	1
chr8	123723001	123725001	0	0	1	0	0
chr5	150390001	150392001	0	1	1	1	0
chr6	37379001	37381001	1	0	1	0	0
chr9	120246401	120248401	0	0	1	0	0
chr19	55788401	55790401	0	1	0	0	0
chr17	26684601	26686601	1	1	1	0	0
chr12	25802401	25804401	1	1	1	1	1
chr11	100385801	100387801	0	1	0	0	0
chr8	117266401	117268401	1	0	1	0	1
chr14	119088801	119090801	1	0	1	1	1
chr10	21263801	21265801	1	1	1	1	0
chr15	61886601	61888601	0	0	1	0	0
chr17	63131801	63133801	1	1	0	0	0
chr12	16917001	16919001	0	0	1	0	0
chr5	33351001	33353001	0	0	0	1	1
chr4	108819201	108821201	0	1	0	0	0
chr11	94288401	94290401	0	0	0	1	1
chr1	90371001	90373001	1	1	0	0	1
chr13	112186201	112188201	0	0	1	1	1
chr5	134817601	134819601	1	0	0	1	1
chr10	111109201	111111201	0	1	1	0	0
chr3	87905201	87907201	1	1	1	1	0
chr17	28320601	28322601	0	0	0	1	1
chr2	34483001	34485001	0	0	0	1	0
chr12	88027001	88029001	0	1	1	1	1
chr13	112792001	112794001	0	0	1	0	0
chr2	128572201	128574201	1	1	1	0	0
chr5	74655201	74657201	1	0	1	0	0
chr14	75337201	75339201	0	0	0	1	0
chr11	54697401	54699401	0	0	0	1	0
chr9	79798401	79800401	0	1	0	1	1
chr12	86880601	86882601	0	0	0	1	1
chr14	122130201	122132201	1	1	0	1	0
chr7	73279601	73281601	0	0	0	1	1
chr10	88107001	88109001	0	0	0	1	1
chr13	111328001	111330001	1	1	1	1	1
chr14	57187401	57189401	0	0	0	1	0
chr10	77610601	77612601	0	0	1	1	1
chr17	5269601	5271601	0	0	0	1	0
chr1	61973001	61975001	0	0	1	0	0
chr8	118120601	118122601	0	0	1	1	0
chr11	75457201	75459201	0	0	0	1	0
chr15	12795001	12797001	0	0	0	1	0
chr5	119023401	119025401	1	1	0	0	0
chr9	54914601	54916601	0	0	0	1	0
chr18	4959001	4961001	1	0	0	0	1
chr14	65632801	65634801	1	0	0	1	1
chr2	179669001	179671001	0	0	0	1	0
chr10	20767401	20769401	0	0	0	1	1
chr5	144272001	144274001	1	1	1	0	0
chr9	44340001	44342001	0	0	0	1	0
chr15	58826801	58828801	0	1	1	0	0
chr5	28362801	28364801	0	0	1	0	0
chr6	115857401	115859401	1	0	1	0	0
chr7	104301601	104303601	0	0	0	1	0
chr10	16920201	16922201	0	0	0	1	1
chr10	13886801	13888801	0	0	0	1	1
chr10	84964401	84966401	0	0	1	1	1
chr14	65688201	65690201	0	1	1	1	1
chr15	58895201	58897201	0	1	1	0	0
chr17	21838601	21840601	0	0	0	1	1
chr3	121171001	121173001	1	1	1	0	0
chr8	68935801	68937801	0	0	1	0	0
chr19	58268201	58270201	0	0	0	1	0
chr11	96503001	96505001	0	0	0	1	1
chr11	97369001	97371001	1	0	1	1	0
chr5	67191201	67193201	0	1	1	0	0
chr7	139944801	139946801	0	0	0	1	0
chr13	31912201	31914201	1	1	1	0	0
chr19	6668601	6670601	0	0	0	1	1
chr18	15296401	15298401	0	0	0	1	1
chr6	148204801	148206801	0	0	0	1	1
chr15	77197401	77199401	1	1	1	1	0
chr8	40122001	40124001	0	0	0	1	0
chr7	75229601	75231601	1	1	1	0	1
chr11	106434201	106436201	0	1	1	1	0
chr1	133567401	133569401	0	0	0	1	0
chr17	79006201	79008201	0	0	0	1	0
chr6	129497201	129499201	0	0	0	1	0
chr17	15463801	15465801	0	0	0	1	1
chr10	6170601	6172601	0	0	1	0	0
chr10	19795601	19797601	0	0	0	1	0
chr6	70761401	70763401	0	0	1	0	0
chr18	38330201	38332201	0	0	1	1	1
chr4	134644801	134646801	0	0	0	1	0
chr2	73328201	73330201	1	1	1	0	1
chr3	153381801	153383801	0	1	1	0	1
chr11	59712201	59714201	0	1	1	1	0
chr9	120683801	120685801	1	1	1	1	0
chr8	14937001	14939001	0	0	0	1	0
chr12	36754201	36756201	0	1	1	1	1
chr6	31125001	31127001	0	0	0	1	0
chr11	45881801	45883801	1	1	1	0	0
chr19	36080201	36082201	0	0	0	1	1
chr13	52378201	52380201	1	0	0	0	1
chr1	38749401	38751401	0	0	0	1	1
chr5	44629001	44631001	0	0	1	0	0
chr1	52222801	52224801	0	1	0	0	0
chr4	134557001	134559001	1	0	1	1	1
chr18	6455801	6457801	1	1	0	0	0
chr18	12033201	12035201	1	0	1	1	0
chr8	26550001	26552001	1	1	1	1	1
chr9	108910601	108912601	0	0	1	1	1
chr4	82725001	82727001	0	1	0	1	0
chr1	154637001	154639001	0	0	1	0	1
chr2	129384001	129386001	0	0	0	1	0
chr2	60738201	60740201	0	0	1	0	0
chr16	10620601	10622601	0	0	0	1	0
chr9	48456401	48458401	1	1	0	0	0
chr9	44125001	44127001	0	0	1	0	0
chr3	104934801	104936801	0	0	0	1	1
chr1	54896201	54898201	0	0	0	1	0
chr4	82917401	82919401	0	1	0	0	1
chr16	79878001	79880001	0	0	0	1	0
chr7	91026801	91028801	1	1	1	0	0
chr5	114283001	114285001	0	0	0	1	1
chr14	101973801	101975801	0	0	0	1	0
chr1	61429201	61431201	1	0	0	1	0
chr2	173233601	173235601	0	0	1	0	0
chr2	27120601	27122601	0	0	0	1	0
chr18	75653001	75655001	1	1	1	1	1
chr1	39923601	39925601	0	1	1	0	0
chr8	94030401	94032401	1	1	1	0	0
chr17	5309401	5311401	0	0	0	1	1
chr7	89348601	89350601	0	1	0	0	0
chr1	154643001	154645001	1	1	0	0	0
chr16	14363401	14365401	0	0	0	1	1
chr11	94966201	94968201	1	1	1	0	1
chr8	127224001	127226001	1	0	1	0	0
chr18	61925401	61927401	1	1	0	1	0
chr12	112273001	112275001	0	1	1	0	1
chr6	119287201	119289201	0	0	1	1	1
chr10	61390601	61392601	0	1	0	1	1
chr2	75609601	75611601	1	1	1	1	1
chr1	60683401	60685401	0	0	0	1	0
chr12	56550401	56552401	0	0	1	1	0
chr19	31983801	31985801	0	0	0	1	1
chr1	71999001	72001001	0	0	0	1	0
chr17	73573801	73575801	0	0	0	1	1
chr17	84407601	84409601	1	1	1	0	0
chr6	118264201	118266201	0	0	0	1	1
chr14	65632401	65634401	0	1	1	0	0
chr10	126907201	126909201	0	0	0	1	0
chr13	103667001	103669001	0	0	1	1	0
chr10	24310801	24312801	1	0	0	0	1
chr1	88129001	88131001	0	0	0	1	0
chr19	56472201	56474201	0	0	1	0	1
chr7	132786201	132788201	0	0	0	1	1
chr1	192954801	192956801	0	1	1	1	0
chr7	105712401	105714401	0	1	0	0	0
chr17	56161401	56163401	1	0	1	0	0
chr5	91117601	91119601	0	0	0	1	1
chr14	66400601	66402601	0	0	1	1	1
chr10	92837001	92839001	1	1	1	1	1
chr1	137674201	137676201	0	1	1	0	1
chr6	97379401	97381401	1	0	1	1	0
chr9	22831601	22833601	1	0	0	0	1
chr14	22722401	22724401	1	1	1	0	0
chr14	65960601	65962601	0	1	0	0	1
chr5	64732601	64734601	0	0	0	1	1
chr15	59547401	59549401	0	0	0	1	1
chr8	114181201	114183201	1	1	0	1	1
chr11	77226401	77228401	1	0	0	1	0
chr10	76673001	76675001	1	0	1	1	1
chr7	74622801	74624801	0	0	0	1	0
chr10	85628601	85630601	1	1	1	1	1
chr15	103212201	103214201	1	0	0	1	0
chr18	69744601	69746601	1	1	1	1	0
chr16	15990801	15992801	0	1	0	0	0
chr1	93351001	93353001	0	0	1	0	0
chr6	143308401	143310401	0	0	0	1	1
chr8	125233601	125235601	0	0	0	1	0
chr4	57824401	57826401	0	1	0	1	0
chr15	72746801	72748801	0	0	0	1	0
chr14	71282401	71284401	0	0	0	1	0
chr10	83319201	83321201	0	1	0	0	0
chr14	63476001	63478001	0	0	0	1	0
chr5	36703401	36705401	0	0	1	0	1
chr8	28269401	28271401	0	1	1	1	1
chr11	102076201	102078201	0	1	1	0	0
chr1	62710801	62712801	0	1	0	0	0
chr11	59210601	59212601	0	0	1	1	1
chr9	51961001	51963001	0	0	0	1	0
chr4	134868001	134870001	0	1	1	1	1
chr3	144243801	144245801	1	0	1	0	0
chr3	115400001	115402001	1	1	0	0	0
chr5	28390801	28392801	0	0	0	1	1
chr15	76363001	76365001	1	0	1	0	0
chr7	31949201	31951201	0	0	0	1	1
chr18	4438601	4440601	1	1	1	1	1
chr15	100952001	100954001	0	1	1	0	0
chr9	63801601	63803601	0	0	0	1	1
chr9	47700001	47702001	0	0	0	1	1
chr16	24237001	24239001	1	1	1	1	1
chr8	35026201	35028201	0	1	0	0	0
chr16	91384401	91386401	0	1	0	0	0
chr4	106608001	106610001	1	0	1	0	0
chr8	93573401	93575401	0	0	0	1	0
chr3	75494601	75496601	0	0	0	1	1
chr12	100586001	100588001	0	1	1	0	0
chr10	74449801	74451801	0	1	0	1	1
chr14	26336601	26338601	0	0	0	1	0
chr12	82757401	82759401	0	0	1	0	0
chr19	24781201	24783201	0	0	1	0	0
chr6	142863801	142865801	0	0	0	1	1
chr9	122096001	122098001	0	0	0	1	1
chr12	76513401	76515401	0	1	0	0	0
chr6	43594801	43596801	0	0	0	1	1
chr10	76596401	76598401	0	0	1	0	0
chr3	136084201	136086201	0	0	0	1	1
chr3	104326601	104328601	0	0	1	0	0
chr1	158946801	158948801	0	0	1	1	0
chr6	87024001	87026001	0	0	0	1	1
chr14	26374801	26376801	0	1	0	1	0
chr10	84235601	84237601	0	0	0	1	1
chr16	57581401	57583401	1	0	0	0	1
chr3	148557601	148559601	1	1	0	0	0
chr4	83953001	83955001	0	0	0	1	0
chr14	15471601	15473601	0	0	0	1	1
chr19	55880801	55882801	0	1	1	0	1
chr5	141240001	141242001	0	0	1	0	0
chr16	11631401	11633401	0	0	0	1	1
chr9	57275601	57277601	1	1	1	0	0
chr17	44927801	44929801	0	0	0	1	1
chr18	55305201	55307201	1	1	0	0	0
chr11	8456401	8458401	0	0	0	1	1
chr3	121441001	121443001	0	0	0	1	1
chr4	138813201	138815201	0	0	0	1	1
chr7	87215801	87217801	0	0	1	0	0
chr3	52421401	52423401	0	0	0	1	1
chr1	92869801	92871801	0	0	0	1	1
chr7	145405601	145407601	0	0	0	1	1
chr16	93981601	93983601	0	0	0	1	0
chr1	134973601	134975601	1	0	0	1	0
chr15	101994201	101996201	0	0	0	1	1
[truncated: 1,021 more rows]
