# Supplementary material for: Transcriptional regulatory network controlling the ontogeny of hematopoietic stem cells
Source: Genes Dev. 2020 Jul 1;34(13-14):950–64. doi: 10.1101/gad.338202.120 (PMC7328518; doi:10.1101/gad.338202.120)
Supplement: Supplemental Material [file supp_gad.338202.120_Supplemental_Table_S7.xlsx]

## Sheet: Endo_EP
Enh_Chr	Enh_Start	Enh_End	IM-PET_ID	Target_Chr	TSS	TrxID	GeneName	FPKM	IM-PET_Score
chrX	13037601	13039601	113867	chrX	13136457	ENSMUST00000139735.1	Cask	0.869211	0.639
chrX	13037601	13039601	113872	chrX	13428493	ENSMUST00000132240.1	Cask	0.70645	0.839
chrX	39696801	39698801	114654	chrX	39502494	ENSMUST00000115073.2	Stag2	3.511	0.814
chrX	39696801	39698801	114623	chrX	39265078	ENSMUST00000047037.8	Thoc2	3.83703	0.674
chrX	39696801	39698801	114643	chrX	39421013	ENSMUST00000115094.1	Xiap	3.89398	0.792
chrX	39696801	39698801	114647	chrX	39421587	ENSMUST00000146874.1	Xiap	0.138607	0.79
chrX	39696801	39698801	114657	chrX	39502860	ENSMUST00000127618.1	Stag2	1.65457	0.664
chrX	39696801	39698801	114660	chrX	39504191	ENSMUST00000123245.1	Stag2	9.39551	0.706
chrX	45662601	45664601	114739	chrX	45388030	ENSMUST00000039026.7	Apln	23.3056	0.695
chrX	45662601	45664601	114753	chrX	45561505	ENSMUST00000132652.1	Zdhhc9	0.111213	0.778
chrX	45779801	45781801	114773	chrX	45807346	ENSMUST00000114958.1	Elf4	6.55478	0.855
chrX	45779801	45781801	114766	chrX	45694535	ENSMUST00000136348.1	Bcorl1	1.66077	0.785
chrX	45779801	45781801	114775	chrX	45816309	ENSMUST00000033429.2	Elf4	2.78553	0.771
chrX	45779801	45781801	114780	chrX	45866740	ENSMUST00000037349.7	Aifm1	25.1477	0.768
chrX	45785201	45787201	114766	chrX	45694535	ENSMUST00000136348.1	Bcorl1	1.66077	0.764
chrX	45785201	45787201	114773	chrX	45807346	ENSMUST00000114958.1	Elf4	6.55478	0.731
chrX	50519201	50521201	114935	chrX	50265443	ENSMUST00000078944.6	Phf6	12.1649	0.714
chrX	50519201	50521201	114957	chrX	50622982	ENSMUST00000071023.5	Fam122b	0.822774	0.664
chrX	50564201	50566201	114958	chrX	50622197	ENSMUST00000114838.1	Fam122b	2.88053	0.817
chrX	50564201	50566201	114905	chrX	49967098	ENSMUST00000069360.7	Gpc3	65.5982	0.707
chrX	50564201	50566201	114953	chrX	50593288	ENSMUST00000074861.2	Plac1	22.947	0.659
chrX	50564201	50566201	114959	chrX	50622975	ENSMUST00000114841.1	Fam122b	1.45842	0.712
chrX	53714401	53716401	115096	chrX	53708034	ENSMUST00000134138.1	Ddx26b	1.31352	0.937
chrX	53714401	53716401	115111	chrX	53862934	ENSMUST00000144068.1	Slc9a6	1.02873	0.712
chrX	99179001	99181001	116915	chrX	98644427	ENSMUST00000033674.5	Itgb1bp2	0.248366	0.648
chrX	99179001	99181001	116957	chrX	99157136	ENSMUST00000155477.1	Nhsl2	0.951484	0.876
chrX	99179001	99181001	116960	chrX	99266709	ENSMUST00000148044.1	Nhsl2	0.283888	0.787
chrX	99179001	99181001	116962	chrX	99273027	ENSMUST00000113628.1	Nhsl2	2.47282	0.849
chrX	99179001	99181001	116967	chrX	99262939	ENSMUST00000139878.1	Rgag4	0.474637	0.665
chrX	99179001	99181001	116978	chrX	99384733	ENSMUST00000033683.7	Rps4x	143.784	0.689
chrX	100751201	100753201	117083	chrX	100551865	ENSMUST00000033690.8	Chic1	0.153751	0.758
chrX	100751201	100753201	117090	chrX	100678556	ENSMUST00000127786.1	Xist	3.68321	0.648
chrX	103240801	103242801	117228	chrX	103207119	ENSMUST00000139421.1	Magt1	0.375346	0.858
chr1	4416001	4418001	16	chr1	4486444	ENSMUST00000116652.2	Sox17	49.2123	0.675
chr1	4416001	4418001	28	chr1	4797904	ENSMUST00000027036.4	Lypla1	26.0391	0.701
chr1	4460401	4462401	16	chr1	4486444	ENSMUST00000116652.2	Sox17	49.2123	0.929
chr1	4460401	4462401	15	chr1	4486494	ENSMUST00000027035.3	Sox17	10.6267	0.742
chr1	4611601	4613601	15	chr1	4486494	ENSMUST00000027035.3	Sox17	10.6267	0.681
chr1	4611601	4613601	28	chr1	4797904	ENSMUST00000027036.4	Lypla1	26.0391	0.712
chr1	13321601	13323601	246	chr1	13362520	ENSMUST00000081713.4	Ncoa2	0.643518	0.723
chr1	13321601	13323601	248	chr1	13364164	ENSMUST00000068304.6	Ncoa2	2.48948	0.685
chr1	13331801	13333801	248	chr1	13364164	ENSMUST00000068304.6	Ncoa2	2.48948	0.812
chr1	13331801	13333801	249	chr1	13364164	ENSMUST00000006037.6	Ncoa2	0.596187	0.808
chr1	13356201	13358201	249	chr1	13364164	ENSMUST00000006037.6	Ncoa2	0.596187	0.993
chr1	13356201	13358201	246	chr1	13362520	ENSMUST00000081713.4	Ncoa2	0.643518	0.846
chr1	13356201	13358201	248	chr1	13364164	ENSMUST00000068304.6	Ncoa2	2.48948	0.954
chr1	13640601	13642601	261	chr1	13650627	ENSMUST00000027071.5	Lactb2	4.82261	0.784
chr1	13640601	13642601	269	chr1	14300281	ENSMUST00000027066.6	Eya1	0.397314	0.641
chr1	17440201	17442201	325	chr1	16510101	ENSMUST00000144138.2	Stau2	0.540598	0.64
chr1	17440201	17442201	356	chr1	17717126	ENSMUST00000159958.1	Crispld1	0.866151	0.826
chr1	17440201	17442201	359	chr1	17717169	ENSMUST00000095075.4	Crispld1	0.750171	0.86
chr1	20806601	20808601	405	chr1	20810359	ENSMUST00000053266.9	Mcm3	125.825	0.765
chr1	21057401	21059401	419	chr1	21069310	ENSMUST00000037998.4	Tram2	5.45369	0.982
chr1	21057401	21059401	422	chr1	21208743	ENSMUST00000165595.1	Tmem14a	0.256682	0.773
chr1	21057401	21059401	432	chr1	21339722	ENSMUST00000088407.3	Khdc1a	0.26235	0.81
chr1	21059401	21061401	422	chr1	21208743	ENSMUST00000165595.1	Tmem14a	0.256682	0.878
chr1	21059401	21061401	432	chr1	21339722	ENSMUST00000088407.3	Khdc1a	0.26235	0.688
chr1	21065601	21067601	419	chr1	21069310	ENSMUST00000037998.4	Tram2	5.45369	0.715
chr1	21079201	21081201	419	chr1	21069310	ENSMUST00000037998.4	Tram2	5.45369	0.97
chr1	21079201	21081201	432	chr1	21339722	ENSMUST00000088407.3	Khdc1a	0.26235	0.676
chr1	23208001	23210001	472	chr1	23390014	ENSMUST00000027343.5	Ogfrl1	3.11767	0.817
chr1	34896601	34898601	675	chr1	34908682	ENSMUST00000152654.1	Plekhb2	0.10822	0.858
chr1	34896601	34898601	661	chr1	34858549	ENSMUST00000047664.9	Arhgef4	0.245606	0.809
chr1	34896601	34898601	674	chr1	34906837	ENSMUST00000027297.4	Plekhb2	5.52673	0.825
chr1	36548401	36550401	718	chr1	36502116	ENSMUST00000115011.1	Lman2l	2.44177	0.712
chr1	36548401	36550401	723	chr1	36528465	ENSMUST00000153128.1	Cnnm4	0.868853	0.887
chr1	36548401	36550401	725	chr1	36568712	ENSMUST00000001166.7	Cnnm3	5.47558	0.774
chr1	36548401	36550401	734	chr1	36604046	ENSMUST00000001172.5	Ankrd39	4.51699	0.67
chr1	36548401	36550401	735	chr1	36614371	ENSMUST00000114990.1	Sema4c	0.586408	0.735
chr1	36548401	36550401	743	chr1	36615095	ENSMUST00000154493.1	Sema4c	1.65915	0.712
chr1	36619801	36621801	723	chr1	36528465	ENSMUST00000153128.1	Cnnm4	0.868853	0.863
chr1	36619801	36621801	730	chr1	36592574	ENSMUST00000054665.4	Ankrd23	2.92836	0.952
chr1	36619801	36621801	734	chr1	36604046	ENSMUST00000001172.5	Ankrd39	4.51699	0.745
chr1	36619801	36621801	736	chr1	36614402	ENSMUST00000027295.4	Sema4c	1.69773	0.849
chr1	36619801	36621801	738	chr1	36615194	ENSMUST00000114991.1	Sema4c	22.0413	0.98
chr1	36619801	36621801	739	chr1	36615194	ENSMUST00000114992.1	Sema4c	14.4084	0.981
chr1	36619801	36621801	743	chr1	36615095	ENSMUST00000154493.1	Sema4c	1.65915	0.736
chr1	36619801	36621801	750	chr1	36646162	ENSMUST00000114986.2	Fam178b	0.128183	0.833
chr1	36619801	36621801	751	chr1	36650177	ENSMUST00000128412.1	Fam178b	0.389806	0.918
chr1	36622801	36624801	751	chr1	36650177	ENSMUST00000128412.1	Fam178b	0.389806	0.887
chr1	36622801	36624801	706	chr1	36368723	ENSMUST00000115030.2	Arid5a	0.34654	0.808
chr1	36622801	36624801	734	chr1	36604046	ENSMUST00000001172.5	Ankrd39	4.51699	0.659
chr1	36622801	36624801	738	chr1	36615194	ENSMUST00000114991.1	Sema4c	22.0413	0.788
chr1	36622801	36624801	739	chr1	36615194	ENSMUST00000114992.1	Sema4c	14.4084	0.846
chr1	36622801	36624801	743	chr1	36615095	ENSMUST00000154493.1	Sema4c	1.65915	0.833
chr1	36622801	36624801	770	chr1	36835847	ENSMUST00000070299.6	Zap70	0.1114	0.719
chr1	36625201	36627201	706	chr1	36368723	ENSMUST00000115030.2	Arid5a	0.34654	0.721
chr1	36625201	36627201	723	chr1	36528465	ENSMUST00000153128.1	Cnnm4	0.868853	0.635
chr1	36625201	36627201	726	chr1	36568712	ENSMUST00000097776.3	Cnnm3	0.286326	0.658
chr1	36625201	36627201	735	chr1	36614371	ENSMUST00000114990.1	Sema4c	0.586408	0.821
chr1	36625201	36627201	738	chr1	36615194	ENSMUST00000114991.1	Sema4c	22.0413	0.892
chr1	36625201	36627201	739	chr1	36615194	ENSMUST00000114992.1	Sema4c	14.4084	0.912
chr1	36625201	36627201	743	chr1	36615095	ENSMUST00000154493.1	Sema4c	1.65915	0.839
chr1	36625201	36627201	750	chr1	36646162	ENSMUST00000114986.2	Fam178b	0.128183	0.659
chr1	36625201	36627201	767	chr1	36766764	ENSMUST00000162662.1	Actr1b	0.347814	0.694
chr1	36625201	36627201	769	chr1	36818695	ENSMUST00000027291.3	Zap70	1.15819	0.676
chr1	36628201	36630201	750	chr1	36646162	ENSMUST00000114986.2	Fam178b	0.128183	0.952
chr1	36628201	36630201	723	chr1	36528465	ENSMUST00000153128.1	Cnnm4	0.868853	0.757
chr1	36628201	36630201	734	chr1	36604046	ENSMUST00000001172.5	Ankrd39	4.51699	0.712
chr1	36628201	36630201	735	chr1	36614371	ENSMUST00000114990.1	Sema4c	0.586408	0.743
chr1	36628201	36630201	751	chr1	36650177	ENSMUST00000128412.1	Fam178b	0.389806	0.828
chr1	36628201	36630201	764	chr1	36766523	ENSMUST00000159448.1	Actr1b	0.138583	0.651
chr1	36628201	36630201	786	chr1	37356710	ENSMUST00000146676.1	Inpp4a	1.27442	0.671
chr1	36632201	36634201	718	chr1	36502116	ENSMUST00000115011.1	Lman2l	2.44177	0.665
chr1	36632201	36634201	735	chr1	36614371	ENSMUST00000114990.1	Sema4c	0.586408	0.791
chr1	36632201	36634201	736	chr1	36614402	ENSMUST00000027295.4	Sema4c	1.69773	0.796
chr1	36632201	36634201	743	chr1	36615095	ENSMUST00000154493.1	Sema4c	1.65915	0.88
chr1	36632201	36634201	750	chr1	36646162	ENSMUST00000114986.2	Fam178b	0.128183	0.675
chr1	36632201	36634201	751	chr1	36650177	ENSMUST00000128412.1	Fam178b	0.389806	0.871
chr1	36632201	36634201	764	chr1	36766523	ENSMUST00000159448.1	Actr1b	0.138583	0.882
chr1	36646001	36648001	726	chr1	36568712	ENSMUST00000097776.3	Cnnm3	0.286326	0.737
chr1	36646001	36648001	738	chr1	36615194	ENSMUST00000114991.1	Sema4c	22.0413	0.651
chr1	36646001	36648001	743	chr1	36615095	ENSMUST00000154493.1	Sema4c	1.65915	0.642
chr1	36646001	36648001	758	chr1	36748332	ENSMUST00000081180.4	Cox5b	174.159	0.649
chr1	36668001	36670001	726	chr1	36568712	ENSMUST00000097776.3	Cnnm3	0.286326	0.834
chr1	36668001	36670001	730	chr1	36592574	ENSMUST00000054665.4	Ankrd23	2.92836	0.916
chr1	36668001	36670001	739	chr1	36615194	ENSMUST00000114992.1	Sema4c	14.4084	0.705
chr1	36668001	36670001	750	chr1	36646162	ENSMUST00000114986.2	Fam178b	0.128183	0.906
chr1	36668001	36670001	758	chr1	36748332	ENSMUST00000081180.4	Cox5b	174.159	0.705
chr1	36668001	36670001	767	chr1	36766764	ENSMUST00000162662.1	Actr1b	0.347814	0.775
chr1	36673401	36675401	730	chr1	36592574	ENSMUST00000054665.4	Ankrd23	2.92836	0.911
chr1	36673401	36675401	715	chr1	36502116	ENSMUST00000125304.1	Lman2l	2.71956	0.725
chr1	36673401	36675401	750	chr1	36646162	ENSMUST00000114986.2	Fam178b	0.128183	0.863
chr1	36686001	36688001	718	chr1	36502116	ENSMUST00000115011.1	Lman2l	2.44177	0.719
chr1	36686001	36688001	730	chr1	36592574	ENSMUST00000054665.4	Ankrd23	2.92836	0.693
chr1	36686001	36688001	738	chr1	36615194	ENSMUST00000114991.1	Sema4c	22.0413	0.722
chr1	36686001	36688001	739	chr1	36615194	ENSMUST00000114992.1	Sema4c	14.4084	0.721
chr1	36686001	36688001	751	chr1	36650177	ENSMUST00000128412.1	Fam178b	0.389806	0.818
chr1	36703601	36705601	723	chr1	36528465	ENSMUST00000153128.1	Cnnm4	0.868853	0.657
chr1	36703601	36705601	726	chr1	36568712	ENSMUST00000097776.3	Cnnm3	0.286326	0.657
chr1	36703601	36705601	735	chr1	36614371	ENSMUST00000114990.1	Sema4c	0.586408	0.679
chr1	36703601	36705601	738	chr1	36615194	ENSMUST00000114991.1	Sema4c	22.0413	0.817
chr1	36703601	36705601	739	chr1	36615194	ENSMUST00000114992.1	Sema4c	14.4084	0.811
chr1	36703601	36705601	743	chr1	36615095	ENSMUST00000154493.1	Sema4c	1.65915	0.803
chr1	36917001	36919001	723	chr1	36528465	ENSMUST00000153128.1	Cnnm4	0.868853	0.792
chr1	36917001	36919001	751	chr1	36650177	ENSMUST00000128412.1	Fam178b	0.389806	0.811
chr1	36975801	36977801	769	chr1	36818695	ENSMUST00000027291.3	Zap70	1.15819	0.685
chr1	36975801	36977801	772	chr1	36996372	ENSMUST00000027290.5	Tmem131	13.9142	0.79
chr1	38330801	38332801	861	chr1	38054160	ENSMUST00000162031.1	Txndc9	2.25122	0.82
chr1	39752001	39754001	926	chr1	39777842	ENSMUST00000151913.1	Rfx8	0.147249	0.985
chr1	39770001	39772001	926	chr1	39777842	ENSMUST00000151913.1	Rfx8	0.147249	0.779
chr1	39771401	39773401	911	chr1	39591837	ENSMUST00000161515.1	D1Bwg0212e	5.42544	0.716
chr1	39771401	39773401	926	chr1	39777842	ENSMUST00000151913.1	Rfx8	0.147249	0.888
chr1	39787401	39789401	926	chr1	39777842	ENSMUST00000151913.1	Rfx8	0.147249	0.855
chr1	39787401	39789401	931	chr1	39957758	ENSMUST00000168512.1	Map4k4	21.6312	0.639
chr1	39787401	39789401	933	chr1	39958025	ENSMUST00000027244.6	Map4k4	12.0442	0.725
chr1	39792801	39794801	926	chr1	39777842	ENSMUST00000151913.1	Rfx8	0.147249	0.728
chr1	39907201	39909201	934	chr1	40018796	ENSMUST00000088000.4	Map4k4	25.7155	0.775
chr1	39961801	39963801	930	chr1	39957758	ENSMUST00000168431.1	Map4k4	15.2483	0.955
chr1	39961801	39963801	931	chr1	39957758	ENSMUST00000168512.1	Map4k4	21.6312	0.943
chr1	39961801	39963801	932	chr1	39957758	ENSMUST00000163854.1	Map4k4	3.02805	0.681
chr1	39961801	39963801	933	chr1	39958025	ENSMUST00000027244.6	Map4k4	12.0442	0.876
chr1	39979001	39981001	932	chr1	39957758	ENSMUST00000163854.1	Map4k4	3.02805	0.901
chr1	39979001	39981001	926	chr1	39777842	ENSMUST00000151913.1	Rfx8	0.147249	0.709
chr1	39979001	39981001	930	chr1	39957758	ENSMUST00000168431.1	Map4k4	15.2483	0.876
chr1	39979001	39981001	933	chr1	39958025	ENSMUST00000027244.6	Map4k4	12.0442	0.761
chr1	39994201	39996201	930	chr1	39957758	ENSMUST00000168431.1	Map4k4	15.2483	0.95
chr1	39994201	39996201	931	chr1	39957758	ENSMUST00000168512.1	Map4k4	21.6312	0.893
chr1	39994201	39996201	932	chr1	39957758	ENSMUST00000163854.1	Map4k4	3.02805	0.89
chr1	39994201	39996201	933	chr1	39958025	ENSMUST00000027244.6	Map4k4	12.0442	0.793
chr1	39997001	39999001	944	chr1	40381472	ENSMUST00000095020.3	Il1rl2	0.538557	0.674
chr1	40005201	40007201	930	chr1	39957758	ENSMUST00000168431.1	Map4k4	15.2483	0.872
chr1	40008201	40010201	930	chr1	39957758	ENSMUST00000168431.1	Map4k4	15.2483	0.844
chr1	40008201	40010201	932	chr1	39957758	ENSMUST00000163854.1	Map4k4	3.02805	0.741
chr1	40008201	40010201	933	chr1	39958025	ENSMUST00000027244.6	Map4k4	12.0442	0.805
chr1	40008201	40010201	934	chr1	40018796	ENSMUST00000088000.4	Map4k4	25.7155	0.78
chr1	40029201	40031201	931	chr1	39957758	ENSMUST00000168512.1	Map4k4	21.6312	0.747
chr1	43416401	43418401	997	chr1	43502596	ENSMUST00000086421.5	Nck2	17.043	0.753
chr1	43530001	43532001	997	chr1	43502596	ENSMUST00000086421.5	Nck2	17.043	0.79
chr1	43530001	43532001	1047	chr1	44176007	ENSMUST00000035991.1	Bivm	4.33433	0.649
chr1	43587001	43589001	992	chr1	43220806	ENSMUST00000008280.7	Fhl2	9.59136	0.734
chr1	43587001	43589001	997	chr1	43502596	ENSMUST00000086421.5	Nck2	17.043	0.819
chr1	45921401	45923401	1075	chr1	45384511	ENSMUST00000172410.1	Col3a1	23.5277	0.647
chr1	45921401	45923401	1077	chr1	45560127	ENSMUST00000086430.4	Col5a2	23.8469	0.661
chr1	45921401	45923401	1078	chr1	45559908	ENSMUST00000114615.2	Col5a2	10.6756	0.681
chr1	45921401	45923401	1086	chr1	45852011	ENSMUST00000027139.8	Wdr75	0.686993	0.788
chr1	51152801	51154801	1125	chr1	50984363	ENSMUST00000081851.3	Tmeff2	0.31774	0.641
chr1	51826401	51828401	1156	chr1	52290067	ENSMUST00000114513.2	Gls	2.25296	0.645
chr1	51835401	51837401	1134	chr1	51972785	ENSMUST00000114537.2	Myo1b	0.672171	0.702
chr1	51860401	51862401	1136	chr1	51972772	ENSMUST00000018561.7	Myo1b	21.8942	0.705
chr1	51894601	51896601	1133	chr1	51972915	ENSMUST00000046390.7	Myo1b	8.58501	0.774
chr1	51894601	51896601	1134	chr1	51972785	ENSMUST00000114537.2	Myo1b	0.672171	0.718
chr1	51894601	51896601	1150	chr1	52043992	ENSMUST00000168302.1	Stat4	0.518601	0.678
chr1	51904401	51906401	1134	chr1	51972785	ENSMUST00000114537.2	Myo1b	0.672171	0.879
chr1	51904401	51906401	1133	chr1	51972915	ENSMUST00000046390.7	Myo1b	8.58501	0.839
chr1	51912601	51914601	1133	chr1	51972915	ENSMUST00000046390.7	Myo1b	8.58501	0.773
chr1	51912601	51914601	1163	chr1	52290076	ENSMUST00000114510.1	Gls	4.57683	0.703
chr1	51927401	51929401	1133	chr1	51972915	ENSMUST00000046390.7	Myo1b	8.58501	0.899
chr1	51927401	51929401	1154	chr1	52176282	ENSMUST00000070968.6	Stat1	3.93989	0.657
chr1	51927401	51929401	1163	chr1	52290076	ENSMUST00000114510.1	Gls	4.57683	0.86
chr1	51934801	51936801	1133	chr1	51972915	ENSMUST00000046390.7	Myo1b	8.58501	0.742
chr1	51934801	51936801	1136	chr1	51972772	ENSMUST00000018561.7	Myo1b	21.8942	0.648
chr1	51943801	51945801	1133	chr1	51972915	ENSMUST00000046390.7	Myo1b	8.58501	0.842
chr1	51943801	51945801	1134	chr1	51972785	ENSMUST00000114537.2	Myo1b	0.672171	0.716
chr1	51943801	51945801	1136	chr1	51972772	ENSMUST00000018561.7	Myo1b	21.8942	0.738
chr1	51949401	51951401	1133	chr1	51972915	ENSMUST00000046390.7	Myo1b	8.58501	0.891
chr1	51949401	51951401	1134	chr1	51972785	ENSMUST00000114537.2	Myo1b	0.672171	0.829
chr1	51949401	51951401	1136	chr1	51972772	ENSMUST00000018561.7	Myo1b	21.8942	0.675
chr1	51966401	51968401	1133	chr1	51972915	ENSMUST00000046390.7	Myo1b	8.58501	0.965
chr1	51966401	51968401	1136	chr1	51972772	ENSMUST00000018561.7	Myo1b	21.8942	0.779
chr1	51969201	51971201	1133	chr1	51972915	ENSMUST00000046390.7	Myo1b	8.58501	0.688
chr1	51969201	51971201	1136	chr1	51972772	ENSMUST00000018561.7	Myo1b	21.8942	0.64
chr1	51969201	51971201	1150	chr1	52043992	ENSMUST00000168302.1	Stat4	0.518601	0.752
chr1	51969201	51971201	1166	chr1	52247753	ENSMUST00000129107.1	Gls	3.00348	0.819
chr1	51990401	51992401	1154	chr1	52176282	ENSMUST00000070968.6	Stat1	3.93989	0.906
chr1	51990401	51992401	1133	chr1	51972915	ENSMUST00000046390.7	Myo1b	8.58501	0.818
chr1	51990401	51992401	1136	chr1	51972772	ENSMUST00000018561.7	Myo1b	21.8942	0.827
chr1	51990401	51992401	1151	chr1	52065088	ENSMUST00000027277.5	Stat4	0.262867	0.782
chr1	51990401	51992401	1168	chr1	52272438	ENSMUST00000139273.1	Gls	0.529176	0.71
chr1	53996201	53998201	1248	chr1	54251878	ENSMUST00000087659.4	Hecw2	2.18246	0.819
chr1	53996201	53998201	1250	chr1	54250892	ENSMUST00000120904.1	Hecw2	2.04104	0.741
chr1	54001801	54003801	1252	chr1	53923356	ENSMUST00000152870.1	Hecw2	0.661998	0.662
chr1	54001801	54003801	1247	chr1	53842068	ENSMUST00000027263.7	Stk17b	2.04847	0.639
chr1	54065801	54067801	1211	chr1	53118507	ENSMUST00000027269.5	Mstn	0.255012	0.652
chr1	54065801	54067801	1248	chr1	54251878	ENSMUST00000087659.4	Hecw2	2.18246	0.697
chr1	55249201	55251201	1315	chr1	55463232	ENSMUST00000097735.2	Plcl1	0.474308	0.866
chr1	55249201	55251201	1275	chr1	55109614	ENSMUST00000027125.5	Coq10b	9.86591	0.778
chr1	55249201	55251201	1278	chr1	55145087	ENSMUST00000127861.1	Hspd1	10.6424	0.636
chr1	55249201	55251201	1298	chr1	55283626	ENSMUST00000114428.2	Rftn2	0.241356	0.667
chr1	55252001	55254001	1269	chr1	54983231	ENSMUST00000044359.8	Ankrd44	0.479627	0.805
chr1	55252001	55254001	1279	chr1	55145087	ENSMUST00000144077.1	Hspd1	0.556585	0.851
chr1	55252001	55254001	1284	chr1	55188075	ENSMUST00000159311.1	Mob4	0.979802	0.764
chr1	55252001	55254001	1288	chr1	55188126	ENSMUST00000027122.7	Mob4	10.3995	0.817
chr1	55255201	55257201	1269	chr1	54983231	ENSMUST00000044359.8	Ankrd44	0.479627	0.736
chr1	55255201	55257201	1276	chr1	55144868	ENSMUST00000027123.8	Hspd1	186.747	0.803
chr1	55255201	55257201	1288	chr1	55188126	ENSMUST00000027122.7	Mob4	10.3995	0.862
chr1	55255201	55257201	1296	chr1	55283626	ENSMUST00000027121.8	Rftn2	6.61878	0.738
chr1	55264201	55266201	1284	chr1	55188075	ENSMUST00000159311.1	Mob4	0.979802	0.718
chr1	55264201	55266201	1296	chr1	55283626	ENSMUST00000027121.8	Rftn2	6.61878	0.643
chr1	55264201	55266201	1298	chr1	55283626	ENSMUST00000114428.2	Rftn2	0.241356	0.924
chr1	55264201	55266201	1315	chr1	55463232	ENSMUST00000097735.2	Plcl1	0.474308	0.694
chr1	55277801	55279801	1296	chr1	55283626	ENSMUST00000027121.8	Rftn2	6.61878	0.987
chr1	55277801	55279801	1279	chr1	55145087	ENSMUST00000144077.1	Hspd1	0.556585	0.672
chr1	55277801	55279801	1284	chr1	55188075	ENSMUST00000159311.1	Mob4	0.979802	0.758
chr1	55277801	55279801	1286	chr1	55188075	ENSMUST00000162364.1	Mob4	14.9581	0.64
chr1	55277801	55279801	1298	chr1	55283626	ENSMUST00000114428.2	Rftn2	0.241356	0.986
chr1	55297001	55299001	1275	chr1	55109614	ENSMUST00000027125.5	Coq10b	9.86591	0.669
chr1	55297001	55299001	1278	chr1	55145087	ENSMUST00000127861.1	Hspd1	10.6424	0.642
chr1	55297001	55299001	1288	chr1	55188126	ENSMUST00000027122.7	Mob4	10.3995	0.631
chr1	55297001	55299001	1290	chr1	55188164	ENSMUST00000162553.1	Mob4	0.417007	0.648
chr1	55297001	55299001	1296	chr1	55283626	ENSMUST00000027121.8	Rftn2	6.61878	0.938
chr1	55297001	55299001	1298	chr1	55283626	ENSMUST00000114428.2	Rftn2	0.241356	0.706
chr1	55436601	55438601	1276	chr1	55144868	ENSMUST00000027123.8	Hspd1	186.747	0.715
chr1	55436601	55438601	1281	chr1	55144976	ENSMUST00000075242.6	Hspe1	476.678	0.708
chr1	55436601	55438601	1290	chr1	55188164	ENSMUST00000162553.1	Mob4	0.417007	0.693
chr1	58772001	58774001	1454	chr1	58768352	ENSMUST00000149874.1	Cflar	4.60171	0.983
chr1	58772001	58774001	1373	chr1	58026368	ENSMUST00000165606.1	Kctd18	0.461895	0.637
chr1	58772001	58774001	1418	chr1	58502273	ENSMUST00000117069.1	Ppil3	0.892046	0.805
chr1	58772001	58774001	1419	chr1	58502278	ENSMUST00000114348.1	Ppil3	6.31855	0.856
chr1	58772001	58774001	1455	chr1	58768352	ENSMUST00000140940.1	Cflar	0.125241	0.933
chr1	58772001	58774001	1457	chr1	58768354	ENSMUST00000164900.1	Cflar	1.29223	0.974
chr1	58772001	58774001	1460	chr1	58768388	ENSMUST00000097723.2	Cflar	0.147617	0.879
chr1	58772001	58774001	1462	chr1	58768404	ENSMUST00000114313.1	Cflar	3.96584	0.793
chr1	58772001	58774001	1463	chr1	58770138	ENSMUST00000114309.1	Cflar	1.21492	0.716
chr1	58772001	58774001	1464	chr1	58770146	ENSMUST00000123553.1	Cflar	1.23549	0.728
chr1	58772001	58774001	1468	chr1	58852218	ENSMUST00000027189.8	Casp8	12.8465	0.912
chr1	58879801	58881801	1450	chr1	58643228	ENSMUST00000027193.8	Ndufb3	87.7998	0.665
chr1	58879801	58881801	1463	chr1	58770138	ENSMUST00000114309.1	Cflar	1.21492	0.787
chr1	58879801	58881801	1468	chr1	58852218	ENSMUST00000027189.8	Casp8	12.8465	0.764
chr1	58879801	58881801	1471	chr1	59030274	ENSMUST00000027186.5	Trak2	7.13638	0.742
chr1	58879801	58881801	1492	chr1	59176940	ENSMUST00000094917.3	Als2cr4	1.79826	0.726
chr1	59009001	59011001	1445	chr1	58643119	ENSMUST00000161000.1	Fam126b	0.106371	0.869
chr1	59009001	59011001	1454	chr1	58768352	ENSMUST00000149874.1	Cflar	4.60171	0.854
chr1	59009001	59011001	1463	chr1	58770138	ENSMUST00000114309.1	Cflar	1.21492	0.641
chr1	59009001	59011001	1468	chr1	58852218	ENSMUST00000027189.8	Casp8	12.8465	0.695
chr1	59009001	59011001	1483	chr1	59030366	ENSMUST00000027185.4	Stradb	0.162413	0.656
chr1	59009001	59011001	1492	chr1	59176940	ENSMUST00000094917.3	Als2cr4	1.79826	0.672
chr1	59012801	59014801	1454	chr1	58768352	ENSMUST00000149874.1	Cflar	4.60171	0.705
chr1	59012801	59014801	1468	chr1	58852218	ENSMUST00000027189.8	Casp8	12.8465	0.746
chr1	59012801	59014801	1471	chr1	59030274	ENSMUST00000027186.5	Trak2	7.13638	0.887
chr1	59012801	59014801	1479	chr1	59030366	ENSMUST00000114296.1	Stradb	1.26805	0.721
chr1	59017001	59019001	1445	chr1	58643119	ENSMUST00000161000.1	Fam126b	0.106371	0.767
chr1	59017001	59019001	1471	chr1	59030274	ENSMUST00000027186.5	Trak2	7.13638	0.95
chr1	59017001	59019001	1479	chr1	59030366	ENSMUST00000114296.1	Stradb	1.26805	0.675
chr1	59017001	59019001	1483	chr1	59030366	ENSMUST00000027185.4	Stradb	0.162413	0.687
chr1	59889001	59891001	1519	chr1	59727678	ENSMUST00000091374.2	Sumo1	155.901	0.641
chr1	61196201	61198201	1616	chr1	61685398	ENSMUST00000075374.3	Pard3b	0.397373	0.712
chr1	61207201	61209201	1616	chr1	61685398	ENSMUST00000075374.3	Pard3b	0.397373	0.638
chr1	61259201	61261201	1561	chr1	60400167	ENSMUST00000060608.6	Cyp20a1	21.4854	0.65
chr1	61429201	61431201	1616	chr1	61685398	ENSMUST00000075374.3	Pard3b	0.397373	0.841
chr1	61971601	61973601	1616	chr1	61685398	ENSMUST00000075374.3	Pard3b	0.397373	0.77
chr1	62610001	62612001	1638	chr1	62750276	ENSMUST00000027112.6	Nrp2	0.370063	0.702
chr1	62610001	62612001	1640	chr1	62750276	ENSMUST00000114157.2	Nrp2	1.70375	0.676
chr1	62610001	62612001	1680	chr1	63319839	ENSMUST00000114132.1	Zdbf2	1.17534	0.708
chr1	62711401	62713401	1635	chr1	62749859	ENSMUST00000102822.2	Nrp2	14.1741	0.877
chr1	62711401	62713401	1638	chr1	62750276	ENSMUST00000027112.6	Nrp2	0.370063	0.731
chr1	62711401	62713401	1639	chr1	62750276	ENSMUST00000063594.6	Nrp2	14.0191	0.947
chr1	62742201	62744201	1635	chr1	62749859	ENSMUST00000102822.2	Nrp2	14.1741	0.869
chr1	62742201	62744201	1638	chr1	62750276	ENSMUST00000027112.6	Nrp2	0.370063	0.733
chr1	62742201	62744201	1639	chr1	62750276	ENSMUST00000063594.6	Nrp2	14.0191	0.724
chr1	62764401	62766401	1639	chr1	62750276	ENSMUST00000063594.6	Nrp2	14.0191	0.935
chr1	62764401	62766401	1636	chr1	62749859	ENSMUST00000075144.5	Nrp2	3.82072	0.754
chr1	62764401	62766401	1637	chr1	62750276	ENSMUST00000114155.1	Nrp2	2.67293	0.921
chr1	62764401	62766401	1638	chr1	62750276	ENSMUST00000027112.6	Nrp2	0.370063	0.9
chr1	62764401	62766401	1650	chr1	63223396	ENSMUST00000027111.8	Ndufs1	27.5346	0.853
chr1	62765801	62767801	1636	chr1	62749859	ENSMUST00000075144.5	Nrp2	3.82072	0.916
chr1	62765801	62767801	1635	chr1	62749859	ENSMUST00000102822.2	Nrp2	14.1741	0.681
chr1	62765801	62767801	1637	chr1	62750276	ENSMUST00000114155.1	Nrp2	2.67293	0.767
chr1	62765801	62767801	1664	chr1	63223721	ENSMUST00000126469.1	Eef1b2	17.5077	0.654
chr1	62773801	62775801	1636	chr1	62749859	ENSMUST00000075144.5	Nrp2	3.82072	0.985
chr1	62773801	62775801	1637	chr1	62750276	ENSMUST00000114155.1	Nrp2	2.67293	0.72
chr1	62773801	62775801	1640	chr1	62750276	ENSMUST00000114157.2	Nrp2	1.70375	0.901
chr1	62773801	62775801	1644	chr1	63160841	ENSMUST00000165066.1	Ino80d	0.657725	0.665
chr1	62783001	62785001	1640	chr1	62750276	ENSMUST00000114157.2	Nrp2	1.70375	0.918
chr1	62783001	62785001	1637	chr1	62750276	ENSMUST00000114155.1	Nrp2	2.67293	0.716
chr1	62783001	62785001	1639	chr1	62750276	ENSMUST00000063594.6	Nrp2	14.0191	0.806
chr1	62783001	62785001	1644	chr1	63160841	ENSMUST00000165066.1	Ino80d	0.657725	0.633
chr1	63249601	63251601	1643	chr1	63160841	ENSMUST00000172416.1	Ino80d	0.643217	0.707
chr1	63249601	63251601	1650	chr1	63223396	ENSMUST00000027111.8	Ndufs1	27.5346	0.664
chr1	63249601	63251601	1659	chr1	63223399	ENSMUST00000129339.1	Eef1b2	177.179	0.656
chr1	63249601	63251601	1661	chr1	63223705	ENSMUST00000148553.1	Eef1b2	10.9623	0.712
chr1	63249601	63251601	1664	chr1	63223721	ENSMUST00000126469.1	Eef1b2	17.5077	0.826
chr1	63249601	63251601	1670	chr1	63261117	ENSMUST00000050536.7	Gpr1	0.166016	0.975
chr1	63249601	63251601	1687	chr1	63492469	ENSMUST00000087374.3	Adam23	0.131117	0.774
chr1	63808801	63810801	1687	chr1	63492469	ENSMUST00000087374.3	Adam23	0.131117	0.744
chr1	63808801	63810801	1707	chr1	63777215	ENSMUST00000087369.5	Fastkd2	3.79082	0.684
chr1	63996801	63998801	1650	chr1	63223396	ENSMUST00000027111.8	Ndufs1	27.5346	0.721
chr1	64040201	64042201	1690	chr1	63492484	ENSMUST00000114101.1	Adam23	0.10085	0.657
chr1	64082001	64084001	1719	chr1	64168065	ENSMUST00000114086.1	Klf7	1.87382	0.634
chr1	64082001	64084001	1723	chr1	64168056	ENSMUST00000142009.1	Klf7	0.638729	0.844
chr1	64085801	64087801	1719	chr1	64168065	ENSMUST00000114086.1	Klf7	1.87382	0.689
chr1	64132801	64134801	1721	chr1	64167963	ENSMUST00000055001.3	Klf7	2.20851	0.735
chr1	64162801	64164801	1687	chr1	63492469	ENSMUST00000087374.3	Adam23	0.131117	0.652
chr1	64162801	64164801	1705	chr1	63777188	ENSMUST00000027103.6	Fastkd2	1.44934	0.658
chr1	64162801	64164801	1719	chr1	64168065	ENSMUST00000114086.1	Klf7	1.87382	0.956
chr1	64162801	64164801	1721	chr1	64167963	ENSMUST00000055001.3	Klf7	2.20851	0.763
chr1	64162801	64164801	1723	chr1	64168056	ENSMUST00000142009.1	Klf7	0.638729	0.982
chr1	64235801	64237801	1719	chr1	64168065	ENSMUST00000114086.1	Klf7	1.87382	0.891
chr1	64235801	64237801	1687	chr1	63492469	ENSMUST00000087374.3	Adam23	0.131117	0.69
chr1	64235801	64237801	1705	chr1	63777188	ENSMUST00000027103.6	Fastkd2	1.44934	0.665
chr1	64238801	64240801	1688	chr1	63492478	ENSMUST00000114108.1	Adam23	0.122394	0.657
chr1	64238801	64240801	1690	chr1	63492484	ENSMUST00000114101.1	Adam23	0.10085	0.775
chr1	64238801	64240801	1719	chr1	64168065	ENSMUST00000114086.1	Klf7	1.87382	0.721
chr1	64238801	64240801	1723	chr1	64168056	ENSMUST00000142009.1	Klf7	0.638729	0.828
chr1	64269001	64271001	1719	chr1	64168065	ENSMUST00000114086.1	Klf7	1.87382	0.744
chr1	64353801	64355801	1734	chr1	64579378	ENSMUST00000049932.5	Creb1	1.71505	0.758
chr1	64353801	64355801	1733	chr1	64579378	ENSMUST00000087366.4	Creb1	3.27692	0.748
chr1	64894401	64896401	1719	chr1	64168065	ENSMUST00000114086.1	Klf7	1.87382	0.642
chr1	64894401	64896401	1748	chr1	64737029	ENSMUST00000114077.1	Ccnyl1	11.0168	0.753
chr1	72055001	72057001	1961	chr1	72330888	ENSMUST00000027381.6	Pecr	10.038	0.802
chr1	72055001	72057001	1962	chr1	72330833	ENSMUST00000097698.4	Pecr	0.831075	0.829
chr1	72055001	72057001	1964	chr1	72330943	ENSMUST00000027380.5	Tmem169	0.128827	0.811
chr1	72859401	72861401	1989	chr1	72871896	ENSMUST00000120564.1	Igfbp2	1.33055	0.899
chr1	72859401	72861401	1987	chr1	72871077	ENSMUST00000047328.4	Igfbp2	191.63	0.882
chr1	72859401	72861401	1992	chr1	72921458	ENSMUST00000027377.8	Igfbp5	14.0552	0.713
chr1	72873201	72875201	1978	chr1	72629825	ENSMUST00000047615.8	Smarcal1	14.1113	0.689
chr1	72873201	72875201	1987	chr1	72871077	ENSMUST00000047328.4	Igfbp2	191.63	0.825
chr1	72873201	72875201	1992	chr1	72921458	ENSMUST00000027377.8	Igfbp5	14.0552	0.774
chr1	73968601	73970601	2000	chr1	73975087	ENSMUST00000068832.7	Tns1	1.29271	0.999
chr1	73968601	73970601	2036	chr1	74350694	ENSMUST00000141560.1	Tmbim1	0.384178	0.724
chr1	73968601	73970601	2118	chr1	74708324	ENSMUST00000141119.1	Ttll4	0.352723	0.677
chr1	73970201	73972201	2000	chr1	73975087	ENSMUST00000068832.7	Tns1	1.29271	0.796
chr1	73970201	73972201	2036	chr1	74350694	ENSMUST00000141560.1	Tmbim1	0.384178	0.737
chr1	73970201	73972201	2078	chr1	74634602	ENSMUST00000113737.1	Zfp142	0.279071	0.684
chr1	74008001	74010001	2000	chr1	73975087	ENSMUST00000068832.7	Tns1	1.29271	0.64
chr1	74012201	74014201	2000	chr1	73975087	ENSMUST00000068832.7	Tns1	1.29271	0.863
chr1	74015401	74017401	2026	chr1	74379184	ENSMUST00000087225.5	Pnkd	5.9656	0.849
chr1	74054001	74056001	2024	chr1	74331629	ENSMUST00000087226.4	Pnkd	2.40774	0.762
chr1	74072801	74074801	1998	chr1	74171021	ENSMUST00000171899.1	Tns1	2.99233	0.804
chr1	74072801	74074801	2023	chr1	74331628	ENSMUST00000138620.1	Pnkd	2.6362	0.678
chr1	74076401	74078401	1998	chr1	74171021	ENSMUST00000171899.1	Tns1	2.99233	0.785
chr1	74136601	74138601	1998	chr1	74171021	ENSMUST00000171899.1	Tns1	2.99233	0.652
chr1	74284401	74286401	2081	chr1	74634538	ENSMUST00000165312.1	Zfp142	0.81539	0.647
chr1	74294201	74296201	2014	chr1	74283091	ENSMUST00000006467.7	Arpc2	135.311	0.667
chr1	74294201	74296201	2018	chr1	74331254	ENSMUST00000006462.6	Aamp	120.701	0.718
chr1	74294201	74296201	2026	chr1	74379184	ENSMUST00000087225.5	Pnkd	5.9656	0.849
chr1	74320001	74322001	2014	chr1	74283091	ENSMUST00000006467.7	Arpc2	135.311	0.838
chr1	74320001	74322001	2018	chr1	74331254	ENSMUST00000006462.6	Aamp	120.701	0.792
chr1	74320001	74322001	2019	chr1	74331504	ENSMUST00000113805.1	Pnkd	53.6093	0.821
chr1	74320001	74322001	2023	chr1	74331628	ENSMUST00000138620.1	Pnkd	2.6362	0.838
chr1	74320001	74322001	2026	chr1	74379184	ENSMUST00000087225.5	Pnkd	5.9656	0.662
chr1	74320001	74322001	2034	chr1	74350789	ENSMUST00000154859.1	Tmbim1	0.81912	0.685
chr1	74320001	74322001	2042	chr1	74421777	ENSMUST00000027368.5	Slc11a1	0.166814	0.698
chr1	74320001	74322001	2063	chr1	74552634	ENSMUST00000137100.1	Rqcd1	1.08739	0.757
chr1	74320001	74322001	2118	chr1	74708324	ENSMUST00000141119.1	Ttll4	0.352723	0.642
chr1	74342201	74344201	1998	chr1	74171021	ENSMUST00000171899.1	Tns1	2.99233	0.752
chr1	74342201	74344201	2014	chr1	74283091	ENSMUST00000006467.7	Arpc2	135.311	0.649
chr1	74342201	74344201	2023	chr1	74331628	ENSMUST00000138620.1	Pnkd	2.6362	0.893
chr1	74342201	74344201	2024	chr1	74331629	ENSMUST00000087226.4	Pnkd	2.40774	0.751
chr1	74342201	74344201	2026	chr1	74379184	ENSMUST00000087225.5	Pnkd	5.9656	0.871
chr1	74342201	74344201	2027	chr1	74350979	ENSMUST00000016309.9	Tmbim1	16.3848	0.945
chr1	74342201	74344201	2034	chr1	74350789	ENSMUST00000154859.1	Tmbim1	0.81912	0.788
chr1	74342201	74344201	2036	chr1	74350694	ENSMUST00000141560.1	Tmbim1	0.384178	0.764
chr1	74342201	74344201	2050	chr1	74430174	ENSMUST00000134189.1	Slc11a1	0.181948	0.755
chr1	74342201	74344201	2052	chr1	74438083	ENSMUST00000027367.7	Ctdsp1	45.0601	0.793
chr1	74345001	74347001	2027	chr1	74350979	ENSMUST00000016309.9	Tmbim1	16.3848	0.996
chr1	74345001	74347001	2014	chr1	74283091	ENSMUST00000006467.7	Arpc2	135.311	0.678
chr1	74345001	74347001	2023	chr1	74331628	ENSMUST00000138620.1	Pnkd	2.6362	0.869
chr1	74345001	74347001	2024	chr1	74331629	ENSMUST00000087226.4	Pnkd	2.40774	0.748
chr1	74345001	74347001	2034	chr1	74350789	ENSMUST00000154859.1	Tmbim1	0.81912	0.824
chr1	74345001	74347001	2036	chr1	74350694	ENSMUST00000141560.1	Tmbim1	0.384178	0.851
chr1	74345001	74347001	2050	chr1	74430174	ENSMUST00000134189.1	Slc11a1	0.181948	0.652
chr1	74345001	74347001	2052	chr1	74438083	ENSMUST00000027367.7	Ctdsp1	45.0601	0.725
chr1	74380801	74382801	1998	chr1	74171021	ENSMUST00000171899.1	Tns1	2.99233	0.647
chr1	74380801	74382801	2023	chr1	74331628	ENSMUST00000138620.1	Pnkd	2.6362	0.82
chr1	74380801	74382801	2034	chr1	74350789	ENSMUST00000154859.1	Tmbim1	0.81912	0.715
chr1	74380801	74382801	2036	chr1	74350694	ENSMUST00000141560.1	Tmbim1	0.384178	0.696
chr1	74380801	74382801	2052	chr1	74438083	ENSMUST00000027367.7	Ctdsp1	45.0601	0.639
chr1	74380801	74382801	2226	chr1	75233040	ENSMUST00000116582.2	Dnajb2	0.258671	0.682
chr1	74432401	74434401	2036	chr1	74350694	ENSMUST00000141560.1	Tmbim1	0.384178	0.777
chr1	74432401	74434401	2050	chr1	74430174	ENSMUST00000134189.1	Slc11a1	0.181948	0.97
chr1	74432401	74434401	2054	chr1	74438736	ENSMUST00000152659.1	Ctdsp1	0.902796	0.886
chr1	74432401	74434401	2063	chr1	74552634	ENSMUST00000137100.1	Rqcd1	1.08739	0.668
chr1	74432401	74434401	2077	chr1	74590860	ENSMUST00000044260.4	Usp37	0.673646	0.75
chr1	74432401	74434401	2078	chr1	74634602	ENSMUST00000113737.1	Zfp142	0.279071	0.643
chr1	74432401	74434401	2081	chr1	74634538	ENSMUST00000165312.1	Zfp142	0.81539	0.766
chr1	74432401	74434401	2117	chr1	74708319	ENSMUST00000042125.8	Ttll4	6.96227	0.798
chr1	75288801	75290801	2077	chr1	74590860	ENSMUST00000044260.4	Usp37	0.673646	0.858
chr1	75288801	75290801	2142	chr1	74901508	ENSMUST00000160379.1	Cdk5r2	0.593822	0.696
chr1	75288801	75290801	2163	chr1	75015486	ENSMUST00000027347.4	Nhej1	0.203812	0.876
chr1	75288801	75290801	2178	chr1	75165229	ENSMUST00000027394.5	Zfand2b	2.57476	0.714
chr1	75288801	75290801	2216	chr1	75207423	ENSMUST00000144355.1	Stk16	15.9425	0.73
chr1	75288801	75290801	2232	chr1	75260783	ENSMUST00000027404.5	Ptprn	0.702532	0.826
chr1	75288801	75290801	2250	chr1	75378689	ENSMUST00000148515.1	Speg	0.989943	0.642
chr1	75288801	75290801	2257	chr1	75382087	ENSMUST00000132222.1	Speg	0.146342	0.71
chr1	75288801	75290801	2266	chr1	75432505	ENSMUST00000037796.7	Gmppa	9.45992	0.681
chr1	75288801	75290801	2269	chr1	75432536	ENSMUST00000145166.1	Gmppa	3.56843	0.681
chr1	75288801	75290801	2279	chr1	75447011	ENSMUST00000113577.1	Accn4	0.256608	0.729
chr1	75288801	75290801	2281	chr1	75447274	ENSMUST00000037708.9	Accn4	0.402134	0.67
chr1	75288801	75290801	2282	chr1	75475846	ENSMUST00000079205.7	Chpf	3.85461	0.846
chr1	75288801	75290801	2291	chr1	75502936	ENSMUST00000113567.2	Obsl1	3.86148	0.753
chr1	75288801	75290801	2292	chr1	75502932	ENSMUST00000064469.7	Obsl1	1.36923	0.794
chr1	75288801	75290801	2301	chr1	75502936	ENSMUST00000113565.2	Obsl1	23.7233	0.831
chr1	75340001	75342001	2097	chr1	74647951	ENSMUST00000113721.1	Rnf25	6.99286	0.636
chr1	75340001	75342001	2106	chr1	74648019	ENSMUST00000087183.4	Stk36	0.600945	0.843
chr1	75340001	75342001	2174	chr1	75165220	ENSMUST00000162768.1	Zfand2b	4.49566	0.686
chr1	75340001	75342001	2238	chr1	75314212	ENSMUST00000066668.7	Dnpep	7.59427	0.759
chr1	75340001	75342001	2239	chr1	75313568	ENSMUST00000171858.1	Dnpep	0.615425	0.7
chr1	75340001	75342001	2242	chr1	75356904	ENSMUST00000027409.9	Des	3.64108	0.725
chr1	75340001	75342001	2250	chr1	75378689	ENSMUST00000148515.1	Speg	0.989943	0.828
chr1	75340001	75342001	2258	chr1	75382185	ENSMUST00000137868.1	Speg	0.362691	0.735
chr1	75340001	75342001	2262	chr1	75397585	ENSMUST00000122266.1	Speg	0.357179	0.875
chr1	75340001	75342001	2266	chr1	75432505	ENSMUST00000037796.7	Gmppa	9.45992	0.769
chr1	75340001	75342001	2269	chr1	75432536	ENSMUST00000145166.1	Gmppa	3.56843	0.736
chr1	75340001	75342001	2273	chr1	75432559	ENSMUST00000140287.1	Gmppa	1.12903	0.698
chr1	75340001	75342001	2274	chr1	75432662	ENSMUST00000131545.1	Gmppa	0.185064	0.733
chr1	75340001	75342001	2282	chr1	75475846	ENSMUST00000079205.7	Chpf	3.85461	0.668
chr1	75340001	75342001	2291	chr1	75502936	ENSMUST00000113567.2	Obsl1	3.86148	0.831
chr1	75340001	75342001	2292	chr1	75502932	ENSMUST00000064469.7	Obsl1	1.36923	0.706
chr1	75340001	75342001	2301	chr1	75502936	ENSMUST00000113565.2	Obsl1	23.7233	0.8
chr1	75340001	75342001	2305	chr1	75476107	ENSMUST00000113575.2	Tmem198	0.600174	0.696
chr1	79707001	79709001	2393	chr1	79758344	ENSMUST00000097685.3	Wdfy1	1.23602	0.788
chr1	79747601	79749601	2391	chr1	79758344	ENSMUST00000113512.1	Wdfy1	0.661092	0.946
chr1	79747601	79749601	2388	chr1	79758344	ENSMUST00000113513.1	Wdfy1	0.661092	0.9
chr1	79747601	79749601	2389	chr1	79758344	ENSMUST00000113515.1	Wdfy1	0.661092	0.713
chr1	79747601	79749601	2390	chr1	79758344	ENSMUST00000113514.1	Wdfy1	0.661092	0.74
chr1	79747601	79749601	2393	chr1	79758344	ENSMUST00000097685.3	Wdfy1	1.23602	0.888
chr1	79747601	79749601	2398	chr1	79772718	ENSMUST00000143368.1	Wdfy1	0.33529	0.736
chr1	79747601	79749601	2409	chr1	80210519	ENSMUST00000058748.1	Fam124b	2.03064	0.638
chr1	79753001	79755001	2388	chr1	79758344	ENSMUST00000113513.1	Wdfy1	0.661092	0.809
chr1	79753001	79755001	2389	chr1	79758344	ENSMUST00000113515.1	Wdfy1	0.661092	0.67
chr1	79753001	79755001	2390	chr1	79758344	ENSMUST00000113514.1	Wdfy1	0.661092	0.84
chr1	79753001	79755001	2391	chr1	79758344	ENSMUST00000113512.1	Wdfy1	0.661092	0.632
chr1	79753001	79755001	2393	chr1	79758344	ENSMUST00000097685.3	Wdfy1	1.23602	0.815
chr1	79753001	79755001	2405	chr1	79855271	ENSMUST00000027467.4	Serpine2	8.81044	0.799
chr1	80213201	80215201	2409	chr1	80210519	ENSMUST00000058748.1	Fam124b	2.03064	0.927
chr1	82789601	82791601	2461	chr1	82721515	ENSMUST00000160786.1	Mff	3.64032	0.851
chr1	82789601	82791601	2465	chr1	82725901	ENSMUST00000159279.1	Mff	1.20425	0.656
chr1	82789601	82791601	2477	chr1	82836058	ENSMUST00000113443.1	Agfg1	4.66592	0.63
chr1	82789601	82791601	2479	chr1	82836058	ENSMUST00000063380.4	Agfg1	7.51151	0.638
chr1	82791801	82793801	2461	chr1	82721515	ENSMUST00000160786.1	Mff	3.64032	0.853
chr1	82791801	82793801	2462	chr1	82721523	ENSMUST00000162003.1	Mff	0.817924	0.671
chr1	82791801	82793801	2477	chr1	82836058	ENSMUST00000113443.1	Agfg1	4.66592	0.805
chr1	82791801	82793801	2479	chr1	82836058	ENSMUST00000063380.4	Agfg1	7.51151	0.767
chr1	82859401	82861401	2479	chr1	82836058	ENSMUST00000063380.4	Agfg1	7.51151	0.956
chr1	82859401	82861401	2478	chr1	82836058	ENSMUST00000113444.1	Agfg1	22.01	0.644
chr1	82968001	82970001	2437	chr1	82287991	ENSMUST00000069799.2	Irs1	0.543233	0.656
chr1	82968001	82970001	2465	chr1	82725901	ENSMUST00000159279.1	Mff	1.20425	0.665
chr1	82970401	82972401	2465	chr1	82725901	ENSMUST00000159279.1	Mff	1.20425	0.704
chr1	82970401	82972401	2479	chr1	82836058	ENSMUST00000063380.4	Agfg1	7.51151	0.633
chr1	87583001	87585001	2599	chr1	87497278	ENSMUST00000080204.4	Sp140	1.48747	0.899
chr1	87583001	87585001	2644	chr1	87691938	ENSMUST00000082149.4	Cab39	0.548426	0.679
chr1	88165201	88167201	2685	chr1	88051373	ENSMUST00000113309.2	Armc9	0.120847	0.675
chr1	88165201	88167201	2698	chr1	88199796	ENSMUST00000113306.2	B3gnt7	2.29748	0.66
chr1	88165201	88167201	2701	chr1	88256030	ENSMUST00000027438.6	Ncl	126.632	0.766
chr1	88302001	88304001	2701	chr1	88256030	ENSMUST00000027438.6	Ncl	126.632	0.635
chr1	88330401	88332401	2687	chr1	88051390	ENSMUST00000131412.1	Armc9	2.03762	0.877
chr1	88330401	88332401	2714	chr1	88423311	ENSMUST00000045897.8	Ptma	2533.07	0.641
chr1	88330401	88332401	2721	chr1	88479479	ENSMUST00000121534.1	Cops7b	2.11008	0.859
chr1	88330401	88332401	2723	chr1	88479513	ENSMUST00000149542.1	Cops7b	0.12151	0.876
chr1	88339201	88341201	2698	chr1	88199796	ENSMUST00000113306.2	B3gnt7	2.29748	0.649
chr1	88339201	88341201	2714	chr1	88423311	ENSMUST00000045897.8	Ptma	2533.07	0.663
chr1	88339201	88341201	2727	chr1	88493315	ENSMUST00000127219.1	Cops7b	0.179385	0.799
chr1	88360201	88362201	2795	chr1	89321771	ENSMUST00000097662.3	Gigyf2	3.05	0.937
chr1	88360201	88362201	2588	chr1	87495392	ENSMUST00000093508.6	Sp110	0.438688	0.799
chr1	88360201	88362201	2677	chr1	88030212	ENSMUST00000135197.1	Psmd1	0.744467	0.726
chr1	88360201	88362201	2701	chr1	88256030	ENSMUST00000027438.6	Ncl	126.632	0.88
chr1	88360201	88362201	2714	chr1	88423311	ENSMUST00000045897.8	Ptma	2533.07	0.895
chr1	88360201	88362201	2716	chr1	88479122	ENSMUST00000027444.8	Pde6d	50.7098	0.812
chr1	88360201	88362201	2724	chr1	88483675	ENSMUST00000027446.4	Cops7b	14.8214	0.742
chr1	88360201	88362201	2730	chr1	88567147	ENSMUST00000027449.3	Nppc	0.128965	0.648
chr1	88360201	88362201	2732	chr1	88600379	ENSMUST00000065694.6	Dis3l2	8.91241	0.655
chr1	88360201	88362201	2758	chr1	89110489	ENSMUST00000113233.1	Eif4e2	1.05382	0.816
chr1	88399401	88401401	2701	chr1	88256030	ENSMUST00000027438.6	Ncl	126.632	0.729
chr1	88399401	88401401	2721	chr1	88479479	ENSMUST00000121534.1	Cops7b	2.11008	0.666
chr1	88399401	88401401	2733	chr1	88600379	ENSMUST00000168237.1	Dis3l2	0.806708	0.647
chr1	88425201	88427201	2727	chr1	88493315	ENSMUST00000127219.1	Cops7b	0.179385	0.95
chr1	88425201	88427201	2714	chr1	88423311	ENSMUST00000045897.8	Ptma	2533.07	0.7
chr1	88754801	88756801	2721	chr1	88479479	ENSMUST00000121534.1	Cops7b	2.11008	0.698
chr1	88754801	88756801	2805	chr1	89406937	ENSMUST00000027477.8	Ngef	0.10322	0.739
chr1	89556201	89558201	2789	chr1	89300301	ENSMUST00000172736.1	Gigyf2	0.917817	0.683
chr1	89556201	89558201	2795	chr1	89321771	ENSMUST00000097662.3	Gigyf2	3.05	0.667
chr1	89556201	89558201	2829	chr1	89572814	ENSMUST00000167032.1	Inpp5d	1.35974	0.64
chr1	89556201	89558201	2837	chr1	89652651	ENSMUST00000113186.1	Atg16l1	7.41702	0.693
chr1	89773201	89775201	2821	chr1	89516887	ENSMUST00000169754.1	Inpp5d	4.81428	0.716
chr1	89773201	89775201	2823	chr1	89516937	ENSMUST00000042275.8	Inpp5d	1.67727	0.882
chr1	89773201	89775201	2859	chr1	89749862	ENSMUST00000027517.7	Dgkd	11.1076	0.694
chr1	89773201	89775201	2876	chr1	89991639	ENSMUST00000058237.7	Ugt1a7c	0.195442	0.813
chr1	90156001	90158001	2911	chr1	90154333	ENSMUST00000135948.1	Heatr7b1	0.115438	0.87
chr1	90156001	90158001	2914	chr1	90174208	ENSMUST00000054674.8	Hjurp	30.5525	0.754
chr1	90156001	90158001	2915	chr1	90174132	ENSMUST00000065420.5	Hjurp	1.26855	0.685
chr1	90156001	90158001	2917	chr1	90174154	ENSMUST00000168927.1	Hjurp	14.275	0.774
chr1	90169201	90171201	2793	chr1	89303954	ENSMUST00000173636.1	Gigyf2	0.208839	0.649
chr1	90169201	90171201	2903	chr1	90115159	ENSMUST00000173165.1	RP23-324B17.1	0.115742	0.67
chr1	90169201	90171201	2911	chr1	90154333	ENSMUST00000135948.1	Heatr7b1	0.115438	0.724
chr1	90169201	90171201	2912	chr1	90174089	ENSMUST00000100097.3	Hjurp	2.49998	0.993
chr1	90169201	90171201	2914	chr1	90174208	ENSMUST00000054674.8	Hjurp	30.5525	0.907
chr1	90169201	90171201	2915	chr1	90174132	ENSMUST00000065420.5	Hjurp	1.26855	0.941
chr1	90169201	90171201	2916	chr1	90174081	ENSMUST00000147393.1	Hjurp	0.126547	0.756
chr1	90169201	90171201	2917	chr1	90174154	ENSMUST00000168927.1	Hjurp	14.275	0.971
chr1	90371001	90373001	2916	chr1	90174081	ENSMUST00000147393.1	Hjurp	0.126547	0.635
chr1	90561001	90563001	2935	chr1	90598796	ENSMUST00000159814.1	Arl4c	14.6595	0.811
chr1	90938001	90940001	2937	chr1	90966990	ENSMUST00000066279.4	Sh3bp4	12.1424	0.686
chr1	90985001	90987001	2937	chr1	90966990	ENSMUST00000066279.4	Sh3bp4	12.1424	0.873
chr1	90985001	90987001	2941	chr1	91351386	ENSMUST00000027521.8	Agap1	3.52956	0.747
chr1	90989001	90991001	2937	chr1	90966990	ENSMUST00000066279.4	Sh3bp4	12.1424	0.919
chr1	90999601	91001601	2937	chr1	90966990	ENSMUST00000066279.4	Sh3bp4	12.1424	0.895
chr1	91013001	91015001	2937	chr1	90966990	ENSMUST00000066279.4	Sh3bp4	12.1424	0.896
chr1	91028001	91030001	2937	chr1	90966990	ENSMUST00000066279.4	Sh3bp4	12.1424	0.726
chr1	91078601	91080601	2937	chr1	90966990	ENSMUST00000066279.4	Sh3bp4	12.1424	0.691
chr1	91217401	91219401	2939	chr1	91351381	ENSMUST00000074945.4	Agap1	0.711516	0.707
chr1	91358201	91360201	2941	chr1	91351386	ENSMUST00000027521.8	Agap1	3.52956	0.952
chr1	91358201	91360201	2939	chr1	91351381	ENSMUST00000074945.4	Agap1	0.711516	0.742
chr1	91420001	91422001	2960	chr1	92100555	ENSMUST00000065587.4	Cxcr7	5.30847	0.755
chr1	91443201	91445201	2960	chr1	92100555	ENSMUST00000065587.4	Cxcr7	5.30847	0.79
chr1	91539801	91541801	2941	chr1	91351386	ENSMUST00000027521.8	Agap1	3.52956	0.702
chr1	91625801	91627801	2941	chr1	91351386	ENSMUST00000027521.8	Agap1	3.52956	0.65
chr1	91638401	91640401	2960	chr1	92100555	ENSMUST00000065587.4	Cxcr7	5.30847	0.664
chr1	91775601	91777601	2937	chr1	90966990	ENSMUST00000066279.4	Sh3bp4	12.1424	0.742
chr1	92185001	92187001	2960	chr1	92100555	ENSMUST00000065587.4	Cxcr7	5.30847	0.726
chr1	92553001	92555001	2967	chr1	92740529	ENSMUST00000097653.3	Col6a3	0.320116	0.84
chr1	92553001	92555001	2970	chr1	92669790	ENSMUST00000150769.1	Col6a3	0.125704	0.828
chr1	92666601	92668601	2968	chr1	92675846	ENSMUST00000165484.1	Col6a3	1.33028	0.643
chr1	92666601	92668601	2969	chr1	92740351	ENSMUST00000056925.8	Col6a3	0.437052	0.797
chr1	92666601	92668601	2971	chr1	92699098	ENSMUST00000165604.1	Col6a3	0.332047	0.695
chr1	92908201	92910201	2960	chr1	92100555	ENSMUST00000065587.4	Cxcr7	5.30847	0.672
chr1	92908201	92910201	2983	chr1	92866238	ENSMUST00000027529.5	Rab17	0.120674	0.685
chr1	92920001	92922001	2991	chr1	92950021	ENSMUST00000068167.5	Lrrfip1	0.369573	0.911
chr1	92920001	92922001	2968	chr1	92675846	ENSMUST00000165484.1	Col6a3	1.33028	0.836
chr1	92920001	92922001	2970	chr1	92669790	ENSMUST00000150769.1	Col6a3	0.125704	0.668
chr1	92920001	92922001	3003	chr1	93147143	ENSMUST00000171112.1	Ube2f	8.75241	0.766
chr1	92951201	92953201	2987	chr1	92866221	ENSMUST00000130042.1	Rab17	0.159143	0.916
chr1	92951201	92953201	2983	chr1	92866238	ENSMUST00000027529.5	Rab17	0.120674	0.806
chr1	92951201	92953201	2989	chr1	92895304	ENSMUST00000068116.6	Lrrfip1	14.1521	0.818
chr1	92953001	92955001	2971	chr1	92699098	ENSMUST00000165604.1	Col6a3	0.332047	0.684
chr1	92953001	92955001	2983	chr1	92866238	ENSMUST00000027529.5	Rab17	0.120674	0.639
chr1	92953001	92955001	2990	chr1	92950021	ENSMUST00000097649.3	Lrrfip1	6.09986	0.842
chr1	92953001	92955001	2991	chr1	92950021	ENSMUST00000068167.5	Lrrfip1	0.369573	0.946
chr1	92956601	92958601	2967	chr1	92740529	ENSMUST00000097653.3	Col6a3	0.320116	0.931
chr1	92956601	92958601	2968	chr1	92675846	ENSMUST00000165484.1	Col6a3	1.33028	0.699
chr1	92956601	92958601	2983	chr1	92866238	ENSMUST00000027529.5	Rab17	0.120674	0.82
chr1	92956601	92958601	2987	chr1	92866221	ENSMUST00000130042.1	Rab17	0.159143	0.743
chr1	92956601	92958601	2990	chr1	92950021	ENSMUST00000097649.3	Lrrfip1	6.09986	0.807
chr1	92956601	92958601	2991	chr1	92950021	ENSMUST00000068167.5	Lrrfip1	0.369573	0.715
chr1	92956601	92958601	3010	chr1	93194915	ENSMUST00000027532.6	Scly	9.42058	0.701
chr1	92956601	92958601	3047	chr1	93698038	ENSMUST00000007949.3	Twist2	10.0384	0.786
chr1	92985001	92987001	2991	chr1	92950021	ENSMUST00000068167.5	Lrrfip1	0.369573	0.904
chr1	92985001	92987001	2967	chr1	92740529	ENSMUST00000097653.3	Col6a3	0.320116	0.708
chr1	92985001	92987001	2969	chr1	92740351	ENSMUST00000056925.8	Col6a3	0.437052	0.767
chr1	92985001	92987001	2990	chr1	92950021	ENSMUST00000097649.3	Lrrfip1	6.09986	0.77
chr1	92985001	92987001	2999	chr1	93076399	ENSMUST00000097648.4	Ramp1	0.171106	0.663
chr1	92988201	92990201	2969	chr1	92740351	ENSMUST00000056925.8	Col6a3	0.437052	0.722
chr1	92988201	92990201	2999	chr1	93076399	ENSMUST00000097648.4	Ramp1	0.171106	0.698
chr1	93350601	93352601	3042	chr1	93437142	ENSMUST00000027538.7	Asb1	0.958682	0.928
chr1	93350601	93352601	3000	chr1	93146888	ENSMUST00000059743.5	Ube2f	23.7094	0.72
chr1	93350601	93352601	3031	chr1	93309799	ENSMUST00000086851.1	Hes6	28.9132	0.781
chr1	93350601	93352601	3035	chr1	93355905	ENSMUST00000069620.7	Per2	0.364405	0.82
chr1	93350601	93352601	3037	chr1	93355907	ENSMUST00000164778.1	Per2	0.163441	0.82
chr1	93351601	93353601	3017	chr1	93195004	ENSMUST00000142802.1	Scly	0.133783	0.658
chr1	93351601	93353601	3025	chr1	93263007	ENSMUST00000086861.5	Fam132b	0.371392	0.728
chr1	93351601	93353601	3035	chr1	93355905	ENSMUST00000069620.7	Per2	0.364405	0.976
chr1	93351601	93353601	3037	chr1	93355907	ENSMUST00000164778.1	Per2	0.163441	0.976
chr1	93351601	93353601	3041	chr1	93437142	ENSMUST00000164117.1	Asb1	0.820664	0.9
chr1	93861401	93863401	3017	chr1	93195004	ENSMUST00000142802.1	Scly	0.133783	0.655
chr1	95576001	95578001	3166	chr1	95532299	ENSMUST00000027498.7	Stk25	91.1784	0.945
chr1	95576001	95578001	3169	chr1	95532056	ENSMUST00000133769.1	Stk25	4.76592	0.647
chr1	95576001	95578001	3172	chr1	95582271	ENSMUST00000027499.6	Bok	106.311	0.922
chr1	95583801	95585801	3182	chr1	95698511	ENSMUST00000027503.7	Dtymk	95.3812	0.701
chr1	95589801	95591801	3169	chr1	95532056	ENSMUST00000133769.1	Stk25	4.76592	0.774
chr1	95589801	95591801	3172	chr1	95582271	ENSMUST00000027499.6	Bok	106.311	0.659
chr1	95589801	95591801	3176	chr1	95648077	ENSMUST00000149436.1	Atg4b	6.75649	0.707
chr1	95593401	95595401	3157	chr1	95376050	ENSMUST00000150931.1	2019-09-02	0.261157	0.815
chr1	95593401	95595401	3149	chr1	95375570	ENSMUST00000172165.1	2019-09-02	43.2902	0.754
chr1	95593401	95595401	3172	chr1	95582271	ENSMUST00000027499.6	Bok	106.311	0.743
chr1	95593401	95595401	3174	chr1	95651415	ENSMUST00000112905.2	Thap4	22.7748	0.671
chr1	95608001	95610001	3182	chr1	95698511	ENSMUST00000027503.7	Dtymk	95.3812	0.642
chr1	95608001	95610001	3183	chr1	95695578	ENSMUST00000112893.1	Dtymk	2.60075	0.735
chr1	95608001	95610001	3187	chr1	95700542	ENSMUST00000027505.6	Ing5	5.95785	0.675
chr1	99552801	99554801	3238	chr1	99558651	ENSMUST00000149927.1	D1Ertd622e	0.77999	0.993
chr1	99552801	99554801	3239	chr1	99558651	ENSMUST00000053033.7	D1Ertd622e	8.22533	0.989
chr1	99552801	99554801	3246	chr1	99658115	ENSMUST00000171129.1	Ppip5k2	1.46317	0.71
chr1	99555601	99557601	3251	chr1	99666756	ENSMUST00000112842.1	Gin1	0.871601	0.832
chr1	99555601	99557601	3245	chr1	99666988	ENSMUST00000112845.1	Ppip5k2	1.57919	0.633
chr1	99555601	99557601	3249	chr1	99666749	ENSMUST00000112844.3	Gin1	1.81919	0.751
chr1	107891201	107893201	3329	chr1	107886983	ENSMUST00000119166.1	Zcchc2	1.30613	0.813
chr1	108094001	108096001	3335	chr1	108068329	ENSMUST00000061047.6	Phlpp1	3.01848	0.887
chr1	108445801	108447801	3348	chr1	108679371	ENSMUST00000147705.1	Vps4b	12.0572	0.638
chr1	108525201	108527201	3335	chr1	108068329	ENSMUST00000061047.6	Phlpp1	3.01848	0.732
chr1	120943601	120945601	3456	chr1	120950196	ENSMUST00000062483.8	Gli2	1.27403	0.967
chr1	120943601	120945601	3440	chr1	120218431	ENSMUST00000112688.3	Mki67ip	0.566973	0.643
chr1	120943601	120945601	3443	chr1	120285635	ENSMUST00000165223.1	Clasp1	8.6508	0.653
chr1	120943601	120945601	3464	chr1	120879165	ENSMUST00000159678.1	Gli2	0.162943	0.899
chr1	121383801	121385801	3468	chr1	121401371	ENSMUST00000004565.8	Ralb	175.841	0.649
chr1	121388201	121390201	3468	chr1	121401371	ENSMUST00000004565.8	Ralb	175.841	0.949
chr1	121398001	121400001	3476	chr1	121545577	ENSMUST00000027632.7	Epb4.1l5	0.326717	0.732
chr1	121764001	121766001	3488	chr1	121733576	ENSMUST00000163621.1	Ptpn4	0.229706	0.892
chr1	121781401	121783401	3488	chr1	121733576	ENSMUST00000163621.1	Ptpn4	0.229706	0.694
chr1	121951601	121953601	3502	chr1	121970651	ENSMUST00000056089.7	Tmem37	7.68278	0.931
chr1	128357801	128359801	3601	chr1	128634779	ENSMUST00000160693.1	Nckap5	0.198456	0.845
chr1	129102601	129104601	3608	chr1	129203339	ENSMUST00000171405.1	Mgat5	1.67459	0.76
chr1	129126001	129128001	3606	chr1	129101563	ENSMUST00000038361.4	Mgat5	1.82648	0.8
chr1	129127801	129129801	3606	chr1	129101563	ENSMUST00000038361.4	Mgat5	1.82648	0.765
chr1	129138401	129140401	3608	chr1	129203339	ENSMUST00000171405.1	Mgat5	1.67459	0.762
chr1	129217801	129219801	3625	chr1	129693148	ENSMUST00000153359.1	Ccnt2	1.54505	0.823
chr1	129217801	129219801	3608	chr1	129203339	ENSMUST00000171405.1	Mgat5	1.67459	0.752
chr1	129240601	129242601	3608	chr1	129203339	ENSMUST00000171405.1	Mgat5	1.67459	0.685
chr1	132269201	132271201	3691	chr1	132359321	ENSMUST00000027650.6	Cd55	2.09705	0.783
chr1	132269201	132271201	3693	chr1	132348993	ENSMUST00000140400.1	Cd55	0.47471	0.79
chr1	132404201	132406201	3693	chr1	132348993	ENSMUST00000140400.1	Cd55	0.47471	0.734
chr1	132636201	132638201	3708	chr1	132625830	ENSMUST00000171479.1	Pfkfb2	0.127242	0.694
chr1	132636201	132638201	3709	chr1	132612311	ENSMUST00000066863.6	Pfkfb2	0.104754	0.873
chr1	132636201	132638201	3717	chr1	132628553	ENSMUST00000039323.6	AA986860	0.275873	0.774
chr1	132958001	132960001	3747	chr1	132994144	ENSMUST00000016672.3	Mapkapk2	55.1538	0.756
chr1	132958001	132960001	3777	chr1	133229647	ENSMUST00000027683.8	Srgap2	1.18023	0.8
chr1	132979401	132981401	3757	chr1	133049758	ENSMUST00000068791.4	Eif2d	1.01045	0.883
chr1	132979401	132981401	3747	chr1	132994144	ENSMUST00000016672.3	Mapkapk2	55.1538	0.813
chr1	132979401	132981401	3777	chr1	133229647	ENSMUST00000027683.8	Srgap2	1.18023	0.632
chr1	132979401	132981401	3797	chr1	133693958	ENSMUST00000112393.2	Pm20d1	0.141741	0.657
chr1	133068401	133070401	3753	chr1	133049758	ENSMUST00000112446.2	Eif2d	0.683289	0.851
chr1	133068401	133070401	3754	chr1	133049758	ENSMUST00000068805.7	Eif2d	23.9018	0.929
chr1	133324001	133326001	3757	chr1	133049758	ENSMUST00000068791.4	Eif2d	1.01045	0.873
chr1	133324001	133326001	3769	chr1	133176183	ENSMUST00000062108.3	Ikbke	0.323219	0.665
chr1	133324001	133326001	3797	chr1	133693958	ENSMUST00000112393.2	Pm20d1	0.141741	0.857
chr1	133373801	133375801	3776	chr1	133423938	ENSMUST00000097588.2	Srgap2	9.16959	0.776
chr1	133373801	133375801	3780	chr1	133424480	ENSMUST00000068613.4	Fam72a	3.08627	0.728
chr1	133373801	133375801	3805	chr1	133724554	ENSMUST00000086559.6	Slc41a1	7.75885	0.66
chr1	133373801	133375801	3807	chr1	133763801	ENSMUST00000112386.1	Rab7l1	3.99853	0.797
chr1	133378401	133380401	3776	chr1	133423938	ENSMUST00000097588.2	Srgap2	9.16959	0.761
chr1	133378401	133380401	3777	chr1	133229647	ENSMUST00000027683.8	Srgap2	1.18023	0.803
chr1	133378401	133380401	3780	chr1	133424480	ENSMUST00000068613.4	Fam72a	3.08627	0.671
chr1	133378401	133380401	3807	chr1	133763801	ENSMUST00000112386.1	Rab7l1	3.99853	0.711
chr1	133411001	133413001	3776	chr1	133423938	ENSMUST00000097588.2	Srgap2	9.16959	0.988
chr1	133411001	133413001	3753	chr1	133049758	ENSMUST00000112446.2	Eif2d	0.683289	0.808
chr1	133411001	133413001	3769	chr1	133176183	ENSMUST00000062108.3	Ikbke	0.323219	0.702
chr1	133419401	133421401	3776	chr1	133423938	ENSMUST00000097588.2	Srgap2	9.16959	0.926
chr1	133419401	133421401	3780	chr1	133424480	ENSMUST00000068613.4	Fam72a	3.08627	0.926
chr1	133419401	133421401	3829	chr1	133964403	ENSMUST00000160656.1	Mfsd4	1.73253	0.692
chr1	133419401	133421401	3859	chr1	134287858	ENSMUST00000045473.9	Tmcc2	7.93602	0.786
chr1	133899001	133901001	3817	chr1	133904453	ENSMUST00000027696.3	Elk4	0.199095	0.98
chr1	133899001	133901001	3815	chr1	133904184	ENSMUST00000086556.5	Elk4	0.981539	0.948
chr1	133899001	133901001	3829	chr1	133964403	ENSMUST00000160656.1	Mfsd4	1.73253	0.865
chr1	133899001	133901001	3842	chr1	134036182	ENSMUST00000112362.2	Cdk18	0.139003	0.767
chr1	133935401	133937401	3797	chr1	133693958	ENSMUST00000112393.2	Pm20d1	0.141741	0.734
chr1	133935401	133937401	3828	chr1	133964542	ENSMUST00000112370.2	Mfsd4	0.222852	0.653
chr1	133935401	133937401	3829	chr1	133964403	ENSMUST00000160656.1	Mfsd4	1.73253	0.808
chr1	133935401	133937401	3842	chr1	134036182	ENSMUST00000112362.2	Cdk18	0.139003	0.63
chr1	133935401	133937401	3853	chr1	134212703	ENSMUST00000072177.7	Nuak2	0.432831	0.784
chr1	134024201	134026201	3828	chr1	133964542	ENSMUST00000112370.2	Mfsd4	0.222852	0.749
chr1	134024201	134026201	3841	chr1	134036262	ENSMUST00000027697.5	Cdk18	2.07882	0.913
chr1	134024201	134026201	3842	chr1	134036182	ENSMUST00000112362.2	Cdk18	0.139003	0.815
chr1	134024201	134026201	3868	chr1	134314030	ENSMUST00000045110.7	Dstyk	2.7658	0.684
chr1	134046401	134048401	3769	chr1	133176183	ENSMUST00000062108.3	Ikbke	0.323219	0.67
chr1	134046401	134048401	3841	chr1	134036262	ENSMUST00000027697.5	Cdk18	2.07882	0.672
chr1	134046401	134048401	3868	chr1	134314030	ENSMUST00000045110.7	Dstyk	2.7658	0.673
chr1	134237801	134239801	3815	chr1	133904184	ENSMUST00000086556.5	Elk4	0.981539	0.633
chr1	134237801	134239801	3853	chr1	134212703	ENSMUST00000072177.7	Nuak2	0.432831	0.718
chr1	134237801	134239801	3861	chr1	134264464	ENSMUST00000142609.1	Tmcc2	0.980419	0.745
chr1	134948601	134950601	3887	chr1	134921925	ENSMUST00000112313.1	Mdm4	3.27993	0.814
chr1	134948601	134950601	3895	chr1	134942589	ENSMUST00000077730.5	Pik3c2b	7.04247	0.857
chr1	134948601	134950601	3903	chr1	135142674	ENSMUST00000038295.8	Plekha6	0.171178	0.8
chr1	134955601	134957601	3887	chr1	134921925	ENSMUST00000112313.1	Mdm4	3.27993	0.767
chr1	134955601	134957601	3890	chr1	134921943	ENSMUST00000067398.6	Mdm4	2.53801	0.813
chr1	134955601	134957601	3895	chr1	134942589	ENSMUST00000077730.5	Pik3c2b	7.04247	0.935
chr1	134955601	134957601	3896	chr1	135027720	ENSMUST00000052529.3	Ppp1r15b	14.8371	0.646
chr1	134962801	134964801	3881	chr1	134638374	ENSMUST00000163770.1	Nfasc	0.145477	0.643
chr1	134962801	134964801	3885	chr1	134776850	ENSMUST00000027706.3	Lrrn2	0.832238	0.765
chr1	134962801	134964801	3890	chr1	134921943	ENSMUST00000067398.6	Mdm4	2.53801	0.722
chr1	134962801	134964801	3895	chr1	134942589	ENSMUST00000077730.5	Pik3c2b	7.04247	0.807
chr1	134962801	134964801	3914	chr1	135260149	ENSMUST00000135222.2	Etnk2	0.343766	0.799
chr1	134962801	134964801	3945	chr1	135650258	ENSMUST00000125659.1	Atp2b4	0.188976	0.712
chr1	134965001	134967001	3887	chr1	134921925	ENSMUST00000112313.1	Mdm4	3.27993	0.921
chr1	134965001	134967001	3885	chr1	134776850	ENSMUST00000027706.3	Lrrn2	0.832238	0.637
chr1	134965001	134967001	3890	chr1	134921943	ENSMUST00000067398.6	Mdm4	2.53801	0.784
chr1	134965001	134967001	3895	chr1	134942589	ENSMUST00000077730.5	Pik3c2b	7.04247	0.71
chr1	134965001	134967001	3903	chr1	135142674	ENSMUST00000038295.8	Plekha6	0.171178	0.666
chr1	134968201	134970201	3887	chr1	134921925	ENSMUST00000112313.1	Mdm4	3.27993	0.836
chr1	134968201	134970201	3890	chr1	134921943	ENSMUST00000067398.6	Mdm4	2.53801	0.648
chr1	134968201	134970201	3895	chr1	134942589	ENSMUST00000077730.5	Pik3c2b	7.04247	0.698
chr1	134970001	134972001	3887	chr1	134921925	ENSMUST00000112313.1	Mdm4	3.27993	0.644
chr1	134970001	134972001	3890	chr1	134921943	ENSMUST00000067398.6	Mdm4	2.53801	0.883
chr1	134970001	134972001	3895	chr1	134942589	ENSMUST00000077730.5	Pik3c2b	7.04247	0.855
chr1	134970001	134972001	3908	chr1	135218452	ENSMUST00000007433.4	Kiss1	0.129143	0.692
chr1	134973601	134975601	3895	chr1	134942589	ENSMUST00000077730.5	Pik3c2b	7.04247	0.862
chr1	134973601	134975601	3898	chr1	135027921	ENSMUST00000122956.1	Ppp1r15b	7.71532	0.744
chr1	134973601	134975601	3908	chr1	135218452	ENSMUST00000007433.4	Kiss1	0.129143	0.638
chr1	134979201	134981201	3895	chr1	134942589	ENSMUST00000077730.5	Pik3c2b	7.04247	0.856
chr1	134979201	134981201	3896	chr1	135027720	ENSMUST00000052529.3	Ppp1r15b	14.8371	0.766
chr1	134979201	134981201	3899	chr1	135028324	ENSMUST00000165011.1	Ppp1r15b	1.94066	0.63
chr1	134979201	134981201	3914	chr1	135260149	ENSMUST00000135222.2	Etnk2	0.343766	0.867
chr1	135030601	135032601	3885	chr1	134776850	ENSMUST00000027706.3	Lrrn2	0.832238	0.682
chr1	135030601	135032601	3896	chr1	135027720	ENSMUST00000052529.3	Ppp1r15b	14.8371	0.96
chr1	135030601	135032601	3898	chr1	135027921	ENSMUST00000122956.1	Ppp1r15b	7.71532	0.804
chr1	135030601	135032601	3899	chr1	135028324	ENSMUST00000165011.1	Ppp1r15b	1.94066	0.917
chr1	135302401	135304401	3921	chr1	135320954	ENSMUST00000153799.1	Sox13	16.2703	0.921
chr1	135304201	135306201	3921	chr1	135320954	ENSMUST00000153799.1	Sox13	16.2703	0.791
chr1	135305601	135307601	3919	chr1	135289795	ENSMUST00000144386.1	Sox13	6.53845	0.9
chr1	135305601	135307601	3898	chr1	135027921	ENSMUST00000122956.1	Ppp1r15b	7.71532	0.779
chr1	135305601	135307601	3921	chr1	135320954	ENSMUST00000153799.1	Sox13	16.2703	0.842
chr1	135305601	135307601	3937	chr1	135557957	ENSMUST00000027736.6	Zc3h11a	24.8896	0.691
chr1	135305601	135307601	3938	chr1	135586593	ENSMUST00000063620.7	Lax1	0.141463	0.762
chr1	135305601	135307601	3940	chr1	135586685	ENSMUST00000169295.1	Lax1	0.164413	0.678
chr1	135309001	135311001	3890	chr1	134921943	ENSMUST00000067398.6	Mdm4	2.53801	0.705
chr1	135309001	135311001	3899	chr1	135028324	ENSMUST00000165011.1	Ppp1r15b	1.94066	0.8
chr1	135309001	135311001	3919	chr1	135289795	ENSMUST00000144386.1	Sox13	6.53845	0.704
chr1	135309001	135311001	3940	chr1	135586685	ENSMUST00000169295.1	Lax1	0.164413	0.782
chr1	135313801	135315801	3921	chr1	135320954	ENSMUST00000153799.1	Sox13	16.2703	0.872
chr1	135313801	135315801	3890	chr1	134921943	ENSMUST00000067398.6	Mdm4	2.53801	0.796
chr1	135313801	135315801	3895	chr1	134942589	ENSMUST00000077730.5	Pik3c2b	7.04247	0.774
chr1	135313801	135315801	3914	chr1	135260149	ENSMUST00000135222.2	Etnk2	0.343766	0.827
chr1	135313801	135315801	3919	chr1	135289795	ENSMUST00000144386.1	Sox13	6.53845	0.803
chr1	135330201	135332201	3921	chr1	135320954	ENSMUST00000153799.1	Sox13	16.2703	0.924
chr1	135330201	135332201	3895	chr1	134942589	ENSMUST00000077730.5	Pik3c2b	7.04247	0.815
chr1	135343801	135345801	3921	chr1	135320954	ENSMUST00000153799.1	Sox13	16.2703	0.725
chr1	135347601	135349601	3914	chr1	135260149	ENSMUST00000135222.2	Etnk2	0.343766	0.726
chr1	135347601	135349601	3919	chr1	135289795	ENSMUST00000144386.1	Sox13	6.53845	0.753
chr1	135347601	135349601	3921	chr1	135320954	ENSMUST00000153799.1	Sox13	16.2703	0.682
chr1	135347601	135349601	3928	chr1	135506809	ENSMUST00000166291.1	Snrpe	5.4593	0.736
chr1	135382201	135384201	3945	chr1	135650258	ENSMUST00000125659.1	Atp2b4	0.188976	0.836
chr1	135382201	135384201	3890	chr1	134921943	ENSMUST00000067398.6	Mdm4	2.53801	0.783
chr1	135382201	135384201	3919	chr1	135289795	ENSMUST00000144386.1	Sox13	6.53845	0.739
chr1	135388201	135390201	3881	chr1	134638374	ENSMUST00000163770.1	Nfasc	0.145477	0.642
chr1	135388201	135390201	3890	chr1	134921943	ENSMUST00000067398.6	Mdm4	2.53801	0.719
chr1	135388201	135390201	3895	chr1	134942589	ENSMUST00000077730.5	Pik3c2b	7.04247	0.664
chr1	135388201	135390201	3940	chr1	135586685	ENSMUST00000169295.1	Lax1	0.164413	0.66
chr1	135444801	135446801	3928	chr1	135506809	ENSMUST00000166291.1	Snrpe	5.4593	0.817
chr1	135590201	135592201	3927	chr1	135506868	ENSMUST00000166915.1	Snrpe	626.476	0.634
chr1	135590201	135592201	3937	chr1	135557957	ENSMUST00000027736.6	Zc3h11a	24.8896	0.727
chr1	135590201	135592201	3938	chr1	135586593	ENSMUST00000063620.7	Lax1	0.141463	0.803
chr1	135590201	135592201	3940	chr1	135586685	ENSMUST00000169295.1	Lax1	0.164413	0.703
chr1	135590201	135592201	3943	chr1	135697618	ENSMUST00000143567.1	Atp2b4	4.86988	0.782
chr1	135667601	135669601	3933	chr1	135506792	ENSMUST00000164574.1	Snrpe	1.57417	0.734
chr1	135667601	135669601	3943	chr1	135697618	ENSMUST00000143567.1	Atp2b4	4.86988	0.837
chr1	135667601	135669601	3945	chr1	135650258	ENSMUST00000125659.1	Atp2b4	0.188976	0.681
chr1	135667601	135669601	4038	chr1	136518457	ENSMUST00000133725.1	Kdm5b	1.049	0.773
chr1	135684201	135686201	3943	chr1	135697618	ENSMUST00000143567.1	Atp2b4	4.86988	0.971
chr1	135684201	135686201	3908	chr1	135218452	ENSMUST00000007433.4	Kiss1	0.129143	0.86
chr1	135684201	135686201	3930	chr1	135506826	ENSMUST00000164096.1	Snrpe	0.152267	0.693
chr1	135684201	135686201	3938	chr1	135586593	ENSMUST00000063620.7	Lax1	0.141463	0.757
chr1	135756201	135758201	3938	chr1	135586593	ENSMUST00000063620.7	Lax1	0.141463	0.82
chr1	135756201	135758201	3945	chr1	135650258	ENSMUST00000125659.1	Atp2b4	0.188976	0.64
chr1	135756201	135758201	3993	chr1	136229505	ENSMUST00000168515.1	Ppfia4	0.245015	0.737
chr1	135756201	135758201	4038	chr1	136518457	ENSMUST00000133725.1	Kdm5b	1.049	0.631
chr1	135951001	135953001	3963	chr1	135933831	ENSMUST00000048183.7	Fmod	1.02326	0.662
chr1	135951001	135953001	3966	chr1	135975697	ENSMUST00000020692.6	Btg2	13.157	0.726
chr1	135959201	135961201	3963	chr1	135933831	ENSMUST00000048183.7	Fmod	1.02326	0.74
chr1	135959201	135961201	3966	chr1	135975697	ENSMUST00000020692.6	Btg2	13.157	0.772
chr1	135959201	135961201	4019	chr1	136352132	ENSMUST00000116528.1	Klhl12	1.15647	0.789
chr1	135962201	135964201	3963	chr1	135933831	ENSMUST00000048183.7	Fmod	1.02326	0.926
chr1	135962201	135964201	3930	chr1	135506826	ENSMUST00000164096.1	Snrpe	0.152267	0.663
chr1	135981801	135983801	3963	chr1	135933831	ENSMUST00000048183.7	Fmod	1.02326	0.729
chr1	135981801	135983801	4019	chr1	136352132	ENSMUST00000116528.1	Klhl12	1.15647	0.801
chr1	135989001	135991001	3966	chr1	135975697	ENSMUST00000020692.6	Btg2	13.157	0.917
chr1	135989001	135991001	3992	chr1	136229505	ENSMUST00000027729.6	Ppfia4	0.198327	0.672
chr1	136315401	136317401	4012	chr1	136312033	ENSMUST00000112237.1	Adipor1	11.6779	0.988
chr1	136315401	136317401	3990	chr1	136186581	ENSMUST00000027730.4	Myog	4.29453	0.702
chr1	136315401	136317401	4002	chr1	136302567	ENSMUST00000049223.6	Cyb5r1	0.724269	0.815
chr1	136315401	136317401	4005	chr1	136302581	ENSMUST00000173908.1	Cyb5r1	0.281804	0.657
chr1	136315401	136317401	4013	chr1	136312048	ENSMUST00000156433.1	Adipor1	0.606955	0.935
chr1	136315401	136317401	4018	chr1	136352108	ENSMUST00000027725.4	Klhl12	3.87304	0.652
chr1	136315401	136317401	4019	chr1	136352132	ENSMUST00000116528.1	Klhl12	1.15647	0.673
chr1	137307001	137309001	4066	chr1	137029913	ENSMUST00000167080.1	Ptpn7	0.797006	0.832
chr1	137307001	137309001	4086	chr1	137168215	ENSMUST00000130069.1	Rnpep	0.308378	0.764
chr1	137307001	137309001	4096	chr1	137221390	ENSMUST00000171386.1	Lmod1	0.287226	0.768
chr1	137307001	137309001	4099	chr1	137271814	ENSMUST00000041240.3	Shisa4	10.999	0.9
chr1	137307001	137309001	4106	chr1	137285171	ENSMUST00000161934.1	Ipo9	6.7727	0.886
chr1	137307001	137309001	4111	chr1	137299941	ENSMUST00000161258.1	Ipo9	0.163505	0.696
chr1	137307001	137309001	4135	chr1	137696088	ENSMUST00000154463.1	Tnni1	1.36099	0.641
chr1	137412201	137414201	4068	chr1	137043401	ENSMUST00000027684.4	Arl8a	31.0452	0.739
chr1	137412201	137414201	4096	chr1	137221390	ENSMUST00000171386.1	Lmod1	0.287226	0.691
chr1	137412201	137414201	4099	chr1	137271814	ENSMUST00000041240.3	Shisa4	10.999	0.772
chr1	137412201	137414201	4119	chr1	137481932	ENSMUST00000040599.7	Nav1	2.93102	0.712
chr1	137438801	137440801	4103	chr1	137327076	ENSMUST00000041023.7	Ipo9	24.7811	0.63
chr1	137438801	137440801	4106	chr1	137285171	ENSMUST00000161934.1	Ipo9	6.7727	0.879
chr1	137438801	137440801	4123	chr1	137584682	ENSMUST00000112103.1	Nav1	2.06795	0.642
chr1	137438801	137440801	4128	chr1	137662696	ENSMUST00000038945.5	Phlda3	33.4391	0.767
chr1	137438801	137440801	4133	chr1	137695998	ENSMUST00000137331.1	Tnni1	0.204044	0.747
chr1	137438801	137440801	4136	chr1	137696096	ENSMUST00000139986.1	Tnni1	1.03794	0.748
chr1	137449801	137451801	4111	chr1	137299941	ENSMUST00000161258.1	Ipo9	0.163505	0.815
chr1	137449801	137451801	4119	chr1	137481932	ENSMUST00000040599.7	Nav1	2.93102	0.708
chr1	137449801	137451801	4123	chr1	137584682	ENSMUST00000112103.1	Nav1	2.06795	0.658
chr1	137449801	137451801	4135	chr1	137696088	ENSMUST00000154463.1	Tnni1	1.36099	0.836
chr1	137515001	137517001	4118	chr1	137481932	ENSMUST00000067414.5	Nav1	2.9337	0.673
chr1	137515001	137517001	4119	chr1	137481932	ENSMUST00000040599.7	Nav1	2.93102	0.736
chr1	137515001	137517001	4123	chr1	137584682	ENSMUST00000112103.1	Nav1	2.06795	0.85
chr1	137515001	137517001	4140	chr1	137715175	ENSMUST00000038760.8	Lad1	0.548277	0.661
chr1	137568001	137570001	4140	chr1	137715175	ENSMUST00000038760.8	Lad1	0.548277	0.874
chr1	137568001	137570001	4123	chr1	137584682	ENSMUST00000112103.1	Nav1	2.06795	0.771
chr1	137572401	137574401	4119	chr1	137481932	ENSMUST00000040599.7	Nav1	2.93102	0.761
chr1	137572401	137574401	4126	chr1	137625724	ENSMUST00000027677.7	Csrp1	209.894	0.748
chr1	137594001	137596001	4123	chr1	137584682	ENSMUST00000112103.1	Nav1	2.06795	0.953
chr1	137594001	137596001	4068	chr1	137043401	ENSMUST00000027684.4	Arl8a	31.0452	0.66
chr1	137594001	137596001	4092	chr1	137210268	ENSMUST00000134088.1	Timm17a	0.68859	0.714
chr1	137594001	137596001	4119	chr1	137481932	ENSMUST00000040599.7	Nav1	2.93102	0.707
chr1	137594001	137596001	4128	chr1	137662696	ENSMUST00000038945.5	Phlda3	33.4391	0.89
chr1	137594001	137596001	4130	chr1	137679642	ENSMUST00000132795.1	Tnni1	0.434641	0.824
chr1	137594001	137596001	4132	chr1	137695979	ENSMUST00000152208.1	Tnni1	6.6962	0.631
chr1	137594001	137596001	4202	chr1	138242681	ENSMUST00000094523.3	Camsap2	2.80184	0.727
chr1	137627001	137629001	4099	chr1	137271814	ENSMUST00000041240.3	Shisa4	10.999	0.644
chr1	137627001	137629001	4130	chr1	137679642	ENSMUST00000132795.1	Tnni1	0.434641	0.68
chr1	137627001	137629001	4159	chr1	137904796	ENSMUST00000165125.1	Tmem9	0.54513	0.66
chr1	137630401	137632401	4126	chr1	137625724	ENSMUST00000027677.7	Csrp1	209.894	0.997
chr1	137630401	137632401	4086	chr1	137168215	ENSMUST00000130069.1	Rnpep	0.308378	0.671
chr1	137630401	137632401	4099	chr1	137271814	ENSMUST00000041240.3	Shisa4	10.999	0.788
chr1	137630401	137632401	4128	chr1	137662696	ENSMUST00000038945.5	Phlda3	33.4391	0.648
chr1	137630401	137632401	4130	chr1	137679642	ENSMUST00000132795.1	Tnni1	0.434641	0.661
chr1	137630401	137632401	4132	chr1	137695979	ENSMUST00000152208.1	Tnni1	6.6962	0.787
chr1	137630401	137632401	4135	chr1	137696088	ENSMUST00000154463.1	Tnni1	1.36099	0.638
chr1	137630401	137632401	4138	chr1	137701634	ENSMUST00000129217.1	Tnni1	0.17371	0.636
chr1	137630401	137632401	4140	chr1	137715175	ENSMUST00000038760.8	Lad1	0.548277	0.786
chr1	137630401	137632401	4159	chr1	137904796	ENSMUST00000165125.1	Tmem9	0.54513	0.774
chr1	137671801	137673801	4119	chr1	137481932	ENSMUST00000040599.7	Nav1	2.93102	0.845
chr1	137671801	137673801	4128	chr1	137662696	ENSMUST00000038945.5	Phlda3	33.4391	0.913
chr1	137671801	137673801	4130	chr1	137679642	ENSMUST00000132795.1	Tnni1	0.434641	0.926
chr1	137671801	137673801	4132	chr1	137695979	ENSMUST00000152208.1	Tnni1	6.6962	0.947
chr1	137671801	137673801	4136	chr1	137696096	ENSMUST00000139986.1	Tnni1	1.03794	0.66
chr1	137740001	137742001	4143	chr1	137737452	ENSMUST00000112087.1	Tnnt2	5.55183	0.997
chr1	137740001	137742001	4130	chr1	137679642	ENSMUST00000132795.1	Tnni1	0.434641	0.688
chr1	137740001	137742001	4133	chr1	137695998	ENSMUST00000137331.1	Tnni1	0.204044	0.683
chr1	137740001	137742001	4136	chr1	137696096	ENSMUST00000139986.1	Tnni1	1.03794	0.681
chr1	137740001	137742001	4145	chr1	137737452	ENSMUST00000112086.1	Tnnt2	0.400216	0.867
chr1	137740001	137742001	4160	chr1	137914544	ENSMUST00000063719.8	Tmem9	52.9569	0.631
chr1	137741001	137743001	4128	chr1	137662696	ENSMUST00000038945.5	Phlda3	33.4391	0.648
chr1	137741001	137743001	4133	chr1	137695998	ENSMUST00000137331.1	Tnni1	0.204044	0.868
chr1	137741001	137743001	4136	chr1	137696096	ENSMUST00000139986.1	Tnni1	1.03794	0.798
chr1	137741001	137743001	4138	chr1	137701634	ENSMUST00000129217.1	Tnni1	0.17371	0.68
chr1	137741001	137743001	4143	chr1	137737452	ENSMUST00000112087.1	Tnnt2	5.55183	0.684
chr1	137748001	137750001	4130	chr1	137679642	ENSMUST00000132795.1	Tnni1	0.434641	0.724
chr1	137748001	137750001	4132	chr1	137695979	ENSMUST00000152208.1	Tnni1	6.6962	0.637
chr1	137748001	137750001	4140	chr1	137715175	ENSMUST00000038760.8	Lad1	0.548277	0.703
chr1	137748001	137750001	4143	chr1	137737452	ENSMUST00000112087.1	Tnnt2	5.55183	0.927
chr1	137748001	137750001	4145	chr1	137737452	ENSMUST00000112086.1	Tnnt2	0.400216	0.889
chr1	137748001	137750001	4163	chr1	137929831	ENSMUST00000140545.1	Tmem9	2.44009	0.683
chr1	138030201	138032201	4163	chr1	137929831	ENSMUST00000140545.1	Tmem9	2.44009	0.781
chr1	138030201	138032201	4173	chr1	138013833	ENSMUST00000159106.1	Cacna1s	0.153147	0.836
chr1	138030201	138032201	4180	chr1	138027966	ENSMUST00000075164.4	Kif21b	5.04491	0.981
chr1	138030201	138032201	4202	chr1	138242681	ENSMUST00000094523.3	Camsap2	2.80184	0.815
chr1	138032201	138034201	4085	chr1	137163979	ENSMUST00000141234.1	Rnpep	0.520474	0.69
chr1	138032201	138034201	4163	chr1	137929831	ENSMUST00000140545.1	Tmem9	2.44009	0.834
chr1	138032201	138034201	4173	chr1	138013833	ENSMUST00000159106.1	Cacna1s	0.153147	0.928
chr1	138032201	138034201	4180	chr1	138027966	ENSMUST00000075164.4	Kif21b	5.04491	0.936
chr1	138032201	138034201	4202	chr1	138242681	ENSMUST00000094523.3	Camsap2	2.80184	0.632
chr1	138069601	138071601	4173	chr1	138013833	ENSMUST00000159106.1	Cacna1s	0.153147	0.933
chr1	138069601	138071601	4180	chr1	138027966	ENSMUST00000075164.4	Kif21b	5.04491	0.684
chr1	138665001	138667001	4219	chr1	138521478	ENSMUST00000112046.1	Zfp281	1.69798	0.742
chr1	138665001	138667001	4225	chr1	138850207	ENSMUST00000168126.1	Nr5a2	0.975297	0.633
chr1	138679401	138681401	4202	chr1	138242681	ENSMUST00000094523.3	Camsap2	2.80184	0.718
chr1	138691801	138693801	4225	chr1	138850207	ENSMUST00000168126.1	Nr5a2	0.975297	0.725
chr1	138814801	138816801	4225	chr1	138850207	ENSMUST00000168126.1	Nr5a2	0.975297	0.898
chr1	140868801	140870801	4251	chr1	140745153	ENSMUST00000112030.1	Lhx9	0.449028	0.679
chr1	140868801	140870801	4257	chr1	140860013	ENSMUST00000070283.5	Dennd1b	0.203901	0.865
chr1	140868801	140870801	4260	chr1	140860286	ENSMUST00000168527.1	Dennd1b	0.114629	0.863
chr1	140868801	140870801	4267	chr1	141018631	ENSMUST00000171336.1	Dennd1b	0.359963	0.664
chr1	145667801	145669801	4351	chr1	145624198	ENSMUST00000159879.1	Trove2	3.14195	0.827
chr1	145667801	145669801	4345	chr1	145586745	ENSMUST00000111957.3	Glrx2	0.711096	0.662
chr1	152605201	152607201	4418	chr1	152239892	ENSMUST00000097547.3	BC003331	1.79929	0.865
chr1	152725001	152727001	4455	chr1	152840565	ENSMUST00000074783.4	Hmcn1	1.69416	0.762
chr1	152725001	152727001	4456	chr1	152840181	ENSMUST00000137197.1	Hmcn1	0.282535	0.756
chr1	152871801	152873801	4456	chr1	152840181	ENSMUST00000137197.1	Hmcn1	0.282535	0.679
chr1	152885601	152887601	4455	chr1	152840565	ENSMUST00000074783.4	Hmcn1	1.69416	0.814
chr1	152885601	152887601	4456	chr1	152840181	ENSMUST00000137197.1	Hmcn1	0.282535	0.751
chr1	153555201	153557201	4467	chr1	153191628	ENSMUST00000023918.6	Ivns1abp	74.3179	0.841
chr1	153555201	153557201	4484	chr1	153418503	ENSMUST00000148810.1	Fam129a	0.170063	0.689
chr1	153555201	153557201	4489	chr1	153602504	ENSMUST00000059498.5	Edem3	5.2766	0.761
chr1	153555201	153557201	4505	chr1	154246960	ENSMUST00000044311.8	Glt25d2	5.81746	0.715
chr1	153794601	153796601	4489	chr1	153602504	ENSMUST00000059498.5	Edem3	5.2766	0.724
chr1	153881801	153883801	4526	chr1	154725298	ENSMUST00000043560.8	Smg7	0.743286	0.864
chr1	153881801	153883801	4489	chr1	153602504	ENSMUST00000059498.5	Edem3	5.2766	0.855
chr1	153884401	153886401	4505	chr1	154246960	ENSMUST00000044311.8	Glt25d2	5.81746	0.781
chr1	153930801	153932801	4531	chr1	154802231	ENSMUST00000043313.8	Nmnat2	0.48644	0.89
chr1	154270201	154272201	4505	chr1	154246960	ENSMUST00000044311.8	Glt25d2	5.81746	0.81
chr1	154270201	154272201	4502	chr1	154233818	ENSMUST00000163027.1	Tsen15	0.223141	0.715
chr1	154270201	154272201	4521	chr1	154613672	ENSMUST00000077755.5	Arpc5	133.117	0.666
chr1	154306601	154308601	4535	chr1	155076274	ENSMUST00000161744.1	Lamc1	14.2266	0.78
chr1	154413001	154415001	4505	chr1	154246960	ENSMUST00000044311.8	Glt25d2	5.81746	0.736
chr1	154413001	154415001	4510	chr1	154613481	ENSMUST00000111857.1	Rgl1	0.212217	0.639
chr1	154428201	154430201	4505	chr1	154246960	ENSMUST00000044311.8	Glt25d2	5.81746	0.693
chr1	154428201	154430201	4526	chr1	154725298	ENSMUST00000043560.8	Smg7	0.743286	0.729
chr1	154431001	154433001	4505	chr1	154246960	ENSMUST00000044311.8	Glt25d2	5.81746	0.662
chr1	154431001	154433001	4507	chr1	154472347	ENSMUST00000027760.7	Rgl1	25.4517	0.678
chr1	154431001	154433001	4535	chr1	155076274	ENSMUST00000161744.1	Lamc1	14.2266	0.73
chr1	154436201	154438201	4505	chr1	154246960	ENSMUST00000044311.8	Glt25d2	5.81746	0.778
chr1	154437801	154439801	4505	chr1	154246960	ENSMUST00000044311.8	Glt25d2	5.81746	0.881
chr1	154437801	154439801	4507	chr1	154472347	ENSMUST00000027760.7	Rgl1	25.4517	0.79
chr1	154437801	154439801	4537	chr1	155179916	ENSMUST00000027752.8	Lamc1	40.1379	0.653
chr1	154441601	154443601	4505	chr1	154246960	ENSMUST00000044311.8	Glt25d2	5.81746	0.702
chr1	154445401	154447401	4526	chr1	154725298	ENSMUST00000043560.8	Smg7	0.743286	0.881
chr1	154445401	154447401	4505	chr1	154246960	ENSMUST00000044311.8	Glt25d2	5.81746	0.696
chr1	154457001	154459001	4505	chr1	154246960	ENSMUST00000044311.8	Glt25d2	5.81746	0.871
chr1	154457001	154459001	4502	chr1	154233818	ENSMUST00000163027.1	Tsen15	0.223141	0.717
chr1	154457001	154459001	4507	chr1	154472347	ENSMUST00000027760.7	Rgl1	25.4517	0.795
chr1	154457001	154459001	4520	chr1	154613672	ENSMUST00000097536.4	Arpc5	2.81404	0.805
chr1	154457001	154459001	4526	chr1	154725298	ENSMUST00000043560.8	Smg7	0.743286	0.784
chr1	154461001	154463001	4505	chr1	154246960	ENSMUST00000044311.8	Glt25d2	5.81746	0.9
chr1	154461001	154463001	4507	chr1	154472347	ENSMUST00000027760.7	Rgl1	25.4517	0.833
chr1	154468601	154470601	4507	chr1	154472347	ENSMUST00000027760.7	Rgl1	25.4517	0.917
chr1	154468601	154470601	4496	chr1	154233812	ENSMUST00000015124.8	Tsen15	62.8757	0.762
chr1	154468601	154470601	4526	chr1	154725298	ENSMUST00000043560.8	Smg7	0.743286	0.661
chr1	154468601	154470601	4528	chr1	154749776	ENSMUST00000073441.6	Smg7	11.0734	0.669
chr1	154524001	154526001	4507	chr1	154472347	ENSMUST00000027760.7	Rgl1	25.4517	0.846
chr1	154524001	154526001	4510	chr1	154613481	ENSMUST00000111857.1	Rgl1	0.212217	0.707
chr1	154524001	154526001	4529	chr1	154749776	ENSMUST00000111836.2	Smg7	3.26574	0.731
chr1	154533201	154535201	4510	chr1	154613481	ENSMUST00000111857.1	Rgl1	0.212217	0.774
chr1	154533201	154535201	4521	chr1	154613672	ENSMUST00000077755.5	Arpc5	133.117	0.719
chr1	154533201	154535201	4531	chr1	154802231	ENSMUST00000043313.8	Nmnat2	0.48644	0.743
chr1	154643001	154645001	4524	chr1	154655020	ENSMUST00000027754.6	Ncf2	6.1275	0.704
chr1	154643001	154645001	4526	chr1	154725298	ENSMUST00000043560.8	Smg7	0.743286	0.723
chr1	154643001	154645001	4528	chr1	154749776	ENSMUST00000073441.6	Smg7	11.0734	0.707
chr1	154643001	154645001	4529	chr1	154749776	ENSMUST00000111836.2	Smg7	3.26574	0.725
chr1	154643001	154645001	4534	chr1	155033577	ENSMUST00000027753.6	Lamc2	0.988418	0.784
chr1	154645401	154647401	4520	chr1	154613672	ENSMUST00000097536.4	Arpc5	2.81404	0.672
chr1	154645401	154647401	4524	chr1	154655020	ENSMUST00000027754.6	Ncf2	6.1275	0.756
chr1	154645401	154647401	4528	chr1	154749776	ENSMUST00000073441.6	Smg7	11.0734	0.67
chr1	154645401	154647401	4529	chr1	154749776	ENSMUST00000111836.2	Smg7	3.26574	0.677
chr1	154942401	154944401	4526	chr1	154725298	ENSMUST00000043560.8	Smg7	0.743286	0.788
chr1	154942401	154944401	4535	chr1	155076274	ENSMUST00000161744.1	Lamc1	14.2266	0.883
chr1	154942401	154944401	4537	chr1	155179916	ENSMUST00000027752.8	Lamc1	40.1379	0.712
chr1	154946801	154948801	4534	chr1	155033577	ENSMUST00000027753.6	Lamc2	0.988418	0.922
chr1	154946801	154948801	4535	chr1	155076274	ENSMUST00000161744.1	Lamc1	14.2266	0.784
chr1	154946801	154948801	4537	chr1	155179916	ENSMUST00000027752.8	Lamc1	40.1379	0.856
chr1	155018401	155020401	4534	chr1	155033577	ENSMUST00000027753.6	Lamc2	0.988418	0.913
chr1	155044001	155046001	4534	chr1	155033577	ENSMUST00000027753.6	Lamc2	0.988418	0.849
chr1	155044001	155046001	4535	chr1	155076274	ENSMUST00000161744.1	Lamc1	14.2266	0.75
chr1	155047601	155049601	4534	chr1	155033577	ENSMUST00000027753.6	Lamc2	0.988418	0.838
chr1	155047601	155049601	4528	chr1	154749776	ENSMUST00000073441.6	Smg7	11.0734	0.797
chr1	155047601	155049601	4535	chr1	155076274	ENSMUST00000161744.1	Lamc1	14.2266	0.831
chr1	155047601	155049601	4537	chr1	155179916	ENSMUST00000027752.8	Lamc1	40.1379	0.648
chr1	155069601	155071601	4535	chr1	155076274	ENSMUST00000161744.1	Lamc1	14.2266	0.999
chr1	155069601	155071601	4505	chr1	154246960	ENSMUST00000044311.8	Glt25d2	5.81746	0.83
chr1	155071601	155073601	4535	chr1	155076274	ENSMUST00000161744.1	Lamc1	14.2266	0.999
chr1	155071601	155073601	4505	chr1	154246960	ENSMUST00000044311.8	Glt25d2	5.81746	0.831
chr1	155090801	155092801	4529	chr1	154749776	ENSMUST00000111836.2	Smg7	3.26574	0.632
chr1	155090801	155092801	4537	chr1	155179916	ENSMUST00000027752.8	Lamc1	40.1379	0.807
chr1	155155001	155157001	4537	chr1	155179916	ENSMUST00000027752.8	Lamc1	40.1379	0.797
chr1	155155001	155157001	4535	chr1	155076274	ENSMUST00000161744.1	Lamc1	14.2266	0.795
chr1	155163801	155165801	4537	chr1	155179916	ENSMUST00000027752.8	Lamc1	40.1379	0.834
chr1	155166201	155168201	4537	chr1	155179916	ENSMUST00000027752.8	Lamc1	40.1379	0.885
chr1	155166201	155168201	4534	chr1	155033577	ENSMUST00000027753.6	Lamc2	0.988418	0.682
chr1	155166201	155168201	4552	chr1	155396844	ENSMUST00000041874.7	Npl	9.09056	0.638
chr1	155378001	155380001	4552	chr1	155396844	ENSMUST00000041874.7	Npl	9.09056	0.644
chr1	155549601	155551601	4559	chr1	155512723	ENSMUST00000147700.1	Rgs8	0.120194	0.863
chr1	155549601	155551601	4565	chr1	155587479	ENSMUST00000027748.7	Rgs16	7.27991	0.723
chr1	155549601	155551601	4582	chr1	155747074	ENSMUST00000086199.5	Glul	92.5648	0.768
chr1	155555401	155557401	4565	chr1	155587479	ENSMUST00000027748.7	Rgs16	7.27991	0.698
chr1	156898801	156900801	4604	chr1	157264439	ENSMUST00000027741.5	Xpr1	3.45792	0.701
chr1	156898801	156900801	4606	chr1	157264537	ENSMUST00000111775.1	Xpr1	0.794344	0.741
chr1	157000801	157002801	4601	chr1	157005833	ENSMUST00000027743.7	Stx6	57.1718	0.924
chr1	157000801	157002801	4598	chr1	156993910	ENSMUST00000027744.8	Mr1	0.296044	0.908
chr1	157000801	157002801	4617	chr1	157405259	ENSMUST00000035560.3	Acbd6	37.383	0.635
chr1	157009401	157011401	4601	chr1	157005833	ENSMUST00000027743.7	Stx6	57.1718	0.719
chr1	157547201	157549201	4604	chr1	157264439	ENSMUST00000027741.5	Xpr1	3.45792	0.796
chr1	157547201	157549201	4606	chr1	157264537	ENSMUST00000111775.1	Xpr1	0.794344	0.787
chr1	157856601	157858601	4637	chr1	157881947	ENSMUST00000169241.1	Tor1aip1	7.17024	0.722
chr1	157856601	157858601	4642	chr1	157883043	ENSMUST00000126448.1	Tor1aip1	8.14398	0.635
chr1	157856601	157858601	4652	chr1	157882902	ENSMUST00000133152.1	Tor1aip2	12.1623	0.669
chr1	157856601	157858601	4654	chr1	157898713	ENSMUST00000111757.2	Tor1aip2	1.68761	0.703
chr1	157911401	157913401	4661	chr1	157888047	ENSMUST00000097526.2	Tor1aip2	8.07564	0.908
chr1	157911401	157913401	4628	chr1	157820017	ENSMUST00000138762.1	Cep350	1.66429	0.657
chr1	157911401	157913401	4642	chr1	157883043	ENSMUST00000126448.1	Tor1aip1	8.14398	0.82
chr1	157911401	157913401	4650	chr1	157882533	ENSMUST00000065673.3	Tor1aip2	1.12673	0.667
chr1	157911401	157913401	4652	chr1	157882902	ENSMUST00000133152.1	Tor1aip2	12.1623	0.87
chr1	157911401	157913401	4657	chr1	157882856	ENSMUST00000111754.1	Tor1aip2	3.81536	0.777
chr1	157911401	157913401	4659	chr1	157888020	ENSMUST00000131359.1	Tor1aip2	3.12148	0.745
chr1	157911401	157913401	4660	chr1	157888047	ENSMUST00000065648.8	Tor1aip2	18.824	0.798
chr1	157911401	157913401	4677	chr1	158404459	ENSMUST00000051396.6	Soat1	11.9735	0.654
chr1	158109201	158111201	4614	chr1	157405250	ENSMUST00000080138.6	Acbd6	31.1993	0.72
chr1	158109201	158111201	4616	chr1	157405256	ENSMUST00000097529.3	Acbd6	2.55391	0.728
chr1	158112601	158114601	4616	chr1	157405256	ENSMUST00000097529.3	Acbd6	2.55391	0.736
chr1	158112601	158114601	4617	chr1	157405259	ENSMUST00000035560.3	Acbd6	37.383	0.691
chr1	158112601	158114601	4637	chr1	157881947	ENSMUST00000169241.1	Tor1aip1	7.17024	0.722
chr1	158112601	158114601	4652	chr1	157882902	ENSMUST00000133152.1	Tor1aip2	12.1623	0.696
chr1	158112601	158114601	4663	chr1	158135156	ENSMUST00000015628.3	Fam163a	1.67521	0.637
chr1	158159401	158161401	4616	chr1	157405256	ENSMUST00000097529.3	Acbd6	2.55391	0.743
chr1	158159401	158161401	4617	chr1	157405259	ENSMUST00000035560.3	Acbd6	37.383	0.67
chr1	158159401	158161401	4640	chr1	157883610	ENSMUST00000097528.3	Tor1aip1	1.72858	0.889
chr1	158159401	158161401	4660	chr1	157888047	ENSMUST00000065648.8	Tor1aip2	18.824	0.825
chr1	158159401	158161401	4701	chr1	158869757	ENSMUST00000063199.6	Ralgps2	0.34019	0.68
chr1	158534601	158536601	4680	chr1	158488917	ENSMUST00000173929.1	Abl2	2.35438	0.721
chr1	158534601	158536601	4683	chr1	158489180	ENSMUST00000027888.6	Abl2	0.806472	0.658
chr1	158534601	158536601	4692	chr1	158649132	ENSMUST00000122424.1	Fam20b	6.90665	0.641
chr1	158534601	158536601	4693	chr1	158649041	ENSMUST00000086153.6	Fam20b	5.05276	0.726
chr1	158545201	158547201	4677	chr1	158404459	ENSMUST00000051396.6	Soat1	11.9735	0.767
chr1	158545201	158547201	4680	chr1	158488917	ENSMUST00000173929.1	Abl2	2.35438	0.804
chr1	158545201	158547201	4693	chr1	158649041	ENSMUST00000086153.6	Fam20b	5.05276	0.759
chr1	159346601	159348601	4713	chr1	159342065	ENSMUST00000132699.1	Rasal2	1.00371	0.989
chr1	159346601	159348601	4693	chr1	158649041	ENSMUST00000086153.6	Fam20b	5.05276	0.685
chr1	159346601	159348601	4712	chr1	159342726	ENSMUST00000078308.6	Rasal2	2.77716	0.872
chr1	159371201	159373201	4712	chr1	159342726	ENSMUST00000078308.6	Rasal2	2.77716	0.706
chr1	159371201	159373201	4713	chr1	159342065	ENSMUST00000132699.1	Rasal2	1.00371	0.636
chr1	159371201	159373201	4730	chr1	159436941	ENSMUST00000027881.8	Sec16b	0.135457	0.675
chr1	159376401	159378401	4725	chr1	159388711	ENSMUST00000046743.4	BC026585	6.27398	0.901
chr1	159376401	159378401	4713	chr1	159342065	ENSMUST00000132699.1	Rasal2	1.00371	0.754
chr1	159376401	159378401	4731	chr1	159456278	ENSMUST00000111700.1	Sec16b	0.175472	0.77
chr1	159424601	159426601	4712	chr1	159342726	ENSMUST00000078308.6	Rasal2	2.77716	0.846
chr1	159424601	159426601	4730	chr1	159436941	ENSMUST00000027881.8	Sec16b	0.135457	0.78
chr1	163824001	163826001	4889	chr1	163806792	ENSMUST00000048377.5	AI848100	5.68971	0.911
chr1	163824001	163826001	4814	chr1	162965297	ENSMUST00000159157.1	Gas5	3.6613	0.86
chr1	163824001	163826001	4831	chr1	162967912	ENSMUST00000160516.1	Gas5	0.259643	0.855
chr1	163824001	163826001	4855	chr1	163001023	ENSMUST00000111617.3	Cenpl	0.737301	0.757
chr1	163824001	163826001	4909	chr1	163899430	ENSMUST00000160881.1	Pigc	5.51071	0.827
chr1	163836801	163838801	4905	chr1	163899317	ENSMUST00000111594.2	Pigc	1.40299	0.769
chr1	164136401	164138401	4905	chr1	163899317	ENSMUST00000111594.2	Pigc	1.40299	0.818
chr1	164184001	164186001	4905	chr1	163899317	ENSMUST00000111594.2	Pigc	1.40299	0.736
chr1	164184001	164186001	4907	chr1	163899319	ENSMUST00000028021.6	Pigc	6.11808	0.7
chr1	164791201	164793201	4932	chr1	164500959	ENSMUST00000050010.4	Vamp4	0.644749	0.827
chr1	164791201	164793201	4933	chr1	164500968	ENSMUST00000150040.1	Vamp4	0.377576	0.874
chr1	164791201	164793201	4953	chr1	164796679	ENSMUST00000046049.7	Fmo1	4.4976	0.882
chr1	164791201	164793201	4954	chr1	164760604	ENSMUST00000136120.1	Fmo1	0.878014	0.902
chr1	164800801	164802801	4953	chr1	164796679	ENSMUST00000046049.7	Fmo1	4.4976	0.752
chr1	164800801	164802801	4955	chr1	164764803	ENSMUST00000143902.1	Fmo1	0.15533	0.839
chr1	164800801	164802801	4958	chr1	164790085	ENSMUST00000111518.1	Fmo1	8.98167	0.671
chr1	165371801	165373801	4975	chr1	165243841	ENSMUST00000027878.7	Prrx1	1.07855	0.669
chr1	165371801	165373801	4977	chr1	165243799	ENSMUST00000174397.1	Prrx1	0.399014	0.661
chr1	165371801	165373801	4984	chr1	165333772	ENSMUST00000045138.4	Gorab	4.33892	0.7
chr1	165371801	165373801	4998	chr1	165860211	ENSMUST00000168836.1	Scyl3	2.52191	0.666
chr1	166992001	166994001	5044	chr1	166237403	ENSMUST00000124007.1	Blzf1	0.285131	0.817
chr1	166992001	166994001	5104	chr1	167718820	ENSMUST00000005907.5	Cd247	0.163169	0.77
chr1	167518001	167520001	5072	chr1	167232756	ENSMUST00000111450.1	Gpr161	1.09818	0.649
chr1	167518001	167520001	5099	chr1	167699607	ENSMUST00000040298.4	Creg1	3.27011	0.646
chr1	167520001	167522001	5077	chr1	167391168	ENSMUST00000027853.5	Brp44	30.1166	0.739
chr1	167520001	167522001	5092	chr1	167564672	ENSMUST00000111435.2	Mpzl1	97.8034	0.759
chr1	167520001	167522001	5099	chr1	167699607	ENSMUST00000040298.4	Creg1	3.27011	0.653
chr1	167527801	167529801	5099	chr1	167699607	ENSMUST00000040298.4	Creg1	3.27011	0.813
chr1	167540201	167542201	5077	chr1	167391168	ENSMUST00000027853.5	Brp44	30.1166	0.771
chr1	167540201	167542201	5091	chr1	167564672	ENSMUST00000068705.7	Mpzl1	59.7609	0.871
chr1	167540201	167542201	5099	chr1	167699607	ENSMUST00000040298.4	Creg1	3.27011	0.782
chr1	167540201	167542201	5114	chr1	167932809	ENSMUST00000160260.1	Pou2f1	0.876078	0.849
chr1	167547201	167549201	5094	chr1	167638225	ENSMUST00000097474.3	Rcsd1	16.9566	0.681
chr1	167551001	167553001	5094	chr1	167638225	ENSMUST00000097474.3	Rcsd1	16.9566	0.946
chr1	167551001	167553001	5143	chr1	168309228	ENSMUST00000027846.7	Tada1	16.3517	0.633
chr1	167568601	167570601	5091	chr1	167564672	ENSMUST00000068705.7	Mpzl1	59.7609	0.818
chr1	167568601	167570601	5092	chr1	167564672	ENSMUST00000111435.2	Mpzl1	97.8034	0.795
chr1	167568601	167570601	5104	chr1	167718820	ENSMUST00000005907.5	Cd247	0.163169	0.648
chr1	167568601	167570601	5112	chr1	167932740	ENSMUST00000159212.1	Pou2f1	0.625483	0.731
chr1	167571801	167573801	5091	chr1	167564672	ENSMUST00000068705.7	Mpzl1	59.7609	0.703
chr1	167571801	167573801	5092	chr1	167564672	ENSMUST00000111435.2	Mpzl1	97.8034	0.835
chr1	167580601	167582601	5092	chr1	167564672	ENSMUST00000111435.2	Mpzl1	97.8034	0.642
chr1	167580601	167582601	5097	chr1	167693877	ENSMUST00000111432.3	Creg1	20.6175	0.654
chr1	167580601	167582601	5128	chr1	168060369	ENSMUST00000060833.7	Gpa33	0.116069	0.645
chr1	167584201	167586201	5128	chr1	168060369	ENSMUST00000060833.7	Gpa33	0.116069	0.86
chr1	167584201	167586201	5092	chr1	167564672	ENSMUST00000111435.2	Mpzl1	97.8034	0.722
chr1	167592601	167594601	5092	chr1	167564672	ENSMUST00000111435.2	Mpzl1	97.8034	0.846
chr1	167592601	167594601	5095	chr1	167638225	ENSMUST00000040357.8	Rcsd1	24.7435	0.719
chr1	167592601	167594601	5099	chr1	167699607	ENSMUST00000040298.4	Creg1	3.27011	0.754
chr1	167598201	167600201	5092	chr1	167564672	ENSMUST00000111435.2	Mpzl1	97.8034	0.636
chr1	167609601	167611601	5092	chr1	167564672	ENSMUST00000111435.2	Mpzl1	97.8034	0.857
chr1	167609601	167611601	5091	chr1	167564672	ENSMUST00000068705.7	Mpzl1	59.7609	0.63
chr1	167609601	167611601	5094	chr1	167638225	ENSMUST00000097474.3	Rcsd1	16.9566	0.78
chr1	167609601	167611601	5097	chr1	167693877	ENSMUST00000111432.3	Creg1	20.6175	0.749
chr1	167609601	167611601	5099	chr1	167699607	ENSMUST00000040298.4	Creg1	3.27011	0.678
chr1	167609601	167611601	5104	chr1	167718820	ENSMUST00000005907.5	Cd247	0.163169	0.73
chr1	167613401	167615401	5094	chr1	167638225	ENSMUST00000097474.3	Rcsd1	16.9566	0.708
chr1	167613401	167615401	5097	chr1	167693877	ENSMUST00000111432.3	Creg1	20.6175	0.876
chr1	167613401	167615401	5114	chr1	167932809	ENSMUST00000160260.1	Pou2f1	0.876078	0.631
chr1	167617201	167619201	5095	chr1	167638225	ENSMUST00000040357.8	Rcsd1	24.7435	0.91
chr1	167617201	167619201	5094	chr1	167638225	ENSMUST00000097474.3	Rcsd1	16.9566	0.886
chr1	167622401	167624401	5095	chr1	167638225	ENSMUST00000040357.8	Rcsd1	24.7435	0.686
chr1	167622401	167624401	5104	chr1	167718820	ENSMUST00000005907.5	Cd247	0.163169	0.845
chr1	167622401	167624401	5126	chr1	168058029	ENSMUST00000085992.2	Dusp27	3.21115	0.702
chr1	167624801	167626801	5095	chr1	167638225	ENSMUST00000040357.8	Rcsd1	24.7435	0.973
chr1	167624801	167626801	5077	chr1	167391168	ENSMUST00000027853.5	Brp44	30.1166	0.733
chr1	167634001	167636001	5095	chr1	167638225	ENSMUST00000040357.8	Rcsd1	24.7435	0.966
chr1	167634001	167636001	5074	chr1	167390596	ENSMUST00000027856.7	Dcaf6	5.5165	0.712
chr1	167634001	167636001	5094	chr1	167638225	ENSMUST00000097474.3	Rcsd1	16.9566	0.841
chr1	167634001	167636001	5099	chr1	167699607	ENSMUST00000040298.4	Creg1	3.27011	0.761
chr1	167635001	167637001	5070	chr1	167167063	ENSMUST00000156102.1	Tiprl	0.396095	0.865
chr1	167635001	167637001	5077	chr1	167391168	ENSMUST00000027853.5	Brp44	30.1166	0.768
chr1	167635001	167637001	5092	chr1	167564672	ENSMUST00000111435.2	Mpzl1	97.8034	0.771
chr1	167646401	167648401	5095	chr1	167638225	ENSMUST00000040357.8	Rcsd1	24.7435	0.85
chr1	167646401	167648401	5077	chr1	167391168	ENSMUST00000027853.5	Brp44	30.1166	0.827
chr1	167646401	167648401	5092	chr1	167564672	ENSMUST00000111435.2	Mpzl1	97.8034	0.677
chr1	167646401	167648401	5094	chr1	167638225	ENSMUST00000097474.3	Rcsd1	16.9566	0.677
chr1	167654201	167656201	5094	chr1	167638225	ENSMUST00000097474.3	Rcsd1	16.9566	0.924
chr1	167654201	167656201	5099	chr1	167699607	ENSMUST00000040298.4	Creg1	3.27011	0.657
chr1	167654201	167656201	5112	chr1	167932740	ENSMUST00000159212.1	Pou2f1	0.625483	0.847
chr1	167654201	167656201	5114	chr1	167932809	ENSMUST00000160260.1	Pou2f1	0.876078	0.844
chr1	167654201	167656201	5121	chr1	167932765	ENSMUST00000111429.2	Pou2f1	0.405902	0.782
chr1	167748201	167750201	5095	chr1	167638225	ENSMUST00000040357.8	Rcsd1	24.7435	0.743
chr1	167748201	167750201	5099	chr1	167699607	ENSMUST00000040298.4	Creg1	3.27011	0.708
chr1	167748201	167750201	5104	chr1	167718820	ENSMUST00000005907.5	Cd247	0.163169	0.664
chr1	167789801	167791801	5097	chr1	167693877	ENSMUST00000111432.3	Creg1	20.6175	0.929
chr1	167789801	167791801	5104	chr1	167718820	ENSMUST00000005907.5	Cd247	0.163169	0.814
chr1	167789801	167791801	5128	chr1	168060369	ENSMUST00000060833.7	Gpa33	0.116069	0.667
chr1	169198801	169200801	5182	chr1	169215258	ENSMUST00000027839.8	Uck2	88.2421	0.804
chr1	170121801	170123801	5205	chr1	170362300	ENSMUST00000072863.3	Pbx1	5.91205	0.96
chr1	170121801	170123801	5201	chr1	170139728	ENSMUST00000170399.1	Pbx1	2.47935	0.735
chr1	170121801	170123801	5203	chr1	170094793	ENSMUST00000097471.2	Pbx1	8.39903	0.811
chr1	170121801	170123801	5204	chr1	170361635	ENSMUST00000064438.3	Pbx1	6.15249	0.897
chr1	170167201	170169201	5201	chr1	170139728	ENSMUST00000170399.1	Pbx1	2.47935	0.903
chr1	170167201	170169201	5203	chr1	170094793	ENSMUST00000097471.2	Pbx1	8.39903	0.768
chr1	170212401	170214401	5201	chr1	170139728	ENSMUST00000170399.1	Pbx1	2.47935	0.769
chr1	170212401	170214401	5205	chr1	170362300	ENSMUST00000072863.3	Pbx1	5.91205	0.76
chr1	170313201	170315201	5205	chr1	170362300	ENSMUST00000072863.3	Pbx1	5.91205	0.852
chr1	171297001	171299001	5212	chr1	171585632	ENSMUST00000027997.3	Rgs5	1.33943	0.646
chr1	172410001	172412001	5215	chr1	171677773	ENSMUST00000027991.5	Rgs4	0.814001	0.71
chr1	172410001	172412001	5342	chr1	173152645	ENSMUST00000005817.2	Tomm40l	13.2515	0.68
chr1	172410001	172412001	5436	chr1	173300483	ENSMUST00000006578.3	Pvrl4	0.287487	0.655
chr1	172696401	172698401	5269	chr1	172797902	ENSMUST00000027974.5	Atf6	3.42645	0.938
chr1	172696401	172698401	5230	chr1	172019075	ENSMUST00000170800.1	Ddr2	0.84822	0.76
chr1	172696401	172698401	5236	chr1	172105077	ENSMUST00000027981.7	Uap1	4.64649	0.71
chr1	172696401	172698401	5320	chr1	173080722	ENSMUST00000081560.4	Sdhc	92.8842	0.651
chr1	172696401	172698401	5342	chr1	173152645	ENSMUST00000005817.2	Tomm40l	13.2515	0.696
chr1	172696401	172698401	5345	chr1	173152575	ENSMUST00000147246.1	Tomm40l	1.19865	0.73
chr1	172696401	172698401	5359	chr1	173177253	ENSMUST00000111318.1	Ndufs2	0.576174	0.748
chr1	172774401	172776401	5269	chr1	172797902	ENSMUST00000027974.5	Atf6	3.42645	0.752
chr1	172774401	172776401	5345	chr1	173152575	ENSMUST00000147246.1	Tomm40l	1.19865	0.698
chr1	173100601	173102601	5320	chr1	173080722	ENSMUST00000081560.4	Sdhc	92.8842	0.78
chr1	173100601	173102601	5321	chr1	173080719	ENSMUST00000155798.1	Sdhc	9.61619	0.853
chr1	173100601	173102601	5323	chr1	173080842	ENSMUST00000070758.3	Mpz	0.157135	0.818
chr1	173100601	173102601	5344	chr1	173152591	ENSMUST00000138184.1	Tomm40l	3.76293	0.811
chr1	173100601	173102601	5345	chr1	173152575	ENSMUST00000147246.1	Tomm40l	1.19865	0.941
chr1	173100601	173102601	5361	chr1	173177253	ENSMUST00000013737.6	Ndufs2	196.736	0.687
chr1	173100601	173102601	5369	chr1	173200470	ENSMUST00000151863.1	B4galt3	8.88245	0.73
chr1	173100601	173102601	5370	chr1	173200474	ENSMUST00000141999.1	B4galt3	0.254402	0.686
chr1	173100601	173102601	5388	chr1	173218122	ENSMUST00000065941.5	Usp21	23.4546	0.753
chr1	173100601	173102601	5413	chr1	173259741	ENSMUST00000129116.1	Dedd	8.57508	0.681
chr1	173100601	173102601	5427	chr1	173275776	ENSMUST00000148339.1	Nit1	0.159085	0.782
chr1	173100601	173102601	5430	chr1	173275861	ENSMUST00000006579.4	Pfdn2	21.3712	0.698
chr1	173112801	173114801	5328	chr1	173126399	ENSMUST00000111332.1	Pcp4l1	2.04728	0.979
chr1	173112801	173114801	5319	chr1	173080734	ENSMUST00000111336.3	Sdhc	25.3466	0.69
chr1	173112801	173114801	5323	chr1	173080842	ENSMUST00000070758.3	Mpz	0.157135	0.745
chr1	173112801	173114801	5344	chr1	173152591	ENSMUST00000138184.1	Tomm40l	3.76293	0.905
chr1	173112801	173114801	5345	chr1	173152575	ENSMUST00000147246.1	Tomm40l	1.19865	0.851
chr1	173112801	173114801	5346	chr1	173152563	ENSMUST00000154106.1	Tomm40l	7.97485	0.868
chr1	173112801	173114801	5349	chr1	173155185	ENSMUST00000111321.1	Apoa2	2.27737	0.751
chr1	173112801	173114801	5351	chr1	173155215	ENSMUST00000111320.1	Apoa2	1.64373	0.678
chr1	173112801	173114801	5367	chr1	173200459	ENSMUST00000064272.3	B4galt3	12.6058	0.863
chr1	173112801	173114801	5370	chr1	173200474	ENSMUST00000141999.1	B4galt3	0.254402	0.711
chr1	173112801	173114801	5383	chr1	173209958	ENSMUST00000126765.1	Ppox	0.252212	0.776
chr1	173112801	173114801	5399	chr1	173216937	ENSMUST00000174720.1	Usp21	1.2891	0.686
chr1	173112801	173114801	5404	chr1	173225118	ENSMUST00000111302.3	Ufc1	8.68986	0.659
chr1	173112801	173114801	5427	chr1	173275776	ENSMUST00000148339.1	Nit1	0.159085	0.815
chr1	173112801	173114801	5459	chr1	173367666	ENSMUST00000043839.4	F11r	56.5236	0.664
chr1	173370801	173372801	5459	chr1	173367666	ENSMUST00000043839.4	F11r	56.5236	0.99
chr1	173370801	173372801	5323	chr1	173080842	ENSMUST00000070758.3	Mpz	0.157135	0.871
chr1	173370801	173372801	5359	chr1	173177253	ENSMUST00000111318.1	Ndufs2	0.576174	0.647
chr1	173370801	173372801	5375	chr1	173200539	ENSMUST00000138904.1	B4galt3	0.484262	0.667
chr1	173370801	173372801	5383	chr1	173209958	ENSMUST00000126765.1	Ppox	0.252212	0.643
chr1	173370801	173372801	5404	chr1	173225118	ENSMUST00000111302.3	Ufc1	8.68986	0.844
chr1	173370801	173372801	5424	chr1	173275776	ENSMUST00000111295.1	Nit1	2.04996	0.767
chr1	173370801	173372801	5429	chr1	173275801	ENSMUST00000135941.1	Pfdn2	22.4978	0.649
chr1	173370801	173372801	5430	chr1	173275861	ENSMUST00000006579.4	Pfdn2	21.3712	0.648
chr1	173370801	173372801	5431	chr1	173286521	ENSMUST00000138323.1	Pfdn2	111.431	0.862
chr1	173370801	173372801	5450	chr1	173341515	ENSMUST00000160486.1	Usf1	1.86433	0.67
chr1	173370801	173372801	5461	chr1	173392981	ENSMUST00000155913.1	F11r	20.96	0.952
chr1	173370801	173372801	5532	chr1	174056886	ENSMUST00000075895.2	Pex19	48.7285	0.848
chr1	173376801	173378801	5344	chr1	173152591	ENSMUST00000138184.1	Tomm40l	3.76293	0.72
chr1	173376801	173378801	5359	chr1	173177253	ENSMUST00000111318.1	Ndufs2	0.576174	0.652
chr1	173376801	173378801	5367	chr1	173200459	ENSMUST00000064272.3	B4galt3	12.6058	0.792
chr1	173376801	173378801	5424	chr1	173275776	ENSMUST00000111295.1	Nit1	2.04996	0.64
chr1	173376801	173378801	5431	chr1	173286521	ENSMUST00000138323.1	Pfdn2	111.431	0.71
chr1	173376801	173378801	5450	chr1	173341515	ENSMUST00000160486.1	Usf1	1.86433	0.953
chr1	173376801	173378801	5459	chr1	173367666	ENSMUST00000043839.4	F11r	56.5236	0.944
chr1	173376801	173378801	5461	chr1	173392981	ENSMUST00000155913.1	F11r	20.96	0.654
chr1	174132601	174134601	5427	chr1	173275776	ENSMUST00000148339.1	Nit1	0.159085	0.734
chr1	174132601	174134601	5504	chr1	173957426	ENSMUST00000027837.6	Vangl2	6.22601	0.759
chr1	174132601	174134601	5512	chr1	173987704	ENSMUST00000059794.3	Nhlh1	1.63306	0.704
chr1	174132601	174134601	5526	chr1	174019138	ENSMUST00000172129.1	Copa	33.4	0.889
chr1	174132601	174134601	5543	chr1	174078297	ENSMUST00000085918.5	Dcaf8	15.3727	0.76
chr1	174132601	174134601	5545	chr1	174136935	ENSMUST00000013842.5	Pea15a	150.105	0.995
chr1	174132601	174134601	5546	chr1	174136935	ENSMUST00000111247.1	Pea15a	3.56082	0.99
chr1	174132601	174134601	5547	chr1	174129946	ENSMUST00000125361.1	Pea15a	1.28958	0.994
chr1	174132601	174134601	5548	chr1	174136828	ENSMUST00000155109.1	Pea15a	1.42768	0.899
chr1	174132601	174134601	5550	chr1	174149999	ENSMUST00000003554.4	Casq1	0.11016	0.826
chr1	174132601	174134601	5567	chr1	174228195	ENSMUST00000085913.4	Atp1a2	0.177004	0.902
chr1	174132601	174134601	5579	chr1	174411919	ENSMUST00000127052.1	Igsf9	0.345901	0.754
chr1	174142601	174144601	5504	chr1	173957426	ENSMUST00000027837.6	Vangl2	6.22601	0.718
chr1	174142601	174144601	5525	chr1	174012963	ENSMUST00000027833.5	Copa	19.9016	0.839
chr1	174142601	174144601	5532	chr1	174056886	ENSMUST00000075895.2	Pex19	48.7285	0.687
chr1	174142601	174144601	5543	chr1	174078297	ENSMUST00000085918.5	Dcaf8	15.3727	0.741
chr1	174142601	174144601	5545	chr1	174136935	ENSMUST00000013842.5	Pea15a	150.105	0.974
chr1	174142601	174144601	5546	chr1	174136935	ENSMUST00000111247.1	Pea15a	3.56082	0.654
chr1	174142601	174144601	5547	chr1	174129946	ENSMUST00000125361.1	Pea15a	1.28958	0.771
chr1	174142601	174144601	5548	chr1	174136828	ENSMUST00000155109.1	Pea15a	1.42768	0.882
chr1	174142601	174144601	5550	chr1	174149999	ENSMUST00000003554.4	Casq1	0.11016	0.895
chr1	174142601	174144601	5567	chr1	174228195	ENSMUST00000085913.4	Atp1a2	0.177004	0.745
chr1	174142601	174144601	5579	chr1	174411919	ENSMUST00000127052.1	Igsf9	0.345901	0.763
chr1	174142601	174144601	5588	chr1	174412445	ENSMUST00000111235.2	Igsf9	0.411323	0.779
chr1	174231801	174233801	5545	chr1	174136935	ENSMUST00000013842.5	Pea15a	150.105	0.779
chr1	174231801	174233801	5547	chr1	174129946	ENSMUST00000125361.1	Pea15a	1.28958	0.643
chr1	174231801	174233801	5548	chr1	174136828	ENSMUST00000155109.1	Pea15a	1.42768	0.807
chr1	174231801	174233801	5563	chr1	174242069	ENSMUST00000128508.1	Igsf8	0.183321	0.713
chr1	174231801	174233801	5564	chr1	174242498	ENSMUST00000039506.9	Igsf8	16.7548	0.859
chr1	174231801	174233801	5567	chr1	174228195	ENSMUST00000085913.4	Atp1a2	0.177004	0.911
chr1	174231801	174233801	5569	chr1	174228195	ENSMUST00000097464.2	Atp1a2	0.128619	0.651
chr1	174436801	174438801	5599	chr1	174451175	ENSMUST00000085894.5	Ccdc19	1.85136	0.959
chr1	174436801	174438801	5543	chr1	174078297	ENSMUST00000085918.5	Dcaf8	15.3727	0.72
chr1	174436801	174438801	5550	chr1	174149999	ENSMUST00000003554.4	Casq1	0.11016	0.714
chr1	174436801	174438801	5563	chr1	174242069	ENSMUST00000128508.1	Igsf8	0.183321	0.697
chr1	174436801	174438801	5588	chr1	174412445	ENSMUST00000111235.2	Igsf9	0.411323	0.828
chr1	174436801	174438801	5596	chr1	174430178	ENSMUST00000111230.1	Tagln2	267.985	0.853
chr1	174436801	174438801	5597	chr1	174431383	ENSMUST00000111228.1	Tagln2	23.8179	0.88
chr1	174436801	174438801	5603	chr1	174456180	ENSMUST00000159792.1	Ccdc19	0.791817	0.74
chr1	174443401	174445401	5532	chr1	174056886	ENSMUST00000075895.2	Pex19	48.7285	0.743
chr1	174443401	174445401	5543	chr1	174078297	ENSMUST00000085918.5	Dcaf8	15.3727	0.732
chr1	174443401	174445401	5564	chr1	174242498	ENSMUST00000039506.9	Igsf8	16.7548	0.788
chr1	174443401	174445401	5597	chr1	174431383	ENSMUST00000111228.1	Tagln2	23.8179	0.699
chr1	174443401	174445401	5599	chr1	174451175	ENSMUST00000085894.5	Ccdc19	1.85136	0.749
chr1	174443401	174445401	5603	chr1	174456180	ENSMUST00000159792.1	Ccdc19	0.791817	0.757
chr1	174459801	174461801	5579	chr1	174411919	ENSMUST00000127052.1	Igsf9	0.345901	0.647
chr1	174459801	174461801	5584	chr1	174412346	ENSMUST00000052629.6	Igsf9	3.59023	0.884
chr1	174459801	174461801	5597	chr1	174431383	ENSMUST00000111228.1	Tagln2	23.8179	0.654
chr1	174459801	174461801	5599	chr1	174451175	ENSMUST00000085894.5	Ccdc19	1.85136	0.797
chr1	174459801	174461801	5603	chr1	174456180	ENSMUST00000159792.1	Ccdc19	0.791817	0.939
chr1	174459801	174461801	5607	chr1	174486069	ENSMUST00000061835.2	Vsig8	0.165723	0.661
chr1	174640801	174642801	5584	chr1	174412346	ENSMUST00000052629.6	Igsf9	3.59023	0.793
chr1	174640801	174642801	5607	chr1	174486069	ENSMUST00000061835.2	Vsig8	0.165723	0.701
chr1	177942201	177944201	5757	chr1	178205429	ENSMUST00000065967.7	Pld5	0.112313	0.739
chr1	178944001	178946001	5757	chr1	178205429	ENSMUST00000065967.7	Pld5	0.112313	0.785
chr1	178944001	178946001	5779	chr1	178928140	ENSMUST00000139589.1	Sdccag8	2.669	0.744
chr1	178944001	178946001	5786	chr1	179188334	ENSMUST00000111159.1	Akt3	5.70722	0.725
chr1	178946601	178948601	5766	chr1	178737255	ENSMUST00000057037.7	Cep170	6.34722	0.807
chr1	178946601	178948601	5785	chr1	179178898	ENSMUST00000111160.2	Akt3	4.32897	0.825
chr1	179399601	179401601	5791	chr1	179375952	ENSMUST00000077225.6	Zfp238	0.634004	0.836
chr1	179399601	179401601	5790	chr1	179374792	ENSMUST00000094276.3	Zfp238	6.02489	0.786
chr1	179460801	179462801	5791	chr1	179375952	ENSMUST00000077225.6	Zfp238	0.634004	0.751
chr1	179552801	179554801	5790	chr1	179374792	ENSMUST00000094276.3	Zfp238	6.02489	0.814
chr1	179552801	179554801	5786	chr1	179188334	ENSMUST00000111159.1	Akt3	5.70722	0.736
chr1	179647801	179649801	5795	chr1	179726642	ENSMUST00000016105.8	Adss	47.9083	0.934
chr1	179722201	179724201	5795	chr1	179726642	ENSMUST00000016105.8	Adss	47.9083	0.834
chr1	180205201	180207201	5814	chr1	180249261	ENSMUST00000027781.6	Fam36a	25.8585	0.661
chr1	180263401	180265401	5820	chr1	180267928	ENSMUST00000037748.7	Hnrnpu	203.611	0.996
chr1	180263401	180265401	5814	chr1	180249261	ENSMUST00000027781.6	Fam36a	25.8585	0.686
chr1	180338201	180340201	5828	chr1	180336012	ENSMUST00000027775.7	Efcab2	1.64666	0.821
chr1	180920401	180922401	5831	chr1	180728569	ENSMUST00000160789.1	Kif26b	0.284755	0.805
chr1	180920401	180922401	5878	chr1	181891220	ENSMUST00000097452.3	Cdc42bpa	2.35473	0.644
chr1	181012001	181014001	5849	chr1	181476023	ENSMUST00000129009.1	Tfb2m	0.115029	0.876
chr1	181012001	181014001	5838	chr1	181304234	ENSMUST00000131684.1	Smyd3	2.00203	0.763
chr1	181012001	181014001	5839	chr1	180919476	ENSMUST00000129393.1	Smyd3	1.11994	0.827
chr1	181012001	181014001	5852	chr1	181476501	ENSMUST00000040706.8	Cnst	3.82376	0.654
chr1	181580001	181582001	5858	chr1	181598341	ENSMUST00000040538.3	Sccpdh	17.4809	0.941
chr1	181580001	181582001	5842	chr1	181448082	ENSMUST00000111133.2	Smyd3	15.6951	0.744
chr1	181580001	181582001	5861	chr1	181610649	ENSMUST00000144480.1	Sccpdh	0.437236	0.786
chr1	181789601	181791601	5876	chr1	181890716	ENSMUST00000111117.1	Cdc42bpa	0.396861	0.865
chr1	181789601	181791601	5858	chr1	181598341	ENSMUST00000040538.3	Sccpdh	17.4809	0.703
chr1	181789601	181791601	5861	chr1	181610649	ENSMUST00000144480.1	Sccpdh	0.437236	0.692
chr1	181789601	181791601	5874	chr1	181890603	ENSMUST00000097453.2	Cdc42bpa	0.663282	0.63
chr1	181796401	181798401	5874	chr1	181890603	ENSMUST00000097453.2	Cdc42bpa	0.663282	0.678
chr1	181796401	181798401	5877	chr1	181890891	ENSMUST00000134959.1	Cdc42bpa	0.415695	0.66
chr1	181805401	181807401	5874	chr1	181890603	ENSMUST00000097453.2	Cdc42bpa	0.663282	0.983
chr1	181805401	181807401	5876	chr1	181890716	ENSMUST00000111117.1	Cdc42bpa	0.396861	0.842
chr1	181805401	181807401	5877	chr1	181890891	ENSMUST00000134959.1	Cdc42bpa	0.415695	0.804
chr1	181807401	181809401	5874	chr1	181890603	ENSMUST00000097453.2	Cdc42bpa	0.663282	0.853
chr1	181807401	181809401	5861	chr1	181610649	ENSMUST00000144480.1	Sccpdh	0.437236	0.823
chr1	181807401	181809401	5866	chr1	181733811	ENSMUST00000027768.7	Ahctf1	6.96955	0.839
chr1	182231801	182233801	5927	chr1	182260616	ENSMUST00000070181.6	Itpkb	25.5161	0.769
chr1	182242001	182244001	5927	chr1	182260616	ENSMUST00000070181.6	Itpkb	25.5161	0.908
chr1	182242001	182244001	5913	chr1	182186431	ENSMUST00000111108.3	Psen2	5.4203	0.678
chr1	182242001	182244001	5918	chr1	182175888	ENSMUST00000111104.1	Psen2	0.202567	0.847
chr1	182279801	182281801	5894	chr1	182126151	ENSMUST00000027766.6	Adck3	0.611723	0.806
chr1	182279801	182281801	5902	chr1	182126092	ENSMUST00000161379.1	Adck3	0.321851	0.638
chr1	182279801	182281801	5913	chr1	182186431	ENSMUST00000111108.3	Psen2	5.4203	0.734
chr1	182292401	182294401	5897	chr1	182108762	ENSMUST00000161300.1	Adck3	0.24062	0.82
chr1	182315201	182317201	5894	chr1	182126151	ENSMUST00000027766.6	Adck3	0.611723	0.701
chr1	182315201	182317201	5902	chr1	182126092	ENSMUST00000161379.1	Adck3	0.321851	0.799
chr1	182317601	182319601	5894	chr1	182126151	ENSMUST00000027766.6	Adck3	0.611723	0.742
chr1	182317601	182319601	5902	chr1	182126092	ENSMUST00000161379.1	Adck3	0.321851	0.799
chr1	182325801	182327801	5897	chr1	182108762	ENSMUST00000161300.1	Adck3	0.24062	0.877
chr1	182325801	182327801	5913	chr1	182186431	ENSMUST00000111108.3	Psen2	5.4203	0.824
chr1	182332401	182334401	5913	chr1	182186431	ENSMUST00000111108.3	Psen2	5.4203	0.83
chr1	182332401	182334401	5934	chr1	182571498	ENSMUST00000085803.5	Lin9	3.30407	0.718
chr1	182333801	182335801	5927	chr1	182260616	ENSMUST00000070181.6	Itpkb	25.5161	0.76
chr1	182333801	182335801	5934	chr1	182571498	ENSMUST00000085803.5	Lin9	3.30407	0.735
chr1	182335601	182337601	5934	chr1	182571498	ENSMUST00000085803.5	Lin9	3.30407	0.886
chr1	182335601	182337601	5858	chr1	181598341	ENSMUST00000040538.3	Sccpdh	17.4809	0.678
chr1	182556601	182558601	5934	chr1	182571498	ENSMUST00000085803.5	Lin9	3.30407	0.812
chr1	182657201	182659201	5943	chr1	182744074	ENSMUST00000162814.1	H3f3a	456.825	0.88
chr1	182657201	182659201	5946	chr1	182743734	ENSMUST00000162118.1	H3f3a	0.333706	0.63
chr1	182695801	182697801	5942	chr1	182743678	ENSMUST00000081026.4	H3f3a	169.02	0.712
chr1	182695801	182697801	5943	chr1	182744074	ENSMUST00000162814.1	H3f3a	456.825	0.857
chr1	182695801	182697801	5946	chr1	182743734	ENSMUST00000162118.1	H3f3a	0.333706	0.74
chr1	182695801	182697801	5970	chr1	182876037	ENSMUST00000160508.1	Tmem63a	0.569279	0.802
chr1	182695801	182697801	5992	chr1	183142109	ENSMUST00000111053.2	Wdr26	13.2301	0.651
chr1	182878001	182880001	5943	chr1	182744074	ENSMUST00000162814.1	H3f3a	456.825	0.63
chr1	182878001	182880001	5957	chr1	182823239	ENSMUST00000085797.5	Lefty2	0.251666	0.728
chr1	182878001	182880001	5960	chr1	182834405	ENSMUST00000027802.7	Pycr2	68.8846	0.723
chr1	182878001	182880001	5962	chr1	182865153	ENSMUST00000037361.8	Lefty1	0.453258	0.632
chr1	182878001	182880001	5964	chr1	182872475	ENSMUST00000161847.1	Tmem63a	1.51751	0.974
chr1	182878001	182880001	5967	chr1	182872590	ENSMUST00000027800.8	Tmem63a	4.63555	0.84
chr1	182878001	182880001	5970	chr1	182876037	ENSMUST00000160508.1	Tmem63a	0.569279	0.906
chr1	182878001	182880001	5984	chr1	183074288	ENSMUST00000027797.7	Nvl	15.9215	0.791
chr1	183097201	183099201	5957	chr1	182823239	ENSMUST00000085797.5	Lefty2	0.251666	0.7
chr1	183097201	183099201	5992	chr1	183142109	ENSMUST00000111053.2	Wdr26	13.2301	0.685
chr1	183097201	183099201	5996	chr1	183113870	ENSMUST00000159290.1	Wdr26	4.54378	0.891
chr1	183097201	183099201	6005	chr1	183282761	ENSMUST00000027795.7	Cnih3	0.187068	0.63
chr1	183163201	183165201	5993	chr1	183141568	ENSMUST00000162963.1	Wdr26	2.92645	0.972
chr1	183163201	183165201	5964	chr1	182872475	ENSMUST00000161847.1	Tmem63a	1.51751	0.641
chr1	183163201	183165201	5989	chr1	183085851	ENSMUST00000111057.1	Cnih4	19.8168	0.908
chr1	183163201	183165201	5997	chr1	183114527	ENSMUST00000159698.1	Wdr26	0.852321	0.691
chr1	183900401	183902401	6022	chr1	183950111	ENSMUST00000111024.3	Enah	3.45519	0.818
chr1	184233801	184235801	6035	chr1	184271737	ENSMUST00000051431.4	Fbxo28	8.98387	0.912
chr1	184233801	184235801	6025	chr1	183950111	ENSMUST00000078719.6	Enah	0.143159	0.702
chr1	184233801	184235801	6038	chr1	184339303	ENSMUST00000117245.1	Trp53bp2	9.0793	0.69
chr1	184349601	184351601	6038	chr1	184339303	ENSMUST00000117245.1	Trp53bp2	9.0793	0.865
chr1	184434601	184436601	6040	chr1	184447655	ENSMUST00000068505.7	Capn2	56.4611	0.933
chr1	184434601	184436601	6041	chr1	184447588	ENSMUST00000111003.3	Capn2	1.30245	0.848
chr1	184600201	184602201	6033	chr1	184212355	ENSMUST00000133052.1	Degs1	0.541187	0.787
chr1	184600201	184602201	6022	chr1	183950111	ENSMUST00000111024.3	Enah	3.45519	0.781
chr1	184600201	184602201	6052	chr1	184695026	ENSMUST00000085724.3	Susd4	6.30964	0.674
chr1	184600201	184602201	6055	chr1	184884919	ENSMUST00000110997.1	Tlr5	0.282468	0.676
chr1	184705801	184707801	6051	chr1	184694143	ENSMUST00000153348.1	Susd4	2.22742	0.923
chr1	184705801	184707801	6052	chr1	184695026	ENSMUST00000085724.3	Susd4	6.30964	0.87
chr1	184768401	184770401	6026	chr1	184054868	ENSMUST00000111018.1	Srp9	14.5822	0.79
chr1	184810801	184812801	6040	chr1	184447655	ENSMUST00000068505.7	Capn2	56.4611	0.809
chr1	184837801	184839801	6040	chr1	184447655	ENSMUST00000068505.7	Capn2	56.4611	0.83
chr1	186412401	186414401	6067	chr1	186556498	ENSMUST00000048572.6	Hlx	45.2986	0.78
chr1	186412401	186414401	6081	chr1	186669450	ENSMUST00000162501.1	Mosc2	0.181717	0.682
chr1	186550601	186552601	6067	chr1	186556498	ENSMUST00000048572.6	Hlx	45.2986	0.972
chr1	186567001	186569001	6067	chr1	186556498	ENSMUST00000048572.6	Hlx	45.2986	0.733
chr1	186572601	186574601	6068	chr1	186556330	ENSMUST00000174257.1	Hlx	0.856796	0.787
chr1	186687201	186689201	6078	chr1	186651136	ENSMUST00000162866.1	Mosc2	5.20399	0.885
chr1	186687201	186689201	6081	chr1	186669450	ENSMUST00000162501.1	Mosc2	0.181717	0.835
chr1	186689801	186691801	6067	chr1	186556498	ENSMUST00000048572.6	Hlx	45.2986	0.667
chr1	186689801	186691801	6078	chr1	186651136	ENSMUST00000162866.1	Mosc2	5.20399	0.703
chr1	186689801	186691801	6088	chr1	186823428	ENSMUST00000027929.4	Mark1	2.16359	0.722
chr1	186689801	186691801	6095	chr1	187153275	ENSMUST00000027921.4	Iars2	9.7792	0.639
chr1	186701801	186703801	6070	chr1	186635192	ENSMUST00000110992.1	Mosc1	0.196136	0.712
chr1	186701801	186703801	6071	chr1	186635076	ENSMUST00000048462.6	Mosc1	0.327785	0.806
chr1	186701801	186703801	6074	chr1	186651361	ENSMUST00000161359.1	Mosc2	14.5518	0.674
chr1	186701801	186703801	6081	chr1	186669450	ENSMUST00000162501.1	Mosc2	0.181717	0.731
chr1	187410401	187412401	6104	chr1	187156086	ENSMUST00000137757.1	Bpnt1	6.1839	0.732
chr1	188475801	188477801	6119	chr1	188458148	ENSMUST00000169436.1	Tgfb2	1.51916	0.96
chr1	188475801	188477801	6121	chr1	188529871	ENSMUST00000045288.8	Tgfb2	4.77048	0.734
chr1	188504201	188506201	6119	chr1	188458148	ENSMUST00000169436.1	Tgfb2	1.51916	0.765
chr1	188504201	188506201	6121	chr1	188529871	ENSMUST00000045288.8	Tgfb2	4.77048	0.709
chr1	188504201	188506201	6122	chr1	188529169	ENSMUST00000085692.3	Tgfb2	0.675717	0.783
chr1	188505801	188507801	6119	chr1	188458148	ENSMUST00000169436.1	Tgfb2	1.51916	0.812
chr1	190838001	190840001	6170	chr1	190831719	ENSMUST00000085678.2	Kctd3	15.2243	0.845
chr1	190838001	190840001	6176	chr1	191511965	ENSMUST00000171929.1	Cenpf	4.0226	0.715
chr1	191400401	191402401	6178	chr1	191472735	ENSMUST00000165798.1	Cenpf	5.63589	0.822
chr1	191400401	191402401	6183	chr1	191610512	ENSMUST00000027898.5	Ptpn14	1.60055	0.782
chr1	191400401	191402401	6191	chr1	191746242	ENSMUST00000027897.7	Smyd2	46.5119	0.654
chr1	191531201	191533201	6183	chr1	191610512	ENSMUST00000027898.5	Ptpn14	1.60055	0.921
chr1	191531201	191533201	6176	chr1	191511965	ENSMUST00000171929.1	Cenpf	4.0226	0.919
chr1	191531201	191533201	6181	chr1	191552147	ENSMUST00000097442.2	Ptpn14	3.08161	0.774
chr1	191561201	191563201	6181	chr1	191552147	ENSMUST00000097442.2	Ptpn14	3.08161	0.814
chr1	191568201	191570201	6178	chr1	191472735	ENSMUST00000165798.1	Cenpf	5.63589	0.651
chr1	191568201	191570201	6183	chr1	191610512	ENSMUST00000027898.5	Ptpn14	1.60055	0.679
chr1	191568201	191570201	6191	chr1	191746242	ENSMUST00000027897.7	Smyd2	46.5119	0.74
chr1	191600401	191602401	6183	chr1	191610512	ENSMUST00000027898.5	Ptpn14	1.60055	0.952
chr1	191600401	191602401	6178	chr1	191472735	ENSMUST00000165798.1	Cenpf	5.63589	0.636
chr1	191600401	191602401	6181	chr1	191552147	ENSMUST00000097442.2	Ptpn14	3.08161	0.828
chr1	191629001	191631001	6183	chr1	191610512	ENSMUST00000027898.5	Ptpn14	1.60055	0.688
chr1	191635801	191637801	6181	chr1	191552147	ENSMUST00000097442.2	Ptpn14	3.08161	0.853
chr1	191635801	191637801	6183	chr1	191610512	ENSMUST00000027898.5	Ptpn14	1.60055	0.785
chr1	191849801	191851801	6172	chr1	191167711	ENSMUST00000110920.1	Kcnk2	0.291668	0.771
chr1	191849801	191851801	6183	chr1	191610512	ENSMUST00000027898.5	Ptpn14	1.60055	0.747
chr1	191849801	191851801	6196	chr1	191994559	ENSMUST00000010319.6	Prox1	1.97206	0.75
chr1	191861001	191863001	6196	chr1	191994559	ENSMUST00000010319.6	Prox1	1.97206	0.927
chr1	191861001	191863001	6178	chr1	191472735	ENSMUST00000165798.1	Cenpf	5.63589	0.799
chr1	191861001	191863001	6183	chr1	191610512	ENSMUST00000027898.5	Ptpn14	1.60055	0.668
chr1	192897801	192899801	6237	chr1	192886784	ENSMUST00000027945.5	Tatdn3	3.59354	0.996
chr1	192897801	192899801	6239	chr1	192886783	ENSMUST00000116475.2	Tatdn3	0.463206	0.632
chr1	192897801	192899801	6244	chr1	192886891	ENSMUST00000076952.5	Nsl1	2.03228	0.678
chr1	192897801	192899801	6246	chr1	192886903	ENSMUST00000139340.1	Nsl1	0.84891	0.87
chr1	192897801	192899801	6247	chr1	192886910	ENSMUST00000078259.6	Nsl1	13.1673	0.81
chr1	192956201	192958201	6216	chr1	192752369	ENSMUST00000171241.1	Angel2	1.49746	0.715
chr1	192956201	192958201	6244	chr1	192886891	ENSMUST00000076952.5	Nsl1	2.03228	0.634
chr1	192956201	192958201	6246	chr1	192886903	ENSMUST00000139340.1	Nsl1	0.84891	0.631
chr1	192956201	192958201	6260	chr1	193149791	ENSMUST00000027940.5	Tmem206	11.632	0.707
chr1	192973801	192975801	6228	chr1	192803175	ENSMUST00000166139.1	Vash2	1.84744	0.813
chr1	192973801	192975801	6206	chr1	192735649	ENSMUST00000061611.8	Rps6kc1	3.43637	0.775
chr1	192973801	192975801	6220	chr1	192752371	ENSMUST00000066632.7	Angel2	7.94846	0.762
chr1	192973801	192975801	6237	chr1	192886784	ENSMUST00000027945.5	Tatdn3	3.59354	0.704
chr1	192973801	192975801	6239	chr1	192886783	ENSMUST00000116475.2	Tatdn3	0.463206	0.636
chr1	192973801	192975801	6246	chr1	192886903	ENSMUST00000139340.1	Nsl1	0.84891	0.75
chr1	192973801	192975801	6249	chr1	192922293	ENSMUST00000027943.4	Batf3	5.77549	0.698
chr1	192976401	192978401	6206	chr1	192735649	ENSMUST00000061611.8	Rps6kc1	3.43637	0.8
chr1	192976401	192978401	6228	chr1	192803175	ENSMUST00000166139.1	Vash2	1.84744	0.776
chr1	192976401	192978401	6239	chr1	192886783	ENSMUST00000116475.2	Tatdn3	0.463206	0.805
chr1	192976401	192978401	6244	chr1	192886891	ENSMUST00000076952.5	Nsl1	2.03228	0.636
chr1	192976401	192978401	6252	chr1	193007219	ENSMUST00000027941.8	Atf3	24.8102	0.648
chr1	193047601	193049601	6220	chr1	192752371	ENSMUST00000066632.7	Angel2	7.94846	0.649
chr1	193047601	193049601	6234	chr1	192886811	ENSMUST00000110893.3	Tatdn3	1.28687	0.63
chr1	193047601	193049601	6242	chr1	192886783	ENSMUST00000143876.1	Tatdn3	1.20746	0.709
chr1	193047601	193049601	6258	chr1	193142073	ENSMUST00000046770.9	Nenf	51.0647	0.681
chr1	193077201	193079201	6261	chr1	193149828	ENSMUST00000164200.1	Tmem206	6.19081	0.874
chr1	193077201	193079201	6226	chr1	192802877	ENSMUST00000047409.6	Vash2	8.471	0.729
chr1	193077201	193079201	6230	chr1	192850069	ENSMUST00000085635.4	Mfsd7b	2.87373	0.787
chr1	193077201	193079201	6237	chr1	192886784	ENSMUST00000027945.5	Tatdn3	3.59354	0.736
chr1	193077201	193079201	6252	chr1	193007219	ENSMUST00000027941.8	Atf3	24.8102	0.745
chr1	193077201	193079201	6297	chr1	193916440	ENSMUST00000085573.5	Traf5	2.80712	0.707
chr1	193092801	193094801	6260	chr1	193149791	ENSMUST00000027940.5	Tmem206	11.632	0.946
chr1	193092801	193094801	6252	chr1	193007219	ENSMUST00000027941.8	Atf3	24.8102	0.751
chr1	193092801	193094801	6253	chr1	193006987	ENSMUST00000131854.1	Atf3	1.97521	0.871
chr1	193092801	193094801	6262	chr1	193220919	ENSMUST00000110885.1	Ppp2r5a	5.74789	0.641
chr1	193092801	193094801	6297	chr1	193916440	ENSMUST00000085573.5	Traf5	2.80712	0.658
chr1	193261601	193263601	6252	chr1	193007219	ENSMUST00000027941.8	Atf3	24.8102	0.631
chr1	193261601	193263601	6273	chr1	193541713	ENSMUST00000110855.1	Lpgat1	6.8019	0.642
chr1	193261601	193263601	6275	chr1	193542268	ENSMUST00000110856.1	Lpgat1	0.763768	0.753
chr1	193261601	193263601	6301	chr1	193961892	ENSMUST00000110849.2	Rcor3	1.11049	0.781
chr1	193281201	193283201	6271	chr1	193541713	ENSMUST00000133076.1	Lpgat1	0.922562	0.663
chr1	193284401	193286401	6252	chr1	193007219	ENSMUST00000027941.8	Atf3	24.8102	0.877
chr1	193284401	193286401	6221	chr1	192752701	ENSMUST00000135364.1	Angel2	0.827918	0.634
chr1	193284401	193286401	6266	chr1	193399413	ENSMUST00000027933.5	Dtl	9.27759	0.67
chr1	193303401	193305401	6261	chr1	193149828	ENSMUST00000164200.1	Tmem206	6.19081	0.677
chr1	193303401	193305401	6262	chr1	193220919	ENSMUST00000110885.1	Ppp2r5a	5.74789	0.667
chr1	193303401	193305401	6270	chr1	193399642	ENSMUST00000045450.5	Ints7	19.2212	0.653
chr1	193303401	193305401	6271	chr1	193541713	ENSMUST00000133076.1	Lpgat1	0.922562	0.793
chr1	193344001	193346001	6276	chr1	193542400	ENSMUST00000130876.1	Lpgat1	0.650886	0.868
chr1	193344001	193346001	6239	chr1	192886783	ENSMUST00000116475.2	Tatdn3	0.463206	0.685
chr1	193344001	193346001	6270	chr1	193399642	ENSMUST00000045450.5	Ints7	19.2212	0.653
chr1	193344001	193346001	6271	chr1	193541713	ENSMUST00000133076.1	Lpgat1	0.922562	0.713
chr1	193344001	193346001	6275	chr1	193542268	ENSMUST00000110856.1	Lpgat1	0.763768	0.67
chr1	193344001	193346001	6295	chr1	193801270	ENSMUST00000053463.6	Rd3	0.638116	0.638
chr1	193382001	193384001	6264	chr1	193220920	ENSMUST00000067976.3	Ppp2r5a	40.0939	0.891
chr1	193382001	193384001	6270	chr1	193399642	ENSMUST00000045450.5	Ints7	19.2212	0.879
chr1	193382001	193384001	6273	chr1	193541713	ENSMUST00000110855.1	Lpgat1	6.8019	0.641
chr1	193421801	193423801	6273	chr1	193541713	ENSMUST00000110855.1	Lpgat1	6.8019	0.674
chr1	193625801	193627801	6270	chr1	193399642	ENSMUST00000045450.5	Ints7	19.2212	0.714
chr1	193625801	193627801	6276	chr1	193542400	ENSMUST00000130876.1	Lpgat1	0.650886	0.707
chr1	193625801	193627801	6280	chr1	193645323	ENSMUST00000027931.7	Nek2	13.3095	0.944
chr1	193625801	193627801	6284	chr1	193651027	ENSMUST00000136733.1	Nek2	0.224996	0.945
chr1	193705201	193707201	6253	chr1	193006987	ENSMUST00000131854.1	Atf3	1.97521	0.817
chr1	193705201	193707201	6297	chr1	193916440	ENSMUST00000085573.5	Traf5	2.80712	0.635
chr1	193705201	193707201	6301	chr1	193961892	ENSMUST00000110849.2	Rcor3	1.11049	0.646
chr1	193766201	193768201	6292	chr1	193730646	ENSMUST00000044954.6	Slc30a1	7.48283	0.921
chr1	193766201	193768201	6293	chr1	193731135	ENSMUST00000161756.1	Slc30a1	0.532358	0.659
chr1	193766201	193768201	6295	chr1	193801270	ENSMUST00000053463.6	Rd3	0.638116	0.737
chr1	193779201	193781201	6292	chr1	193730646	ENSMUST00000044954.6	Slc30a1	7.48283	0.863
chr1	193779201	193781201	6271	chr1	193541713	ENSMUST00000133076.1	Lpgat1	0.922562	0.781
chr1	193779201	193781201	6280	chr1	193645323	ENSMUST00000027931.7	Nek2	13.3095	0.648
chr1	193785801	193787801	6295	chr1	193801270	ENSMUST00000053463.6	Rd3	0.638116	0.82
chr1	193785801	193787801	6292	chr1	193730646	ENSMUST00000044954.6	Slc30a1	7.48283	0.692
chr1	193885001	193887001	6301	chr1	193961892	ENSMUST00000110849.2	Rcor3	1.11049	0.823
chr1	193885001	193887001	6284	chr1	193651027	ENSMUST00000136733.1	Nek2	0.224996	0.683
chr1	193885001	193887001	6306	chr1	194014666	ENSMUST00000110844.1	Kcnh1	0.467164	0.734
chr1	193901001	193903001	6297	chr1	193916440	ENSMUST00000085573.5	Traf5	2.80712	0.888
chr1	193901001	193903001	6282	chr1	193645393	ENSMUST00000171468.1	Nek2	0.583175	0.659
chr1	194300601	194302601	6273	chr1	193541713	ENSMUST00000110855.1	Lpgat1	6.8019	0.734
chr1	194300601	194302601	6322	chr1	194681915	ENSMUST00000016406.6	Sertad4	1.31419	0.726
chr1	194355401	194357401	6297	chr1	193916440	ENSMUST00000085573.5	Traf5	2.80712	0.664
chr1	194828601	194830601	6324	chr1	194681680	ENSMUST00000125391.1	Sertad4	0.223428	0.888
chr1	194828601	194830601	6327	chr1	194813534	ENSMUST00000165788.1	Syt14	0.126545	0.709
chr1	194828601	194830601	6372	chr1	195099382	ENSMUST00000009777.2	G0s2	5.87394	0.635
chr1	194828601	194830601	6381	chr1	195196491	ENSMUST00000016323.4	Camk1g	0.705813	0.867
chr1	194964001	194966001	6321	chr1	194681946	ENSMUST00000155579.1	Sertad4	0.808679	0.73
chr1	194964001	194966001	6336	chr1	194979306	ENSMUST00000076521.5	Irf6	0.649182	0.811
chr1	195207401	195209401	6381	chr1	195196491	ENSMUST00000016323.4	Camk1g	0.705813	0.922
chr1	195243401	195245401	6376	chr1	195128437	ENSMUST00000159955.1	Lamb3	0.298879	0.708
chr1	196454601	196456601	6389	chr1	196446023	ENSMUST00000027952.5	Plxna2	2.89165	0.816
chr1	196454601	196456601	6390	chr1	196471050	ENSMUST00000125381.1	Plxna2	0.17402	0.848
chr1	196460801	196462801	6390	chr1	196471050	ENSMUST00000125381.1	Plxna2	0.17402	0.817
chr1	196467201	196469201	6389	chr1	196446023	ENSMUST00000027952.5	Plxna2	2.89165	0.692
chr1	196471801	196473801	6389	chr1	196446023	ENSMUST00000027952.5	Plxna2	2.89165	0.881
chr1	196477201	196479201	6390	chr1	196471050	ENSMUST00000125381.1	Plxna2	0.17402	0.901
chr1	196768201	196770201	6396	chr1	196765015	ENSMUST00000110815.2	Cd34	179.477	0.985
chr1	196768201	196770201	6397	chr1	196765015	ENSMUST00000016638.2	Cd34	231.754	0.959
chr1	196768201	196770201	6409	chr1	196918442	ENSMUST00000162614.1	Cd46	0.207186	0.75
chr1	196768201	196770201	6417	chr1	196957764	ENSMUST00000075451.6	Cr1l	31.7122	0.696
chr1	196831801	196833801	6396	chr1	196765015	ENSMUST00000110815.2	Cd34	179.477	0.918
chr1	196831801	196833801	6407	chr1	196918442	ENSMUST00000162650.1	Cd46	0.137499	0.74
chr1	196831801	196833801	6415	chr1	196957499	ENSMUST00000027918.8	Cr1l	0.75666	0.684
chr1	36940001	36942001	718	chr1	36502116	ENSMUST00000115011.1	Lman2l	2.44177	0.766
chr1	36940001	36942001	743	chr1	36615095	ENSMUST00000154493.1	Sema4c	1.65915	0.636
chr1	36940001	36942001	764	chr1	36766523	ENSMUST00000159448.1	Actr1b	0.138583	0.657
chr1	39791401	39793401	926	chr1	39777842	ENSMUST00000151913.1	Rfx8	0.147249	0.778
chr1	51986001	51988001	1150	chr1	52043992	ENSMUST00000168302.1	Stat4	0.518601	0.952
chr1	51986001	51988001	1133	chr1	51972915	ENSMUST00000046390.7	Myo1b	8.58501	0.894
chr1	51986001	51988001	1134	chr1	51972785	ENSMUST00000114537.2	Myo1b	0.672171	0.921
chr1	51986001	51988001	1136	chr1	51972772	ENSMUST00000018561.7	Myo1b	21.8942	0.875
chr1	51986001	51988001	1154	chr1	52176282	ENSMUST00000070968.6	Stat1	3.93989	0.641
chr1	60919401	60921401	1547	chr1	60164925	ENSMUST00000027171.4	Carf	0.154459	0.719
chr1	60919401	60921401	1553	chr1	60238339	ENSMUST00000160834.1	Nbeal1	0.432474	0.723
chr1	64347401	64349401	1733	chr1	64579378	ENSMUST00000087366.4	Creb1	3.27692	0.828
chr1	64347401	64349401	1734	chr1	64579378	ENSMUST00000049932.5	Creb1	1.71505	0.822
chr1	64347401	64349401	1752	chr1	64784324	ENSMUST00000116133.2	Fzd5	0.656682	0.673
chr1	74000401	74002401	1998	chr1	74171021	ENSMUST00000171899.1	Tns1	2.99233	0.765
chr1	74000401	74002401	2000	chr1	73975087	ENSMUST00000068832.7	Tns1	1.29271	0.688
chr1	74000401	74002401	2026	chr1	74379184	ENSMUST00000087225.5	Pnkd	5.9656	0.721
chr1	88387401	88389401	2724	chr1	88483675	ENSMUST00000027446.4	Cops7b	14.8214	0.74
chr1	89522001	89524001	2826	chr1	89516974	ENSMUST00000168783.1	Inpp5d	1.27124	0.983
chr1	89522001	89524001	2779	chr1	89223608	ENSMUST00000164992.2	Gigyf2	1.42775	0.638
chr1	89522001	89524001	2821	chr1	89516887	ENSMUST00000169754.1	Inpp5d	4.81428	0.949
chr1	89522001	89524001	2823	chr1	89516937	ENSMUST00000042275.8	Inpp5d	1.67727	0.933
chr1	89522001	89524001	2876	chr1	89991639	ENSMUST00000058237.7	Ugt1a7c	0.195442	0.869
chr1	89532801	89534801	2821	chr1	89516887	ENSMUST00000169754.1	Inpp5d	4.81428	0.7
chr1	89532801	89534801	2823	chr1	89516937	ENSMUST00000042275.8	Inpp5d	1.67727	0.74
chr1	89532801	89534801	2826	chr1	89516974	ENSMUST00000168783.1	Inpp5d	1.27124	0.72
chr1	89536001	89538001	2830	chr1	89572814	ENSMUST00000170300.1	Inpp5d	2.11002	0.933
chr1	89536001	89538001	2789	chr1	89300301	ENSMUST00000172736.1	Gigyf2	0.917817	0.881
chr1	89536001	89538001	2805	chr1	89406937	ENSMUST00000027477.8	Ngef	0.10322	0.645
chr1	89536001	89538001	2821	chr1	89516887	ENSMUST00000169754.1	Inpp5d	4.81428	0.87
chr1	89536001	89538001	2823	chr1	89516937	ENSMUST00000042275.8	Inpp5d	1.67727	0.887
chr1	89536001	89538001	2826	chr1	89516974	ENSMUST00000168783.1	Inpp5d	1.27124	0.718
chr1	89536001	89538001	2829	chr1	89572814	ENSMUST00000167032.1	Inpp5d	1.35974	0.72
chr1	89795801	89797801	2823	chr1	89516937	ENSMUST00000042275.8	Inpp5d	1.67727	0.854
chr1	89795801	89797801	2826	chr1	89516974	ENSMUST00000168783.1	Inpp5d	1.27124	0.674
chr1	89795801	89797801	2859	chr1	89749862	ENSMUST00000027517.7	Dgkd	11.1076	0.742
chr1	89795801	89797801	2876	chr1	89991639	ENSMUST00000058237.7	Ugt1a7c	0.195442	0.696
chr1	89856201	89858201	2757	chr1	89110489	ENSMUST00000113232.1	Eif4e2	13.5807	0.835
chr1	89856201	89858201	2829	chr1	89572814	ENSMUST00000167032.1	Inpp5d	1.35974	0.651
chr1	89856201	89858201	2861	chr1	89905126	ENSMUST00000040783.4	Usp40	4.28217	0.692
chr1	89856201	89858201	2874	chr1	89991637	ENSMUST00000150634.1	Ugt1a7c	0.270687	0.636
chr1	89856201	89858201	2909	chr1	90123606	ENSMUST00000113130.1	Heatr7b1	0.828014	0.807
chr1	127336801	127338801	3578	chr1	127332067	ENSMUST00000027579.9	Actr3	136.962	0.999
chr1	129136001	129138001	3608	chr1	129203339	ENSMUST00000171405.1	Mgat5	1.67459	0.954
chr1	132985201	132987201	3709	chr1	132612311	ENSMUST00000066863.6	Pfkfb2	0.104754	0.836
chr1	132985201	132987201	3711	chr1	132612398	ENSMUST00000050406.4	Pfkfb2	0.372723	0.631
chr1	132985201	132987201	3747	chr1	132994144	ENSMUST00000016672.3	Mapkapk2	55.1538	0.69
chr1	132985201	132987201	3769	chr1	133176183	ENSMUST00000062108.3	Ikbke	0.323219	0.668
chr1	133275001	133277001	3769	chr1	133176183	ENSMUST00000062108.3	Ikbke	0.323219	0.87
chr1	133275001	133277001	3754	chr1	133049758	ENSMUST00000068805.7	Eif2d	23.9018	0.69
chr1	133275001	133277001	3776	chr1	133423938	ENSMUST00000097588.2	Srgap2	9.16959	0.733
chr1	133275001	133277001	3807	chr1	133763801	ENSMUST00000112386.1	Rab7l1	3.99853	0.67
chr1	133275001	133277001	3829	chr1	133964403	ENSMUST00000160656.1	Mfsd4	1.73253	0.779
chr1	135292801	135294801	3919	chr1	135289795	ENSMUST00000144386.1	Sox13	6.53845	0.993
chr1	135292801	135294801	3890	chr1	134921943	ENSMUST00000067398.6	Mdm4	2.53801	0.684
chr1	135295601	135297601	3919	chr1	135289795	ENSMUST00000144386.1	Sox13	6.53845	0.941
chr1	135295601	135297601	3890	chr1	134921943	ENSMUST00000067398.6	Mdm4	2.53801	0.694
chr1	135295601	135297601	3899	chr1	135028324	ENSMUST00000165011.1	Ppp1r15b	1.94066	0.787
chr1	135295601	135297601	3903	chr1	135142674	ENSMUST00000038295.8	Plekha6	0.171178	0.791
chr1	135295601	135297601	3914	chr1	135260149	ENSMUST00000135222.2	Etnk2	0.343766	0.907
chr1	135994601	135996601	3963	chr1	135933831	ENSMUST00000048183.7	Fmod	1.02326	0.801
chr1	135994601	135996601	3966	chr1	135975697	ENSMUST00000020692.6	Btg2	13.157	0.691
chr1	135994601	135996601	3992	chr1	136229505	ENSMUST00000027729.6	Ppfia4	0.198327	0.783
chr1	137555601	137557601	4202	chr1	138242681	ENSMUST00000094523.3	Camsap2	2.80184	0.85
chr1	137555601	137557601	4123	chr1	137584682	ENSMUST00000112103.1	Nav1	2.06795	0.722
chr1	137555601	137557601	4138	chr1	137701634	ENSMUST00000129217.1	Tnni1	0.17371	0.738
chr1	137555601	137557601	4140	chr1	137715175	ENSMUST00000038760.8	Lad1	0.548277	0.787
chr1	154134401	154136401	4496	chr1	154233812	ENSMUST00000015124.8	Tsen15	62.8757	0.67
chr1	158968001	158970001	4689	chr1	158588589	ENSMUST00000154353.1	Tor3a	0.609204	0.695
chr1	158968001	158970001	4693	chr1	158649041	ENSMUST00000086153.6	Fam20b	5.05276	0.706
chr1	158968001	158970001	4704	chr1	158769073	ENSMUST00000111720.1	Angptl1	0.244329	0.779
chr1	158968001	158970001	4712	chr1	159342726	ENSMUST00000078308.6	Rasal2	2.77716	0.837
chr1	159373201	159375201	4693	chr1	158649041	ENSMUST00000086153.6	Fam20b	5.05276	0.767
chr1	159373201	159375201	4713	chr1	159342065	ENSMUST00000132699.1	Rasal2	1.00371	0.713
chr1	159373201	159375201	4725	chr1	159388711	ENSMUST00000046743.4	BC026585	6.27398	0.659
chr1	159373201	159375201	4731	chr1	159456278	ENSMUST00000111700.1	Sec16b	0.175472	0.651
chr1	167558801	167560801	5091	chr1	167564672	ENSMUST00000068705.7	Mpzl1	59.7609	0.991
chr1	167558801	167560801	5092	chr1	167564672	ENSMUST00000111435.2	Mpzl1	97.8034	0.793
chr1	167558801	167560801	5114	chr1	167932809	ENSMUST00000160260.1	Pou2f1	0.876078	0.763
chr1	170218001	170220001	5201	chr1	170139728	ENSMUST00000170399.1	Pbx1	2.47935	0.794
chr1	170218001	170220001	5204	chr1	170361635	ENSMUST00000064438.3	Pbx1	6.15249	0.658
chr1	182285601	182287601	5894	chr1	182126151	ENSMUST00000027766.6	Adck3	0.611723	0.686
chr1	182285601	182287601	5897	chr1	182108762	ENSMUST00000161300.1	Adck3	0.24062	0.845
chr1	186594201	186596201	6070	chr1	186635192	ENSMUST00000110992.1	Mosc1	0.196136	0.664
chr1	186594201	186596201	6071	chr1	186635076	ENSMUST00000048462.6	Mosc1	0.327785	0.646
chr1	191579601	191581601	6181	chr1	191552147	ENSMUST00000097442.2	Ptpn14	3.08161	0.829
chr1	191689601	191691601	6181	chr1	191552147	ENSMUST00000097442.2	Ptpn14	3.08161	0.739
chr1	191689601	191691601	6183	chr1	191610512	ENSMUST00000027898.5	Ptpn14	1.60055	0.644
chr1	191689601	191691601	6191	chr1	191746242	ENSMUST00000027897.7	Smyd2	46.5119	0.777
chr1	193244201	193246201	6237	chr1	192886784	ENSMUST00000027945.5	Tatdn3	3.59354	0.808
chr1	193244201	193246201	6239	chr1	192886783	ENSMUST00000116475.2	Tatdn3	0.463206	0.719
chr1	193244201	193246201	6253	chr1	193006987	ENSMUST00000131854.1	Atf3	1.97521	0.787
chr1	196752201	196754201	6390	chr1	196471050	ENSMUST00000125381.1	Plxna2	0.17402	0.846
chr1	196752201	196754201	6397	chr1	196765015	ENSMUST00000016638.2	Cd34	231.754	0.845
chr2	3044801	3046801	51968	chr2	3031496	ENSMUST00000072955.5	Fam171a1	0.127594	0.835
chr2	3044801	3046801	51970	chr2	3035654	ENSMUST00000115099.2	Fam171a1	17.3609	0.841
chr2	3074801	3076801	51970	chr2	3035654	ENSMUST00000115099.2	Fam171a1	17.3609	0.829
chr2	3101801	3103801	51970	chr2	3035654	ENSMUST00000115099.2	Fam171a1	17.3609	0.85
chr2	3101801	3103801	51968	chr2	3031496	ENSMUST00000072955.5	Fam171a1	0.127594	0.808
chr2	3110601	3112601	51974	chr2	3201484	ENSMUST00000081932.6	Nmt2	6.68834	0.637
chr2	3110601	3112601	51975	chr2	3201529	ENSMUST00000102989.3	Nmt2	0.297202	0.704
chr2	3632401	3634401	52035	chr2	3630730	ENSMUST00000027965.4	Fam107b	44.0632	0.81
chr2	3636201	3638201	52008	chr2	3392303	ENSMUST00000027956.2	Suv39h2	2.06372	0.649
chr2	3636201	3638201	52035	chr2	3630730	ENSMUST00000027965.4	Fam107b	44.0632	0.695
chr2	3643401	3645401	52035	chr2	3630730	ENSMUST00000027965.4	Fam107b	44.0632	0.699
chr2	3645801	3647801	52022	chr2	3430031	ENSMUST00000056700.7	Hspa14	0.884458	0.893
chr2	3645801	3647801	52008	chr2	3392303	ENSMUST00000027956.2	Suv39h2	2.06372	0.642
chr2	3645801	3647801	52035	chr2	3630730	ENSMUST00000027965.4	Fam107b	44.0632	0.838
chr2	3647001	3649001	52022	chr2	3430031	ENSMUST00000056700.7	Hspa14	0.884458	0.807
chr2	3647001	3649001	52035	chr2	3630730	ENSMUST00000027965.4	Fam107b	44.0632	0.644
chr2	3654401	3656401	52022	chr2	3430031	ENSMUST00000056700.7	Hspa14	0.884458	0.711
chr2	3654401	3656401	52035	chr2	3630730	ENSMUST00000027965.4	Fam107b	44.0632	0.661
chr2	3682401	3684401	52035	chr2	3630730	ENSMUST00000027965.4	Fam107b	44.0632	0.71
chr2	3682401	3684401	52047	chr2	4073918	ENSMUST00000091497.4	Frmd4a	6.35489	0.839
chr2	4265601	4267601	52047	chr2	4073918	ENSMUST00000091497.4	Frmd4a	6.35489	0.823
chr2	4265601	4267601	52050	chr2	4322021	ENSMUST00000075767.6	Frmd4a	0.173244	0.707
chr2	4311601	4313601	52047	chr2	4073918	ENSMUST00000091497.4	Frmd4a	6.35489	0.905
chr2	4311601	4313601	52048	chr2	4221935	ENSMUST00000115037.1	Frmd4a	0.155238	0.941
chr2	4311601	4313601	52092	chr2	4803291	ENSMUST00000115019.1	Sephs1	17.586	0.725
chr2	4327001	4329001	52051	chr2	4322021	ENSMUST00000115042.1	Frmd4a	2.93871	0.995
chr2	4327001	4329001	52047	chr2	4073918	ENSMUST00000091497.4	Frmd4a	6.35489	0.87
chr2	4327001	4329001	52050	chr2	4322021	ENSMUST00000075767.6	Frmd4a	0.173244	0.97
chr2	4327001	4329001	52080	chr2	4573159	ENSMUST00000152362.1	Prpf18	0.848785	0.697
chr2	4327001	4329001	52092	chr2	4803291	ENSMUST00000115019.1	Sephs1	17.586	0.684
chr2	4329001	4331001	52047	chr2	4073918	ENSMUST00000091497.4	Frmd4a	6.35489	0.814
chr2	4329001	4331001	52050	chr2	4322021	ENSMUST00000075767.6	Frmd4a	0.173244	0.807
chr2	4329001	4331001	52051	chr2	4322021	ENSMUST00000115042.1	Frmd4a	2.93871	0.86
chr2	4329001	4331001	52092	chr2	4803291	ENSMUST00000115019.1	Sephs1	17.586	0.853
chr2	4353001	4355001	52047	chr2	4073918	ENSMUST00000091497.4	Frmd4a	6.35489	0.785
chr2	4353001	4355001	52048	chr2	4221935	ENSMUST00000115037.1	Frmd4a	0.155238	0.651
chr2	4355401	4357401	52047	chr2	4073918	ENSMUST00000091497.4	Frmd4a	6.35489	0.802
chr2	4355401	4357401	52050	chr2	4322021	ENSMUST00000075767.6	Frmd4a	0.173244	0.643
chr2	4355401	4357401	52131	chr2	5058822	ENSMUST00000027988.7	Ccdc3	0.777281	0.639
chr2	4373201	4375201	52050	chr2	4322021	ENSMUST00000075767.6	Frmd4a	0.173244	0.636
chr2	4381201	4383201	52047	chr2	4073918	ENSMUST00000091497.4	Frmd4a	6.35489	0.734
chr2	4381201	4383201	52048	chr2	4221935	ENSMUST00000115037.1	Frmd4a	0.155238	0.808
chr2	4410801	4412801	52048	chr2	4221935	ENSMUST00000115037.1	Frmd4a	0.155238	0.648
chr2	4410801	4412801	52080	chr2	4573159	ENSMUST00000152362.1	Prpf18	0.848785	0.775
chr2	4421001	4423001	52050	chr2	4322021	ENSMUST00000075767.6	Frmd4a	0.173244	0.705
chr2	4469801	4471801	52055	chr2	4480800	ENSMUST00000153160.1	Frmd4a	1.05832	0.855
chr2	4469801	4471801	52050	chr2	4322021	ENSMUST00000075767.6	Frmd4a	0.173244	0.716
chr2	4475601	4477601	52055	chr2	4480800	ENSMUST00000153160.1	Frmd4a	1.05832	0.996
chr2	4475601	4477601	52051	chr2	4322021	ENSMUST00000115042.1	Frmd4a	2.93871	0.714
chr2	4475601	4477601	52080	chr2	4573159	ENSMUST00000152362.1	Prpf18	0.848785	0.689
chr2	4475601	4477601	52118	chr2	4933799	ENSMUST00000129443.1	Mcm10	0.428583	0.729
chr2	4483001	4485001	52055	chr2	4480800	ENSMUST00000153160.1	Frmd4a	1.05832	0.949
chr2	4483001	4485001	52079	chr2	4573152	ENSMUST00000153881.1	Prpf18	0.146988	0.781
chr2	4485401	4487401	52055	chr2	4480800	ENSMUST00000153160.1	Frmd4a	1.05832	0.989
chr2	4485401	4487401	52077	chr2	4573132	ENSMUST00000035721.7	Prpf18	8.93181	0.684
chr2	4485401	4487401	52079	chr2	4573152	ENSMUST00000153881.1	Prpf18	0.146988	0.842
chr2	4485401	4487401	52080	chr2	4573159	ENSMUST00000152362.1	Prpf18	0.848785	0.833
chr2	4487401	4489401	52055	chr2	4480800	ENSMUST00000153160.1	Frmd4a	1.05832	0.988
chr2	4487401	4489401	52079	chr2	4573152	ENSMUST00000153881.1	Prpf18	0.146988	0.867
chr2	4487401	4489401	52080	chr2	4573159	ENSMUST00000152362.1	Prpf18	0.848785	0.824
chr2	4489401	4491401	52055	chr2	4480800	ENSMUST00000153160.1	Frmd4a	1.05832	0.642
chr2	4489401	4491401	52079	chr2	4573152	ENSMUST00000153881.1	Prpf18	0.146988	0.779
chr2	4489401	4491401	52080	chr2	4573159	ENSMUST00000152362.1	Prpf18	0.848785	0.666
chr2	6181401	6183401	52203	chr2	6341968	ENSMUST00000150515.1	Usp6nl	0.119905	0.841
chr2	6193401	6195401	52200	chr2	6243713	ENSMUST00000114937.1	Usp6nl	3.05027	0.778
chr2	6193401	6195401	52183	chr2	5944385	ENSMUST00000128200.1	Upf2	3.81514	0.63
chr2	6193401	6195401	52202	chr2	6273779	ENSMUST00000042503.8	Usp6nl	4.91313	0.665
chr2	6199001	6201001	52143	chr2	5766210	ENSMUST00000043864.3	Cdc123	28.8478	0.708
chr2	6199001	6201001	52183	chr2	5944385	ENSMUST00000128200.1	Upf2	3.81514	0.693
chr2	6252001	6254001	52203	chr2	6341968	ENSMUST00000150515.1	Usp6nl	0.119905	0.828
chr2	6252001	6254001	52192	chr2	6134079	ENSMUST00000042658.2	Echdc3	0.838027	0.633
chr2	6252001	6254001	52201	chr2	6243818	ENSMUST00000132391.1	Usp6nl	1.06971	0.658
chr2	6258001	6260001	52200	chr2	6243713	ENSMUST00000114937.1	Usp6nl	3.05027	0.741
chr2	6352401	6354401	52202	chr2	6273779	ENSMUST00000042503.8	Usp6nl	4.91313	0.644
chr2	6630401	6632401	52213	chr2	6642659	ENSMUST00000002176.5	Celf2	0.761746	0.718
chr2	9524401	9526401	52281	chr2	10002137	ENSMUST00000114897.2	Atp5c1	252.415	0.682
chr2	9773601	9775601	52278	chr2	10002054	ENSMUST00000026887.7	Atp5c1	23.7064	0.935
chr2	9773601	9775601	52293	chr2	10052290	ENSMUST00000042290.7	Itih2	0.292334	0.783
chr2	9787401	9789401	52254	chr2	9800227	ENSMUST00000102976.3	Gata3	2.39689	0.892
chr2	9787401	9789401	52256	chr2	9811661	ENSMUST00000168614.1	Gata3	0.781553	0.681
chr2	9787401	9789401	52258	chr2	9797026	ENSMUST00000153509.1	Gata3	0.173765	0.75
chr2	9787401	9789401	52273	chr2	9970223	ENSMUST00000026888.4	Taf3	4.3407	0.646
chr2	9787401	9789401	52298	chr2	10075198	ENSMUST00000026886.7	Itih5	0.709153	0.652
chr2	9877001	9879001	52276	chr2	9840461	ENSMUST00000114906.1	Taf3	1.33979	0.976
chr2	9877001	9879001	52254	chr2	9800227	ENSMUST00000102976.3	Gata3	2.39689	0.649
chr2	11159001	11161001	52472	chr2	11524757	ENSMUST00000130766.1	Rbm17	0.684732	0.808
chr2	11346801	11348801	52440	chr2	11093740	ENSMUST00000114853.1	Prkcq	0.207314	0.711
chr2	11346801	11348801	52472	chr2	11524757	ENSMUST00000130766.1	Rbm17	0.684732	0.704
chr2	11346801	11348801	52504	chr2	11699209	ENSMUST00000071564.7	Fbxo18	21.2954	0.665
chr2	11350601	11352601	52453	chr2	11423652	ENSMUST00000114846.2	Pfkfb3	10.7978	0.721
chr2	11350601	11352601	52454	chr2	11423694	ENSMUST00000028114.6	Pfkfb3	0.399752	0.757
chr2	11350601	11352601	52504	chr2	11699209	ENSMUST00000071564.7	Fbxo18	21.2954	0.646
chr2	11350601	11352601	52512	chr2	11699134	ENSMUST00000151402.1	Fbxo18	6.01427	0.644
chr2	11368601	11370601	52482	chr2	11626914	ENSMUST00000135341.1	Il15ra	0.128319	0.8
chr2	11409801	11411801	52454	chr2	11423694	ENSMUST00000028114.6	Pfkfb3	0.399752	0.919
chr2	11409801	11411801	52460	chr2	11423728	ENSMUST00000114844.1	Pfkfb3	0.667556	0.92
chr2	11409801	11411801	52461	chr2	11423728	ENSMUST00000100411.2	Pfkfb3	0.303764	0.63
chr2	11409801	11411801	52464	chr2	11423424	ENSMUST00000155167.1	Pfkfb3	0.134673	0.699
chr2	11409801	11411801	52482	chr2	11626914	ENSMUST00000135341.1	Il15ra	0.128319	0.641
chr2	13250201	13252201	52566	chr2	13193058	ENSMUST00000028059.2	Rsu1	45.7644	0.656
chr2	13263001	13265001	52564	chr2	13192942	ENSMUST00000114791.2	Rsu1	2.60716	0.671
chr2	13263001	13265001	52577	chr2	13242842	ENSMUST00000028056.5	Cubn	0.233583	0.694
chr2	13292201	13294201	52582	chr2	13466259	ENSMUST00000028055.4	Trdmt1	3.90091	0.854
chr2	13292201	13294201	52566	chr2	13193058	ENSMUST00000028059.2	Rsu1	45.7644	0.8
chr2	13292201	13294201	52571	chr2	13192924	ENSMUST00000137670.1	Rsu1	14.4635	0.826
chr2	13292201	13294201	52577	chr2	13242842	ENSMUST00000028056.5	Cubn	0.233583	0.785
chr2	13292201	13294201	52605	chr2	13995817	ENSMUST00000028050.7	Stam	0.215205	0.771
chr2	13292201	13294201	52606	chr2	13996054	ENSMUST00000138989.1	Stam	0.112591	0.838
chr2	13306201	13308201	52566	chr2	13193058	ENSMUST00000028059.2	Rsu1	45.7644	0.911
chr2	13306201	13308201	52571	chr2	13192924	ENSMUST00000137670.1	Rsu1	14.4635	0.828
chr2	13306201	13308201	52582	chr2	13466259	ENSMUST00000028055.4	Trdmt1	3.90091	0.798
chr2	13312801	13314801	52555	chr2	12845668	ENSMUST00000154269.1	Pter	4.19144	0.834
chr2	13316601	13318601	52581	chr2	13466291	ENSMUST00000124488.1	Trdmt1	1.17407	0.649
chr2	13319801	13321801	52582	chr2	13466259	ENSMUST00000028055.4	Trdmt1	3.90091	0.806
chr2	13319801	13321801	52587	chr2	13495579	ENSMUST00000169645.1	Vim	612.127	0.647
chr2	13325601	13327601	52588	chr2	13495579	ENSMUST00000028062.2	Vim	347.388	0.657
chr2	13327801	13329801	52566	chr2	13193058	ENSMUST00000028059.2	Rsu1	45.7644	0.775
chr2	13327801	13329801	52588	chr2	13495579	ENSMUST00000028062.2	Vim	347.388	0.698
chr2	13327801	13329801	52608	chr2	14050678	ENSMUST00000144944.1	Stam	0.308322	0.78
chr2	13497401	13499401	52587	chr2	13495579	ENSMUST00000169645.1	Vim	612.127	0.744
chr2	13497401	13499401	52588	chr2	13495579	ENSMUST00000028062.2	Vim	347.388	0.844
chr2	13671201	13673201	52566	chr2	13193058	ENSMUST00000028059.2	Rsu1	45.7644	0.64
chr2	17779401	17781401	52733	chr2	17986263	ENSMUST00000114671.1	Mllt10	0.241301	0.64
chr2	17779401	17781401	52739	chr2	18014432	ENSMUST00000114670.2	Mllt10	6.74219	0.74
chr2	17894801	17896801	52740	chr2	18045336	ENSMUST00000148229.1	Mllt10	0.283047	0.681
chr2	17952401	17954401	52723	chr2	18314048	ENSMUST00000168723.1	Dnajc1	1.37352	0.789
chr2	17952401	17954401	52731	chr2	17976898	ENSMUST00000028076.7	Mllt10	0.82732	0.779
chr2	17952401	17954401	52740	chr2	18045336	ENSMUST00000148229.1	Mllt10	0.283047	0.671
chr2	17952401	17954401	52741	chr2	18047783	ENSMUST00000114669.1	Mllt10	0.475396	0.737
chr2	17962001	17964001	52731	chr2	17976898	ENSMUST00000028076.7	Mllt10	0.82732	0.833
chr2	17962001	17964001	52734	chr2	17986311	ENSMUST00000154041.1	Mllt10	1.60522	0.919
chr2	17962001	17964001	52736	chr2	17986432	ENSMUST00000133649.1	Mllt10	1.967	0.776
chr2	17962001	17964001	52737	chr2	17986461	ENSMUST00000153279.1	Mllt10	0.482997	0.701
chr2	17962001	17964001	52738	chr2	17986468	ENSMUST00000155352.1	Mllt10	0.420918	0.82
chr2	17962001	17964001	52740	chr2	18045336	ENSMUST00000148229.1	Mllt10	0.283047	0.809
chr2	18687201	18689201	52734	chr2	17986311	ENSMUST00000154041.1	Mllt10	1.60522	0.92
chr2	18687201	18689201	52739	chr2	18014432	ENSMUST00000114670.2	Mllt10	6.74219	0.688
chr2	18687201	18689201	52740	chr2	18045336	ENSMUST00000148229.1	Mllt10	0.283047	0.671
chr2	18687201	18689201	52762	chr2	18598645	ENSMUST00000028071.6	Bmi1	6.94698	0.852
chr2	18810801	18812801	52758	chr2	18595974	ENSMUST00000130537.1	Commd3	1.49793	0.807
chr2	18862001	18864001	52752	chr2	18594062	ENSMUST00000133828.1	Commd3	0.22285	0.805
chr2	18862001	18864001	52780	chr2	18919753	ENSMUST00000006912.5	Pip4k2a	12.374	0.702
chr2	18862001	18864001	52782	chr2	18827901	ENSMUST00000152981.1	Pip4k2a	0.387047	0.81
chr2	20367201	20369201	52824	chr2	20431674	ENSMUST00000114614.1	Etl4	0.217359	0.69
chr2	20367201	20369201	52826	chr2	20431674	ENSMUST00000114620.2	Etl4	0.264467	0.63
chr2	20447001	20449001	52827	chr2	20431674	ENSMUST00000114609.1	Etl4	1.34719	0.839
chr2	20447001	20449001	52829	chr2	20441233	ENSMUST00000114619.2	Etl4	0.520764	0.978
chr2	20447001	20449001	52833	chr2	20469607	ENSMUST00000129278.1	Etl4	0.149542	0.732
chr2	20480001	20482001	52824	chr2	20431674	ENSMUST00000114614.1	Etl4	0.217359	0.712
chr2	20480001	20482001	52829	chr2	20441233	ENSMUST00000114619.2	Etl4	0.520764	0.658
chr2	20480001	20482001	52833	chr2	20469607	ENSMUST00000129278.1	Etl4	0.149542	0.815
chr2	20480001	20482001	52895	chr2	21127400	ENSMUST00000138914.1	Thnsl1	0.20952	0.703
chr2	20569801	20571801	52833	chr2	20469607	ENSMUST00000129278.1	Etl4	0.149542	0.791
chr2	20586201	20588201	52833	chr2	20469607	ENSMUST00000129278.1	Etl4	0.149542	0.856
chr2	20586201	20588201	52841	chr2	20658941	ENSMUST00000114608.1	Etl4	0.479941	0.649
chr2	20586201	20588201	52842	chr2	20720299	ENSMUST00000139531.1	Etl4	1.52565	0.636
chr2	20586201	20588201	52892	chr2	21127351	ENSMUST00000054591.3	Thnsl1	1.04981	0.654
chr2	20955201	20957201	52876	chr2	20890507	ENSMUST00000173654.1	Arhgap21	1.57533	0.698
chr2	20955201	20957201	52887	chr2	21126992	ENSMUST00000027992.2	Enkur	0.158464	0.741
chr2	20955201	20957201	52893	chr2	21127366	ENSMUST00000102952.1	Thnsl1	0.837742	0.731
chr2	24376201	24378201	53044	chr2	24331119	ENSMUST00000028355.4	Pax8	0.276141	0.723
chr2	24376201	24378201	53084	chr2	24662802	ENSMUST00000144672.1	Ehmt1	0.128342	0.641
chr2	24376201	24378201	53185	chr2	25067009	ENSMUST00000114367.3	Cobra1	39.3855	0.725
chr2	24760801	24762801	53075	chr2	24775129	ENSMUST00000102938.3	Ehmt1	6.44878	0.958
chr2	24760801	24762801	53076	chr2	24775110	ENSMUST00000114432.2	Ehmt1	2.05027	0.731
chr2	24760801	24762801	53080	chr2	24775111	ENSMUST00000091348.4	Ehmt1	3.71508	0.839
chr2	24760801	24762801	53081	chr2	24775118	ENSMUST00000114418.2	Ehmt1	0.353763	0.776
chr2	24760801	24762801	53088	chr2	24775121	ENSMUST00000152161.1	Ehmt1	0.809182	0.855
chr2	24760801	24762801	53089	chr2	24775118	ENSMUST00000150379.1	Ehmt1	0.948713	0.651
chr2	24760801	24762801	53093	chr2	24790772	ENSMUST00000028349.7	Arrdc1	7.38295	0.849
chr2	24760801	24762801	53114	chr2	24817986	ENSMUST00000146382.1	Wdr85	0.515609	0.781
chr2	24760801	24762801	53119	chr2	24831553	ENSMUST00000045295.7	Pnpla7	0.954395	0.73
chr2	24760801	24762801	53121	chr2	24831608	ENSMUST00000153618.1	Pnpla7	0.230494	0.723
chr2	24760801	24762801	53122	chr2	24831609	ENSMUST00000152777.1	Pnpla7	0.102101	0.885
chr2	24760801	24762801	53125	chr2	24835602	ENSMUST00000171449.1	Pnpla7	0.181825	0.7
chr2	24760801	24762801	53128	chr2	24851677	ENSMUST00000146153.1	Pnpla7	0.418977	0.654
chr2	24760801	24762801	53144	chr2	24909904	ENSMUST00000006646.8	Nelf	12.8654	0.708
chr2	24760801	24762801	53155	chr2	24911400	ENSMUST00000135328.1	Nelf	2.80952	0.692
chr2	24760801	24762801	53219	chr2	25097775	ENSMUST00000154498.1	Rnf208	0.716348	0.633
chr2	24760801	24762801	53246	chr2	25127936	ENSMUST00000028342.6	Ssna1	102.973	0.867
chr2	24760801	24762801	53249	chr2	25127924	ENSMUST00000127176.1	Ssna1	3.64417	0.723
chr2	24760801	24762801	53254	chr2	25134513	ENSMUST00000125885.1	Anapc2	0.229278	0.638
chr2	24760801	24762801	53448	chr2	25477427	ENSMUST00000155893.1	Tmem141	0.52421	0.858
chr2	24965801	24967801	53083	chr2	24695111	ENSMUST00000152636.1	Ehmt1	0.316709	0.894
chr2	24965801	24967801	53077	chr2	24775110	ENSMUST00000046227.5	Ehmt1	1.73164	0.705
chr2	24965801	24967801	53112	chr2	24817961	ENSMUST00000143253.1	Wdr85	0.808781	0.658
chr2	24965801	24967801	53113	chr2	24817972	ENSMUST00000153375.1	Wdr85	3.4111	0.819
chr2	24965801	24967801	53121	chr2	24831608	ENSMUST00000153618.1	Pnpla7	0.230494	0.661
chr2	24965801	24967801	53143	chr2	24909893	ENSMUST00000152122.1	Nelf	0.581644	0.647
chr2	24965801	24967801	53146	chr2	24909926	ENSMUST00000116574.2	Nelf	0.37047	0.723
chr2	24965801	24967801	53159	chr2	24916349	ENSMUST00000124309.1	Nelf	0.732683	0.671
chr2	24965801	24967801	53191	chr2	25065594	ENSMUST00000138199.1	Cobra1	0.8623	0.633
chr2	24965801	24967801	53252	chr2	25128115	ENSMUST00000129265.1	Anapc2	1.03529	0.717
chr2	24965801	24967801	53313	chr2	25251394	ENSMUST00000028328.2	Entpd2	0.230365	0.718
chr2	24965801	24967801	53324	chr2	25258691	ENSMUST00000055921.7	Npdc1	1.62296	0.858
chr2	24965801	24967801	53354	chr2	25316614	ENSMUST00000114261.2	BC029214	1.93784	0.708
chr2	24965801	24967801	53381	chr2	25356133	ENSMUST00000040042.4	C8g	0.708971	0.796
chr2	24965801	24967801	53383	chr2	25357239	ENSMUST00000015227.3	C8g	0.286159	0.768
chr2	24965801	24967801	53386	chr2	25355775	ENSMUST00000149062.1	C8g	0.10435	0.71
chr2	24965801	24967801	53413	chr2	25426836	ENSMUST00000095117.3	Mamdc4	0.963415	0.634
chr2	25017601	25019601	53077	chr2	24775110	ENSMUST00000046227.5	Ehmt1	1.73164	0.825
chr2	25017601	25019601	53112	chr2	24817961	ENSMUST00000143253.1	Wdr85	0.808781	0.653
chr2	25017601	25019601	53191	chr2	25065594	ENSMUST00000138199.1	Cobra1	0.8623	0.787
chr2	25017601	25019601	53225	chr2	25110903	ENSMUST00000100329.3	Ndor1	4.70521	0.854
chr2	25017601	25019601	53227	chr2	25103506	ENSMUST00000156056.1	Ndor1	1.29781	0.702
chr2	25017601	25019601	53287	chr2	25211865	ENSMUST00000139108.1	Dpp7	0.670038	0.869
chr2	25017601	25019601	53313	chr2	25251394	ENSMUST00000028328.2	Entpd2	0.230365	0.771
chr2	25017601	25019601	53318	chr2	25254871	ENSMUST00000124277.1	Npdc1	0.106454	0.729
chr2	25017601	25019601	53331	chr2	25262802	ENSMUST00000131185.1	Npdc1	1.53567	0.754
chr2	25017601	25019601	53332	chr2	25263212	ENSMUST00000128144.1	Npdc1	2.07724	0.65
chr2	25019201	25021201	53271	chr2	25160620	ENSMUST00000153465.1	Grin1	0.107511	0.86
chr2	25019201	25021201	53077	chr2	24775110	ENSMUST00000046227.5	Ehmt1	1.73164	0.843
chr2	25019201	25021201	53089	chr2	24775118	ENSMUST00000150379.1	Ehmt1	0.948713	0.646
chr2	25019201	25021201	53184	chr2	25067009	ENSMUST00000059849.8	Cobra1	4.96185	0.72
chr2	25019201	25021201	53185	chr2	25067009	ENSMUST00000114367.3	Cobra1	39.3855	0.783
chr2	25019201	25021201	53188	chr2	25059441	ENSMUST00000124900.1	Cobra1	3.16668	0.635
chr2	25019201	25021201	53225	chr2	25110903	ENSMUST00000100329.3	Ndor1	4.70521	0.665
chr2	25019201	25021201	53227	chr2	25103506	ENSMUST00000156056.1	Ndor1	1.29781	0.635
chr2	25019201	25021201	53287	chr2	25211865	ENSMUST00000139108.1	Dpp7	0.670038	0.705
chr2	25019201	25021201	53313	chr2	25251394	ENSMUST00000028328.2	Entpd2	0.230365	0.723
chr2	25019201	25021201	53331	chr2	25262802	ENSMUST00000131185.1	Npdc1	1.53567	0.753
chr2	25019201	25021201	53332	chr2	25263212	ENSMUST00000128144.1	Npdc1	2.07724	0.678
chr2	25019201	25021201	53443	chr2	25477525	ENSMUST00000142087.1	Tmem141	2.73418	0.634
chr2	25024601	25026601	53204	chr2	25080222	ENSMUST00000043584.4	Tubb2c	292.329	0.633
chr2	25024601	25026601	53234	chr2	25110888	ENSMUST00000132591.1	Ndor1	0.510098	0.83
chr2	25024601	25026601	53252	chr2	25128115	ENSMUST00000129265.1	Anapc2	1.03529	0.803
chr2	25024601	25026601	53331	chr2	25262802	ENSMUST00000131185.1	Npdc1	1.53567	0.732
chr2	25024601	25026601	53377	chr2	25324677	ENSMUST00000137417.1	Ptgds	0.1126	0.734
chr2	25049201	25051201	53080	chr2	24775111	ENSMUST00000091348.4	Ehmt1	3.71508	0.88
chr2	25049201	25051201	53081	chr2	24775118	ENSMUST00000114418.2	Ehmt1	0.353763	0.778
chr2	25049201	25051201	53088	chr2	24775121	ENSMUST00000152161.1	Ehmt1	0.809182	0.847
chr2	25049201	25051201	53089	chr2	24775118	ENSMUST00000150379.1	Ehmt1	0.948713	0.819
chr2	25049201	25051201	53099	chr2	24790694	ENSMUST00000133934.1	Arrdc1	1.95145	0.659
chr2	25049201	25051201	53148	chr2	24909933	ENSMUST00000074422.7	Nelf	0.998789	0.697
chr2	25049201	25051201	53150	chr2	24909945	ENSMUST00000132172.1	Nelf	0.58852	0.769
chr2	25049201	25051201	53155	chr2	24911400	ENSMUST00000135328.1	Nelf	2.80952	0.783
chr2	25049201	25051201	53185	chr2	25067009	ENSMUST00000114367.3	Cobra1	39.3855	0.672
chr2	25049201	25051201	53188	chr2	25059441	ENSMUST00000124900.1	Cobra1	3.16668	0.728
chr2	25049201	25051201	53191	chr2	25065594	ENSMUST00000138199.1	Cobra1	0.8623	0.801
chr2	25049201	25051201	53246	chr2	25127936	ENSMUST00000028342.6	Ssna1	102.973	0.633
chr2	25049201	25051201	53248	chr2	25127958	ENSMUST00000141470.1	Ssna1	17.2834	0.667
chr2	25049201	25051201	53252	chr2	25128115	ENSMUST00000129265.1	Anapc2	1.03529	0.66
chr2	25049201	25051201	53287	chr2	25211865	ENSMUST00000139108.1	Dpp7	0.670038	0.683
chr2	25049201	25051201	53331	chr2	25262802	ENSMUST00000131185.1	Npdc1	1.53567	0.692
chr2	25049201	25051201	53377	chr2	25324677	ENSMUST00000137417.1	Ptgds	0.1126	0.818
chr2	25049201	25051201	53408	chr2	25413391	ENSMUST00000153008.1	Edf1	1.0857	0.744
chr2	25121001	25123001	53076	chr2	24775110	ENSMUST00000114432.2	Ehmt1	2.05027	0.666
chr2	25121001	25123001	53077	chr2	24775110	ENSMUST00000046227.5	Ehmt1	1.73164	0.672
chr2	25121001	25123001	53205	chr2	25080174	ENSMUST00000145607.1	Tubb2c	1.18303	0.809
chr2	25121001	25123001	53225	chr2	25110903	ENSMUST00000100329.3	Ndor1	4.70521	0.744
chr2	25121001	25123001	53227	chr2	25103506	ENSMUST00000156056.1	Ndor1	1.29781	0.919
chr2	25121001	25123001	53228	chr2	25110929	ENSMUST00000114349.2	Ndor1	2.53755	0.67
chr2	25121001	25123001	53234	chr2	25110888	ENSMUST00000132591.1	Ndor1	0.510098	0.645
chr2	25121001	25123001	53240	chr2	25118118	ENSMUST00000051033.7	Tprn	3.62535	0.987
chr2	25121001	25123001	53245	chr2	25127930	ENSMUST00000133697.1	Ssna1	7.65512	0.939
chr2	25121001	25123001	53246	chr2	25127936	ENSMUST00000028342.6	Ssna1	102.973	0.928
chr2	25121001	25123001	53248	chr2	25127958	ENSMUST00000141470.1	Ssna1	17.2834	0.943
chr2	25121001	25123001	53249	chr2	25127924	ENSMUST00000127176.1	Ssna1	3.64417	0.794
chr2	25121001	25123001	53251	chr2	25127998	ENSMUST00000028341.4	Anapc2	65.9364	0.943
chr2	25121001	25123001	53252	chr2	25128115	ENSMUST00000129265.1	Anapc2	1.03529	0.784
chr2	25121001	25123001	53254	chr2	25134513	ENSMUST00000125885.1	Anapc2	0.229278	0.778
chr2	25121001	25123001	53278	chr2	25188091	ENSMUST00000114304.2	AA543186	0.220584	0.687
chr2	25121001	25123001	53291	chr2	25211879	ENSMUST00000028332.7	Dpp7	6.82489	0.761
chr2	25121001	25123001	53295	chr2	25211873	ENSMUST00000135473.1	Dpp7	0.194844	0.771
chr2	25121001	25123001	53301	chr2	25219218	ENSMUST00000151131.1	Uap1l1	0.134224	0.806
chr2	25121001	25123001	53321	chr2	25258591	ENSMUST00000071442.5	Npdc1	21.3422	0.766
chr2	25121001	25123001	53322	chr2	25258627	ENSMUST00000144413.1	Npdc1	2.76141	0.754
chr2	25121001	25123001	53345	chr2	25298468	ENSMUST00000143075.1	Abca2	0.508593	0.813
chr2	25121001	25123001	53394	chr2	25356399	ENSMUST00000135511.1	Fbxw5	0.104725	0.651
chr2	25121001	25123001	53443	chr2	25477525	ENSMUST00000142087.1	Tmem141	2.73418	0.633
chr2	25121001	25123001	53444	chr2	25477483	ENSMUST00000150165.1	Tmem141	2.24563	0.642
chr2	25121001	25123001	53526	chr2	25871832	ENSMUST00000146363.1	Ubac1	0.226754	0.756
chr2	25987401	25989401	53313	chr2	25251394	ENSMUST00000028328.2	Entpd2	0.230365	0.699
chr2	25987401	25989401	53511	chr2	25838802	ENSMUST00000061377.7	Camsap1	0.286005	0.637
chr2	25987401	25989401	53534	chr2	25978338	ENSMUST00000028300.5	Nacc2	0.329087	0.948
chr2	25987401	25989401	53540	chr2	25978303	ENSMUST00000140993.1	Nacc2	0.117372	0.902
chr2	25987401	25989401	53584	chr2	26207630	ENSMUST00000028295.8	Dnlz	14.6088	0.679
chr2	25987401	25989401	53589	chr2	26236169	ENSMUST00000114115.2	Snapc4	0.31378	0.726
chr2	25987401	25989401	53622	chr2	26244815	ENSMUST00000140115.1	Sdccag3	1.35255	0.741
chr2	25987401	25989401	53623	chr2	26244214	ENSMUST00000139738.1	Sdccag3	1.88376	0.677
chr2	25987401	25989401	53629	chr2	26244874	ENSMUST00000137686.1	Pmpca	0.415239	0.726
chr2	25987401	25989401	53632	chr2	26246447	ENSMUST00000139535.1	Pmpca	0.786956	0.709
chr2	25987401	25989401	53646	chr2	26268572	ENSMUST00000149010.1	Sec16a	0.289836	0.833
chr2	25987401	25989401	53661	chr2	26372156	ENSMUST00000170199.1	Notch1	1.67147	0.714
chr2	25987401	25989401	53683	chr2	26442209	ENSMUST00000173920.1	Egfl7	2.71788	0.668
chr2	25987401	25989401	53692	chr2	26447543	ENSMUST00000174465.1	Egfl7	8.7311	0.665
chr2	26164401	26166401	53570	chr2	26171112	ENSMUST00000078616.5	Gpsm1	7.51857	0.997
chr2	26164401	26166401	53534	chr2	25978338	ENSMUST00000028300.5	Nacc2	0.329087	0.658
chr2	26164401	26166401	53559	chr2	26092908	ENSMUST00000116561.1	Qsox2	6.66281	0.824
chr2	26164401	26166401	53567	chr2	26171035	ENSMUST00000066936.2	Gpsm1	12.6835	0.802
chr2	26164401	26166401	53569	chr2	26171060	ENSMUST00000114135.1	Gpsm1	0.790659	0.991
chr2	26164401	26166401	53593	chr2	26236152	ENSMUST00000149850.1	Snapc4	0.542498	0.776
chr2	26164401	26166401	53594	chr2	26223290	ENSMUST00000136054.1	Snapc4	0.638516	0.855
chr2	26164401	26166401	53600	chr2	26236155	ENSMUST00000150121.1	Snapc4	0.12425	0.764
chr2	26164401	26166401	53601	chr2	26230258	ENSMUST00000144871.1	Snapc4	0.494955	0.633
chr2	26164401	26166401	53613	chr2	26244811	ENSMUST00000114100.3	Sdccag3	0.447076	0.76
chr2	26164401	26166401	53616	chr2	26244836	ENSMUST00000114102.3	Sdccag3	0.201779	0.71
chr2	26164401	26166401	53617	chr2	26243101	ENSMUST00000132574.1	Sdccag3	4.58335	0.715
chr2	26164401	26166401	53620	chr2	26244803	ENSMUST00000130954.1	Sdccag3	0.538602	0.709
chr2	26164401	26166401	53621	chr2	26244826	ENSMUST00000133737.1	Sdccag3	0.428128	0.71
chr2	26164401	26166401	53622	chr2	26244815	ENSMUST00000140115.1	Sdccag3	1.35255	0.773
chr2	26164401	26166401	53624	chr2	26244787	ENSMUST00000137814.1	Sdccag3	3.64033	0.71
chr2	26164401	26166401	53630	chr2	26244874	ENSMUST00000135155.1	Pmpca	0.51788	0.787
chr2	26164401	26166401	53635	chr2	26254991	ENSMUST00000131109.1	Inpp5e	10.4774	0.758
chr2	26164401	26166401	53639	chr2	26255996	ENSMUST00000150907.1	Inpp5e	1.48024	0.966
chr2	26164401	26166401	53661	chr2	26372156	ENSMUST00000170199.1	Notch1	1.67147	0.85
chr2	26164401	26166401	53682	chr2	26442192	ENSMUST00000145575.2	Egfl7	27.8517	0.792
chr2	26196601	26198601	53377	chr2	25324677	ENSMUST00000137417.1	Ptgds	0.1126	0.764
chr2	26196601	26198601	53512	chr2	25822287	ENSMUST00000143977.1	Camsap1	2.71129	0.742
chr2	26196601	26198601	53533	chr2	25947697	ENSMUST00000114159.2	Nacc2	0.222299	0.636
chr2	26196601	26198601	53534	chr2	25978338	ENSMUST00000028300.5	Nacc2	0.329087	0.694
chr2	26196601	26198601	53567	chr2	26171035	ENSMUST00000066936.2	Gpsm1	12.6835	0.906
chr2	26196601	26198601	53576	chr2	26185911	ENSMUST00000114134.2	Gpsm1	0.456707	0.889
chr2	26196601	26198601	53589	chr2	26236169	ENSMUST00000114115.2	Snapc4	0.31378	0.936
chr2	26196601	26198601	53596	chr2	26229131	ENSMUST00000149316.1	Snapc4	0.130398	0.833
chr2	26196601	26198601	53598	chr2	26229648	ENSMUST00000148024.1	Snapc4	0.204337	0.673
chr2	26196601	26198601	53600	chr2	26236155	ENSMUST00000150121.1	Snapc4	0.12425	0.855
chr2	26196601	26198601	53603	chr2	26236146	ENSMUST00000155643.1	Snapc4	0.128858	0.685
chr2	26196601	26198601	53612	chr2	26244836	ENSMUST00000057204.6	Sdccag3	1.0695	0.75
chr2	26196601	26198601	53613	chr2	26244811	ENSMUST00000114100.3	Sdccag3	0.447076	0.652
chr2	26196601	26198601	53618	chr2	26240733	ENSMUST00000134737.1	Sdccag3	7.33174	0.861
chr2	26196601	26198601	53622	chr2	26244815	ENSMUST00000140115.1	Sdccag3	1.35255	0.736
chr2	26196601	26198601	53625	chr2	26244685	ENSMUST00000140074.1	Sdccag3	1.28384	0.854
chr2	26196601	26198601	53628	chr2	26244868	ENSMUST00000114093.1	Pmpca	13.7507	0.659
chr2	26196601	26198601	53629	chr2	26244874	ENSMUST00000137686.1	Pmpca	0.415239	0.826
chr2	26196601	26198601	53630	chr2	26244874	ENSMUST00000135155.1	Pmpca	0.51788	0.774
chr2	26196601	26198601	53639	chr2	26255996	ENSMUST00000150907.1	Inpp5e	1.48024	0.654
chr2	26196601	26198601	53642	chr2	26300734	ENSMUST00000114082.2	Sec16a	4.81712	0.649
chr2	26196601	26198601	53648	chr2	26275276	ENSMUST00000148306.1	Sec16a	0.117265	0.924
chr2	26196601	26198601	53650	chr2	26300720	ENSMUST00000155252.1	Sec16a	0.22546	0.74
chr2	26196601	26198601	53677	chr2	26439384	ENSMUST00000100290.5	Egfl7	79.6952	0.837
chr2	26196601	26198601	53678	chr2	26439400	ENSMUST00000102907.5	Egfl7	374.962	0.64
chr2	26196601	26198601	53683	chr2	26442209	ENSMUST00000173920.1	Egfl7	2.71788	0.881
chr2	26196601	26198601	53812	chr2	26934899	ENSMUST00000091233.6	Adamtsl2	20.5633	0.73
chr2	26329001	26331001	53616	chr2	26244836	ENSMUST00000114102.3	Sdccag3	0.201779	0.66
chr2	26329001	26331001	53617	chr2	26243101	ENSMUST00000132574.1	Sdccag3	4.58335	0.822
chr2	26329001	26331001	53618	chr2	26240733	ENSMUST00000134737.1	Sdccag3	7.33174	0.729
chr2	26329001	26331001	53621	chr2	26244826	ENSMUST00000133737.1	Sdccag3	0.428128	0.66
chr2	26329001	26331001	53622	chr2	26244815	ENSMUST00000140115.1	Sdccag3	1.35255	0.662
chr2	26329001	26331001	53623	chr2	26244214	ENSMUST00000139738.1	Sdccag3	1.88376	0.745
chr2	26329001	26331001	53624	chr2	26244787	ENSMUST00000137814.1	Sdccag3	3.64033	0.662
chr2	26329001	26331001	53625	chr2	26244685	ENSMUST00000140074.1	Sdccag3	1.28384	0.696
chr2	26329001	26331001	53628	chr2	26244868	ENSMUST00000114093.1	Pmpca	13.7507	0.697
chr2	26329001	26331001	53640	chr2	26257726	ENSMUST00000144011.1	Inpp5e	0.282682	0.792
chr2	26329001	26331001	53642	chr2	26300734	ENSMUST00000114082.2	Sec16a	4.81712	0.645
chr2	26329001	26331001	53644	chr2	26280380	ENSMUST00000028290.5	Sec16a	7.24653	0.753
chr2	26329001	26331001	53659	chr2	26359342	ENSMUST00000102908.3	Notch1	0.840095	0.672
chr2	26329001	26331001	53662	chr2	26318267	ENSMUST00000132941.1	Notch1	0.136876	0.78
chr2	26329001	26331001	53668	chr2	26325269	ENSMUST00000123873.1	Notch1	1.49172	0.925
chr2	26329001	26331001	53753	chr2	26771840	ENSMUST00000129822.1	Surf1	1.09391	0.672
chr2	26330401	26332401	53444	chr2	25477483	ENSMUST00000150165.1	Tmem141	2.24563	0.663
chr2	26330401	26332401	53558	chr2	26093045	ENSMUST00000036187.8	Qsox2	1.67779	0.673
chr2	26330401	26332401	53567	chr2	26171035	ENSMUST00000066936.2	Gpsm1	12.6835	0.682
chr2	26330401	26332401	53614	chr2	26244817	ENSMUST00000077983.6	Sdccag3	17.7193	0.86
chr2	26330401	26332401	53619	chr2	26241129	ENSMUST00000136972.1	Sdccag3	1.14657	0.761
chr2	26330401	26332401	53622	chr2	26244815	ENSMUST00000140115.1	Sdccag3	1.35255	0.632
chr2	26330401	26332401	53623	chr2	26244214	ENSMUST00000139738.1	Sdccag3	1.88376	0.873
chr2	26330401	26332401	53628	chr2	26244868	ENSMUST00000114093.1	Pmpca	13.7507	0.822
chr2	26330401	26332401	53640	chr2	26257726	ENSMUST00000144011.1	Inpp5e	0.282682	0.848
chr2	26330401	26332401	53649	chr2	26295275	ENSMUST00000153996.1	Sec16a	1.01403	0.661
chr2	26330401	26332401	53657	chr2	26359342	ENSMUST00000028288.4	Notch1	14.2752	0.856
chr2	26330401	26332401	53659	chr2	26359342	ENSMUST00000102908.3	Notch1	0.840095	0.762
chr2	26330401	26332401	53660	chr2	26365177	ENSMUST00000114062.2	Notch1	3.50481	0.691
chr2	26330401	26332401	53661	chr2	26372156	ENSMUST00000170199.1	Notch1	1.67147	0.652
chr2	26330401	26332401	53662	chr2	26318267	ENSMUST00000132941.1	Notch1	0.136876	0.667
chr2	26330401	26332401	53668	chr2	26325269	ENSMUST00000123873.1	Notch1	1.49172	0.846
chr2	26330401	26332401	53700	chr2	26489723	ENSMUST00000144449.1	Fam69b	0.214294	0.652
chr2	26330401	26332401	53753	chr2	26771840	ENSMUST00000129822.1	Surf1	1.09391	0.669
chr2	26349801	26351801	53661	chr2	26372156	ENSMUST00000170199.1	Notch1	1.67147	0.92
chr2	26349801	26351801	53567	chr2	26171035	ENSMUST00000066936.2	Gpsm1	12.6835	0.691
chr2	26349801	26351801	53569	chr2	26171060	ENSMUST00000114135.1	Gpsm1	0.790659	0.685
chr2	26349801	26351801	53589	chr2	26236169	ENSMUST00000114115.2	Snapc4	0.31378	0.861
chr2	26349801	26351801	53598	chr2	26229648	ENSMUST00000148024.1	Snapc4	0.204337	0.724
chr2	26349801	26351801	53637	chr2	26264647	ENSMUST00000114090.1	Inpp5e	0.186357	0.85
chr2	26349801	26351801	53646	chr2	26268572	ENSMUST00000149010.1	Sec16a	0.289836	0.771
chr2	26349801	26351801	53650	chr2	26300720	ENSMUST00000155252.1	Sec16a	0.22546	0.81
chr2	26349801	26351801	53657	chr2	26359342	ENSMUST00000028288.4	Notch1	14.2752	0.9
chr2	26349801	26351801	53688	chr2	26446549	ENSMUST00000174656.1	Egfl7	0.850545	0.66
chr2	26349801	26351801	53692	chr2	26447543	ENSMUST00000174465.1	Egfl7	8.7311	0.651
chr2	26349801	26351801	53769	chr2	26772333	ENSMUST00000157066.1	Surf2	0.707472	0.645
chr2	26349801	26351801	53776	chr2	26819906	ENSMUST00000114020.3	Rexo4	28.4961	0.671
chr2	26349801	26351801	53825	chr2	27088217	ENSMUST00000091224.4	Sardh	0.191053	0.655
chr2	26361801	26363801	53569	chr2	26171060	ENSMUST00000114135.1	Gpsm1	0.790659	0.725
chr2	26361801	26363801	53591	chr2	26220544	ENSMUST00000135171.1	Snapc4	2.88501	0.748
chr2	26361801	26363801	53612	chr2	26244836	ENSMUST00000057204.6	Sdccag3	1.0695	0.665
chr2	26361801	26363801	53616	chr2	26244836	ENSMUST00000114102.3	Sdccag3	0.201779	0.651
chr2	26361801	26363801	53617	chr2	26243101	ENSMUST00000132574.1	Sdccag3	4.58335	0.64
chr2	26361801	26363801	53618	chr2	26240733	ENSMUST00000134737.1	Sdccag3	7.33174	0.661
chr2	26361801	26363801	53621	chr2	26244826	ENSMUST00000133737.1	Sdccag3	0.428128	0.635
chr2	26361801	26363801	53624	chr2	26244787	ENSMUST00000137814.1	Sdccag3	3.64033	0.635
chr2	26361801	26363801	53631	chr2	26244876	ENSMUST00000134871.1	Pmpca	20.7682	0.694
chr2	26361801	26363801	53641	chr2	26285032	ENSMUST00000156442.1	Sec16a	3.58851	0.713
chr2	26361801	26363801	53647	chr2	26271750	ENSMUST00000154486.1	Sec16a	0.139157	0.644
chr2	26361801	26363801	53649	chr2	26295275	ENSMUST00000153996.1	Sec16a	1.01403	0.686
chr2	26361801	26363801	53657	chr2	26359342	ENSMUST00000028288.4	Notch1	14.2752	0.891
chr2	26361801	26363801	53659	chr2	26359342	ENSMUST00000102908.3	Notch1	0.840095	0.997
chr2	26361801	26363801	53661	chr2	26372156	ENSMUST00000170199.1	Notch1	1.67147	0.951
chr2	26361801	26363801	53662	chr2	26318267	ENSMUST00000132941.1	Notch1	0.136876	0.741
chr2	26361801	26363801	53676	chr2	26436576	ENSMUST00000166920.2	Egfl7	10.4597	0.682
chr2	26361801	26363801	53677	chr2	26439384	ENSMUST00000100290.5	Egfl7	79.6952	0.778
chr2	26361801	26363801	53690	chr2	26446955	ENSMUST00000149789.1	Egfl7	0.820065	0.636
chr2	26361801	26363801	53692	chr2	26447543	ENSMUST00000174465.1	Egfl7	8.7311	0.698
chr2	26361801	26363801	53704	chr2	26459937	ENSMUST00000140386.1	Agpat2	0.246125	0.738
chr2	26361801	26363801	53779	chr2	26819799	ENSMUST00000136710.1	Rexo4	0.799014	0.723
chr2	26361801	26363801	53840	chr2	27282553	ENSMUST00000056176.7	Vav2	4.91992	0.736
chr2	26380601	26382601	53661	chr2	26372156	ENSMUST00000170199.1	Notch1	1.67147	0.953
chr2	26380601	26382601	53594	chr2	26223290	ENSMUST00000136054.1	Snapc4	0.638516	0.738
chr2	26380601	26382601	53603	chr2	26236146	ENSMUST00000155643.1	Snapc4	0.128858	0.69
chr2	26380601	26382601	53617	chr2	26243101	ENSMUST00000132574.1	Sdccag3	4.58335	0.793
chr2	26380601	26382601	53618	chr2	26240733	ENSMUST00000134737.1	Sdccag3	7.33174	0.836
chr2	26380601	26382601	53648	chr2	26275276	ENSMUST00000148306.1	Sec16a	0.117265	0.708
chr2	26380601	26382601	53657	chr2	26359342	ENSMUST00000028288.4	Notch1	14.2752	0.765
chr2	26380601	26382601	53660	chr2	26365177	ENSMUST00000114062.2	Notch1	3.50481	0.714
chr2	26380601	26382601	53676	chr2	26436576	ENSMUST00000166920.2	Egfl7	10.4597	0.72
chr2	26380601	26382601	53692	chr2	26447543	ENSMUST00000174465.1	Egfl7	8.7311	0.677
chr2	26380601	26382601	53702	chr2	26459852	ENSMUST00000028286.5	Agpat2	3.11335	0.655
chr2	26380601	26382601	53704	chr2	26459937	ENSMUST00000140386.1	Agpat2	0.246125	0.642
chr2	26380601	26382601	53733	chr2	26766098	ENSMUST00000139815.1	Med22	0.752298	0.673
chr2	26380601	26382601	53736	chr2	26766337	ENSMUST00000136269.1	Rpl7a	36.7447	0.729
chr2	26380601	26382601	53751	chr2	26772050	ENSMUST00000167661.1	Surf1	11.4832	0.692
chr2	26380601	26382601	53767	chr2	26772189	ENSMUST00000125408.1	Surf2	0.770467	0.696
chr2	26380601	26382601	53842	chr2	27134399	ENSMUST00000148067.1	Vav2	0.205375	0.766
chr2	26428001	26430001	53678	chr2	26439400	ENSMUST00000102907.5	Egfl7	374.962	0.989
chr2	26428001	26430001	53592	chr2	26236139	ENSMUST00000035427.3	Snapc4	3.51602	0.833
chr2	26428001	26430001	53598	chr2	26229648	ENSMUST00000148024.1	Snapc4	0.204337	0.7
chr2	26428001	26430001	53601	chr2	26230258	ENSMUST00000144871.1	Snapc4	0.494955	0.668
chr2	26428001	26430001	53613	chr2	26244811	ENSMUST00000114100.3	Sdccag3	0.447076	0.655
chr2	26428001	26430001	53657	chr2	26359342	ENSMUST00000028288.4	Notch1	14.2752	0.689
chr2	26428001	26430001	53668	chr2	26325269	ENSMUST00000123873.1	Notch1	1.49172	0.705
chr2	26428001	26430001	53676	chr2	26436576	ENSMUST00000166920.2	Egfl7	10.4597	0.91
chr2	26428001	26430001	53677	chr2	26439384	ENSMUST00000100290.5	Egfl7	79.6952	0.987
chr2	26428001	26430001	53680	chr2	26442150	ENSMUST00000174211.1	Egfl7	4.69338	0.941
chr2	26428001	26430001	53681	chr2	26442181	ENSMUST00000149460.1	Egfl7	30.2538	0.952
[truncated: 34,872 more rows]

## Sheet: HE_EP
Enh_Chr	Enh_Start	Enh_End	IM-PET_ID	Target_Chr	TSS	TrxID	GeneName	FPKM	IM-PET_Score
chrX	5994001	5996001	113334	chrX	5976972	ENSMUST00000103005.3	Shroom4	0.225566	0.911
chrX	5994001	5996001	113331	chrX	5750133	ENSMUST00000103006.3	Nudt10	1.33947	0.651
chrX	12783801	12785801	113829	chrX	12648624	ENSMUST00000169594.2	Usp9x	0.381335	0.752
chrX	12783801	12785801	113832	chrX	12648640	ENSMUST00000089302.4	Usp9x	5.6548	0.662
chrX	12922401	12924401	113832	chrX	12648640	ENSMUST00000089302.4	Usp9x	5.6548	0.885
chrX	12922401	12924401	113834	chrX	12690810	ENSMUST00000149021.2	Usp9x	0.469988	0.777
chrX	12922401	12924401	113846	chrX	12858096	ENSMUST00000000804.6	Ddx3x	74.5686	0.759
chrX	13037601	13039601	113867	chrX	13136457	ENSMUST00000139735.1	Cask	1.50507	0.639
chrX	45662601	45664601	114739	chrX	45388030	ENSMUST00000039026.7	Apln	21.9937	0.695
chrX	45662601	45664601	114753	chrX	45561505	ENSMUST00000132652.1	Zdhhc9	0.311686	0.778
chrX	45777201	45779201	114775	chrX	45816309	ENSMUST00000033429.2	Elf4	1.61864	0.962
chrX	45777201	45779201	114780	chrX	45866740	ENSMUST00000037349.7	Aifm1	23.1073	0.669
chrX	45779801	45781801	114773	chrX	45807346	ENSMUST00000114958.1	Elf4	7.80367	0.855
chrX	45779801	45781801	114766	chrX	45694535	ENSMUST00000136348.1	Bcorl1	2.29576	0.785
chrX	45779801	45781801	114770	chrX	45714797	ENSMUST00000114972.2	Bcorl1	0.151638	0.768
chrX	45779801	45781801	114775	chrX	45816309	ENSMUST00000033429.2	Elf4	1.61864	0.771
chrX	45779801	45781801	114780	chrX	45866740	ENSMUST00000037349.7	Aifm1	23.1073	0.768
chrX	45785201	45787201	114766	chrX	45694535	ENSMUST00000136348.1	Bcorl1	2.29576	0.764
chrX	45785201	45787201	114773	chrX	45807346	ENSMUST00000114958.1	Elf4	7.80367	0.731
chrX	45791601	45793601	114767	chrX	45695238	ENSMUST00000156703.1	Bcorl1	0.144661	0.667
chrX	45791601	45793601	114775	chrX	45816309	ENSMUST00000033429.2	Elf4	1.61864	0.747
chrX	45791601	45793601	114778	chrX	45866736	ENSMUST00000114945.2	Aifm1	0.161272	0.755
chrX	93162801	93164801	116636	chrX	92907017	ENSMUST00000150123.1	Zc3h12b	0.543988	0.645
chrX	93162801	93164801	116643	chrX	93152252	ENSMUST00000079987.6	Las1l	23.9521	0.679
chrX	93325401	93327401	116652	chrX	93291381	ENSMUST00000117399.1	Msn	141.849	0.64
chrX	93328601	93330601	116652	chrX	93291381	ENSMUST00000117399.1	Msn	141.849	0.835
chrX	99214401	99216401	116935	chrX	98850684	ENSMUST00000147635.1	Ogt	2.36521	0.838
chrX	99214401	99216401	116927	chrX	98785886	ENSMUST00000140470.1	Taf1	1.02561	0.651
chrX	99214401	99216401	116979	chrX	99384664	ENSMUST00000164229.1	Rps4x	1697.98	0.663
chrX	148605201	148607201	118748	chrX	147778718	ENSMUST00000073364.5	Fam120c	0.213899	0.822
chrX	148605201	148607201	118835	chrX	148706456	ENSMUST00000155793.1	Kdm5c	5.81323	0.675
chrX	148605201	148607201	118847	chrX	148776968	ENSMUST00000044509.6	Tspyl2	8.24537	0.791
chrX	148605201	148607201	118849	chrX	148803247	ENSMUST00000070316.5	Gpr173	0.394207	0.7
chrX	148605201	148607201	118869	chrX	149079086	ENSMUST00000137217.1	Shroom2	3.48669	0.875
chr1	4415401	4417401	15	chr1	4486494	ENSMUST00000027035.3	Sox17	9.19975	0.793
chr1	4415401	4417401	28	chr1	4797904	ENSMUST00000027036.4	Lypla1	19.114	0.676
chr1	4415401	4417401	30	chr1	4797977	ENSMUST00000119612.2	Lypla1	1.62516	0.69
chr1	4560201	4562201	31	chr1	4797979	ENSMUST00000137887.1	Lypla1	1.24037	0.792
chr1	4602201	4604201	23	chr1	4775820	ENSMUST00000115538.3	Mrpl15	49.7475	0.666
chr1	9616401	9618401	150	chr1	9738463	ENSMUST00000057438.6	Vcpip1	2.26485	0.781
chr1	13356201	13358201	249	chr1	13364164	ENSMUST00000006037.6	Ncoa2	0.355134	0.993
chr1	13356201	13358201	246	chr1	13362520	ENSMUST00000081713.4	Ncoa2	0.647295	0.846
chr1	13356201	13358201	248	chr1	13364164	ENSMUST00000068304.6	Ncoa2	2.97465	0.954
chr1	16606401	16608401	317	chr1	16509321	ENSMUST00000162007.1	Stau2	3.05369	0.927
chr1	16606401	16608401	307	chr1	16509387	ENSMUST00000162751.1	Stau2	0.423166	0.637
chr1	16606401	16608401	320	chr1	16509322	ENSMUST00000116646.1	Stau2	0.232619	0.81
chr1	16976001	16978001	347	chr1	17135443	ENSMUST00000026879.7	Gdap1	0.120989	0.643
chr1	21059401	21061401	422	chr1	21208743	ENSMUST00000165595.1	Tmem14a	0.217979	0.878
chr1	21064801	21066801	419	chr1	21069310	ENSMUST00000037998.4	Tram2	6.50281	0.99
chr1	33868401	33870401	589	chr1	33777253	ENSMUST00000115174.1	Rab23	4.23578	0.802
chr1	33868401	33870401	603	chr1	33857612	ENSMUST00000140163.1	Zfp451	0.462803	0.857
chr1	34896601	34898601	661	chr1	34858549	ENSMUST00000047664.9	Arhgef4	0.375727	0.809
chr1	34896601	34898601	674	chr1	34906837	ENSMUST00000027297.4	Plekhb2	5.48803	0.825
chr1	35997801	35999801	696	chr1	36364599	ENSMUST00000150747.1	Arid5a	0.171151	0.863
chr1	36205201	36207201	697	chr1	36364599	ENSMUST00000145179.1	Arid5a	0.236112	0.76
chr1	36205201	36207201	702	chr1	36364599	ENSMUST00000115032.1	Arid5a	0.306892	0.661
chr1	36205201	36207201	719	chr1	36485211	ENSMUST00000152088.1	Lman2l	0.696982	0.76
chr1	36611601	36613601	706	chr1	36368723	ENSMUST00000115030.2	Arid5a	0.330822	0.79
chr1	36611601	36613601	730	chr1	36592574	ENSMUST00000054665.4	Ankrd23	3.36978	0.692
chr1	36611601	36613601	789	chr1	37356738	ENSMUST00000027287.4	Inpp4a	2.47564	0.66
chr1	36611601	36613601	791	chr1	37356760	ENSMUST00000132401.1	Inpp4a	0.646393	0.656
chr1	36617801	36619801	743	chr1	36615095	ENSMUST00000154493.1	Sema4c	0.688701	0.998
chr1	36617801	36619801	697	chr1	36364599	ENSMUST00000145179.1	Arid5a	0.236112	0.688
chr1	36617801	36619801	723	chr1	36528465	ENSMUST00000153128.1	Cnnm4	2.38725	0.657
chr1	36617801	36619801	730	chr1	36592574	ENSMUST00000054665.4	Ankrd23	3.36978	0.907
chr1	36617801	36619801	734	chr1	36604046	ENSMUST00000001172.5	Ankrd39	4.1611	0.691
chr1	36617801	36619801	735	chr1	36614371	ENSMUST00000114990.1	Sema4c	0.497011	0.965
chr1	36617801	36619801	736	chr1	36614402	ENSMUST00000027295.4	Sema4c	7.74566	0.897
chr1	36617801	36619801	738	chr1	36615194	ENSMUST00000114991.1	Sema4c	21.3215	0.892
chr1	36617801	36619801	739	chr1	36615194	ENSMUST00000114992.1	Sema4c	13.8711	0.983
chr1	36617801	36619801	742	chr1	36614379	ENSMUST00000128104.1	Sema4c	0.273363	0.942
chr1	36622801	36624801	702	chr1	36364599	ENSMUST00000115032.1	Arid5a	0.306892	0.733
chr1	36622801	36624801	706	chr1	36368723	ENSMUST00000115030.2	Arid5a	0.330822	0.808
chr1	36622801	36624801	734	chr1	36604046	ENSMUST00000001172.5	Ankrd39	4.1611	0.659
chr1	36622801	36624801	738	chr1	36615194	ENSMUST00000114991.1	Sema4c	21.3215	0.788
chr1	36622801	36624801	739	chr1	36615194	ENSMUST00000114992.1	Sema4c	13.8711	0.846
chr1	36622801	36624801	743	chr1	36615095	ENSMUST00000154493.1	Sema4c	0.688701	0.833
chr1	36622801	36624801	770	chr1	36835847	ENSMUST00000070299.6	Zap70	0.672052	0.719
chr1	36625201	36627201	706	chr1	36368723	ENSMUST00000115030.2	Arid5a	0.330822	0.721
chr1	36625201	36627201	723	chr1	36528465	ENSMUST00000153128.1	Cnnm4	2.38725	0.635
chr1	36625201	36627201	726	chr1	36568712	ENSMUST00000097776.3	Cnnm3	0.14412	0.658
chr1	36625201	36627201	735	chr1	36614371	ENSMUST00000114990.1	Sema4c	0.497011	0.821
chr1	36625201	36627201	738	chr1	36615194	ENSMUST00000114991.1	Sema4c	21.3215	0.892
chr1	36625201	36627201	739	chr1	36615194	ENSMUST00000114992.1	Sema4c	13.8711	0.912
chr1	36625201	36627201	743	chr1	36615095	ENSMUST00000154493.1	Sema4c	0.688701	0.839
chr1	36625201	36627201	767	chr1	36766764	ENSMUST00000162662.1	Actr1b	1.28592	0.694
chr1	36625201	36627201	769	chr1	36818695	ENSMUST00000027291.3	Zap70	0.419143	0.676
chr1	36628201	36630201	723	chr1	36528465	ENSMUST00000153128.1	Cnnm4	2.38725	0.757
chr1	36628201	36630201	734	chr1	36604046	ENSMUST00000001172.5	Ankrd39	4.1611	0.712
chr1	36628201	36630201	735	chr1	36614371	ENSMUST00000114990.1	Sema4c	0.497011	0.743
chr1	36841401	36843401	770	chr1	36835847	ENSMUST00000070299.6	Zap70	0.672052	0.947
chr1	36841401	36843401	759	chr1	36748420	ENSMUST00000168827.1	Cox5b	477.621	0.843
chr1	36900801	36902801	696	chr1	36364599	ENSMUST00000150747.1	Arid5a	0.171151	0.654
chr1	36900801	36902801	767	chr1	36766764	ENSMUST00000162662.1	Actr1b	1.28592	0.648
chr1	36917001	36919001	723	chr1	36528465	ENSMUST00000153128.1	Cnnm4	2.38725	0.792
chr1	36960201	36962201	772	chr1	36996372	ENSMUST00000027290.5	Tmem131	13.3199	0.802
chr1	36970201	36972201	718	chr1	36502116	ENSMUST00000115011.1	Lman2l	3.8021	0.843
chr1	36970201	36972201	730	chr1	36592574	ENSMUST00000054665.4	Ankrd23	3.36978	0.707
chr1	36970201	36972201	760	chr1	36766853	ENSMUST00000043951.3	Actr1b	63.3986	0.64
chr1	36975801	36977801	769	chr1	36818695	ENSMUST00000027291.3	Zap70	0.419143	0.685
chr1	36975801	36977801	772	chr1	36996372	ENSMUST00000027290.5	Tmem131	13.3199	0.79
chr1	36990401	36992401	743	chr1	36615095	ENSMUST00000154493.1	Sema4c	0.688701	0.674
chr1	36990401	36992401	772	chr1	36996372	ENSMUST00000027290.5	Tmem131	13.3199	0.817
chr1	36990401	36992401	791	chr1	37356760	ENSMUST00000132401.1	Inpp4a	0.646393	0.738
chr1	37548001	37550001	804	chr1	37487015	ENSMUST00000027285.6	Unc50	16.0428	0.771
chr1	37548001	37550001	807	chr1	37487047	ENSMUST00000118059.1	Unc50	2.8142	0.652
chr1	37548001	37550001	811	chr1	37597861	ENSMUST00000151952.1	Mgat4a	0.227449	0.719
chr1	39756601	39758601	926	chr1	39777842	ENSMUST00000151913.1	Rfx8	0.345131	0.917
chr1	39756601	39758601	931	chr1	39957758	ENSMUST00000168512.1	Map4k4	20.1184	0.631
chr1	39770001	39772001	926	chr1	39777842	ENSMUST00000151913.1	Rfx8	0.345131	0.779
chr1	39787401	39789401	926	chr1	39777842	ENSMUST00000151913.1	Rfx8	0.345131	0.855
chr1	39787401	39789401	931	chr1	39957758	ENSMUST00000168512.1	Map4k4	20.1184	0.639
chr1	39787401	39789401	933	chr1	39958025	ENSMUST00000027244.6	Map4k4	7.07496	0.725
chr1	39792801	39794801	926	chr1	39777842	ENSMUST00000151913.1	Rfx8	0.345131	0.728
chr1	39805601	39807601	926	chr1	39777842	ENSMUST00000151913.1	Rfx8	0.345131	0.727
chr1	39816801	39818801	926	chr1	39777842	ENSMUST00000151913.1	Rfx8	0.345131	0.765
chr1	39923601	39925601	944	chr1	40381472	ENSMUST00000095020.3	Il1rl2	0.607996	0.675
chr1	39961801	39963801	930	chr1	39957758	ENSMUST00000168431.1	Map4k4	16.6009	0.955
chr1	39961801	39963801	931	chr1	39957758	ENSMUST00000168512.1	Map4k4	20.1184	0.943
chr1	39961801	39963801	932	chr1	39957758	ENSMUST00000163854.1	Map4k4	3.13593	0.681
chr1	39961801	39963801	933	chr1	39958025	ENSMUST00000027244.6	Map4k4	7.07496	0.876
chr1	39979001	39981001	932	chr1	39957758	ENSMUST00000163854.1	Map4k4	3.13593	0.901
chr1	39979001	39981001	926	chr1	39777842	ENSMUST00000151913.1	Rfx8	0.345131	0.709
chr1	39979001	39981001	930	chr1	39957758	ENSMUST00000168431.1	Map4k4	16.6009	0.876
chr1	39979001	39981001	933	chr1	39958025	ENSMUST00000027244.6	Map4k4	7.07496	0.761
chr1	39981201	39983201	930	chr1	39957758	ENSMUST00000168431.1	Map4k4	16.6009	0.825
chr1	39981201	39983201	932	chr1	39957758	ENSMUST00000163854.1	Map4k4	3.13593	0.757
chr1	39981201	39983201	933	chr1	39958025	ENSMUST00000027244.6	Map4k4	7.07496	0.665
chr1	39981201	39983201	934	chr1	40018796	ENSMUST00000088000.4	Map4k4	23.0784	0.778
chr1	39987801	39989801	932	chr1	39957758	ENSMUST00000163854.1	Map4k4	3.13593	0.694
chr1	39987801	39989801	931	chr1	39957758	ENSMUST00000168512.1	Map4k4	20.1184	0.671
chr1	39997001	39999001	944	chr1	40381472	ENSMUST00000095020.3	Il1rl2	0.607996	0.674
chr1	39999801	40001801	934	chr1	40018796	ENSMUST00000088000.4	Map4k4	23.0784	0.92
chr1	39999801	40001801	944	chr1	40381472	ENSMUST00000095020.3	Il1rl2	0.607996	0.787
chr1	40005201	40007201	930	chr1	39957758	ENSMUST00000168431.1	Map4k4	16.6009	0.872
chr1	40008201	40010201	930	chr1	39957758	ENSMUST00000168431.1	Map4k4	16.6009	0.844
chr1	40008201	40010201	932	chr1	39957758	ENSMUST00000163854.1	Map4k4	3.13593	0.741
chr1	40008201	40010201	933	chr1	39958025	ENSMUST00000027244.6	Map4k4	7.07496	0.805
chr1	40008201	40010201	934	chr1	40018796	ENSMUST00000088000.4	Map4k4	23.0784	0.78
chr1	40010801	40012801	934	chr1	40018796	ENSMUST00000088000.4	Map4k4	23.0784	0.92
chr1	40010801	40012801	930	chr1	39957758	ENSMUST00000168431.1	Map4k4	16.6009	0.801
chr1	40010801	40012801	944	chr1	40381472	ENSMUST00000095020.3	Il1rl2	0.607996	0.724
chr1	43417201	43419201	998	chr1	43514118	ENSMUST00000124817.1	Nck2	0.240832	0.795
chr1	43417201	43419201	992	chr1	43220806	ENSMUST00000008280.7	Fhl2	13.1964	0.779
chr1	43530001	43532001	997	chr1	43502596	ENSMUST00000086421.5	Nck2	19.4088	0.79
chr1	43530001	43532001	998	chr1	43514118	ENSMUST00000124817.1	Nck2	0.240832	0.653
chr1	43530001	43532001	1047	chr1	44176007	ENSMUST00000035991.1	Bivm	3.26581	0.649
chr1	43587001	43589001	992	chr1	43220806	ENSMUST00000008280.7	Fhl2	13.1964	0.734
chr1	43587001	43589001	997	chr1	43502596	ENSMUST00000086421.5	Nck2	19.4088	0.819
chr1	45921401	45923401	1075	chr1	45384511	ENSMUST00000172410.1	Col3a1	67.9199	0.647
chr1	45921401	45923401	1077	chr1	45560127	ENSMUST00000086430.4	Col5a2	35.3993	0.661
chr1	45921401	45923401	1078	chr1	45559908	ENSMUST00000114615.2	Col5a2	18.4141	0.681
chr1	45921401	45923401	1086	chr1	45852011	ENSMUST00000027139.8	Wdr75	0.375208	0.788
chr1	51804001	51806001	1138	chr1	51827723	ENSMUST00000140731.1	Myo1b	1.21009	0.896
chr1	51804001	51806001	1173	chr1	52289655	ENSMUST00000142976.1	Gls	1.30104	0.668
chr1	51835401	51837401	1134	chr1	51972785	ENSMUST00000114537.2	Myo1b	0.31393	0.702
chr1	51835401	51837401	1138	chr1	51827723	ENSMUST00000140731.1	Myo1b	1.21009	0.772
chr1	51904401	51906401	1134	chr1	51972785	ENSMUST00000114537.2	Myo1b	0.31393	0.879
chr1	51904401	51906401	1133	chr1	51972915	ENSMUST00000046390.7	Myo1b	6.92504	0.839
chr1	51934801	51936801	1133	chr1	51972915	ENSMUST00000046390.7	Myo1b	6.92504	0.742
chr1	51934801	51936801	1136	chr1	51972772	ENSMUST00000018561.7	Myo1b	17.2844	0.648
chr1	51934801	51936801	1195	chr1	52874412	ENSMUST00000162576.1	Inpp1	1.20783	0.718
chr1	51949401	51951401	1133	chr1	51972915	ENSMUST00000046390.7	Myo1b	6.92504	0.891
chr1	51949401	51951401	1134	chr1	51972785	ENSMUST00000114537.2	Myo1b	0.31393	0.829
chr1	51949401	51951401	1136	chr1	51972772	ENSMUST00000018561.7	Myo1b	17.2844	0.675
chr1	51966401	51968401	1133	chr1	51972915	ENSMUST00000046390.7	Myo1b	6.92504	0.965
chr1	51966401	51968401	1136	chr1	51972772	ENSMUST00000018561.7	Myo1b	17.2844	0.779
chr1	51969201	51971201	1133	chr1	51972915	ENSMUST00000046390.7	Myo1b	6.92504	0.688
chr1	51969201	51971201	1136	chr1	51972772	ENSMUST00000018561.7	Myo1b	17.2844	0.64
chr1	51969201	51971201	1150	chr1	52043992	ENSMUST00000168302.1	Stat4	0.372298	0.752
chr1	51969201	51971201	1166	chr1	52247753	ENSMUST00000129107.1	Gls	1.61198	0.819
chr1	52222801	52224801	1166	chr1	52247753	ENSMUST00000129107.1	Gls	1.61198	0.942
chr1	52222801	52224801	1154	chr1	52176282	ENSMUST00000070968.6	Stat1	3.12704	0.919
chr1	52222801	52224801	1159	chr1	52247753	ENSMUST00000156887.1	Gls	0.142969	0.778
chr1	52222801	52224801	1168	chr1	52272438	ENSMUST00000139273.1	Gls	0.362211	0.747
chr1	52634401	52636401	1176	chr1	52557523	ENSMUST00000069792.7	Nab1	5.75615	0.782
chr1	52634401	52636401	1201	chr1	52901890	ENSMUST00000044478.6	Hibch	5.08251	0.82
chr1	52634401	52636401	1202	chr1	52908612	ENSMUST00000161552.1	Hibch	1.3159	0.871
chr1	54033201	54035201	1222	chr1	53353859	ENSMUST00000126412.1	Pms1	0.305277	0.926
chr1	54033201	54035201	1227	chr1	53370468	ENSMUST00000027265.3	Osgepl1	0.390721	0.639
chr1	54033201	54035201	1248	chr1	54251878	ENSMUST00000087659.4	Hecw2	1.70313	0.807
chr1	55249201	55251201	1275	chr1	55109614	ENSMUST00000027125.5	Coq10b	10.2374	0.778
chr1	55249201	55251201	1278	chr1	55145087	ENSMUST00000127861.1	Hspd1	7.66603	0.636
chr1	55249201	55251201	1298	chr1	55283626	ENSMUST00000114428.2	Rftn2	0.141951	0.667
chr1	55252001	55254001	1269	chr1	54983231	ENSMUST00000044359.8	Ankrd44	0.653717	0.805
chr1	55252001	55254001	1284	chr1	55188075	ENSMUST00000159311.1	Mob4	0.90889	0.764
chr1	55252001	55254001	1288	chr1	55188126	ENSMUST00000027122.7	Mob4	10.9858	0.817
chr1	55252001	55254001	1311	chr1	55420313	ENSMUST00000159398.1	Boll	0.127581	0.735
chr1	58772001	58774001	1454	chr1	58768352	ENSMUST00000149874.1	Cflar	1.37705	0.983
chr1	58772001	58774001	1373	chr1	58026368	ENSMUST00000165606.1	Kctd18	2.46613	0.637
chr1	58772001	58774001	1416	chr1	58474270	ENSMUST00000131051.1	Clk1	1.19557	0.769
chr1	58772001	58774001	1418	chr1	58502273	ENSMUST00000117069.1	Ppil3	0.734914	0.805
chr1	58772001	58774001	1419	chr1	58502278	ENSMUST00000114348.1	Ppil3	7.03212	0.856
chr1	58772001	58774001	1457	chr1	58768354	ENSMUST00000164900.1	Cflar	0.475938	0.974
chr1	58772001	58774001	1458	chr1	58768360	ENSMUST00000156870.1	Cflar	0.211229	0.83
chr1	58772001	58774001	1462	chr1	58768404	ENSMUST00000114313.1	Cflar	4.72483	0.793
chr1	58772001	58774001	1463	chr1	58770138	ENSMUST00000114309.1	Cflar	1.97185	0.716
chr1	58772001	58774001	1464	chr1	58770146	ENSMUST00000123553.1	Cflar	1.37881	0.728
chr1	58772001	58774001	1468	chr1	58852218	ENSMUST00000027189.8	Casp8	12.3569	0.912
chr1	58779401	58781401	1418	chr1	58502273	ENSMUST00000117069.1	Ppil3	0.734914	0.745
chr1	58779401	58781401	1432	chr1	58502360	ENSMUST00000064224.6	Nif3l1	0.296544	0.905
chr1	58779401	58781401	1454	chr1	58768352	ENSMUST00000149874.1	Cflar	1.37705	0.899
chr1	58779401	58781401	1459	chr1	58768378	ENSMUST00000124567.1	Cflar	0.912045	0.867
chr1	58779401	58781401	1462	chr1	58768404	ENSMUST00000114313.1	Cflar	4.72483	0.771
chr1	58779401	58781401	1464	chr1	58770146	ENSMUST00000123553.1	Cflar	1.37881	0.865
chr1	58779401	58781401	1468	chr1	58852218	ENSMUST00000027189.8	Casp8	12.3569	0.707
chr1	59007001	59009001	1445	chr1	58643119	ENSMUST00000161000.1	Fam126b	0.406544	0.911
chr1	59007001	59009001	1454	chr1	58768352	ENSMUST00000149874.1	Cflar	1.37705	0.908
chr1	59007001	59009001	1471	chr1	59030274	ENSMUST00000027186.5	Trak2	7.25396	0.813
chr1	59012801	59014801	1454	chr1	58768352	ENSMUST00000149874.1	Cflar	1.37705	0.705
chr1	59012801	59014801	1468	chr1	58852218	ENSMUST00000027189.8	Casp8	12.3569	0.746
chr1	59012801	59014801	1471	chr1	59030274	ENSMUST00000027186.5	Trak2	7.25396	0.887
chr1	59012801	59014801	1479	chr1	59030366	ENSMUST00000114296.1	Stradb	0.107616	0.721
chr1	60713801	60715801	1565	chr1	60590250	ENSMUST00000027168.4	Raph1	2.46082	0.659
chr1	60713801	60715801	1567	chr1	60623613	ENSMUST00000090293.4	Raph1	0.197941	0.715
chr1	61196201	61198201	1616	chr1	61685398	ENSMUST00000075374.3	Pard3b	0.487959	0.712
chr1	62710801	62712801	1635	chr1	62749859	ENSMUST00000102822.2	Nrp2	13.4704	0.856
chr1	62710801	62712801	1637	chr1	62750276	ENSMUST00000114155.1	Nrp2	2.40941	0.832
chr1	62710801	62712801	1638	chr1	62750276	ENSMUST00000027112.6	Nrp2	0.14845	0.829
chr1	62710801	62712801	1639	chr1	62750276	ENSMUST00000063594.6	Nrp2	12.2677	0.875
chr1	62710801	62712801	1640	chr1	62750276	ENSMUST00000114157.2	Nrp2	2.65004	0.651
chr1	62710801	62712801	1680	chr1	63319839	ENSMUST00000114132.1	Zdbf2	2.31012	0.637
chr1	62710801	62712801	1692	chr1	63540743	ENSMUST00000097717.2	Adam23	0.175876	0.795
chr1	62724601	62726601	1637	chr1	62750276	ENSMUST00000114155.1	Nrp2	2.40941	0.929
chr1	62724601	62726601	1639	chr1	62750276	ENSMUST00000063594.6	Nrp2	12.2677	0.926
chr1	62763001	62765001	1635	chr1	62749859	ENSMUST00000102822.2	Nrp2	13.4704	0.765
chr1	62763001	62765001	1636	chr1	62749859	ENSMUST00000075144.5	Nrp2	0.842882	0.828
chr1	62763001	62765001	1637	chr1	62750276	ENSMUST00000114155.1	Nrp2	2.40941	0.793
chr1	62763001	62765001	1638	chr1	62750276	ENSMUST00000027112.6	Nrp2	0.14845	0.876
chr1	62763001	62765001	1639	chr1	62750276	ENSMUST00000063594.6	Nrp2	12.2677	0.824
chr1	62763001	62765001	1650	chr1	63223396	ENSMUST00000027111.8	Ndufs1	26.7282	0.837
chr1	62769201	62771201	1639	chr1	62750276	ENSMUST00000063594.6	Nrp2	12.2677	0.966
chr1	62769201	62771201	1635	chr1	62749859	ENSMUST00000102822.2	Nrp2	13.4704	0.847
chr1	62769201	62771201	1636	chr1	62749859	ENSMUST00000075144.5	Nrp2	0.842882	0.731
chr1	62769201	62771201	1637	chr1	62750276	ENSMUST00000114155.1	Nrp2	2.40941	0.713
chr1	62769201	62771201	1644	chr1	63160841	ENSMUST00000165066.1	Ino80d	0.409425	0.843
chr1	62769201	62771201	1647	chr1	63160908	ENSMUST00000137511.1	Ino80d	0.196495	0.79
chr1	62769201	62771201	1651	chr1	63223396	ENSMUST00000168099.1	Ndufs1	5.72914	0.647
chr1	62773801	62775801	1636	chr1	62749859	ENSMUST00000075144.5	Nrp2	0.842882	0.985
chr1	62773801	62775801	1637	chr1	62750276	ENSMUST00000114155.1	Nrp2	2.40941	0.72
chr1	62773801	62775801	1640	chr1	62750276	ENSMUST00000114157.2	Nrp2	2.65004	0.901
chr1	62773801	62775801	1644	chr1	63160841	ENSMUST00000165066.1	Ino80d	0.409425	0.665
chr1	64040201	64042201	1690	chr1	63492484	ENSMUST00000114101.1	Adam23	0.105296	0.657
chr1	64085801	64087801	1719	chr1	64168065	ENSMUST00000114086.1	Klf7	2.18157	0.689
chr1	64134001	64136001	1721	chr1	64167963	ENSMUST00000055001.3	Klf7	1.54964	0.7
chr1	64134001	64136001	1722	chr1	64168000	ENSMUST00000114089.2	Klf7	0.141608	0.647
chr1	64237401	64239401	1687	chr1	63492469	ENSMUST00000087374.3	Adam23	0.154722	0.655
chr1	64237401	64239401	1723	chr1	64168056	ENSMUST00000142009.1	Klf7	0.669567	0.676
chr1	64921801	64923801	1749	chr1	64737919	ENSMUST00000094898.3	Ccnyl1	5.78313	0.711
chr1	72059401	72061401	1964	chr1	72330943	ENSMUST00000027380.5	Tmem169	0.215614	0.861
chr1	72059401	72061401	1937	chr1	71699746	ENSMUST00000097700.3	Fn1	29.6417	0.697
chr1	72059401	72061401	1940	chr1	71699774	ENSMUST00000087254.5	Fn1	8.97675	0.67
chr1	72063801	72065801	1937	chr1	71699746	ENSMUST00000097700.3	Fn1	29.6417	0.917
chr1	72063801	72065801	1967	chr1	72353995	ENSMUST00000027379.8	Xrcc5	15.2995	0.697
chr1	72063801	72065801	1992	chr1	72921458	ENSMUST00000027377.8	Igfbp5	35.0613	0.871
chr1	72063801	72065801	1993	chr1	72920849	ENSMUST00000137339.1	Igfbp5	1.03522	0.857
chr1	72873201	72875201	1972	chr1	72629825	ENSMUST00000132336.1	Smarcal1	0.915375	0.809
chr1	72873201	72875201	1978	chr1	72629825	ENSMUST00000047615.8	Smarcal1	13.1291	0.689
chr1	72873201	72875201	1987	chr1	72871077	ENSMUST00000047328.4	Igfbp2	415.809	0.825
chr1	72873201	72875201	1992	chr1	72921458	ENSMUST00000027377.8	Igfbp5	35.0613	0.774
chr1	72990801	72992801	1978	chr1	72629825	ENSMUST00000047615.8	Smarcal1	13.1291	0.826
chr1	72990801	72992801	1985	chr1	72757834	ENSMUST00000059980.9	Rpl37a	1518.91	0.759
chr1	72990801	72992801	1992	chr1	72921458	ENSMUST00000027377.8	Igfbp5	35.0613	0.806
chr1	72990801	72992801	1993	chr1	72920849	ENSMUST00000137339.1	Igfbp5	1.03522	0.64
chr1	73968601	73970601	2000	chr1	73975087	ENSMUST00000068832.7	Tns1	1.11947	0.999
chr1	73968601	73970601	2036	chr1	74350694	ENSMUST00000141560.1	Tmbim1	0.151867	0.724
chr1	73982001	73984001	1998	chr1	74171021	ENSMUST00000171899.1	Tns1	5.76738	0.845
chr1	73982001	73984001	2000	chr1	73975087	ENSMUST00000068832.7	Tns1	1.11947	0.713
chr1	73982001	73984001	2014	chr1	74283091	ENSMUST00000006467.7	Arpc2	105.278	0.682
chr1	74008001	74010001	2000	chr1	73975087	ENSMUST00000068832.7	Tns1	1.11947	0.64
chr1	74015401	74017401	2026	chr1	74379184	ENSMUST00000087225.5	Pnkd	5.72339	0.849
chr1	74033801	74035801	1998	chr1	74171021	ENSMUST00000171899.1	Tns1	5.76738	0.718
chr1	74046601	74048601	2000	chr1	73975087	ENSMUST00000068832.7	Tns1	1.11947	0.814
chr1	74046601	74048601	2007	chr1	74200568	ENSMUST00000106899.2	Cxcr2	0.122226	0.772
chr1	74046601	74048601	2014	chr1	74283091	ENSMUST00000006467.7	Arpc2	105.278	0.775
chr1	74054001	74056001	2024	chr1	74331629	ENSMUST00000087226.4	Pnkd	3.58672	0.762
chr1	74070401	74072401	2000	chr1	73975087	ENSMUST00000068832.7	Tns1	1.11947	0.695
chr1	74070401	74072401	2036	chr1	74350694	ENSMUST00000141560.1	Tmbim1	0.151867	0.647
chr1	74072801	74074801	1998	chr1	74171021	ENSMUST00000171899.1	Tns1	5.76738	0.804
chr1	74072801	74074801	2023	chr1	74331628	ENSMUST00000138620.1	Pnkd	6.03552	0.678
chr1	74099201	74101201	2000	chr1	73975087	ENSMUST00000068832.7	Tns1	1.11947	0.824
chr1	74099201	74101201	2003	chr1	74172115	ENSMUST00000080167.4	Rufy4	0.134139	0.781
chr1	74099201	74101201	2014	chr1	74283091	ENSMUST00000006467.7	Arpc2	105.278	0.73
chr1	74099201	74101201	2018	chr1	74331254	ENSMUST00000006462.6	Aamp	110.558	0.67
chr1	74284401	74286401	2081	chr1	74634538	ENSMUST00000165312.1	Zfp142	0.703984	0.647
chr1	74294201	74296201	2014	chr1	74283091	ENSMUST00000006467.7	Arpc2	105.278	0.667
chr1	74294201	74296201	2018	chr1	74331254	ENSMUST00000006462.6	Aamp	110.558	0.718
chr1	74294201	74296201	2021	chr1	74331619	ENSMUST00000027370.6	Pnkd	0.292113	0.656
chr1	74294201	74296201	2026	chr1	74379184	ENSMUST00000087225.5	Pnkd	5.72339	0.849
chr1	74294201	74296201	2069	chr1	74589477	ENSMUST00000113745.1	Plcd4	0.141939	0.644
chr1	74320001	74322001	2021	chr1	74331619	ENSMUST00000027370.6	Pnkd	0.292113	0.991
chr1	74320001	74322001	2014	chr1	74283091	ENSMUST00000006467.7	Arpc2	105.278	0.838
chr1	74320001	74322001	2018	chr1	74331254	ENSMUST00000006462.6	Aamp	110.558	0.792
chr1	74320001	74322001	2019	chr1	74331504	ENSMUST00000113805.1	Pnkd	52.8025	0.821
chr1	74320001	74322001	2023	chr1	74331628	ENSMUST00000138620.1	Pnkd	6.03552	0.838
chr1	74320001	74322001	2026	chr1	74379184	ENSMUST00000087225.5	Pnkd	5.72339	0.662
chr1	74320001	74322001	2034	chr1	74350789	ENSMUST00000154859.1	Tmbim1	1.0229	0.685
chr1	74320001	74322001	2042	chr1	74421777	ENSMUST00000027368.5	Slc11a1	0.176542	0.698
chr1	74342201	74344201	1998	chr1	74171021	ENSMUST00000171899.1	Tns1	5.76738	0.752
chr1	74342201	74344201	2014	chr1	74283091	ENSMUST00000006467.7	Arpc2	105.278	0.649
chr1	74342201	74344201	2021	chr1	74331619	ENSMUST00000027370.6	Pnkd	0.292113	0.807
chr1	74342201	74344201	2023	chr1	74331628	ENSMUST00000138620.1	Pnkd	6.03552	0.893
chr1	74342201	74344201	2024	chr1	74331629	ENSMUST00000087226.4	Pnkd	3.58672	0.751
chr1	74342201	74344201	2026	chr1	74379184	ENSMUST00000087225.5	Pnkd	5.72339	0.871
chr1	74342201	74344201	2027	chr1	74350979	ENSMUST00000016309.9	Tmbim1	15.9058	0.945
chr1	74342201	74344201	2034	chr1	74350789	ENSMUST00000154859.1	Tmbim1	1.0229	0.788
chr1	74342201	74344201	2036	chr1	74350694	ENSMUST00000141560.1	Tmbim1	0.151867	0.764
chr1	74342201	74344201	2050	chr1	74430174	ENSMUST00000134189.1	Slc11a1	0.422891	0.755
chr1	74342201	74344201	2052	chr1	74438083	ENSMUST00000027367.7	Ctdsp1	49.8415	0.793
chr1	74413401	74415401	2014	chr1	74283091	ENSMUST00000006467.7	Arpc2	105.278	0.663
chr1	74413401	74415401	2018	chr1	74331254	ENSMUST00000006462.6	Aamp	110.558	0.65
chr1	74413401	74415401	2021	chr1	74331619	ENSMUST00000027370.6	Pnkd	0.292113	0.669
chr1	74413401	74415401	2049	chr1	74429915	ENSMUST00000149166.1	Slc11a1	0.10977	0.765
chr1	74413401	74415401	2050	chr1	74430174	ENSMUST00000134189.1	Slc11a1	0.422891	0.708
chr1	74413401	74415401	2080	chr1	74634599	ENSMUST00000027315.7	Zfp142	1.67396	0.638
chr1	74413401	74415401	2089	chr1	74634863	ENSMUST00000113733.3	Bcs1l	5.37094	0.803
chr1	74413401	74415401	2174	chr1	75165220	ENSMUST00000162768.1	Zfand2b	4.73888	0.755
chr1	77440601	77442601	2342	chr1	77511663	ENSMUST00000113540.1	Epha4	0.650161	0.641
chr1	78480201	78482201	2352	chr1	78485434	ENSMUST00000170217.1	Farsb	10.0848	0.981
chr1	78480201	78482201	2353	chr1	78485433	ENSMUST00000171087.1	Farsb	0.357045	0.956
chr1	78480201	78482201	2354	chr1	78485421	ENSMUST00000068333.7	Farsb	34.224	0.986
chr1	79707001	79709001	2393	chr1	79758344	ENSMUST00000097685.3	Wdfy1	2.69339	0.788
chr1	79747601	79749601	2391	chr1	79758344	ENSMUST00000113512.1	Wdfy1	0.268251	0.946
chr1	79747601	79749601	2388	chr1	79758344	ENSMUST00000113513.1	Wdfy1	0.268251	0.9
chr1	79747601	79749601	2389	chr1	79758344	ENSMUST00000113515.1	Wdfy1	0.268251	0.713
chr1	79747601	79749601	2390	chr1	79758344	ENSMUST00000113514.1	Wdfy1	0.268251	0.74
chr1	79747601	79749601	2393	chr1	79758344	ENSMUST00000097685.3	Wdfy1	2.69339	0.888
chr1	79747601	79749601	2398	chr1	79772718	ENSMUST00000143368.1	Wdfy1	0.142046	0.736
chr1	79747601	79749601	2401	chr1	79758622	ENSMUST00000125641.1	Wdfy1	0.458215	0.771
chr1	79747601	79749601	2409	chr1	80210519	ENSMUST00000058748.1	Fam124b	2.10762	0.638
chr1	80029001	80031001	2393	chr1	79758344	ENSMUST00000097685.3	Wdfy1	2.69339	0.849
chr1	80213201	80215201	2409	chr1	80210519	ENSMUST00000058748.1	Fam124b	2.10762	0.927
chr1	82791801	82793801	2461	chr1	82721515	ENSMUST00000160786.1	Mff	1.84443	0.853
chr1	82791801	82793801	2462	chr1	82721523	ENSMUST00000162003.1	Mff	0.32847	0.671
chr1	82791801	82793801	2477	chr1	82836058	ENSMUST00000113443.1	Agfg1	2.06575	0.805
chr1	82791801	82793801	2479	chr1	82836058	ENSMUST00000063380.4	Agfg1	6.34096	0.767
chr1	82968001	82970001	2437	chr1	82287991	ENSMUST00000069799.2	Irs1	1.28067	0.656
chr1	82968001	82970001	2465	chr1	82725901	ENSMUST00000159279.1	Mff	4.0462	0.665
chr1	82970401	82972401	2465	chr1	82725901	ENSMUST00000159279.1	Mff	4.0462	0.704
chr1	82970401	82972401	2479	chr1	82836058	ENSMUST00000063380.4	Agfg1	6.34096	0.633
chr1	87733201	87735201	2588	chr1	87495392	ENSMUST00000093508.6	Sp110	0.887916	0.688
chr1	87733201	87735201	2640	chr1	87690016	ENSMUST00000113360.1	Cab39	24.4593	0.74
chr1	87733201	87735201	2643	chr1	87691086	ENSMUST00000097666.2	Cab39	0.172116	0.845
chr1	87792201	87794201	2612	chr1	87546625	ENSMUST00000097667.2	Sp100	0.111387	0.698
chr1	87794201	87796201	2640	chr1	87690016	ENSMUST00000113360.1	Cab39	24.4593	0.675
chr1	87794201	87796201	2641	chr1	87690116	ENSMUST00000126962.1	Cab39	0.119104	0.655
chr1	87794201	87796201	2646	chr1	87790856	ENSMUST00000027425.9	Itm2c	90.6413	0.907
chr1	87794201	87796201	2687	chr1	88051390	ENSMUST00000131412.1	Armc9	2.32881	0.708
chr1	87794201	87796201	2698	chr1	88199796	ENSMUST00000113306.2	B3gnt7	3.76143	0.66
chr1	88159401	88161401	2701	chr1	88256030	ENSMUST00000027438.6	Ncl	98.8097	0.686
chr1	88165201	88167201	2685	chr1	88051373	ENSMUST00000113309.2	Armc9	0.213421	0.675
chr1	88165201	88167201	2698	chr1	88199796	ENSMUST00000113306.2	B3gnt7	3.76143	0.66
chr1	88165201	88167201	2701	chr1	88256030	ENSMUST00000027438.6	Ncl	98.8097	0.766
chr1	88330401	88332401	2687	chr1	88051390	ENSMUST00000131412.1	Armc9	2.32881	0.877
chr1	88330401	88332401	2714	chr1	88423311	ENSMUST00000045897.8	Ptma	2255.08	0.641
chr1	88330401	88332401	2721	chr1	88479479	ENSMUST00000121534.1	Cops7b	1.25159	0.859
chr1	88360201	88362201	2795	chr1	89321771	ENSMUST00000097662.3	Gigyf2	4.04798	0.937
chr1	88360201	88362201	2588	chr1	87495392	ENSMUST00000093508.6	Sp110	0.887916	0.799
chr1	88360201	88362201	2701	chr1	88256030	ENSMUST00000027438.6	Ncl	98.8097	0.88
chr1	88360201	88362201	2714	chr1	88423311	ENSMUST00000045897.8	Ptma	2255.08	0.895
chr1	88360201	88362201	2716	chr1	88479122	ENSMUST00000027444.8	Pde6d	49.9121	0.812
chr1	88360201	88362201	2724	chr1	88483675	ENSMUST00000027446.4	Cops7b	14.5286	0.742
chr1	88360201	88362201	2732	chr1	88600379	ENSMUST00000065694.6	Dis3l2	8.57211	0.655
chr1	88360201	88362201	2758	chr1	89110489	ENSMUST00000113233.1	Eif4e2	2.71537	0.816
chr1	88367801	88369801	2732	chr1	88600379	ENSMUST00000065694.6	Dis3l2	8.57211	0.647
chr1	88367801	88369801	2774	chr1	89223573	ENSMUST00000174846.1	Gigyf2	1.32242	0.642
chr1	88399401	88401401	2701	chr1	88256030	ENSMUST00000027438.6	Ncl	98.8097	0.729
chr1	88399401	88401401	2721	chr1	88479479	ENSMUST00000121534.1	Cops7b	1.25159	0.666
chr1	88399401	88401401	2733	chr1	88600379	ENSMUST00000168237.1	Dis3l2	0.38485	0.647
chr1	88404801	88406801	2714	chr1	88423311	ENSMUST00000045897.8	Ptma	2255.08	0.64
chr1	88931401	88933401	2761	chr1	89110489	ENSMUST00000076362.5	Eif4e2	6.64273	0.653
chr1	88931401	88933401	2763	chr1	89110514	ENSMUST00000113230.1	Eif4e2	12.0355	0.743
chr1	88931401	88933401	2805	chr1	89406937	ENSMUST00000027477.8	Ngef	0.231425	0.638
chr1	89166601	89168601	2762	chr1	89110489	ENSMUST00000113235.1	Eif4e2	1.26759	0.807
chr1	89166601	89168601	2768	chr1	89160938	ENSMUST00000118687.1	Efhd1	0.124502	0.854
chr1	89166601	89168601	2779	chr1	89223608	ENSMUST00000164992.2	Gigyf2	0.808074	0.689
chr1	89166601	89168601	2789	chr1	89300301	ENSMUST00000172736.1	Gigyf2	1.2927	0.773
chr1	89546201	89548201	2805	chr1	89406937	ENSMUST00000027477.8	Ngef	0.231425	0.772
chr1	89546201	89548201	2789	chr1	89300301	ENSMUST00000172736.1	Gigyf2	1.2927	0.723
chr1	89546201	89548201	2821	chr1	89516887	ENSMUST00000169754.1	Inpp5d	4.9576	0.666
chr1	89546201	89548201	2829	chr1	89572814	ENSMUST00000167032.1	Inpp5d	1.11517	0.675
chr1	89555001	89557001	2795	chr1	89321771	ENSMUST00000097662.3	Gigyf2	4.04798	0.77
chr1	89555001	89557001	2805	chr1	89406937	ENSMUST00000027477.8	Ngef	0.231425	0.809
chr1	89555001	89557001	2821	chr1	89516887	ENSMUST00000169754.1	Inpp5d	4.9576	0.769
chr1	89555001	89557001	2823	chr1	89516937	ENSMUST00000042275.8	Inpp5d	1.49667	0.747
chr1	89555001	89557001	2829	chr1	89572814	ENSMUST00000167032.1	Inpp5d	1.11517	0.8
chr1	89555001	89557001	2830	chr1	89572814	ENSMUST00000170300.1	Inpp5d	1.6193	0.725
chr1	89555001	89557001	2831	chr1	89605916	ENSMUST00000163548.1	Inpp5d	0.165936	0.673
chr1	89555001	89557001	2837	chr1	89652651	ENSMUST00000113186.1	Atg16l1	6.99043	0.742
chr1	89725001	89727001	2829	chr1	89572814	ENSMUST00000167032.1	Inpp5d	1.11517	0.724
chr1	89725001	89727001	2859	chr1	89749862	ENSMUST00000027517.7	Dgkd	11.4499	0.917
chr1	89725001	89727001	2903	chr1	90115159	ENSMUST00000173165.1	RP23-324B17.1	0.610365	0.729
chr1	89744201	89746201	2824	chr1	89516964	ENSMUST00000164592.1	Inpp5d	0.141329	0.795
chr1	89744201	89746201	2837	chr1	89652651	ENSMUST00000113186.1	Atg16l1	6.99043	0.686
chr1	89744201	89746201	2859	chr1	89749862	ENSMUST00000027517.7	Dgkd	11.4499	0.737
chr1	89744201	89746201	2861	chr1	89905126	ENSMUST00000040783.4	Usp40	4.61873	0.652
chr1	89744201	89746201	2903	chr1	90115159	ENSMUST00000173165.1	RP23-324B17.1	0.610365	0.735
chr1	89774801	89776801	2859	chr1	89749862	ENSMUST00000027517.7	Dgkd	11.4499	0.703
chr1	89774801	89776801	2861	chr1	89905126	ENSMUST00000040783.4	Usp40	4.61873	0.657
chr1	89774801	89776801	2876	chr1	89991639	ENSMUST00000058237.7	Ugt1a7c	0.24683	0.768
chr1	90371001	90373001	2916	chr1	90174081	ENSMUST00000147393.1	Hjurp	0.496123	0.635
chr1	90535401	90537401	2915	chr1	90174132	ENSMUST00000065420.5	Hjurp	1.14352	0.705
chr1	90535401	90537401	2938	chr1	90967028	ENSMUST00000123745.1	Sh3bp4	1.0851	0.648
chr1	90983401	90985401	2938	chr1	90967028	ENSMUST00000123745.1	Sh3bp4	1.0851	0.895
chr1	90983401	90985401	2937	chr1	90966990	ENSMUST00000066279.4	Sh3bp4	13.8755	0.864
chr1	90983401	90985401	2941	chr1	91351386	ENSMUST00000027521.8	Agap1	4.45599	0.737
chr1	90988201	90990201	2937	chr1	90966990	ENSMUST00000066279.4	Sh3bp4	13.8755	0.685
chr1	90989401	90991401	2938	chr1	90967028	ENSMUST00000123745.1	Sh3bp4	1.0851	0.777
chr1	90989401	90991401	2937	chr1	90966990	ENSMUST00000066279.4	Sh3bp4	13.8755	0.745
chr1	90999601	91001601	2937	chr1	90966990	ENSMUST00000066279.4	Sh3bp4	13.8755	0.895
chr1	90999601	91001601	2938	chr1	90967028	ENSMUST00000123745.1	Sh3bp4	1.0851	0.746
chr1	91005401	91007401	2938	chr1	90967028	ENSMUST00000123745.1	Sh3bp4	1.0851	0.778
chr1	91013001	91015001	2937	chr1	90966990	ENSMUST00000066279.4	Sh3bp4	13.8755	0.896
chr1	91013001	91015001	2938	chr1	90967028	ENSMUST00000123745.1	Sh3bp4	1.0851	0.724
chr1	91078601	91080601	2937	chr1	90966990	ENSMUST00000066279.4	Sh3bp4	13.8755	0.691
chr1	91362601	91364601	2941	chr1	91351386	ENSMUST00000027521.8	Agap1	4.45599	0.788
chr1	91417201	91419201	2941	chr1	91351386	ENSMUST00000027521.8	Agap1	4.45599	0.973
chr1	91417201	91419201	2960	chr1	92100555	ENSMUST00000065587.4	Cxcr7	9.83709	0.666
chr1	91420001	91422001	2960	chr1	92100555	ENSMUST00000065587.4	Cxcr7	9.83709	0.755
chr1	91453601	91455601	2945	chr1	91829865	ENSMUST00000036954.7	Gbx2	1.16779	0.634
chr1	91781001	91783001	2937	chr1	90966990	ENSMUST00000066279.4	Sh3bp4	13.8755	0.667
chr1	91781001	91783001	2971	chr1	92699098	ENSMUST00000165604.1	Col6a3	2.18416	0.658
chr1	91947401	91949401	2970	chr1	92669790	ENSMUST00000150769.1	Col6a3	0.766696	0.769
chr1	92919001	92921001	3003	chr1	93147143	ENSMUST00000171112.1	Ube2f	10.1833	0.929
chr1	92919001	92921001	2973	chr1	92726807	ENSMUST00000066153.6	Col6a3	0.215588	0.715
chr1	92919001	92921001	3012	chr1	93194945	ENSMUST00000142488.1	Scly	0.511715	0.811
chr1	92956601	92958601	2992	chr1	92950021	ENSMUST00000097650.3	Lrrfip1	0.16514	0.977
chr1	92956601	92958601	2967	chr1	92740529	ENSMUST00000097653.3	Col6a3	1.11288	0.931
chr1	92956601	92958601	2968	chr1	92675846	ENSMUST00000165484.1	Col6a3	4.08884	0.699
chr1	92956601	92958601	2973	chr1	92726807	ENSMUST00000066153.6	Col6a3	0.215588	0.675
chr1	92956601	92958601	2987	chr1	92866221	ENSMUST00000130042.1	Rab17	0.91469	0.743
chr1	92956601	92958601	2990	chr1	92950021	ENSMUST00000097649.3	Lrrfip1	5.89339	0.807
chr1	92956601	92958601	2991	chr1	92950021	ENSMUST00000068167.5	Lrrfip1	0.473031	0.715
chr1	92956601	92958601	3010	chr1	93194915	ENSMUST00000027532.6	Scly	8.68983	0.701
chr1	92956601	92958601	3047	chr1	93698038	ENSMUST00000007949.3	Twist2	18.3693	0.786
chr1	93350601	93352601	3042	chr1	93437142	ENSMUST00000027538.7	Asb1	1.09992	0.928
chr1	93350601	93352601	3000	chr1	93146888	ENSMUST00000059743.5	Ube2f	21.9112	0.72
chr1	93350601	93352601	3031	chr1	93309799	ENSMUST00000086851.1	Hes6	31.8622	0.781
chr1	93350601	93352601	3035	chr1	93355905	ENSMUST00000069620.7	Per2	1.10646	0.82
chr1	95141401	95143401	3116	chr1	95132418	ENSMUST00000062202.7	Sned1	0.296586	0.98
chr1	95141401	95143401	3125	chr1	95199479	ENSMUST00000136754.1	Mterfd2	0.265546	0.827
chr1	95141401	95143401	3130	chr1	95239366	ENSMUST00000027493.3	Pask	4.27935	0.702
chr1	95141401	95143401	3161	chr1	95408656	ENSMUST00000120301.1	Farp2	0.913888	0.768
chr1	95297001	95299001	3103	chr1	94998442	ENSMUST00000171556.1	Kif1a	0.577057	0.635
chr1	95297001	95299001	3124	chr1	95202492	ENSMUST00000027492.7	Mterfd2	10.4123	0.678
chr1	95297001	95299001	3125	chr1	95199479	ENSMUST00000136754.1	Mterfd2	0.265546	0.677
chr1	95297001	95299001	3143	chr1	95342263	ENSMUST00000042498.7	Hdlbp	26.2641	0.698
chr1	95297001	95299001	3153	chr1	95375638	ENSMUST00000168776.1	2019-09-02	37.3729	0.836
chr1	95297001	95299001	3169	chr1	95532056	ENSMUST00000133769.1	Stk25	2.38092	0.749
chr1	95297001	95299001	3176	chr1	95648077	ENSMUST00000149436.1	Atg4b	1.70545	0.713
chr1	95564201	95566201	3125	chr1	95199479	ENSMUST00000136754.1	Mterfd2	0.265546	0.742
chr1	95564201	95566201	3148	chr1	95375570	ENSMUST00000131175.2	2019-09-02	4.56801	0.634
chr1	95564201	95566201	3154	chr1	95375685	ENSMUST00000112912.1	2019-09-02	0.191356	0.634
chr1	95564201	95566201	3172	chr1	95582271	ENSMUST00000027499.6	Bok	76.9467	0.69
chr1	95564201	95566201	3178	chr1	95651482	ENSMUST00000027502.9	Atg4b	26.5425	0.706
chr1	95576001	95578001	3166	chr1	95532299	ENSMUST00000027498.7	Stk25	80.3409	0.945
chr1	95576001	95578001	3169	chr1	95532056	ENSMUST00000133769.1	Stk25	2.38092	0.647
chr1	95576001	95578001	3172	chr1	95582271	ENSMUST00000027499.6	Bok	76.9467	0.922
chr1	95589801	95591801	3169	chr1	95532056	ENSMUST00000133769.1	Stk25	2.38092	0.774
chr1	95589801	95591801	3172	chr1	95582271	ENSMUST00000027499.6	Bok	76.9467	0.659
chr1	95589801	95591801	3176	chr1	95648077	ENSMUST00000149436.1	Atg4b	1.70545	0.707
chr1	95593401	95595401	3149	chr1	95375570	ENSMUST00000172165.1	2019-09-02	43.572	0.754
chr1	95593401	95595401	3172	chr1	95582271	ENSMUST00000027499.6	Bok	76.9467	0.743
chr1	95593401	95595401	3174	chr1	95651415	ENSMUST00000112905.2	Thap4	20.4564	0.671
chr1	95930601	95932601	3184	chr1	95695938	ENSMUST00000144106.1	Dtymk	6.70765	0.776
chr1	107876201	107878201	3331	chr1	107887266	ENSMUST00000118196.1	Zcchc2	1.53423	0.748
chr1	108095401	108097401	3335	chr1	108068329	ENSMUST00000061047.6	Phlpp1	3.40367	0.93
chr1	108525201	108527201	3335	chr1	108068329	ENSMUST00000061047.6	Phlpp1	3.40367	0.732
chr1	120929401	120931401	3445	chr1	120285635	ENSMUST00000070989.6	Clasp1	3.60151	0.666
chr1	120929401	120931401	3456	chr1	120950196	ENSMUST00000062483.8	Gli2	3.4874	0.84
chr1	121383801	121385801	3468	chr1	121401371	ENSMUST00000004565.8	Ralb	133.025	0.649
chr1	121383801	121385801	3469	chr1	121374656	ENSMUST00000142945.1	Ralb	0.28384	0.912
chr1	121388201	121390201	3468	chr1	121401371	ENSMUST00000004565.8	Ralb	133.025	0.949
chr1	121394201	121396201	3468	chr1	121401371	ENSMUST00000004565.8	Ralb	133.025	0.911
chr1	121394201	121396201	3476	chr1	121545577	ENSMUST00000027632.7	Epb4.1l5	0.954095	0.745
chr1	121405001	121407001	3468	chr1	121401371	ENSMUST00000004565.8	Ralb	133.025	0.672
chr1	121781401	121783401	3487	chr1	121699019	ENSMUST00000164086.1	Ptpn4	0.3193	0.759
chr1	122539801	122541801	3523	chr1	122169282	ENSMUST00000112643.1	Steap3	0.242911	0.895
chr1	122539801	122541801	3529	chr1	122498995	ENSMUST00000079721.7	En1	0.719635	0.788
chr1	129102601	129104601	3608	chr1	129203339	ENSMUST00000171405.1	Mgat5	2.34085	0.76
chr1	129126001	129128001	3606	chr1	129101563	ENSMUST00000038361.4	Mgat5	1.9746	0.8
chr1	129127801	129129801	3606	chr1	129101563	ENSMUST00000038361.4	Mgat5	1.9746	0.765
chr1	129138401	129140401	3608	chr1	129203339	ENSMUST00000171405.1	Mgat5	2.34085	0.762
chr1	129216601	129218601	3625	chr1	129693148	ENSMUST00000153359.1	Ccnt2	1.82873	0.688
chr1	129558401	129560401	3613	chr1	129574673	ENSMUST00000160616.1	Tmem163	0.701906	0.928
chr1	129558401	129560401	3632	chr1	129834782	ENSMUST00000131884.1	Rab3gap1	0.491606	0.78
chr1	129558401	129560401	3646	chr1	129999901	ENSMUST00000170793.1	R3hdm1	0.665394	0.683
chr1	132195201	132197201	3760	chr1	133049773	ENSMUST00000086578.4	Eif2d	0.126821	0.804
chr1	132955801	132957801	3757	chr1	133049758	ENSMUST00000068791.4	Eif2d	0.79259	0.686
chr1	132955801	132957801	3762	chr1	133096712	ENSMUST00000068564.8	Rassf5	0.465123	0.726
chr1	132955801	132957801	3777	chr1	133229647	ENSMUST00000027683.8	Srgap2	0.772428	0.698
chr1	132955801	132957801	3800	chr1	133708707	ENSMUST00000152989.1	Pm20d1	0.380229	0.732
chr1	132958001	132960001	3747	chr1	132994144	ENSMUST00000016672.3	Mapkapk2	60.9397	0.756
chr1	132958001	132960001	3777	chr1	133229647	ENSMUST00000027683.8	Srgap2	0.772428	0.8
chr1	132979401	132981401	3757	chr1	133049758	ENSMUST00000068791.4	Eif2d	0.79259	0.883
chr1	132979401	132981401	3747	chr1	132994144	ENSMUST00000016672.3	Mapkapk2	60.9397	0.813
chr1	132979401	132981401	3760	chr1	133049773	ENSMUST00000086578.4	Eif2d	0.126821	0.667
chr1	132979401	132981401	3777	chr1	133229647	ENSMUST00000027683.8	Srgap2	0.772428	0.632
chr1	132979401	132981401	3797	chr1	133693958	ENSMUST00000112393.2	Pm20d1	0.522467	0.657
chr1	132990801	132992801	3717	chr1	132628553	ENSMUST00000039323.6	AA986860	0.192348	0.8
chr1	132990801	132992801	3753	chr1	133049758	ENSMUST00000112446.2	Eif2d	0.224168	0.715
chr1	133388801	133390801	3769	chr1	133176183	ENSMUST00000062108.3	Ikbke	0.356888	0.808
chr1	133388801	133390801	3777	chr1	133229647	ENSMUST00000027683.8	Srgap2	0.772428	0.838
chr1	133388801	133390801	3807	chr1	133763801	ENSMUST00000112386.1	Rab7l1	3.47774	0.668
chr1	133419401	133421401	3776	chr1	133423938	ENSMUST00000097588.2	Srgap2	9.1685	0.926
chr1	133419401	133421401	3780	chr1	133424480	ENSMUST00000068613.4	Fam72a	3.07212	0.926
chr1	133419401	133421401	3785	chr1	133535071	ENSMUST00000112411.1	Ctse	0.196861	0.761
chr1	133419401	133421401	3829	chr1	133964403	ENSMUST00000160656.1	Mfsd4	1.99768	0.692
chr1	133419401	133421401	3859	chr1	134287858	ENSMUST00000045473.9	Tmcc2	7.88985	0.786
chr1	133935401	133937401	3797	chr1	133693958	ENSMUST00000112393.2	Pm20d1	0.522467	0.734
chr1	133935401	133937401	3800	chr1	133708707	ENSMUST00000152989.1	Pm20d1	0.380229	0.719
chr1	133935401	133937401	3828	chr1	133964542	ENSMUST00000112370.2	Mfsd4	0.412204	0.653
chr1	133935401	133937401	3829	chr1	133964403	ENSMUST00000160656.1	Mfsd4	1.99768	0.808
chr1	133935401	133937401	3842	chr1	134036182	ENSMUST00000112362.2	Cdk18	0.75639	0.63
chr1	133935401	133937401	3853	chr1	134212703	ENSMUST00000072177.7	Nuak2	0.777621	0.784
chr1	134021801	134023801	3842	chr1	134036182	ENSMUST00000112362.2	Cdk18	0.75639	0.927
chr1	134021801	134023801	3828	chr1	133964542	ENSMUST00000112370.2	Mfsd4	0.412204	0.712
chr1	134021801	134023801	3841	chr1	134036262	ENSMUST00000027697.5	Cdk18	2.28856	0.887
chr1	134021801	134023801	3868	chr1	134314030	ENSMUST00000045110.7	Dstyk	3.10114	0.669
chr1	134028401	134030401	3818	chr1	133904676	ENSMUST00000146188.1	Elk4	0.808585	0.706
chr1	134028401	134030401	3841	chr1	134036262	ENSMUST00000027697.5	Cdk18	2.28856	0.752
chr1	134028401	134030401	3842	chr1	134036182	ENSMUST00000112362.2	Cdk18	0.75639	0.858
chr1	134028401	134030401	3853	chr1	134212703	ENSMUST00000072177.7	Nuak2	0.777621	0.832
chr1	134101201	134103201	3815	chr1	133904184	ENSMUST00000086556.5	Elk4	0.904744	0.642
chr1	134101201	134103201	3829	chr1	133964403	ENSMUST00000160656.1	Mfsd4	1.99768	0.773
chr1	134101201	134103201	3841	chr1	134036262	ENSMUST00000027697.5	Cdk18	2.28856	0.694
chr1	134101201	134103201	3852	chr1	134195203	ENSMUST00000046071.4	Klhdc8a	0.546081	0.63
chr1	134101201	134103201	3861	chr1	134264464	ENSMUST00000142609.1	Tmcc2	3.95558	0.75
chr1	134101201	134103201	3885	chr1	134776850	ENSMUST00000027706.3	Lrrn2	0.796169	0.764
chr1	134101201	134103201	3887	chr1	134921925	ENSMUST00000112313.1	Mdm4	3.94831	0.764
chr1	134231001	134233001	3842	chr1	134036182	ENSMUST00000112362.2	Cdk18	0.75639	0.854
chr1	134231001	134233001	3807	chr1	133763801	ENSMUST00000112386.1	Rab7l1	3.47774	0.664
chr1	134231001	134233001	3828	chr1	133964542	ENSMUST00000112370.2	Mfsd4	0.412204	0.802
chr1	134237801	134239801	3815	chr1	133904184	ENSMUST00000086556.5	Elk4	0.904744	0.633
chr1	134237801	134239801	3853	chr1	134212703	ENSMUST00000072177.7	Nuak2	0.777621	0.718
chr1	134237801	134239801	3861	chr1	134264464	ENSMUST00000142609.1	Tmcc2	3.95558	0.745
chr1	134242001	134244001	3828	chr1	133964542	ENSMUST00000112370.2	Mfsd4	0.412204	0.713
chr1	134242001	134244001	3852	chr1	134195203	ENSMUST00000046071.4	Klhdc8a	0.546081	0.638
chr1	134242001	134244001	3853	chr1	134212703	ENSMUST00000072177.7	Nuak2	0.777621	0.765
chr1	134242001	134244001	3859	chr1	134287858	ENSMUST00000045473.9	Tmcc2	7.88985	0.663
chr1	134945801	134947801	3852	chr1	134195203	ENSMUST00000046071.4	Klhdc8a	0.546081	0.644
chr1	134945801	134947801	3888	chr1	134921925	ENSMUST00000067429.3	Mdm4	0.157195	0.984
chr1	134945801	134947801	3890	chr1	134921943	ENSMUST00000067398.6	Mdm4	3.19809	0.657
chr1	134945801	134947801	3895	chr1	134942589	ENSMUST00000077730.5	Pik3c2b	7.31526	0.971
chr1	134945801	134947801	3903	chr1	135142674	ENSMUST00000038295.8	Plekha6	0.201346	0.834
chr1	134945801	134947801	3945	chr1	135650258	ENSMUST00000125659.1	Atp2b4	0.29111	0.769
chr1	134948601	134950601	3887	chr1	134921925	ENSMUST00000112313.1	Mdm4	3.94831	0.814
chr1	134948601	134950601	3888	chr1	134921925	ENSMUST00000067429.3	Mdm4	0.157195	0.848
chr1	134948601	134950601	3895	chr1	134942589	ENSMUST00000077730.5	Pik3c2b	7.31526	0.857
chr1	134948601	134950601	3903	chr1	135142674	ENSMUST00000038295.8	Plekha6	0.201346	0.8
chr1	134965001	134967001	3887	chr1	134921925	ENSMUST00000112313.1	Mdm4	3.94831	0.921
chr1	134965001	134967001	3885	chr1	134776850	ENSMUST00000027706.3	Lrrn2	0.796169	0.637
chr1	134965001	134967001	3888	chr1	134921925	ENSMUST00000067429.3	Mdm4	0.157195	0.814
chr1	134965001	134967001	3890	chr1	134921943	ENSMUST00000067398.6	Mdm4	3.19809	0.784
chr1	134965001	134967001	3895	chr1	134942589	ENSMUST00000077730.5	Pik3c2b	7.31526	0.71
chr1	134965001	134967001	3903	chr1	135142674	ENSMUST00000038295.8	Plekha6	0.201346	0.666
chr1	134965001	134967001	3904	chr1	135155534	ENSMUST00000086505.5	Plekha6	0.310755	0.873
chr1	134965001	134967001	3911	chr1	135247143	ENSMUST00000112288.2	Ren1	0.531571	0.802
chr1	134967401	134969401	3895	chr1	134942589	ENSMUST00000077730.5	Pik3c2b	7.31526	0.893
chr1	134967401	134969401	3887	chr1	134921925	ENSMUST00000112313.1	Mdm4	3.94831	0.735
chr1	134967401	134969401	3888	chr1	134921925	ENSMUST00000067429.3	Mdm4	0.157195	0.713
chr1	134967401	134969401	3890	chr1	134921943	ENSMUST00000067398.6	Mdm4	3.19809	0.838
chr1	134967401	134969401	3896	chr1	135027720	ENSMUST00000052529.3	Ppp1r15b	13.4103	0.777
chr1	134967401	134969401	3904	chr1	135155534	ENSMUST00000086505.5	Plekha6	0.310755	0.645
chr1	134969801	134971801	3887	chr1	134921925	ENSMUST00000112313.1	Mdm4	3.94831	0.646
chr1	134969801	134971801	3890	chr1	134921943	ENSMUST00000067398.6	Mdm4	3.19809	0.744
chr1	134969801	134971801	3895	chr1	134942589	ENSMUST00000077730.5	Pik3c2b	7.31526	0.918
chr1	134969801	134971801	3899	chr1	135028324	ENSMUST00000165011.1	Ppp1r15b	2.52789	0.63
chr1	134971801	134973801	3890	chr1	134921943	ENSMUST00000067398.6	Mdm4	3.19809	0.731
chr1	134971801	134973801	3895	chr1	134942589	ENSMUST00000077730.5	Pik3c2b	7.31526	0.646
chr1	135304201	135306201	3921	chr1	135320954	ENSMUST00000153799.1	Sox13	16.5535	0.791
chr1	135313801	135315801	3921	chr1	135320954	ENSMUST00000153799.1	Sox13	16.5535	0.872
chr1	135313801	135315801	3890	chr1	134921943	ENSMUST00000067398.6	Mdm4	3.19809	0.796
chr1	135313801	135315801	3895	chr1	134942589	ENSMUST00000077730.5	Pik3c2b	7.31526	0.774
chr1	135313801	135315801	3914	chr1	135260149	ENSMUST00000135222.2	Etnk2	0.450917	0.827
chr1	135313801	135315801	3919	chr1	135289795	ENSMUST00000144386.1	Sox13	7.64828	0.803
chr1	135316601	135318601	3895	chr1	134942589	ENSMUST00000077730.5	Pik3c2b	7.31526	0.667
chr1	135316601	135318601	3903	chr1	135142674	ENSMUST00000038295.8	Plekha6	0.201346	0.816
chr1	135316601	135318601	3911	chr1	135247143	ENSMUST00000112288.2	Ren1	0.531571	0.7
chr1	135316601	135318601	3921	chr1	135320954	ENSMUST00000153799.1	Sox13	16.5535	0.993
chr1	135347601	135349601	3914	chr1	135260149	ENSMUST00000135222.2	Etnk2	0.450917	0.726
chr1	135347601	135349601	3919	chr1	135289795	ENSMUST00000144386.1	Sox13	7.64828	0.753
chr1	135347601	135349601	3921	chr1	135320954	ENSMUST00000153799.1	Sox13	16.5535	0.682
chr1	135347601	135349601	3928	chr1	135506809	ENSMUST00000166291.1	Snrpe	6.07153	0.736
chr1	135366601	135368601	3919	chr1	135289795	ENSMUST00000144386.1	Sox13	7.64828	0.643
chr1	135444801	135446801	3928	chr1	135506809	ENSMUST00000166291.1	Snrpe	6.07153	0.817
chr1	135659601	135661601	3945	chr1	135650258	ENSMUST00000125659.1	Atp2b4	0.29111	0.986
chr1	135659601	135661601	3940	chr1	135586685	ENSMUST00000169295.1	Lax1	0.409859	0.631
chr1	135751201	135753201	3930	chr1	135506826	ENSMUST00000164096.1	Snrpe	0.348501	0.805
chr1	135774601	135776601	3955	chr1	135803703	ENSMUST00000149380.1	Optc	0.177459	0.716
chr1	135782601	135784601	3899	chr1	135028324	ENSMUST00000165011.1	Ppp1r15b	2.52789	0.643
chr1	135782601	135784601	3943	chr1	135697618	ENSMUST00000143567.1	Atp2b4	6.71059	0.719
chr1	135782601	135784601	3955	chr1	135803703	ENSMUST00000149380.1	Optc	0.177459	0.631
chr1	135788801	135790801	3955	chr1	135803703	ENSMUST00000149380.1	Optc	0.177459	0.668
chr1	135874401	135876401	4042	chr1	136605877	ENSMUST00000121990.1	Syt2	0.128405	0.701
chr1	135956201	135958201	3966	chr1	135975697	ENSMUST00000020692.6	Btg2	13.8798	0.952
chr1	135956201	135958201	3963	chr1	135933831	ENSMUST00000048183.7	Fmod	4.06032	0.886
chr1	135962201	135964201	3963	chr1	135933831	ENSMUST00000048183.7	Fmod	4.06032	0.926
chr1	135962201	135964201	3930	chr1	135506826	ENSMUST00000164096.1	Snrpe	0.348501	0.663
chr1	135968801	135970801	3930	chr1	135506826	ENSMUST00000164096.1	Snrpe	0.348501	0.699
chr1	135968801	135970801	3940	chr1	135586685	ENSMUST00000169295.1	Lax1	0.409859	0.635
chr1	135968801	135970801	3966	chr1	135975697	ENSMUST00000020692.6	Btg2	13.8798	0.853
chr1	135981801	135983801	3955	chr1	135803703	ENSMUST00000149380.1	Optc	0.177459	0.819
chr1	135981801	135983801	3963	chr1	135933831	ENSMUST00000048183.7	Fmod	4.06032	0.729
chr1	135981801	135983801	4019	chr1	136352132	ENSMUST00000116528.1	Klhl12	2.97424	0.801
chr1	136239801	136241801	3995	chr1	136258576	ENSMUST00000049470.4	Tmem183a	29.1705	0.918
chr1	136239801	136241801	3993	chr1	136229505	ENSMUST00000168515.1	Ppfia4	0.1962	0.875
chr1	136239801	136241801	4020	chr1	136371857	ENSMUST00000141458.1	Klhl12	0.250781	0.731
chr1	136239801	136241801	4036	chr1	136456769	ENSMUST00000112198.1	Kdm5b	0.867606	0.829
chr1	136315401	136317401	4012	chr1	136312033	ENSMUST00000112237.1	Adipor1	11.255	0.988
chr1	136315401	136317401	3990	chr1	136186581	ENSMUST00000027730.4	Myog	10.1286	0.702
chr1	136315401	136317401	4002	chr1	136302567	ENSMUST00000049223.6	Cyb5r1	1.87708	0.815
chr1	136315401	136317401	4018	chr1	136352108	ENSMUST00000027725.4	Klhl12	3.11281	0.652
chr1	136315401	136317401	4019	chr1	136352132	ENSMUST00000116528.1	Klhl12	2.97424	0.673
chr1	136883401	136885401	4038	chr1	136518457	ENSMUST00000133725.1	Kdm5b	0.358304	0.836
chr1	136883401	136885401	4043	chr1	136852517	ENSMUST00000045665.6	Ppp1r12b	1.46781	0.645
chr1	136883401	136885401	4045	chr1	136656930	ENSMUST00000137022.1	Ppp1r12b	0.373791	0.752
chr1	136883401	136885401	4056	chr1	136859142	ENSMUST00000027687.7	Ube2t	10.3398	0.686
chr1	136883401	136885401	4065	chr1	137029302	ENSMUST00000049449.4	Ptpn7	2.23781	0.704
chr1	136883401	136885401	4066	chr1	137029913	ENSMUST00000167080.1	Ptpn7	0.503667	0.72
chr1	136883401	136885401	4084	chr1	137180661	ENSMUST00000077340.7	Rnpep	38.3827	0.649
chr1	137024201	137026201	4066	chr1	137029913	ENSMUST00000167080.1	Ptpn7	0.503667	0.94
chr1	137024201	137026201	4065	chr1	137029302	ENSMUST00000049449.4	Ptpn7	2.23781	0.789
chr1	137024201	137026201	4068	chr1	137043401	ENSMUST00000027684.4	Arl8a	39.5258	0.72
chr1	137024201	137026201	4081	chr1	137155049	ENSMUST00000003135.7	Elf3	0.731279	0.707
chr1	137024201	137026201	4087	chr1	137169510	ENSMUST00000141092.1	Rnpep	0.233327	0.869
chr1	137024201	137026201	4095	chr1	137221384	ENSMUST00000059352.2	Lmod1	0.804825	0.687
chr1	137024201	137026201	4099	chr1	137271814	ENSMUST00000041240.3	Shisa4	13.6769	0.815
chr1	137024201	137026201	4143	chr1	137737452	ENSMUST00000112087.1	Tnnt2	11.24	0.686
chr1	137264401	137266401	4066	chr1	137029913	ENSMUST00000167080.1	Ptpn7	0.503667	0.718
chr1	137264401	137266401	4084	chr1	137180661	ENSMUST00000077340.7	Rnpep	38.3827	0.642
chr1	137264401	137266401	4086	chr1	137168215	ENSMUST00000130069.1	Rnpep	0.3963	0.683
chr1	137264401	137266401	4095	chr1	137221384	ENSMUST00000059352.2	Lmod1	0.804825	0.839
chr1	137264401	137266401	4099	chr1	137271814	ENSMUST00000041240.3	Shisa4	13.6769	0.744
chr1	137264401	137266401	4103	chr1	137327076	ENSMUST00000041023.7	Ipo9	25.5592	0.676
chr1	137264401	137266401	4106	chr1	137285171	ENSMUST00000161934.1	Ipo9	3.70657	0.873
chr1	137264401	137266401	4143	chr1	137737452	ENSMUST00000112087.1	Tnnt2	11.24	0.691
chr1	137307001	137309001	4066	chr1	137029913	ENSMUST00000167080.1	Ptpn7	0.503667	0.832
chr1	137307001	137309001	4086	chr1	137168215	ENSMUST00000130069.1	Rnpep	0.3963	0.764
chr1	137307001	137309001	4095	chr1	137221384	ENSMUST00000059352.2	Lmod1	0.804825	0.88
chr1	137307001	137309001	4096	chr1	137221390	ENSMUST00000171386.1	Lmod1	0.703266	0.768
chr1	137307001	137309001	4099	chr1	137271814	ENSMUST00000041240.3	Shisa4	13.6769	0.9
chr1	137307001	137309001	4106	chr1	137285171	ENSMUST00000161934.1	Ipo9	3.70657	0.886
chr1	137438801	137440801	4087	chr1	137169510	ENSMUST00000141092.1	Rnpep	0.233327	0.705
chr1	137438801	137440801	4103	chr1	137327076	ENSMUST00000041023.7	Ipo9	25.5592	0.63
chr1	137438801	137440801	4106	chr1	137285171	ENSMUST00000161934.1	Ipo9	3.70657	0.879
chr1	137438801	137440801	4123	chr1	137584682	ENSMUST00000112103.1	Nav1	2.82376	0.642
chr1	137438801	137440801	4128	chr1	137662696	ENSMUST00000038945.5	Phlda3	29.2867	0.767
chr1	137438801	137440801	4133	chr1	137695998	ENSMUST00000137331.1	Tnni1	0.371586	0.747
chr1	137438801	137440801	4136	chr1	137696096	ENSMUST00000139986.1	Tnni1	2.41182	0.748
chr1	137449801	137451801	4119	chr1	137481932	ENSMUST00000040599.7	Nav1	2.78846	0.708
chr1	137449801	137451801	4123	chr1	137584682	ENSMUST00000112103.1	Nav1	2.82376	0.658
chr1	137476001	137478001	4118	chr1	137481932	ENSMUST00000067414.5	Nav1	2.87214	0.899
chr1	137476001	137478001	4123	chr1	137584682	ENSMUST00000112103.1	Nav1	2.82376	0.691
chr1	137476001	137478001	4126	chr1	137625724	ENSMUST00000027677.7	Csrp1	214.342	0.748
chr1	137476001	137478001	4132	chr1	137695979	ENSMUST00000152208.1	Tnni1	20.6084	0.83
chr1	137476001	137478001	4133	chr1	137695998	ENSMUST00000137331.1	Tnni1	0.371586	0.754
chr1	137476001	137478001	4136	chr1	137696096	ENSMUST00000139986.1	Tnni1	2.41182	0.755
chr1	137476001	137478001	4138	chr1	137701634	ENSMUST00000129217.1	Tnni1	1.57144	0.764
chr1	137476001	137478001	4162	chr1	137914639	ENSMUST00000117950.1	Tmem9	3.09173	0.734
chr1	137478601	137480601	4128	chr1	137662696	ENSMUST00000038945.5	Phlda3	29.2867	0.913
chr1	137478601	137480601	4084	chr1	137180661	ENSMUST00000077340.7	Rnpep	38.3827	0.67
chr1	137478601	137480601	4090	chr1	137210355	ENSMUST00000081104.3	Timm17a	58.4012	0.775
chr1	137478601	137480601	4095	chr1	137221384	ENSMUST00000059352.2	Lmod1	0.804825	0.701
chr1	137478601	137480601	4096	chr1	137221390	ENSMUST00000171386.1	Lmod1	0.703266	0.707
chr1	137478601	137480601	4123	chr1	137584682	ENSMUST00000112103.1	Nav1	2.82376	0.709
chr1	137478601	137480601	4125	chr1	137616638	ENSMUST00000097561.2	Csrp1	0.562397	0.679
chr1	137478601	137480601	4143	chr1	137737452	ENSMUST00000112087.1	Tnnt2	11.24	0.744
chr1	137478601	137480601	4202	chr1	138242681	ENSMUST00000094523.3	Camsap2	2.23223	0.781
chr1	137528001	137530001	4125	chr1	137616638	ENSMUST00000097561.2	Csrp1	0.562397	0.933
chr1	137528001	137530001	4068	chr1	137043401	ENSMUST00000027684.4	Arl8a	39.5258	0.694
chr1	137528001	137530001	4081	chr1	137155049	ENSMUST00000003135.7	Elf3	0.731279	0.771
chr1	137528001	137530001	4126	chr1	137625724	ENSMUST00000027677.7	Csrp1	214.342	0.782
chr1	137528001	137530001	4128	chr1	137662696	ENSMUST00000038945.5	Phlda3	29.2867	0.85
chr1	137528001	137530001	4140	chr1	137715175	ENSMUST00000038760.8	Lad1	1.96935	0.706
chr1	137565001	137567001	4106	chr1	137285171	ENSMUST00000161934.1	Ipo9	3.70657	0.748
chr1	137565001	137567001	4119	chr1	137481932	ENSMUST00000040599.7	Nav1	2.78846	0.836
chr1	137565001	137567001	4123	chr1	137584682	ENSMUST00000112103.1	Nav1	2.82376	0.692
chr1	137565001	137567001	4128	chr1	137662696	ENSMUST00000038945.5	Phlda3	29.2867	0.77
chr1	137568001	137570001	4140	chr1	137715175	ENSMUST00000038760.8	Lad1	1.96935	0.874
chr1	137568001	137570001	4123	chr1	137584682	ENSMUST00000112103.1	Nav1	2.82376	0.771
chr1	137568001	137570001	4125	chr1	137616638	ENSMUST00000097561.2	Csrp1	0.562397	0.864
chr1	137572401	137574401	4119	chr1	137481932	ENSMUST00000040599.7	Nav1	2.78846	0.761
chr1	137572401	137574401	4126	chr1	137625724	ENSMUST00000027677.7	Csrp1	214.342	0.748
chr1	137586801	137588801	4130	chr1	137679642	ENSMUST00000132795.1	Tnni1	0.763095	0.902
chr1	137586801	137588801	4119	chr1	137481932	ENSMUST00000040599.7	Nav1	2.78846	0.715
chr1	137586801	137588801	4123	chr1	137584682	ENSMUST00000112103.1	Nav1	2.82376	0.648
chr1	137586801	137588801	4125	chr1	137616638	ENSMUST00000097561.2	Csrp1	0.562397	0.683
chr1	137586801	137588801	4126	chr1	137625724	ENSMUST00000027677.7	Csrp1	214.342	0.687
chr1	137586801	137588801	4128	chr1	137662696	ENSMUST00000038945.5	Phlda3	29.2867	0.772
chr1	137586801	137588801	4145	chr1	137737452	ENSMUST00000112086.1	Tnnt2	1.0443	0.657
chr1	137594001	137596001	4123	chr1	137584682	ENSMUST00000112103.1	Nav1	2.82376	0.953
chr1	137594001	137596001	4068	chr1	137043401	ENSMUST00000027684.4	Arl8a	39.5258	0.66
chr1	137594001	137596001	4119	chr1	137481932	ENSMUST00000040599.7	Nav1	2.78846	0.707
chr1	137594001	137596001	4125	chr1	137616638	ENSMUST00000097561.2	Csrp1	0.562397	0.646
chr1	137594001	137596001	4128	chr1	137662696	ENSMUST00000038945.5	Phlda3	29.2867	0.89
chr1	137594001	137596001	4130	chr1	137679642	ENSMUST00000132795.1	Tnni1	0.763095	0.824
chr1	137594001	137596001	4132	chr1	137695979	ENSMUST00000152208.1	Tnni1	20.6084	0.631
chr1	137594001	137596001	4202	chr1	138242681	ENSMUST00000094523.3	Camsap2	2.23223	0.727
chr1	137630401	137632401	4126	chr1	137625724	ENSMUST00000027677.7	Csrp1	214.342	0.997
chr1	137630401	137632401	4086	chr1	137168215	ENSMUST00000130069.1	Rnpep	0.3963	0.671
chr1	137630401	137632401	4099	chr1	137271814	ENSMUST00000041240.3	Shisa4	13.6769	0.788
chr1	137630401	137632401	4125	chr1	137616638	ENSMUST00000097561.2	Csrp1	0.562397	0.836
chr1	137630401	137632401	4128	chr1	137662696	ENSMUST00000038945.5	Phlda3	29.2867	0.648
chr1	137630401	137632401	4130	chr1	137679642	ENSMUST00000132795.1	Tnni1	0.763095	0.661
chr1	137630401	137632401	4132	chr1	137695979	ENSMUST00000152208.1	Tnni1	20.6084	0.787
chr1	137630401	137632401	4138	chr1	137701634	ENSMUST00000129217.1	Tnni1	1.57144	0.636
chr1	137630401	137632401	4140	chr1	137715175	ENSMUST00000038760.8	Lad1	1.96935	0.786
chr1	137630401	137632401	4159	chr1	137904796	ENSMUST00000165125.1	Tmem9	0.893275	0.774
chr1	137666401	137668401	4123	chr1	137584682	ENSMUST00000112103.1	Nav1	2.82376	0.776
chr1	137666401	137668401	4125	chr1	137616638	ENSMUST00000097561.2	Csrp1	0.562397	0.909
chr1	137666401	137668401	4128	chr1	137662696	ENSMUST00000038945.5	Phlda3	29.2867	0.992
chr1	137666401	137668401	4130	chr1	137679642	ENSMUST00000132795.1	Tnni1	0.763095	0.717
chr1	137666401	137668401	4132	chr1	137695979	ENSMUST00000152208.1	Tnni1	20.6084	0.864
chr1	137666401	137668401	4143	chr1	137737452	ENSMUST00000112087.1	Tnnt2	11.24	0.91
chr1	137666401	137668401	4145	chr1	137737452	ENSMUST00000112086.1	Tnnt2	1.0443	0.814
chr1	137674201	137676201	4106	chr1	137285171	ENSMUST00000161934.1	Ipo9	3.70657	0.709
chr1	137674201	137676201	4123	chr1	137584682	ENSMUST00000112103.1	Nav1	2.82376	0.677
chr1	137674201	137676201	4128	chr1	137662696	ENSMUST00000038945.5	Phlda3	29.2867	0.828
chr1	137674201	137676201	4130	chr1	137679642	ENSMUST00000132795.1	Tnni1	0.763095	0.905
chr1	137674201	137676201	4132	chr1	137695979	ENSMUST00000152208.1	Tnni1	20.6084	0.772
chr1	137674201	137676201	4133	chr1	137695998	ENSMUST00000137331.1	Tnni1	0.371586	0.766
chr1	137674201	137676201	4136	chr1	137696096	ENSMUST00000139986.1	Tnni1	2.41182	0.797
chr1	137674201	137676201	4138	chr1	137701634	ENSMUST00000129217.1	Tnni1	1.57144	0.886
chr1	137674201	137676201	4143	chr1	137737452	ENSMUST00000112087.1	Tnnt2	11.24	0.757
chr1	137674201	137676201	4145	chr1	137737452	ENSMUST00000112086.1	Tnnt2	1.0443	0.739
chr1	137689601	137691601	4136	chr1	137696096	ENSMUST00000139986.1	Tnni1	2.41182	0.983
chr1	137689601	137691601	4123	chr1	137584682	ENSMUST00000112103.1	Nav1	2.82376	0.659
chr1	137689601	137691601	4130	chr1	137679642	ENSMUST00000132795.1	Tnni1	0.763095	0.924
chr1	137689601	137691601	4132	chr1	137695979	ENSMUST00000152208.1	Tnni1	20.6084	0.651
chr1	137689601	137691601	4133	chr1	137695998	ENSMUST00000137331.1	Tnni1	0.371586	0.816
chr1	137689601	137691601	4138	chr1	137701634	ENSMUST00000129217.1	Tnni1	1.57144	0.784
chr1	137689601	137691601	4140	chr1	137715175	ENSMUST00000038760.8	Lad1	1.96935	0.85
chr1	137689601	137691601	4145	chr1	137737452	ENSMUST00000112086.1	Tnnt2	1.0443	0.801
chr1	137740001	137742001	4143	chr1	137737452	ENSMUST00000112087.1	Tnnt2	11.24	0.997
chr1	137740001	137742001	4130	chr1	137679642	ENSMUST00000132795.1	Tnni1	0.763095	0.688
chr1	137740001	137742001	4133	chr1	137695998	ENSMUST00000137331.1	Tnni1	0.371586	0.683
chr1	137740001	137742001	4136	chr1	137696096	ENSMUST00000139986.1	Tnni1	2.41182	0.681
chr1	137740001	137742001	4145	chr1	137737452	ENSMUST00000112086.1	Tnnt2	1.0443	0.867
chr1	137740001	137742001	4160	chr1	137914544	ENSMUST00000063719.8	Tmem9	64.7558	0.631
chr1	137746801	137748801	4130	chr1	137679642	ENSMUST00000132795.1	Tnni1	0.763095	0.809
chr1	137746801	137748801	4132	chr1	137695979	ENSMUST00000152208.1	Tnni1	20.6084	0.868
chr1	137746801	137748801	4138	chr1	137701634	ENSMUST00000129217.1	Tnni1	1.57144	0.658
chr1	137746801	137748801	4143	chr1	137737452	ENSMUST00000112087.1	Tnnt2	11.24	0.942
chr1	137746801	137748801	4145	chr1	137737452	ENSMUST00000112086.1	Tnnt2	1.0443	0.748
chr1	138023601	138025601	4119	chr1	137481932	ENSMUST00000040599.7	Nav1	2.78846	0.677
chr1	138023601	138025601	4180	chr1	138027966	ENSMUST00000075164.4	Kif21b	5.94339	0.848
chr1	138030201	138032201	4163	chr1	137929831	ENSMUST00000140545.1	Tmem9	0.2118	0.781
chr1	138030201	138032201	4173	chr1	138013833	ENSMUST00000159106.1	Cacna1s	0.407837	0.836
chr1	138030201	138032201	4180	chr1	138027966	ENSMUST00000075164.4	Kif21b	5.94339	0.981
chr1	138030201	138032201	4202	chr1	138242681	ENSMUST00000094523.3	Camsap2	2.23223	0.815
chr1	138037401	138039401	4159	chr1	137904796	ENSMUST00000165125.1	Tmem9	0.893275	0.651
chr1	138037401	138039401	4163	chr1	137929831	ENSMUST00000140545.1	Tmem9	0.2118	0.855
chr1	138037401	138039401	4180	chr1	138027966	ENSMUST00000075164.4	Kif21b	5.94339	0.986
chr1	138037401	138039401	4202	chr1	138242681	ENSMUST00000094523.3	Camsap2	2.23223	0.766
chr1	138069601	138071601	4173	chr1	138013833	ENSMUST00000159106.1	Cacna1s	0.407837	0.933
chr1	138069601	138071601	4125	chr1	137616638	ENSMUST00000097561.2	Csrp1	0.562397	0.716
chr1	138069601	138071601	4180	chr1	138027966	ENSMUST00000075164.4	Kif21b	5.94339	0.684
chr1	138679401	138681401	4202	chr1	138242681	ENSMUST00000094523.3	Camsap2	2.23223	0.718
chr1	138754801	138756801	4225	chr1	138850207	ENSMUST00000168126.1	Nr5a2	0.785423	0.75
chr1	139818401	139820401	4245	chr1	140516273	ENSMUST00000027642.2	Nek7	6.84741	0.667
chr1	145699801	145701801	4334	chr1	145549330	ENSMUST00000159794.1	Cdc73	0.273498	0.636
chr1	152719801	152721801	4464	chr1	153191628	ENSMUST00000111887.3	Ivns1abp	5.66385	0.685
chr1	152871801	152873801	4456	chr1	152840181	ENSMUST00000137197.1	Hmcn1	0.438993	0.679
chr1	152885601	152887601	4455	chr1	152840565	ENSMUST00000074783.4	Hmcn1	1.98738	0.814
chr1	152885601	152887601	4456	chr1	152840181	ENSMUST00000137197.1	Hmcn1	0.438993	0.751
chr1	153185601	153187601	4466	chr1	153191628	ENSMUST00000097543.1	Ivns1abp	1.31653	0.96
chr1	153185601	153187601	4464	chr1	153191628	ENSMUST00000111887.3	Ivns1abp	5.66385	0.806
chr1	153185601	153187601	4467	chr1	153191628	ENSMUST00000023918.6	Ivns1abp	66.5983	0.823
chr1	153794601	153796601	4489	chr1	153602504	ENSMUST00000059498.5	Edem3	6.17559	0.724
chr1	153930801	153932801	4531	chr1	154802231	ENSMUST00000043313.8	Nmnat2	1.01872	0.89
chr1	154268801	154270801	4496	chr1	154233812	ENSMUST00000015124.8	Tsen15	57.4244	0.728
chr1	154303201	154305201	4505	chr1	154246960	ENSMUST00000044311.8	Glt25d2	5.15663	0.646
chr1	154345401	154347401	4510	chr1	154613481	ENSMUST00000111857.1	Rgl1	0.819253	0.782
chr1	154345401	154347401	4535	chr1	155076274	ENSMUST00000161744.1	Lamc1	19.4875	0.681
chr1	154402401	154404401	4512	chr1	154472159	ENSMUST00000149536.1	Rgl1	0.320327	0.684
chr1	154420201	154422201	4512	chr1	154472159	ENSMUST00000149536.1	Rgl1	0.320327	0.721
chr1	154422801	154424801	4505	chr1	154246960	ENSMUST00000044311.8	Glt25d2	5.15663	0.761
chr1	154422801	154424801	4507	chr1	154472347	ENSMUST00000027760.7	Rgl1	21.8722	0.707
chr1	154422801	154424801	4524	chr1	154655020	ENSMUST00000027754.6	Ncf2	6.53515	0.651
chr1	154425001	154427001	4505	chr1	154246960	ENSMUST00000044311.8	Glt25d2	5.15663	0.752
chr1	154425001	154427001	4507	chr1	154472347	ENSMUST00000027760.7	Rgl1	21.8722	0.786
chr1	154425001	154427001	4524	chr1	154655020	ENSMUST00000027754.6	Ncf2	6.53515	0.773
chr1	154428201	154430201	4505	chr1	154246960	ENSMUST00000044311.8	Glt25d2	5.15663	0.693
chr1	154428201	154430201	4526	chr1	154725298	ENSMUST00000043560.8	Smg7	0.209871	0.729
chr1	154440401	154442401	4525	chr1	154718374	ENSMUST00000164030.1	Smg7	5.13194	0.783
chr1	154445401	154447401	4526	chr1	154725298	ENSMUST00000043560.8	Smg7	0.209871	0.881
chr1	154445401	154447401	4505	chr1	154246960	ENSMUST00000044311.8	Glt25d2	5.15663	0.696
chr1	154445401	154447401	4512	chr1	154472159	ENSMUST00000149536.1	Rgl1	0.320327	0.836
chr1	154457001	154459001	4505	chr1	154246960	ENSMUST00000044311.8	Glt25d2	5.15663	0.871
chr1	154457001	154459001	4502	chr1	154233818	ENSMUST00000163027.1	Tsen15	1.45553	0.717
chr1	154457001	154459001	4507	chr1	154472347	ENSMUST00000027760.7	Rgl1	21.8722	0.795
chr1	154457001	154459001	4512	chr1	154472159	ENSMUST00000149536.1	Rgl1	0.320327	0.676
chr1	154457001	154459001	4520	chr1	154613672	ENSMUST00000097536.4	Arpc5	0.894793	0.805
chr1	154457001	154459001	4526	chr1	154725298	ENSMUST00000043560.8	Smg7	0.209871	0.784
chr1	154458401	154460401	4512	chr1	154472159	ENSMUST00000149536.1	Rgl1	0.320327	0.874
chr1	154458401	154460401	4505	chr1	154246960	ENSMUST00000044311.8	Glt25d2	5.15663	0.813
chr1	154458401	154460401	4507	chr1	154472347	ENSMUST00000027760.7	Rgl1	21.8722	0.674
chr1	154458401	154460401	4528	chr1	154749776	ENSMUST00000073441.6	Smg7	4.68737	0.816
chr1	154461001	154463001	4505	chr1	154246960	ENSMUST00000044311.8	Glt25d2	5.15663	0.9
chr1	154461001	154463001	4507	chr1	154472347	ENSMUST00000027760.7	Rgl1	21.8722	0.833
chr1	154461001	154463001	4512	chr1	154472159	ENSMUST00000149536.1	Rgl1	0.320327	0.883
chr1	154468601	154470601	4507	chr1	154472347	ENSMUST00000027760.7	Rgl1	21.8722	0.917
chr1	154468601	154470601	4496	chr1	154233812	ENSMUST00000015124.8	Tsen15	57.4244	0.762
chr1	154468601	154470601	4526	chr1	154725298	ENSMUST00000043560.8	Smg7	0.209871	0.661
chr1	154468601	154470601	4528	chr1	154749776	ENSMUST00000073441.6	Smg7	4.68737	0.669
chr1	154564001	154566001	4525	chr1	154718374	ENSMUST00000164030.1	Smg7	5.13194	0.697
chr1	154564001	154566001	4537	chr1	155179916	ENSMUST00000027752.8	Lamc1	46.2703	0.638
chr1	154643001	154645001	4524	chr1	154655020	ENSMUST00000027754.6	Ncf2	6.53515	0.704
chr1	154643001	154645001	4526	chr1	154725298	ENSMUST00000043560.8	Smg7	0.209871	0.723
chr1	154643001	154645001	4528	chr1	154749776	ENSMUST00000073441.6	Smg7	4.68737	0.707
chr1	154643001	154645001	4529	chr1	154749776	ENSMUST00000111836.2	Smg7	7.33656	0.725
chr1	154643001	154645001	4534	chr1	155033577	ENSMUST00000027753.6	Lamc2	3.56792	0.784
chr1	154645401	154647401	4512	chr1	154472159	ENSMUST00000149536.1	Rgl1	0.320327	0.778
chr1	154645401	154647401	4520	chr1	154613672	ENSMUST00000097536.4	Arpc5	0.894793	0.672
chr1	154645401	154647401	4524	chr1	154655020	ENSMUST00000027754.6	Ncf2	6.53515	0.756
chr1	154645401	154647401	4528	chr1	154749776	ENSMUST00000073441.6	Smg7	4.68737	0.67
chr1	154645401	154647401	4529	chr1	154749776	ENSMUST00000111836.2	Smg7	7.33656	0.677
chr1	155018401	155020401	4534	chr1	155033577	ENSMUST00000027753.6	Lamc2	3.56792	0.913
chr1	155071601	155073601	4535	chr1	155076274	ENSMUST00000161744.1	Lamc1	19.4875	0.999
chr1	155071601	155073601	4505	chr1	154246960	ENSMUST00000044311.8	Glt25d2	5.15663	0.831
chr1	155138401	155140401	4529	chr1	154749776	ENSMUST00000111836.2	Smg7	7.33656	0.833
chr1	155138401	155140401	4537	chr1	155179916	ENSMUST00000027752.8	Lamc1	46.2703	0.692
chr1	155155001	155157001	4537	chr1	155179916	ENSMUST00000027752.8	Lamc1	46.2703	0.797
chr1	155155001	155157001	4535	chr1	155076274	ENSMUST00000161744.1	Lamc1	19.4875	0.795
chr1	155163801	155165801	4537	chr1	155179916	ENSMUST00000027752.8	Lamc1	46.2703	0.834
chr1	155166201	155168201	4537	chr1	155179916	ENSMUST00000027752.8	Lamc1	46.2703	0.885
chr1	155166201	155168201	4534	chr1	155033577	ENSMUST00000027753.6	Lamc2	3.56792	0.682
chr1	155166201	155168201	4552	chr1	155396844	ENSMUST00000041874.7	Npl	5.51655	0.638
chr1	155389201	155391201	4537	chr1	155179916	ENSMUST00000027752.8	Lamc1	46.2703	0.756
chr1	155389201	155391201	4552	chr1	155396844	ENSMUST00000041874.7	Npl	5.51655	0.764
chr1	155389201	155391201	4555	chr1	155508211	ENSMUST00000124500.1	Rgs8	0.165926	0.86
chr1	155389201	155391201	4565	chr1	155587479	ENSMUST00000027748.7	Rgs16	6.26755	0.781
chr1	155445001	155447001	4555	chr1	155508211	ENSMUST00000124500.1	Rgs8	0.165926	0.745
chr1	155487801	155489801	4529	chr1	154749776	ENSMUST00000111836.2	Smg7	7.33656	0.67
chr1	155487801	155489801	4552	chr1	155396844	ENSMUST00000041874.7	Npl	5.51655	0.678
chr1	155487801	155489801	4555	chr1	155508211	ENSMUST00000124500.1	Rgs8	0.165926	0.836
chr1	155487801	155489801	4562	chr1	155512839	ENSMUST00000111810.1	Rgs8	0.114101	0.813
chr1	156877601	156879601	4606	chr1	157264537	ENSMUST00000111775.1	Xpr1	0.69163	0.746
chr1	156896201	156898201	4598	chr1	156993910	ENSMUST00000027744.8	Mr1	0.55621	0.852
chr1	156906201	156908201	4598	chr1	156993910	ENSMUST00000027744.8	Mr1	0.55621	0.824
chr1	156939001	156941001	4593	chr1	156573049	ENSMUST00000004214.7	Cacna1e	0.222885	0.833
chr1	156939001	156941001	4598	chr1	156993910	ENSMUST00000027744.8	Mr1	0.55621	0.728
chr1	156939001	156941001	4603	chr1	157079870	ENSMUST00000035914.2	BC034090	3.6091	0.748
chr1	156954801	156956801	4598	chr1	156993910	ENSMUST00000027744.8	Mr1	0.55621	0.828
chr1	156954801	156956801	4659	chr1	157888020	ENSMUST00000131359.1	Tor1aip2	2.5594	0.632
chr1	156980801	156982801	4601	chr1	157005833	ENSMUST00000027743.7	Stx6	55.2975	0.747
chr1	158151001	158153001	4640	chr1	157883610	ENSMUST00000097528.3	Tor1aip1	1.80343	0.779
chr1	158151001	158153001	4650	chr1	157882533	ENSMUST00000065673.3	Tor1aip2	0.923786	0.766
chr1	158151001	158153001	4663	chr1	158135156	ENSMUST00000015628.3	Fam163a	1.41526	0.869
chr1	158151001	158153001	4665	chr1	158233795	ENSMUST00000121146.2	Tdrd5	0.126067	0.743
chr1	158337401	158339401	4665	chr1	158233795	ENSMUST00000121146.2	Tdrd5	0.126067	0.791
chr1	158337401	158339401	4677	chr1	158404459	ENSMUST00000051396.6	Soat1	13.6113	0.658
chr1	158534601	158536601	4680	chr1	158488917	ENSMUST00000173929.1	Abl2	2.96048	0.721
chr1	158534601	158536601	4683	chr1	158489180	ENSMUST00000027888.6	Abl2	0.484445	0.658
chr1	158534601	158536601	4692	chr1	158649132	ENSMUST00000122424.1	Fam20b	5.72458	0.641
chr1	158534601	158536601	4693	chr1	158649041	ENSMUST00000086153.6	Fam20b	6.72559	0.726
chr1	158547801	158549801	4693	chr1	158649041	ENSMUST00000086153.6	Fam20b	6.72559	0.862
chr1	158547801	158549801	4680	chr1	158488917	ENSMUST00000173929.1	Abl2	2.96048	0.696
chr1	158547801	158549801	4682	chr1	158489118	ENSMUST00000166172.2	Abl2	7.27201	0.665
chr1	158547801	158549801	4689	chr1	158588589	ENSMUST00000154353.1	Tor3a	0.7747	0.703
chr1	158850201	158852201	4683	chr1	158489180	ENSMUST00000027888.6	Abl2	0.484445	0.767
chr1	158850201	158852201	4699	chr1	158869757	ENSMUST00000027886.7	Ralgps2	12.3131	0.828
chr1	158850201	158852201	4700	chr1	158869757	ENSMUST00000165172.1	Ralgps2	0.465832	0.714
chr1	158850201	158852201	4704	chr1	158769073	ENSMUST00000111720.1	Angptl1	0.138005	0.652
chr1	158893601	158895601	4699	chr1	158869757	ENSMUST00000027886.7	Ralgps2	12.3131	0.904
chr1	158915601	158917601	4703	chr1	158768693	ENSMUST00000027885.7	Angptl1	0.340555	0.855
chr1	158915601	158917601	4700	chr1	158869757	ENSMUST00000165172.1	Ralgps2	0.465832	0.697
chr1	158915601	158917601	4717	chr1	159111572	ENSMUST00000128538.1	Rasal2	0.279431	0.736
chr1	158922001	158924001	4693	chr1	158649041	ENSMUST00000086153.6	Fam20b	6.72559	0.671
chr1	158946201	158948201	4704	chr1	158769073	ENSMUST00000111720.1	Angptl1	0.138005	0.682
chr1	158949401	158951401	4717	chr1	159111572	ENSMUST00000128538.1	Rasal2	0.279431	0.74
chr1	159376401	159378401	4725	chr1	159388711	ENSMUST00000046743.4	BC026585	6.5175	0.901
chr1	159376401	159378401	4713	chr1	159342065	ENSMUST00000132699.1	Rasal2	0.599391	0.754
chr1	159376401	159378401	4731	chr1	159456278	ENSMUST00000111700.1	Sec16b	0.280122	0.77
chr1	159378201	159380201	4712	chr1	159342726	ENSMUST00000078308.6	Rasal2	2.6241	0.894
chr1	159378201	159380201	4713	chr1	159342065	ENSMUST00000132699.1	Rasal2	0.599391	0.872
chr1	159378201	159380201	4725	chr1	159388711	ENSMUST00000046743.4	BC026585	6.5175	0.86
chr1	163825001	163827001	4909	chr1	163899430	ENSMUST00000160881.1	Pigc	4.56206	0.849
chr1	163825001	163827001	4889	chr1	163806792	ENSMUST00000048377.5	AI848100	5.6695	0.715
chr1	163825001	163827001	4905	chr1	163899317	ENSMUST00000111594.2	Pigc	1.39651	0.755
chr1	163825001	163827001	4907	chr1	163899319	ENSMUST00000028021.6	Pigc	7.21929	0.746
chr1	163836801	163838801	4905	chr1	163899317	ENSMUST00000111594.2	Pigc	1.39651	0.769
chr1	163928401	163930401	4859	chr1	163061642	ENSMUST00000111611.1	Klhl20	4.68163	0.895
chr1	167516801	167518801	5099	chr1	167699607	ENSMUST00000040298.4	Creg1	6.03999	0.71
chr1	167520001	167522001	5077	chr1	167391168	ENSMUST00000027853.5	Brp44	27.9421	0.739
chr1	167520001	167522001	5092	chr1	167564672	ENSMUST00000111435.2	Mpzl1	84.5816	0.759
chr1	167520001	167522001	5099	chr1	167699607	ENSMUST00000040298.4	Creg1	6.03999	0.653
chr1	167540201	167542201	5077	chr1	167391168	ENSMUST00000027853.5	Brp44	27.9421	0.771
chr1	167540201	167542201	5091	chr1	167564672	ENSMUST00000068705.7	Mpzl1	51.0659	0.871
chr1	167540201	167542201	5099	chr1	167699607	ENSMUST00000040298.4	Creg1	6.03999	0.782
chr1	167540201	167542201	5114	chr1	167932809	ENSMUST00000160260.1	Pou2f1	0.6623	0.849
chr1	167542201	167544201	5079	chr1	167408273	ENSMUST00000138999.1	Brp44	1.07634	0.643
chr1	167542201	167544201	5091	chr1	167564672	ENSMUST00000068705.7	Mpzl1	51.0659	0.651
chr1	167542201	167544201	5092	chr1	167564672	ENSMUST00000111435.2	Mpzl1	84.5816	0.682
chr1	167542201	167544201	5094	chr1	167638225	ENSMUST00000097474.3	Rcsd1	9.98728	0.687
chr1	167542201	167544201	5095	chr1	167638225	ENSMUST00000040357.8	Rcsd1	24.4031	0.702
chr1	167542201	167544201	5099	chr1	167699607	ENSMUST00000040298.4	Creg1	6.03999	0.75
chr1	167547201	167549201	5094	chr1	167638225	ENSMUST00000097474.3	Rcsd1	9.98728	0.681
chr1	167549401	167551401	5091	chr1	167564672	ENSMUST00000068705.7	Mpzl1	51.0659	0.906
chr1	167549401	167551401	5077	chr1	167391168	ENSMUST00000027853.5	Brp44	27.9421	0.63
chr1	167549401	167551401	5092	chr1	167564672	ENSMUST00000111435.2	Mpzl1	84.5816	0.78
chr1	167549401	167551401	5097	chr1	167693877	ENSMUST00000111432.3	Creg1	21.0832	0.745
chr1	167582201	167584201	5092	chr1	167564672	ENSMUST00000111435.2	Mpzl1	84.5816	0.655
chr1	167582201	167584201	5095	chr1	167638225	ENSMUST00000040357.8	Rcsd1	24.4031	0.667
chr1	167582201	167584201	5114	chr1	167932809	ENSMUST00000160260.1	Pou2f1	0.6623	0.68
chr1	167584201	167586201	5128	chr1	168060369	ENSMUST00000060833.7	Gpa33	0.144757	0.86
chr1	167584201	167586201	5092	chr1	167564672	ENSMUST00000111435.2	Mpzl1	84.5816	0.722
chr1	167592601	167594601	5092	chr1	167564672	ENSMUST00000111435.2	Mpzl1	84.5816	0.846
chr1	167592601	167594601	5095	chr1	167638225	ENSMUST00000040357.8	Rcsd1	24.4031	0.719
chr1	167592601	167594601	5099	chr1	167699607	ENSMUST00000040298.4	Creg1	6.03999	0.754
chr1	167609601	167611601	5092	chr1	167564672	ENSMUST00000111435.2	Mpzl1	84.5816	0.857
chr1	167609601	167611601	5091	chr1	167564672	ENSMUST00000068705.7	Mpzl1	51.0659	0.63
chr1	167609601	167611601	5094	chr1	167638225	ENSMUST00000097474.3	Rcsd1	9.98728	0.78
chr1	167609601	167611601	5097	chr1	167693877	ENSMUST00000111432.3	Creg1	21.0832	0.749
chr1	167609601	167611601	5099	chr1	167699607	ENSMUST00000040298.4	Creg1	6.03999	0.678
chr1	167613401	167615401	5094	chr1	167638225	ENSMUST00000097474.3	Rcsd1	9.98728	0.708
chr1	167613401	167615401	5097	chr1	167693877	ENSMUST00000111432.3	Creg1	21.0832	0.876
chr1	167613401	167615401	5114	chr1	167932809	ENSMUST00000160260.1	Pou2f1	0.6623	0.631
chr1	167620001	167622001	5091	chr1	167564672	ENSMUST00000068705.7	Mpzl1	51.0659	0.764
chr1	167620001	167622001	5099	chr1	167699607	ENSMUST00000040298.4	Creg1	6.03999	0.632
chr1	167620001	167622001	5126	chr1	168058029	ENSMUST00000085992.2	Dusp27	3.27283	0.755
chr1	167622401	167624401	5095	chr1	167638225	ENSMUST00000040357.8	Rcsd1	24.4031	0.686
chr1	167622401	167624401	5126	chr1	168058029	ENSMUST00000085992.2	Dusp27	3.27283	0.702
chr1	167631201	167633201	5094	chr1	167638225	ENSMUST00000097474.3	Rcsd1	9.98728	0.989
chr1	167631201	167633201	5095	chr1	167638225	ENSMUST00000040357.8	Rcsd1	24.4031	0.945
chr1	167654201	167656201	5094	chr1	167638225	ENSMUST00000097474.3	Rcsd1	9.98728	0.924
chr1	167654201	167656201	5099	chr1	167699607	ENSMUST00000040298.4	Creg1	6.03999	0.657
chr1	167654201	167656201	5112	chr1	167932740	ENSMUST00000159212.1	Pou2f1	1.13194	0.847
chr1	167654201	167656201	5114	chr1	167932809	ENSMUST00000160260.1	Pou2f1	0.6623	0.844
chr1	167743601	167745601	5094	chr1	167638225	ENSMUST00000097474.3	Rcsd1	9.98728	0.737
chr1	167778001	167780001	5077	chr1	167391168	ENSMUST00000027853.5	Brp44	27.9421	0.637
chr1	167778001	167780001	5095	chr1	167638225	ENSMUST00000040357.8	Rcsd1	24.4031	0.717
chr1	167789801	167791801	5097	chr1	167693877	ENSMUST00000111432.3	Creg1	21.0832	0.929
chr1	167789801	167791801	5128	chr1	168060369	ENSMUST00000060833.7	Gpa33	0.144757	0.667
chr1	167973401	167975401	5153	chr1	168339959	ENSMUST00000169324.1	Pogk	0.439009	0.856
chr1	167973401	167975401	5072	chr1	167232756	ENSMUST00000111450.1	Gpr161	1.3697	0.8
chr1	167973401	167975401	5112	chr1	167932740	ENSMUST00000159212.1	Pou2f1	1.13194	0.717
chr1	167973401	167975401	5114	chr1	167932809	ENSMUST00000160260.1	Pou2f1	0.6623	0.765
chr1	167977401	167979401	5099	chr1	167699607	ENSMUST00000040298.4	Creg1	6.03999	0.909
chr1	167977401	167979401	5072	chr1	167232756	ENSMUST00000111450.1	Gpr161	1.3697	0.742
chr1	167977401	167979401	5128	chr1	168060369	ENSMUST00000060833.7	Gpa33	0.144757	0.665
chr1	167977401	167979401	5153	chr1	168339959	ENSMUST00000169324.1	Pogk	0.439009	0.701
chr1	167977401	167979401	5154	chr1	168339959	ENSMUST00000111411.2	Pogk	3.2823	0.851
chr1	168067001	168069001	5112	chr1	167932740	ENSMUST00000159212.1	Pou2f1	1.13194	0.818
chr1	168067001	168069001	5114	chr1	167932809	ENSMUST00000160260.1	Pou2f1	0.6623	0.654
chr1	168067001	168069001	5126	chr1	168058029	ENSMUST00000085992.2	Dusp27	3.27283	0.864
chr1	168067001	168069001	5128	chr1	168060369	ENSMUST00000060833.7	Gpa33	0.144757	0.99
chr1	168067001	168069001	5153	chr1	168339959	ENSMUST00000169324.1	Pogk	0.439009	0.852
chr1	168067001	168069001	5154	chr1	168339959	ENSMUST00000111411.2	Pogk	3.2823	0.893
chr1	169198801	169200801	5182	chr1	169215258	ENSMUST00000027839.8	Uck2	82.297	0.804
chr1	169203001	169205001	5177	chr1	168931597	ENSMUST00000126198.1	Fam78b	2.33441	0.898
chr1	169212201	169214201	5177	chr1	168931597	ENSMUST00000126198.1	Fam78b	2.33441	0.799
chr1	170212401	170214401	5201	chr1	170139728	ENSMUST00000170399.1	Pbx1	3.6688	0.769
chr1	170212401	170214401	5205	chr1	170362300	ENSMUST00000072863.3	Pbx1	7.76232	0.76
chr1	170286201	170288201	5203	chr1	170094793	ENSMUST00000097471.2	Pbx1	14.9177	0.743
chr1	170286201	170288201	5201	chr1	170139728	ENSMUST00000170399.1	Pbx1	3.6688	0.741
chr1	170311801	170313801	5205	chr1	170362300	ENSMUST00000072863.3	Pbx1	7.76232	0.909
chr1	170311801	170313801	5204	chr1	170361635	ENSMUST00000064438.3	Pbx1	8.73758	0.668
chr1	171297001	171299001	5212	chr1	171585632	ENSMUST00000027997.3	Rgs5	3.22521	0.646
chr1	172406601	172408601	5261	chr1	172385045	ENSMUST00000160816.1	Nos1ap	0.211837	0.935
chr1	172406601	172408601	5424	chr1	173275776	ENSMUST00000111295.1	Nit1	4.49568	0.815
chr1	172410001	172412001	5215	chr1	171677773	ENSMUST00000027991.5	Rgs4	1.50143	0.71
chr1	172410001	172412001	5342	chr1	173152645	ENSMUST00000005817.2	Tomm40l	9.23676	0.68
chr1	173160801	173162801	5269	chr1	172797902	ENSMUST00000027974.5	Atf6	3.3077	0.808
chr1	173160801	173162801	5303	chr1	172989527	ENSMUST00000027964.7	Fcgr3	0.509589	0.767
chr1	173160801	173162801	5339	chr1	173152315	ENSMUST00000111327.1	Tomm40l	1.85598	0.899
chr1	173160801	173162801	5344	chr1	173152591	ENSMUST00000138184.1	Tomm40l	1.40551	0.785
chr1	173160801	173162801	5349	chr1	173155185	ENSMUST00000111321.1	Apoa2	5.64842	0.961
chr1	173160801	173162801	5352	chr1	173155222	ENSMUST00000111319.1	Apoa2	0.404096	0.947
chr1	173160801	173162801	5354	chr1	173164496	ENSMUST00000079957.6	Fcer1g	2.33778	0.917
chr1	173160801	173162801	5361	chr1	173177253	ENSMUST00000013737.6	Ndufs2	173.945	0.829
chr1	173160801	173162801	5369	chr1	173200470	ENSMUST00000151863.1	B4galt3	6.17832	0.864
chr1	173160801	173162801	5377	chr1	173201771	ENSMUST00000141114.1	B4galt3	1.61095	0.74
chr1	173160801	173162801	5383	chr1	173209958	ENSMUST00000126765.1	Ppox	0.157717	0.772
chr1	173160801	173162801	5388	chr1	173218122	ENSMUST00000065941.5	Usp21	24.0517	0.734
chr1	173160801	173162801	5409	chr1	173259276	ENSMUST00000111300.1	Dedd	0.146402	0.654
chr1	173160801	173162801	5411	chr1	173259539	ENSMUST00000064950.4	Dedd	0.246805	0.784
chr1	173160801	173162801	5424	chr1	173275776	ENSMUST00000111295.1	Nit1	4.49568	0.848
chr1	173160801	173162801	5429	chr1	173275801	ENSMUST00000135941.1	Pfdn2	22.6597	0.763
chr1	173160801	173162801	5434	chr1	173300230	ENSMUST00000111286.2	Pvrl4	0.82272	0.681
chr1	173160801	173162801	5437	chr1	173300486	ENSMUST00000094325.4	Pvrl4	0.721148	0.726
chr1	173160801	173162801	5450	chr1	173341515	ENSMUST00000160486.1	Usf1	1.0727	0.849
chr1	173160801	173162801	5451	chr1	173341812	ENSMUST00000167546.1	Usf1	22.6353	0.87
chr1	173160801	173162801	5461	chr1	173392981	ENSMUST00000155913.1	F11r	21.67	0.716
chr1	173370801	173372801	5459	chr1	173367666	ENSMUST00000043839.4	F11r	55.2938	0.99
chr1	173370801	173372801	5323	chr1	173080842	ENSMUST00000070758.3	Mpz	0.489919	0.871
chr1	173370801	173372801	5359	chr1	173177253	ENSMUST00000111318.1	Ndufs2	0.990609	0.647
chr1	173370801	173372801	5375	chr1	173200539	ENSMUST00000138904.1	B4galt3	0.360806	0.667
chr1	173370801	173372801	5383	chr1	173209958	ENSMUST00000126765.1	Ppox	0.157717	0.643
chr1	173370801	173372801	5404	chr1	173225118	ENSMUST00000111302.3	Ufc1	9.32584	0.844
chr1	173370801	173372801	5424	chr1	173275776	ENSMUST00000111295.1	Nit1	4.49568	0.767
chr1	173370801	173372801	5429	chr1	173275801	ENSMUST00000135941.1	Pfdn2	22.6597	0.649
chr1	173370801	173372801	5430	chr1	173275861	ENSMUST00000006579.4	Pfdn2	19.7433	0.648
chr1	173370801	173372801	5431	chr1	173286521	ENSMUST00000138323.1	Pfdn2	103.46	0.862
chr1	173370801	173372801	5450	chr1	173341515	ENSMUST00000160486.1	Usf1	1.0727	0.67
chr1	173370801	173372801	5461	chr1	173392981	ENSMUST00000155913.1	F11r	21.67	0.952
chr1	173370801	173372801	5532	chr1	174056886	ENSMUST00000075895.2	Pex19	55.3045	0.848
chr1	173376801	173378801	5344	chr1	173152591	ENSMUST00000138184.1	Tomm40l	1.40551	0.72
chr1	173376801	173378801	5359	chr1	173177253	ENSMUST00000111318.1	Ndufs2	0.990609	0.652
chr1	173376801	173378801	5367	chr1	173200459	ENSMUST00000064272.3	B4galt3	12.9641	0.792
chr1	173376801	173378801	5424	chr1	173275776	ENSMUST00000111295.1	Nit1	4.49568	0.64
chr1	173376801	173378801	5431	chr1	173286521	ENSMUST00000138323.1	Pfdn2	103.46	0.71
chr1	173376801	173378801	5450	chr1	173341515	ENSMUST00000160486.1	Usf1	1.0727	0.953
chr1	173376801	173378801	5459	chr1	173367666	ENSMUST00000043839.4	F11r	55.2938	0.944
chr1	173376801	173378801	5461	chr1	173392981	ENSMUST00000155913.1	F11r	21.67	0.654
chr1	173954001	173956001	5515	chr1	174012926	ENSMUST00000003550.4	Ncstn	38.8188	0.657
chr1	173954001	173956001	5525	chr1	174012963	ENSMUST00000027833.5	Copa	20.6325	0.863
chr1	173954001	173956001	5532	chr1	174056886	ENSMUST00000075895.2	Pex19	55.3045	0.655
chr1	173954001	173956001	5545	chr1	174136935	ENSMUST00000013842.5	Pea15a	121.718	0.854
chr1	173954001	173956001	5547	chr1	174129946	ENSMUST00000125361.1	Pea15a	3.20317	0.644
chr1	173954001	173956001	5548	chr1	174136828	ENSMUST00000155109.1	Pea15a	0.571821	0.663
chr1	173954001	173956001	5569	chr1	174228195	ENSMUST00000097464.2	Atp1a2	0.528913	0.668
chr1	174231801	174233801	5545	chr1	174136935	ENSMUST00000013842.5	Pea15a	121.718	0.779
chr1	174231801	174233801	5547	chr1	174129946	ENSMUST00000125361.1	Pea15a	3.20317	0.643
chr1	174231801	174233801	5548	chr1	174136828	ENSMUST00000155109.1	Pea15a	0.571821	0.807
chr1	174231801	174233801	5564	chr1	174242498	ENSMUST00000039506.9	Igsf8	17.7493	0.859
chr1	174231801	174233801	5569	chr1	174228195	ENSMUST00000097464.2	Atp1a2	0.528913	0.651
chr1	174432401	174434401	5596	chr1	174430178	ENSMUST00000111230.1	Tagln2	252.942	0.833
chr1	174432401	174434401	5599	chr1	174451175	ENSMUST00000085894.5	Ccdc19	1.63681	0.938
chr1	174436801	174438801	5599	chr1	174451175	ENSMUST00000085894.5	Ccdc19	1.63681	0.959
chr1	174436801	174438801	5543	chr1	174078297	ENSMUST00000085918.5	Dcaf8	18.8863	0.72
chr1	174436801	174438801	5550	chr1	174149999	ENSMUST00000003554.4	Casq1	0.283606	0.714
chr1	174436801	174438801	5596	chr1	174430178	ENSMUST00000111230.1	Tagln2	252.942	0.853
chr1	174436801	174438801	5597	chr1	174431383	ENSMUST00000111228.1	Tagln2	7.73872	0.88
chr1	174436801	174438801	5603	chr1	174456180	ENSMUST00000159792.1	Ccdc19	1.12051	0.74
chr1	174443401	174445401	5532	chr1	174056886	ENSMUST00000075895.2	Pex19	55.3045	0.743
chr1	174443401	174445401	5543	chr1	174078297	ENSMUST00000085918.5	Dcaf8	18.8863	0.732
chr1	174443401	174445401	5564	chr1	174242498	ENSMUST00000039506.9	Igsf8	17.7493	0.788
chr1	174443401	174445401	5597	chr1	174431383	ENSMUST00000111228.1	Tagln2	7.73872	0.699
chr1	174443401	174445401	5599	chr1	174451175	ENSMUST00000085894.5	Ccdc19	1.63681	0.749
chr1	174443401	174445401	5603	chr1	174456180	ENSMUST00000159792.1	Ccdc19	1.12051	0.757
chr1	174443401	174445401	5605	chr1	174467748	ENSMUST00000160303.1	Ccdc19	0.212113	0.936
chr1	174444201	174446201	5532	chr1	174056886	ENSMUST00000075895.2	Pex19	55.3045	0.828
chr1	174444201	174446201	5543	chr1	174078297	ENSMUST00000085918.5	Dcaf8	18.8863	0.806
chr1	174444201	174446201	5584	chr1	174412346	ENSMUST00000052629.6	Igsf9	8.17967	0.737
chr1	174444201	174446201	5599	chr1	174451175	ENSMUST00000085894.5	Ccdc19	1.63681	0.968
chr1	174444201	174446201	5605	chr1	174467748	ENSMUST00000160303.1	Ccdc19	0.212113	0.887
chr1	174460801	174462801	5569	chr1	174228195	ENSMUST00000097464.2	Atp1a2	0.528913	0.764
chr1	174460801	174462801	5599	chr1	174451175	ENSMUST00000085894.5	Ccdc19	1.63681	0.686
chr1	174460801	174462801	5603	chr1	174456180	ENSMUST00000159792.1	Ccdc19	1.12051	0.799
chr1	174460801	174462801	5605	chr1	174467748	ENSMUST00000160303.1	Ccdc19	0.212113	0.784
chr1	174546401	174548401	5584	chr1	174412346	ENSMUST00000052629.6	Igsf9	8.17967	0.725
chr1	174546401	174548401	5618	chr1	174563105	ENSMUST00000027826.5	Dusp23	6.96569	0.641
chr1	178750201	178752201	5776	chr1	178744791	ENSMUST00000027785.8	Sdccag8	2.69146	0.759
chr1	178922601	178924601	5766	chr1	178737255	ENSMUST00000057037.7	Cep170	6.4214	0.731
chr1	178922601	178924601	5785	chr1	179178898	ENSMUST00000111160.2	Akt3	4.3382	0.65
chr1	179484801	179486801	5790	chr1	179374792	ENSMUST00000094276.3	Zfp238	5.46092	0.799
chr1	179484801	179486801	5791	chr1	179375952	ENSMUST00000077225.6	Zfp238	1.55229	0.633
chr1	179552801	179554801	5790	chr1	179374792	ENSMUST00000094276.3	Zfp238	5.46092	0.814
chr1	179552801	179554801	5786	chr1	179188334	ENSMUST00000111159.1	Akt3	5.67416	0.736
chr1	179566201	179568201	5786	chr1	179188334	ENSMUST00000111159.1	Akt3	5.67416	0.708
chr1	180298001	180300001	5814	chr1	180249261	ENSMUST00000027781.6	Fam36a	20.2323	0.635
chr1	180298001	180300001	5828	chr1	180336012	ENSMUST00000027775.7	Efcab2	1.04602	0.829
chr1	180298001	180300001	5839	chr1	180919476	ENSMUST00000129393.1	Smyd3	0.872211	0.643
chr1	180990001	180992001	5822	chr1	180264677	ENSMUST00000146362.1	Hnrnpu	0.233558	0.67
chr1	181792001	181794001	5877	chr1	181890891	ENSMUST00000134959.1	Cdc42bpa	0.442536	0.851
chr1	181792001	181794001	5858	chr1	181598341	ENSMUST00000040538.3	Sccpdh	18.8035	0.762
chr1	181792001	181794001	5866	chr1	181733811	ENSMUST00000027768.7	Ahctf1	7.52047	0.638
chr1	181792001	181794001	5876	chr1	181890716	ENSMUST00000111117.1	Cdc42bpa	1.00005	0.726
chr1	181792001	181794001	5878	chr1	181891220	ENSMUST00000097452.3	Cdc42bpa	2.95429	0.651
chr1	181795601	181797601	5871	chr1	181701049	ENSMUST00000145968.1	Ahctf1	1.00379	0.817
chr1	181796801	181798801	5871	chr1	181701049	ENSMUST00000145968.1	Ahctf1	1.00379	0.818
chr1	181796801	181798801	5874	chr1	181890603	ENSMUST00000097453.2	Cdc42bpa	0.271112	0.766
chr1	181796801	181798801	5877	chr1	181890891	ENSMUST00000134959.1	Cdc42bpa	0.442536	0.644
chr1	182178601	182180601	5913	chr1	182186431	ENSMUST00000111108.3	Psen2	5.90928	0.931
chr1	182178601	182180601	5916	chr1	182160193	ENSMUST00000136291.1	Psen2	0.295239	0.883
chr1	182178601	182180601	5918	chr1	182175888	ENSMUST00000111104.1	Psen2	0.591185	0.948
chr1	182215601	182217601	5894	chr1	182126151	ENSMUST00000027766.6	Adck3	0.854098	0.775
chr1	182215601	182217601	5989	chr1	183085851	ENSMUST00000111057.1	Cnih4	10.7377	0.672
chr1	182231801	182233801	5927	chr1	182260616	ENSMUST00000070181.6	Itpkb	22.4983	0.769
chr1	182242001	182244001	5927	chr1	182260616	ENSMUST00000070181.6	Itpkb	22.4983	0.908
chr1	182242001	182244001	5913	chr1	182186431	ENSMUST00000111108.3	Psen2	5.90928	0.678
chr1	182242001	182244001	5918	chr1	182175888	ENSMUST00000111104.1	Psen2	0.591185	0.847
chr1	182247801	182249801	5913	chr1	182186431	ENSMUST00000111108.3	Psen2	5.90928	0.714
chr1	182263601	182265601	5876	chr1	181890716	ENSMUST00000111117.1	Cdc42bpa	1.00005	0.759
chr1	182263601	182265601	5877	chr1	181890891	ENSMUST00000134959.1	Cdc42bpa	0.442536	0.766
chr1	182263601	182265601	5878	chr1	181891220	ENSMUST00000097452.3	Cdc42bpa	2.95429	0.657
chr1	182263601	182265601	5885	chr1	182031275	ENSMUST00000133890.1	Cdc42bpa	1.88857	0.651
chr1	182263601	182265601	5913	chr1	182186431	ENSMUST00000111108.3	Psen2	5.90928	0.675
chr1	182263601	182265601	5927	chr1	182260616	ENSMUST00000070181.6	Itpkb	22.4983	0.981
chr1	182273001	182275001	5913	chr1	182186431	ENSMUST00000111108.3	Psen2	5.90928	0.765
chr1	182273001	182275001	5918	chr1	182175888	ENSMUST00000111104.1	Psen2	0.591185	0.747
chr1	182273001	182275001	5927	chr1	182260616	ENSMUST00000070181.6	Itpkb	22.4983	0.722
chr1	182279801	182281801	5894	chr1	182126151	ENSMUST00000027766.6	Adck3	0.854098	0.806
chr1	182279801	182281801	5913	chr1	182186431	ENSMUST00000111108.3	Psen2	5.90928	0.734
chr1	182293201	182295201	5927	chr1	182260616	ENSMUST00000070181.6	Itpkb	22.4983	0.746
chr1	182295801	182297801	5852	chr1	181476501	ENSMUST00000040706.8	Cnst	4.84079	0.773
chr1	182295801	182297801	5887	chr1	182039323	ENSMUST00000143176.1	Cdc42bpa	1.44091	0.895
chr1	182295801	182297801	5927	chr1	182260616	ENSMUST00000070181.6	Itpkb	22.4983	0.82
chr1	182316401	182318401	5894	chr1	182126151	ENSMUST00000027766.6	Adck3	0.854098	0.869
chr1	182325801	182327801	5913	chr1	182186431	ENSMUST00000111108.3	Psen2	5.90928	0.824
chr1	182333401	182335401	5934	chr1	182571498	ENSMUST00000085803.5	Lin9	3.37533	0.801
chr1	182333401	182335401	5927	chr1	182260616	ENSMUST00000070181.6	Itpkb	22.4983	0.797
chr1	182333401	182335401	5989	chr1	183085851	ENSMUST00000111057.1	Cnih4	10.7377	0.631
chr1	182776801	182778801	5955	chr1	182781282	ENSMUST00000038091.6	BC031781	13.9128	0.962
chr1	182776801	182778801	5936	chr1	182627165	ENSMUST00000027778.7	Mixl1	0.122948	0.804
chr1	182776801	182778801	5944	chr1	182743665	ENSMUST00000159789.1	H3f3a	0.113471	0.663
chr1	182776801	182778801	5957	chr1	182823239	ENSMUST00000085797.5	Lefty2	0.152095	0.634
chr1	182776801	182778801	5970	chr1	182876037	ENSMUST00000160508.1	Tmem63a	0.99012	0.718
chr1	183160201	183162201	5992	chr1	183142109	ENSMUST00000111053.2	Wdr26	12.8192	0.888
chr1	183160201	183162201	5993	chr1	183141568	ENSMUST00000162963.1	Wdr26	4.13728	0.771
chr1	183160201	183162201	5996	chr1	183113870	ENSMUST00000159290.1	Wdr26	4.19939	0.642
chr1	183160201	183162201	5997	chr1	183114527	ENSMUST00000159698.1	Wdr26	0.436937	0.828
chr1	183175201	183177201	5947	chr1	182743734	ENSMUST00000159685.1	H3f3a	2.58327	0.728
chr1	183175201	183177201	5992	chr1	183142109	ENSMUST00000111053.2	Wdr26	12.8192	0.852
chr1	183190401	183192401	5979	chr1	182947700	ENSMUST00000036928.5	Ephx1	0.714913	0.674
chr1	183190401	183192401	5984	chr1	183074288	ENSMUST00000027797.7	Nvl	14.375	0.691
chr1	183190401	183192401	5989	chr1	183085851	ENSMUST00000111057.1	Cnih4	10.7377	0.67
chr1	183190401	183192401	5992	chr1	183142109	ENSMUST00000111053.2	Wdr26	12.8192	0.733
chr1	183898001	183900001	6022	chr1	183950111	ENSMUST00000111024.3	Enah	5.01519	0.644
chr1	184349601	184351601	6038	chr1	184339303	ENSMUST00000117245.1	Trp53bp2	10.8249	0.865
chr1	184435601	184437601	6040	chr1	184447655	ENSMUST00000068505.7	Capn2	53.7041	0.959
chr1	184435601	184437601	6033	chr1	184212355	ENSMUST00000133052.1	Degs1	0.600095	0.729
chr1	184435601	184437601	6041	chr1	184447588	ENSMUST00000111003.3	Capn2	1.82565	0.903
chr1	184442001	184444001	6033	chr1	184212355	ENSMUST00000133052.1	Degs1	0.600095	0.709
chr1	184442001	184444001	6040	chr1	184447655	ENSMUST00000068505.7	Capn2	53.7041	0.72
chr1	184442001	184444001	6041	chr1	184447588	ENSMUST00000111003.3	Capn2	1.82565	0.821
chr1	184600201	184602201	6033	chr1	184212355	ENSMUST00000133052.1	Degs1	0.600095	0.787
chr1	184600201	184602201	6022	chr1	183950111	ENSMUST00000111024.3	Enah	5.01519	0.781
chr1	184600201	184602201	6052	chr1	184695026	ENSMUST00000085724.3	Susd4	7.00141	0.674
chr1	184600201	184602201	6055	chr1	184884919	ENSMUST00000110997.1	Tlr5	0.468919	0.676
chr1	184768401	184770401	6026	chr1	184054868	ENSMUST00000111018.1	Srp9	9.88014	0.79
chr1	186467601	186469601	6067	chr1	186556498	ENSMUST00000048572.6	Hlx	42.4111	0.728
chr1	186676401	186678401	6072	chr1	186669760	ENSMUST00000068725.3	Mosc2	28.0434	0.996
chr1	186676401	186678401	6078	chr1	186651136	ENSMUST00000162866.1	Mosc2	7.77523	0.695
chr1	186676401	186678401	6080	chr1	186670330	ENSMUST00000161821.1	Mosc2	0.382799	0.757
chr1	186676401	186678401	6095	chr1	187153275	ENSMUST00000027921.4	Iars2	10.1681	0.696
chr1	186676401	186678401	6101	chr1	187156028	ENSMUST00000027916.6	Bpnt1	10.3894	0.64
chr1	186683401	186685401	6080	chr1	186670330	ENSMUST00000161821.1	Mosc2	0.382799	0.921
chr1	186683401	186685401	6072	chr1	186669760	ENSMUST00000068725.3	Mosc2	28.0434	0.723
chr1	186683401	186685401	6074	chr1	186651361	ENSMUST00000161359.1	Mosc2	14.1476	0.754
chr1	186683401	186685401	6088	chr1	186823428	ENSMUST00000027929.4	Mark1	2.48241	0.664
chr1	186687201	186689201	6078	chr1	186651136	ENSMUST00000162866.1	Mosc2	7.77523	0.885
chr1	188475801	188477801	6119	chr1	188458148	ENSMUST00000169436.1	Tgfb2	0.826867	0.96
chr1	188475801	188477801	6121	chr1	188529871	ENSMUST00000045288.8	Tgfb2	6.39523	0.734
chr1	188505801	188507801	6119	chr1	188458148	ENSMUST00000169436.1	Tgfb2	0.826867	0.812
chr1	191530201	191532201	6176	chr1	191511965	ENSMUST00000171929.1	Cenpf	6.21523	0.833
chr1	191588801	191590801	6170	chr1	190831719	ENSMUST00000085678.2	Kctd3	13.6187	0.659
chr1	191588801	191590801	6176	chr1	191511965	ENSMUST00000171929.1	Cenpf	6.21523	0.764
chr1	191588801	191590801	6181	chr1	191552147	ENSMUST00000097442.2	Ptpn14	4.51804	0.76
chr1	191588801	191590801	6183	chr1	191610512	ENSMUST00000027898.5	Ptpn14	1.79518	0.723
chr1	191593001	191595001	6178	chr1	191472735	ENSMUST00000165798.1	Cenpf	6.44167	0.681
chr1	191593001	191595001	6181	chr1	191552147	ENSMUST00000097442.2	Ptpn14	4.51804	0.753
chr1	191635801	191637801	6181	chr1	191552147	ENSMUST00000097442.2	Ptpn14	4.51804	0.853
chr1	191635801	191637801	6183	chr1	191610512	ENSMUST00000027898.5	Ptpn14	1.79518	0.785
chr1	192954801	192956801	6206	chr1	192735649	ENSMUST00000061611.8	Rps6kc1	4.35881	0.818
chr1	192954801	192956801	6225	chr1	192761131	ENSMUST00000146048.1	Angel2	0.114388	0.647
chr1	192954801	192956801	6230	chr1	192850069	ENSMUST00000085635.4	Mfsd7b	3.07205	0.796
chr1	192954801	192956801	6237	chr1	192886784	ENSMUST00000027945.5	Tatdn3	2.27262	0.849
chr1	192954801	192956801	6242	chr1	192886783	ENSMUST00000143876.1	Tatdn3	0.402687	0.683
chr1	192954801	192956801	6252	chr1	193007219	ENSMUST00000027941.8	Atf3	19.7142	0.8
chr1	192976401	192978401	6202	chr1	192735649	ENSMUST00000056178.8	Rps6kc1	0.538785	0.759
chr1	192976401	192978401	6206	chr1	192735649	ENSMUST00000061611.8	Rps6kc1	4.35881	0.8
chr1	192976401	192978401	6225	chr1	192761131	ENSMUST00000146048.1	Angel2	0.114388	0.838
chr1	192976401	192978401	6228	chr1	192803175	ENSMUST00000166139.1	Vash2	2.34834	0.776
chr1	192976401	192978401	6244	chr1	192886891	ENSMUST00000076952.5	Nsl1	0.577028	0.636
chr1	192976401	192978401	6252	chr1	193007219	ENSMUST00000027941.8	Atf3	19.7142	0.648
chr1	193001801	193003801	6202	chr1	192735649	ENSMUST00000056178.8	Rps6kc1	0.538785	0.757
chr1	193001801	193003801	6244	chr1	192886891	ENSMUST00000076952.5	Nsl1	0.577028	0.888
chr1	193001801	193003801	6252	chr1	193007219	ENSMUST00000027941.8	Atf3	19.7142	0.987
chr1	193003401	193005401	6202	chr1	192735649	ENSMUST00000056178.8	Rps6kc1	0.538785	0.862
chr1	193003401	193005401	6237	chr1	192886784	ENSMUST00000027945.5	Tatdn3	2.27262	0.749
chr1	193010001	193012001	6221	chr1	192752701	ENSMUST00000135364.1	Angel2	1.90078	0.873
chr1	193010001	193012001	6252	chr1	193007219	ENSMUST00000027941.8	Atf3	19.7142	0.959
chr1	193039201	193041201	6225	chr1	192761131	ENSMUST00000146048.1	Angel2	0.114388	0.917
chr1	193039201	193041201	6221	chr1	192752701	ENSMUST00000135364.1	Angel2	1.90078	0.631
chr1	193039201	193041201	6297	chr1	193916440	ENSMUST00000085573.5	Traf5	3.21468	0.756
chr1	193039201	193041201	6301	chr1	193961892	ENSMUST00000110849.2	Rcor3	2.07645	0.717
chr1	193089801	193091801	6297	chr1	193916440	ENSMUST00000085573.5	Traf5	3.21468	0.759
chr1	193089801	193091801	6230	chr1	192850069	ENSMUST00000085635.4	Mfsd7b	3.07205	0.749
chr1	193089801	193091801	6252	chr1	193007219	ENSMUST00000027941.8	Atf3	19.7142	0.653
chr1	193089801	193091801	6261	chr1	193149828	ENSMUST00000164200.1	Tmem206	2.99299	0.66
chr1	193214601	193216601	6206	chr1	192735649	ENSMUST00000061611.8	Rps6kc1	4.35881	0.684
chr1	193214601	193216601	6258	chr1	193142073	ENSMUST00000046770.9	Nenf	56.504	0.717
chr1	193214601	193216601	6262	chr1	193220919	ENSMUST00000110885.1	Ppp2r5a	9.61171	0.734
chr1	193214601	193216601	6264	chr1	193220920	ENSMUST00000067976.3	Ppp2r5a	30.7587	0.807
chr1	193261601	193263601	6252	chr1	193007219	ENSMUST00000027941.8	Atf3	19.7142	0.631
chr1	193261601	193263601	6273	chr1	193541713	ENSMUST00000110855.1	Lpgat1	6.82433	0.642
chr1	193261601	193263601	6275	chr1	193542268	ENSMUST00000110856.1	Lpgat1	0.810898	0.753
chr1	193261601	193263601	6301	chr1	193961892	ENSMUST00000110849.2	Rcor3	2.07645	0.781
chr1	193281201	193283201	6271	chr1	193541713	ENSMUST00000133076.1	Lpgat1	1.47926	0.663
chr1	193284401	193286401	6252	chr1	193007219	ENSMUST00000027941.8	Atf3	19.7142	0.877
chr1	193284401	193286401	6221	chr1	192752701	ENSMUST00000135364.1	Angel2	1.90078	0.634
chr1	193284401	193286401	6266	chr1	193399413	ENSMUST00000027933.5	Dtl	9.28007	0.67
chr1	193302601	193304601	6271	chr1	193541713	ENSMUST00000133076.1	Lpgat1	1.47926	0.902
chr1	193302601	193304601	6258	chr1	193142073	ENSMUST00000046770.9	Nenf	56.504	0.71
chr1	193380801	193382801	6270	chr1	193399642	ENSMUST00000045450.5	Ints7	20.0983	0.93
chr1	193383601	193385601	6266	chr1	193399413	ENSMUST00000027933.5	Dtl	9.28007	0.792
chr1	193383601	193385601	6264	chr1	193220920	ENSMUST00000067976.3	Ppp2r5a	30.7587	0.778
chr1	193383601	193385601	6270	chr1	193399642	ENSMUST00000045450.5	Ints7	20.0983	0.748
chr1	193383601	193385601	6271	chr1	193541713	ENSMUST00000133076.1	Lpgat1	1.47926	0.787
chr1	193383601	193385601	6275	chr1	193542268	ENSMUST00000110856.1	Lpgat1	0.810898	0.647
chr1	193734201	193736201	6292	chr1	193730646	ENSMUST00000044954.6	Slc30a1	6.86859	0.657
chr1	193753801	193755801	6295	chr1	193801270	ENSMUST00000053463.6	Rd3	0.361175	0.77
chr1	193766201	193768201	6292	chr1	193730646	ENSMUST00000044954.6	Slc30a1	6.86859	0.921
chr1	193766201	193768201	6295	chr1	193801270	ENSMUST00000053463.6	Rd3	0.361175	0.737
chr1	193779201	193781201	6292	chr1	193730646	ENSMUST00000044954.6	Slc30a1	6.86859	0.863
chr1	193779201	193781201	6271	chr1	193541713	ENSMUST00000133076.1	Lpgat1	1.47926	0.781
chr1	193779201	193781201	6280	chr1	193645323	ENSMUST00000027931.7	Nek2	16.0972	0.648
chr1	193885001	193887001	6301	chr1	193961892	ENSMUST00000110849.2	Rcor3	2.07645	0.823
chr1	193885001	193887001	6306	chr1	194014666	ENSMUST00000110844.1	Kcnh1	0.254294	0.734
chr1	193901001	193903001	6297	chr1	193916440	ENSMUST00000085573.5	Traf5	3.21468	0.888
chr1	193901001	193903001	6282	chr1	193645393	ENSMUST00000171468.1	Nek2	1.10025	0.659
chr1	194964001	194966001	6321	chr1	194681946	ENSMUST00000155579.1	Sertad4	0.595014	0.73
chr1	194964001	194966001	6336	chr1	194979306	ENSMUST00000076521.5	Irf6	1.24911	0.811
chr1	194964001	194966001	6353	chr1	195013334	ENSMUST00000159666.1	Traf3ip3	0.421521	0.884
chr1	194985401	194987401	6336	chr1	194979306	ENSMUST00000076521.5	Irf6	1.24911	0.927
chr1	194985401	194987401	6353	chr1	195013334	ENSMUST00000159666.1	Traf3ip3	0.421521	0.78
chr1	194985401	194987401	6368	chr1	195069718	ENSMUST00000159644.1	Hsd11b1	0.130516	0.705
chr1	194985401	194987401	6372	chr1	195099382	ENSMUST00000009777.2	G0s2	9.75654	0.649
chr1	195518001	195520001	6389	chr1	196446023	ENSMUST00000027952.5	Plxna2	4.42334	0.673
chr1	196451801	196453801	6389	chr1	196446023	ENSMUST00000027952.5	Plxna2	4.42334	0.992
chr1	196451801	196453801	6390	chr1	196471050	ENSMUST00000125381.1	Plxna2	0.279423	0.953
chr1	196467201	196469201	6389	chr1	196446023	ENSMUST00000027952.5	Plxna2	4.42334	0.692
chr1	196477201	196479201	6390	chr1	196471050	ENSMUST00000125381.1	Plxna2	0.279423	0.901
chr1	196756001	196758001	6396	chr1	196765015	ENSMUST00000110815.2	Cd34	153.221	0.759
chr1	196767001	196769001	6397	chr1	196765015	ENSMUST00000016638.2	Cd34	200.44	0.935
chr1	196767001	196769001	6396	chr1	196765015	ENSMUST00000110815.2	Cd34	153.221	0.693
chr1	196768201	196770201	6396	chr1	196765015	ENSMUST00000110815.2	Cd34	153.221	0.985
chr1	196768201	196770201	6397	chr1	196765015	ENSMUST00000016638.2	Cd34	200.44	0.959
chr1	196768201	196770201	6417	chr1	196957764	ENSMUST00000075451.6	Cr1l	26.8985	0.696
chr1	196771001	196773001	6396	chr1	196765015	ENSMUST00000110815.2	Cd34	153.221	0.943
chr1	196771001	196773001	6397	chr1	196765015	ENSMUST00000016638.2	Cd34	200.44	0.727
chr1	196771001	196773001	6417	chr1	196957764	ENSMUST00000075451.6	Cr1l	26.8985	0.882
chr1	36940001	36942001	718	chr1	36502116	ENSMUST00000115011.1	Lman2l	3.8021	0.766
chr1	36940001	36942001	743	chr1	36615095	ENSMUST00000154493.1	Sema4c	0.688701	0.636
chr1	39791401	39793401	926	chr1	39777842	ENSMUST00000151913.1	Rfx8	0.345131	0.778
chr1	51986001	51988001	1150	chr1	52043992	ENSMUST00000168302.1	Stat4	0.372298	0.952
chr1	51986001	51988001	1133	chr1	51972915	ENSMUST00000046390.7	Myo1b	6.92504	0.894
chr1	51986001	51988001	1134	chr1	51972785	ENSMUST00000114537.2	Myo1b	0.31393	0.921
chr1	51986001	51988001	1136	chr1	51972772	ENSMUST00000018561.7	Myo1b	17.2844	0.875
chr1	51986001	51988001	1138	chr1	51827723	ENSMUST00000140731.1	Myo1b	1.21009	0.828
chr1	51986001	51988001	1154	chr1	52176282	ENSMUST00000070968.6	Stat1	3.12704	0.641
chr1	60919401	60921401	1547	chr1	60164925	ENSMUST00000027171.4	Carf	0.588282	0.719
chr1	60919401	60921401	1553	chr1	60238339	ENSMUST00000160834.1	Nbeal1	0.736604	0.723
chr1	64347401	64349401	1733	chr1	64579378	ENSMUST00000087366.4	Creb1	3.39667	0.828
chr1	64347401	64349401	1734	chr1	64579378	ENSMUST00000049932.5	Creb1	1.5175	0.822
chr1	64347401	64349401	1752	chr1	64784324	ENSMUST00000116133.2	Fzd5	0.617543	0.673
chr1	74000401	74002401	1998	chr1	74171021	ENSMUST00000171899.1	Tns1	5.76738	0.765
chr1	74000401	74002401	2000	chr1	73975087	ENSMUST00000068832.7	Tns1	1.11947	0.688
chr1	74000401	74002401	2026	chr1	74379184	ENSMUST00000087225.5	Pnkd	5.72339	0.721
chr1	88387401	88389401	2724	chr1	88483675	ENSMUST00000027446.4	Cops7b	14.5286	0.74
chr1	89522001	89524001	2826	chr1	89516974	ENSMUST00000168783.1	Inpp5d	0.197957	0.983
chr1	89522001	89524001	2779	chr1	89223608	ENSMUST00000164992.2	Gigyf2	0.808074	0.638
chr1	89522001	89524001	2821	chr1	89516887	ENSMUST00000169754.1	Inpp5d	4.9576	0.949
chr1	89522001	89524001	2823	chr1	89516937	ENSMUST00000042275.8	Inpp5d	1.49667	0.933
chr1	89522001	89524001	2824	chr1	89516964	ENSMUST00000164592.1	Inpp5d	0.141329	0.956
chr1	89522001	89524001	2876	chr1	89991639	ENSMUST00000058237.7	Ugt1a7c	0.24683	0.869
chr1	89532801	89534801	2821	chr1	89516887	ENSMUST00000169754.1	Inpp5d	4.9576	0.7
chr1	89532801	89534801	2823	chr1	89516937	ENSMUST00000042275.8	Inpp5d	1.49667	0.74
chr1	89532801	89534801	2824	chr1	89516964	ENSMUST00000164592.1	Inpp5d	0.141329	0.645
chr1	89532801	89534801	2826	chr1	89516974	ENSMUST00000168783.1	Inpp5d	0.197957	0.72
chr1	89532801	89534801	2831	chr1	89605916	ENSMUST00000163548.1	Inpp5d	0.165936	0.807
chr1	89536001	89538001	2830	chr1	89572814	ENSMUST00000170300.1	Inpp5d	1.6193	0.933
chr1	89536001	89538001	2789	chr1	89300301	ENSMUST00000172736.1	Gigyf2	1.2927	0.881
chr1	89536001	89538001	2805	chr1	89406937	ENSMUST00000027477.8	Ngef	0.231425	0.645
chr1	89536001	89538001	2821	chr1	89516887	ENSMUST00000169754.1	Inpp5d	4.9576	0.87
chr1	89536001	89538001	2823	chr1	89516937	ENSMUST00000042275.8	Inpp5d	1.49667	0.887
chr1	89536001	89538001	2826	chr1	89516974	ENSMUST00000168783.1	Inpp5d	0.197957	0.718
chr1	89536001	89538001	2829	chr1	89572814	ENSMUST00000167032.1	Inpp5d	1.11517	0.72
chr1	89795801	89797801	2823	chr1	89516937	ENSMUST00000042275.8	Inpp5d	1.49667	0.854
chr1	89795801	89797801	2826	chr1	89516974	ENSMUST00000168783.1	Inpp5d	0.197957	0.674
chr1	89795801	89797801	2859	chr1	89749862	ENSMUST00000027517.7	Dgkd	11.4499	0.742
chr1	89795801	89797801	2876	chr1	89991639	ENSMUST00000058237.7	Ugt1a7c	0.24683	0.696
chr1	89856201	89858201	2755	chr1	89102386	ENSMUST00000027470.7	Chrng	0.652652	0.765
chr1	89856201	89858201	2757	chr1	89110489	ENSMUST00000113232.1	Eif4e2	13.8513	0.835
chr1	89856201	89858201	2829	chr1	89572814	ENSMUST00000167032.1	Inpp5d	1.11517	0.651
chr1	89856201	89858201	2861	chr1	89905126	ENSMUST00000040783.4	Usp40	4.61873	0.692
chr1	89856201	89858201	2909	chr1	90123606	ENSMUST00000113130.1	Heatr7b1	0.968335	0.807
chr1	127336801	127338801	3578	chr1	127332067	ENSMUST00000027579.9	Actr3	113.288	0.999
chr1	129136001	129138001	3608	chr1	129203339	ENSMUST00000171405.1	Mgat5	2.34085	0.954
chr1	132985201	132987201	3709	chr1	132612311	ENSMUST00000066863.6	Pfkfb2	0.30466	0.836
chr1	132985201	132987201	3711	chr1	132612398	ENSMUST00000050406.4	Pfkfb2	0.466509	0.631
chr1	132985201	132987201	3747	chr1	132994144	ENSMUST00000016672.3	Mapkapk2	60.9397	0.69
chr1	132985201	132987201	3769	chr1	133176183	ENSMUST00000062108.3	Ikbke	0.356888	0.668
chr1	133275001	133277001	3769	chr1	133176183	ENSMUST00000062108.3	Ikbke	0.356888	0.87
chr1	133275001	133277001	3754	chr1	133049758	ENSMUST00000068805.7	Eif2d	24.0814	0.69
chr1	133275001	133277001	3770	chr1	133173528	ENSMUST00000161764.1	Ikbke	0.406331	0.738
chr1	133275001	133277001	3776	chr1	133423938	ENSMUST00000097588.2	Srgap2	9.1685	0.733
chr1	133275001	133277001	3807	chr1	133763801	ENSMUST00000112386.1	Rab7l1	3.47774	0.67
chr1	133275001	133277001	3829	chr1	133964403	ENSMUST00000160656.1	Mfsd4	1.99768	0.779
chr1	135292801	135294801	3919	chr1	135289795	ENSMUST00000144386.1	Sox13	7.64828	0.993
chr1	135292801	135294801	3888	chr1	134921925	ENSMUST00000067429.3	Mdm4	0.157195	0.687
chr1	135292801	135294801	3890	chr1	134921943	ENSMUST00000067398.6	Mdm4	3.19809	0.684
chr1	135292801	135294801	3911	chr1	135247143	ENSMUST00000112288.2	Ren1	0.531571	0.785
chr1	135295601	135297601	3919	chr1	135289795	ENSMUST00000144386.1	Sox13	7.64828	0.941
chr1	135295601	135297601	3888	chr1	134921925	ENSMUST00000067429.3	Mdm4	0.157195	0.745
chr1	135295601	135297601	3890	chr1	134921943	ENSMUST00000067398.6	Mdm4	3.19809	0.694
chr1	135295601	135297601	3899	chr1	135028324	ENSMUST00000165011.1	Ppp1r15b	2.52789	0.787
chr1	135295601	135297601	3903	chr1	135142674	ENSMUST00000038295.8	Plekha6	0.201346	0.791
chr1	135295601	135297601	3911	chr1	135247143	ENSMUST00000112288.2	Ren1	0.531571	0.729
chr1	135295601	135297601	3914	chr1	135260149	ENSMUST00000135222.2	Etnk2	0.450917	0.907
chr1	135994601	135996601	3955	chr1	135803703	ENSMUST00000149380.1	Optc	0.177459	0.659
chr1	135994601	135996601	3963	chr1	135933831	ENSMUST00000048183.7	Fmod	4.06032	0.801
chr1	135994601	135996601	3966	chr1	135975697	ENSMUST00000020692.6	Btg2	13.8798	0.691
chr1	135994601	135996601	3992	chr1	136229505	ENSMUST00000027729.6	Ppfia4	0.825593	0.783
chr1	137555601	137557601	4202	chr1	138242681	ENSMUST00000094523.3	Camsap2	2.23223	0.85
chr1	137555601	137557601	4123	chr1	137584682	ENSMUST00000112103.1	Nav1	2.82376	0.722
chr1	137555601	137557601	4138	chr1	137701634	ENSMUST00000129217.1	Tnni1	1.57144	0.738
chr1	137555601	137557601	4140	chr1	137715175	ENSMUST00000038760.8	Lad1	1.96935	0.787
chr1	154134401	154136401	4496	chr1	154233812	ENSMUST00000015124.8	Tsen15	57.4244	0.67
chr1	154463001	154465001	4512	chr1	154472159	ENSMUST00000149536.1	Rgl1	0.320327	0.858
chr1	156637801	156639801	4593	chr1	156573049	ENSMUST00000004214.7	Cacna1e	0.222885	0.682
chr1	158968001	158970001	4689	chr1	158588589	ENSMUST00000154353.1	Tor3a	0.7747	0.695
chr1	158968001	158970001	4693	chr1	158649041	ENSMUST00000086153.6	Fam20b	6.72559	0.706
chr1	158968001	158970001	4704	chr1	158769073	ENSMUST00000111720.1	Angptl1	0.138005	0.779
chr1	158968001	158970001	4712	chr1	159342726	ENSMUST00000078308.6	Rasal2	2.6241	0.837
chr1	158968001	158970001	4717	chr1	159111572	ENSMUST00000128538.1	Rasal2	0.279431	0.823
chr1	159373201	159375201	4693	chr1	158649041	ENSMUST00000086153.6	Fam20b	6.72559	0.767
chr1	159373201	159375201	4713	chr1	159342065	ENSMUST00000132699.1	Rasal2	0.599391	0.713
chr1	159373201	159375201	4725	chr1	159388711	ENSMUST00000046743.4	BC026585	6.5175	0.659
chr1	159373201	159375201	4731	chr1	159456278	ENSMUST00000111700.1	Sec16b	0.280122	0.651
chr1	167558801	167560801	5091	chr1	167564672	ENSMUST00000068705.7	Mpzl1	51.0659	0.991
chr1	167558801	167560801	5092	chr1	167564672	ENSMUST00000111435.2	Mpzl1	84.5816	0.793
chr1	167558801	167560801	5114	chr1	167932809	ENSMUST00000160260.1	Pou2f1	0.6623	0.763
chr1	170218001	170220001	5201	chr1	170139728	ENSMUST00000170399.1	Pbx1	3.6688	0.794
chr1	170218001	170220001	5204	chr1	170361635	ENSMUST00000064438.3	Pbx1	8.73758	0.658
chr1	182285601	182287601	5894	chr1	182126151	ENSMUST00000027766.6	Adck3	0.854098	0.686
chr1	186594201	186596201	6071	chr1	186635076	ENSMUST00000048462.6	Mosc1	2.03579	0.646
chr1	186594201	186596201	6080	chr1	186670330	ENSMUST00000161821.1	Mosc2	0.382799	0.685
chr1	191579601	191581601	6181	chr1	191552147	ENSMUST00000097442.2	Ptpn14	4.51804	0.829
chr1	191689601	191691601	6181	chr1	191552147	ENSMUST00000097442.2	Ptpn14	4.51804	0.739
chr1	191689601	191691601	6183	chr1	191610512	ENSMUST00000027898.5	Ptpn14	1.79518	0.644
chr1	191689601	191691601	6191	chr1	191746242	ENSMUST00000027897.7	Smyd2	34.7012	0.777
chr1	193244201	193246201	6237	chr1	192886784	ENSMUST00000027945.5	Tatdn3	2.27262	0.808
chr1	196752201	196754201	6390	chr1	196471050	ENSMUST00000125381.1	Plxna2	0.279423	0.846
chr1	196752201	196754201	6397	chr1	196765015	ENSMUST00000016638.2	Cd34	200.44	0.845
chr2	3044801	3046801	51970	chr2	3035654	ENSMUST00000115099.2	Fam171a1	18.2949	0.841
chr2	3101801	3103801	51970	chr2	3035654	ENSMUST00000115099.2	Fam171a1	18.2949	0.85
chr2	3584801	3586801	51998	chr2	3341422	ENSMUST00000102988.3	Dclre1c	0.617746	0.832
chr2	3616001	3618001	51998	chr2	3341422	ENSMUST00000102988.3	Dclre1c	0.617746	0.695
chr2	3616001	3618001	52035	chr2	3630730	ENSMUST00000027965.4	Fam107b	40.0789	0.639
chr2	3634001	3636001	52035	chr2	3630730	ENSMUST00000027965.4	Fam107b	40.0789	0.988
chr2	3636201	3638201	52008	chr2	3392303	ENSMUST00000027956.2	Suv39h2	2.17142	0.649
chr2	3636201	3638201	52035	chr2	3630730	ENSMUST00000027965.4	Fam107b	40.0789	0.695
chr2	3643401	3645401	52035	chr2	3630730	ENSMUST00000027965.4	Fam107b	40.0789	0.699
chr2	3647001	3649001	52022	chr2	3430031	ENSMUST00000056700.7	Hspa14	0.832017	0.807
chr2	3647001	3649001	52035	chr2	3630730	ENSMUST00000027965.4	Fam107b	40.0789	0.644
chr2	3654401	3656401	52022	chr2	3430031	ENSMUST00000056700.7	Hspa14	0.832017	0.711
chr2	3654401	3656401	52035	chr2	3630730	ENSMUST00000027965.4	Fam107b	40.0789	0.661
chr2	3657001	3659001	52035	chr2	3630730	ENSMUST00000027965.4	Fam107b	40.0789	0.631
chr2	4173001	4175001	52047	chr2	4073918	ENSMUST00000091497.4	Frmd4a	5.09096	0.667
chr2	4217801	4219801	52109	chr2	4933390	ENSMUST00000102985.1	Mcm10	0.98446	0.889
chr2	4265601	4267601	52047	chr2	4073918	ENSMUST00000091497.4	Frmd4a	5.09096	0.823
chr2	4265601	4267601	52056	chr2	4480821	ENSMUST00000142452.1	Frmd4a	0.176673	0.801
chr2	4311601	4313601	52047	chr2	4073918	ENSMUST00000091497.4	Frmd4a	5.09096	0.905
chr2	4311601	4313601	52048	chr2	4221935	ENSMUST00000115037.1	Frmd4a	0.402555	0.941
chr2	4311601	4313601	52092	chr2	4803291	ENSMUST00000115019.1	Sephs1	21.3967	0.725
chr2	4329001	4331001	52047	chr2	4073918	ENSMUST00000091497.4	Frmd4a	5.09096	0.814
chr2	4329001	4331001	52051	chr2	4322021	ENSMUST00000115042.1	Frmd4a	4.68257	0.86
chr2	4329001	4331001	52092	chr2	4803291	ENSMUST00000115019.1	Sephs1	21.3967	0.853
chr2	4341401	4343401	52048	chr2	4221935	ENSMUST00000115037.1	Frmd4a	0.402555	0.788
chr2	4341401	4343401	52051	chr2	4322021	ENSMUST00000115042.1	Frmd4a	4.68257	0.712
chr2	4351801	4353801	52048	chr2	4221935	ENSMUST00000115037.1	Frmd4a	0.402555	0.88
chr2	4351801	4353801	52086	chr2	4638880	ENSMUST00000115022.1	Bend7	0.318262	0.643
chr2	4353001	4355001	52047	chr2	4073918	ENSMUST00000091497.4	Frmd4a	5.09096	0.785
chr2	4353001	4355001	52048	chr2	4221935	ENSMUST00000115037.1	Frmd4a	0.402555	0.651
chr2	4373201	4375201	52056	chr2	4480821	ENSMUST00000142452.1	Frmd4a	0.176673	0.837
chr2	4381201	4383201	52047	chr2	4073918	ENSMUST00000091497.4	Frmd4a	5.09096	0.734
chr2	4381201	4383201	52048	chr2	4221935	ENSMUST00000115037.1	Frmd4a	0.402555	0.808
chr2	4411801	4413801	52056	chr2	4480821	ENSMUST00000142452.1	Frmd4a	0.176673	0.935
chr2	4411801	4413801	52048	chr2	4221935	ENSMUST00000115037.1	Frmd4a	0.402555	0.635
chr2	4411801	4413801	52079	chr2	4573152	ENSMUST00000153881.1	Prpf18	0.212717	0.633
chr2	4411801	4413801	52080	chr2	4573159	ENSMUST00000152362.1	Prpf18	1.13656	0.673
chr2	4411801	4413801	52094	chr2	4805430	ENSMUST00000140045.1	Sephs1	1.7517	0.719
chr2	4462401	4464401	52056	chr2	4480821	ENSMUST00000142452.1	Frmd4a	0.176673	0.894
chr2	4462401	4464401	52047	chr2	4073918	ENSMUST00000091497.4	Frmd4a	5.09096	0.75
chr2	4462401	4464401	52055	chr2	4480800	ENSMUST00000153160.1	Frmd4a	0.748707	0.832
chr2	4469801	4471801	52055	chr2	4480800	ENSMUST00000153160.1	Frmd4a	0.748707	0.855
chr2	4469801	4471801	52056	chr2	4480821	ENSMUST00000142452.1	Frmd4a	0.176673	0.709
chr2	4475601	4477601	52055	chr2	4480800	ENSMUST00000153160.1	Frmd4a	0.748707	0.996
chr2	4475601	4477601	52051	chr2	4322021	ENSMUST00000115042.1	Frmd4a	4.68257	0.714
chr2	4475601	4477601	52056	chr2	4480821	ENSMUST00000142452.1	Frmd4a	0.176673	0.924
chr2	4475601	4477601	52080	chr2	4573159	ENSMUST00000152362.1	Prpf18	1.13656	0.689
chr2	4483001	4485001	52055	chr2	4480800	ENSMUST00000153160.1	Frmd4a	0.748707	0.949
chr2	4483001	4485001	52056	chr2	4480821	ENSMUST00000142452.1	Frmd4a	0.176673	0.804
chr2	4483001	4485001	52079	chr2	4573152	ENSMUST00000153881.1	Prpf18	0.212717	0.781
chr2	4485401	4487401	52055	chr2	4480800	ENSMUST00000153160.1	Frmd4a	0.748707	0.989
chr2	4485401	4487401	52056	chr2	4480821	ENSMUST00000142452.1	Frmd4a	0.176673	0.989
chr2	4485401	4487401	52077	chr2	4573132	ENSMUST00000035721.7	Prpf18	8.16855	0.684
chr2	4485401	4487401	52079	chr2	4573152	ENSMUST00000153881.1	Prpf18	0.212717	0.842
chr2	4485401	4487401	52080	chr2	4573159	ENSMUST00000152362.1	Prpf18	1.13656	0.833
chr2	4489401	4491401	52055	chr2	4480800	ENSMUST00000153160.1	Frmd4a	0.748707	0.642
chr2	4489401	4491401	52056	chr2	4480821	ENSMUST00000142452.1	Frmd4a	0.176673	0.934
chr2	4489401	4491401	52079	chr2	4573152	ENSMUST00000153881.1	Prpf18	0.212717	0.779
chr2	4489401	4491401	52080	chr2	4573159	ENSMUST00000152362.1	Prpf18	1.13656	0.666
chr2	4498601	4500601	52051	chr2	4322021	ENSMUST00000115042.1	Frmd4a	4.68257	0.655
chr2	4498601	4500601	52055	chr2	4480800	ENSMUST00000153160.1	Frmd4a	0.748707	0.739
chr2	4498601	4500601	52056	chr2	4480821	ENSMUST00000142452.1	Frmd4a	0.176673	0.656
chr2	4498601	4500601	52086	chr2	4638880	ENSMUST00000115022.1	Bend7	0.318262	0.646
chr2	5533601	5535601	52092	chr2	4803291	ENSMUST00000115019.1	Sephs1	21.3967	0.7
chr2	5533601	5535601	52167	chr2	5766065	ENSMUST00000026927.3	Nudt5	14.2179	0.691
chr2	5533601	5535601	52170	chr2	5769181	ENSMUST00000128604.1	Nudt5	0.79031	0.667
chr2	6080001	6082001	52152	chr2	5765897	ENSMUST00000150876.1	Cdc123	1.10292	0.64
chr2	6080001	6082001	52162	chr2	5798070	ENSMUST00000124985.1	Sec61a2	0.433488	0.653
chr2	6158401	6160401	52162	chr2	5798070	ENSMUST00000124985.1	Sec61a2	0.433488	0.664
chr2	6158401	6160401	52164	chr2	5799417	ENSMUST00000148745.1	Sec61a2	1.68673	0.783
chr2	6158401	6160401	52170	chr2	5769181	ENSMUST00000128604.1	Nudt5	0.79031	0.708
chr2	6158401	6160401	52175	chr2	5863838	ENSMUST00000095147.2	Dhtkd1	0.552791	0.715
chr2	6158401	6160401	52201	chr2	6243818	ENSMUST00000132391.1	Usp6nl	1.1563	0.726
chr2	6193401	6195401	52200	chr2	6243713	ENSMUST00000114937.1	Usp6nl	3.0944	0.778
chr2	6193401	6195401	52183	chr2	5944385	ENSMUST00000128200.1	Upf2	2.72627	0.63
chr2	6193401	6195401	52202	chr2	6273779	ENSMUST00000042503.8	Usp6nl	5.66138	0.665
chr2	6200401	6202401	52143	chr2	5766210	ENSMUST00000043864.3	Cdc123	34.7238	0.702
chr2	6200401	6202401	52184	chr2	5971473	ENSMUST00000144901.1	Upf2	0.230101	0.68
chr2	6200401	6202401	52202	chr2	6273779	ENSMUST00000042503.8	Usp6nl	5.66138	0.773
chr2	6215001	6217001	52149	chr2	5765987	ENSMUST00000100445.3	Cdc123	38.1146	0.668
chr2	6215001	6217001	52184	chr2	5971473	ENSMUST00000144901.1	Upf2	0.230101	0.697
chr2	6215001	6217001	52200	chr2	6243713	ENSMUST00000114937.1	Usp6nl	3.0944	0.805
chr2	6389601	6391601	52192	chr2	6134079	ENSMUST00000042658.2	Echdc3	0.781892	0.711
chr2	6389601	6391601	52201	chr2	6243818	ENSMUST00000132391.1	Usp6nl	1.1563	0.706
chr2	9877001	9879001	52276	chr2	9840461	ENSMUST00000114906.1	Taf3	2.13285	0.976
chr2	9877001	9879001	52254	chr2	9800227	ENSMUST00000102976.3	Gata3	3.94584	0.649
chr2	9877001	9879001	52274	chr2	9875284	ENSMUST00000114909.1	Taf3	0.15468	0.873
chr2	9877001	9879001	52275	chr2	9863378	ENSMUST00000129720.1	Taf3	0.640367	0.9
chr2	11125201	11127201	52473	chr2	11512485	ENSMUST00000131036.1	Rbm17	0.251408	0.789
chr2	11125201	11127201	52440	chr2	11093740	ENSMUST00000114853.1	Prkcq	0.250597	0.776
chr2	11125201	11127201	52443	chr2	11094009	ENSMUST00000028118.3	Prkcq	0.676076	0.681
chr2	11125201	11127201	52444	chr2	11172172	ENSMUST00000170702.1	Prkcq	0.308584	0.727
chr2	11125201	11127201	52464	chr2	11423424	ENSMUST00000155167.1	Pfkfb3	0.292402	0.705
chr2	11252801	11254801	52443	chr2	11094009	ENSMUST00000028118.3	Prkcq	0.676076	0.798
chr2	11252801	11254801	52471	chr2	11508795	ENSMUST00000150369.1	Rbm17	0.419103	0.812
chr2	11351201	11353201	52460	chr2	11423728	ENSMUST00000114844.1	Pfkfb3	0.975643	0.796
chr2	11351201	11353201	52504	chr2	11699209	ENSMUST00000071564.7	Fbxo18	20.958	0.655
chr2	11351201	11353201	52529	chr2	12054179	ENSMUST00000148055.1	Itga8	0.312528	0.792
chr2	11353201	11355201	52453	chr2	11423652	ENSMUST00000114846.2	Pfkfb3	10.3511	0.722
chr2	11353201	11355201	52460	chr2	11423728	ENSMUST00000114844.1	Pfkfb3	0.975643	0.744
chr2	11353201	11355201	52461	chr2	11423728	ENSMUST00000100411.2	Pfkfb3	0.55913	0.677
chr2	11353201	11355201	52464	chr2	11423424	ENSMUST00000155167.1	Pfkfb3	0.292402	0.708
chr2	11943601	11945601	52508	chr2	11673393	ENSMUST00000136633.1	Fbxo18	1.97635	0.821
chr2	11943601	11945601	52501	chr2	11665278	ENSMUST00000139292.1	Fbxo18	0.637105	0.759
chr2	11954201	11956201	52508	chr2	11673393	ENSMUST00000136633.1	Fbxo18	1.97635	0.871
chr2	11954201	11956201	52510	chr2	11699175	ENSMUST00000126543.1	Fbxo18	3.10086	0.639
chr2	11954201	11956201	52529	chr2	12054179	ENSMUST00000148055.1	Itga8	0.312528	0.784
chr2	13250201	13252201	52566	chr2	13193058	ENSMUST00000028059.2	Rsu1	48.768	0.656
chr2	13292201	13294201	52582	chr2	13466259	ENSMUST00000028055.4	Trdmt1	2.99076	0.854
chr2	13292201	13294201	52566	chr2	13193058	ENSMUST00000028059.2	Rsu1	48.768	0.8
chr2	13292201	13294201	52571	chr2	13192924	ENSMUST00000137670.1	Rsu1	19.0691	0.826
chr2	13292201	13294201	52605	chr2	13995817	ENSMUST00000028050.7	Stam	0.670347	0.771
chr2	13306201	13308201	52566	chr2	13193058	ENSMUST00000028059.2	Rsu1	48.768	0.911
chr2	13306201	13308201	52571	chr2	13192924	ENSMUST00000137670.1	Rsu1	19.0691	0.828
chr2	13306201	13308201	52582	chr2	13466259	ENSMUST00000028055.4	Trdmt1	2.99076	0.798
chr2	13312801	13314801	52555	chr2	12845668	ENSMUST00000154269.1	Pter	2.94887	0.834
chr2	13319801	13321801	52582	chr2	13466259	ENSMUST00000028055.4	Trdmt1	2.99076	0.806
chr2	13319801	13321801	52587	chr2	13495579	ENSMUST00000169645.1	Vim	447.589	0.647
chr2	13327801	13329801	52566	chr2	13193058	ENSMUST00000028059.2	Rsu1	48.768	0.775
chr2	13327801	13329801	52588	chr2	13495579	ENSMUST00000028062.2	Vim	280.329	0.698
chr2	13330801	13332801	52559	chr2	12845689	ENSMUST00000150283.1	Pter	0.655004	0.783
chr2	13330801	13332801	52583	chr2	13466290	ENSMUST00000144957.1	Trdmt1	1.98782	0.676
chr2	17662401	17664401	52682	chr2	17652670	ENSMUST00000028080.5	Nebl	0.141972	0.981
chr2	17662401	17664401	52753	chr2	18594063	ENSMUST00000154519.1	Commd3	0.227103	0.65
chr2	17779401	17781401	52733	chr2	17986263	ENSMUST00000114671.1	Mllt10	1.4987	0.64
chr2	17779401	17781401	52739	chr2	18014432	ENSMUST00000114670.2	Mllt10	5.13939	0.74
chr2	17962001	17964001	52731	chr2	17976898	ENSMUST00000028076.7	Mllt10	1.65661	0.833
chr2	17962001	17964001	52734	chr2	17986311	ENSMUST00000154041.1	Mllt10	0.79383	0.919
chr2	17962001	17964001	52736	chr2	17986432	ENSMUST00000133649.1	Mllt10	1.99511	0.776
chr2	17962001	17964001	52737	chr2	17986461	ENSMUST00000153279.1	Mllt10	0.51074	0.701
chr2	17962001	17964001	52738	chr2	17986468	ENSMUST00000155352.1	Mllt10	1.68426	0.82
chr2	17967001	17969001	52723	chr2	18314048	ENSMUST00000168723.1	Dnajc1	3.27821	0.691
chr2	17967001	17969001	52733	chr2	17986263	ENSMUST00000114671.1	Mllt10	1.4987	0.852
chr2	17967001	17969001	52736	chr2	17986432	ENSMUST00000133649.1	Mllt10	1.99511	0.671
chr2	17967001	17969001	52737	chr2	17986461	ENSMUST00000153279.1	Mllt10	0.51074	0.658
chr2	17967001	17969001	52738	chr2	17986468	ENSMUST00000155352.1	Mllt10	1.68426	0.674
chr2	18837401	18839401	52737	chr2	17986461	ENSMUST00000153279.1	Mllt10	0.51074	0.773
chr2	18837401	18839401	52748	chr2	18594011	ENSMUST00000171845.1	Commd3	3.86947	0.843
chr2	18837401	18839401	52752	chr2	18594062	ENSMUST00000133828.1	Commd3	0.91264	0.78
chr2	18837401	18839401	52753	chr2	18594063	ENSMUST00000154519.1	Commd3	0.227103	0.841
chr2	18837401	18839401	52758	chr2	18595974	ENSMUST00000130537.1	Commd3	1.74797	0.632
chr2	18837401	18839401	52760	chr2	18596276	ENSMUST00000151230.1	Commd3	0.39412	0.81
chr2	18837401	18839401	52765	chr2	18601999	ENSMUST00000051929.6	Bmi1	2.66378	0.69
chr2	18873001	18875001	52752	chr2	18594062	ENSMUST00000133828.1	Commd3	0.91264	0.843
chr2	18873001	18875001	52758	chr2	18595974	ENSMUST00000130537.1	Commd3	1.74797	0.719
chr2	18873001	18875001	52781	chr2	18787747	ENSMUST00000148583.1	Pip4k2a	0.235404	0.838
chr2	18876201	18878201	52758	chr2	18595974	ENSMUST00000130537.1	Commd3	1.74797	0.797
chr2	18876201	18878201	52781	chr2	18787747	ENSMUST00000148583.1	Pip4k2a	0.235404	0.724
chr2	20365001	20367001	52829	chr2	20441233	ENSMUST00000114619.2	Etl4	1.40711	0.685
chr2	20882801	20884801	52840	chr2	20658941	ENSMUST00000114606.1	Etl4	0.119066	0.698
chr2	20882801	20884801	52860	chr2	20890508	ENSMUST00000114594.1	Arhgap21	0.577871	0.832
chr2	20882801	20884801	52861	chr2	20889347	ENSMUST00000173194.1	Arhgap21	3.89696	0.975
chr2	20882801	20884801	52892	chr2	21127351	ENSMUST00000054591.3	Thnsl1	1.03992	0.776
chr2	20882801	20884801	52895	chr2	21127400	ENSMUST00000138914.1	Thnsl1	0.130602	0.715
chr2	24760801	24762801	53075	chr2	24775129	ENSMUST00000102938.3	Ehmt1	6.8552	0.958
chr2	24760801	24762801	53076	chr2	24775110	ENSMUST00000114432.2	Ehmt1	2.59078	0.731
chr2	24760801	24762801	53080	chr2	24775111	ENSMUST00000091348.4	Ehmt1	4.65412	0.839
chr2	24760801	24762801	53081	chr2	24775118	ENSMUST00000114418.2	Ehmt1	0.285674	0.776
chr2	24760801	24762801	53086	chr2	24775127	ENSMUST00000139000.1	Ehmt1	0.139512	0.887
chr2	24760801	24762801	53088	chr2	24775121	ENSMUST00000152161.1	Ehmt1	1.20513	0.855
chr2	24760801	24762801	53089	chr2	24775118	ENSMUST00000150379.1	Ehmt1	1.11471	0.651
chr2	24760801	24762801	53091	chr2	24790683	ENSMUST00000102935.3	Arrdc1	0.130285	0.652
chr2	24760801	24762801	53093	chr2	24790772	ENSMUST00000028349.7	Arrdc1	7.03794	0.849
chr2	24760801	24762801	53114	chr2	24817986	ENSMUST00000146382.1	Wdr85	0.426499	0.781
chr2	24760801	24762801	53119	chr2	24831553	ENSMUST00000045295.7	Pnpla7	0.416026	0.73
chr2	24760801	24762801	53122	chr2	24831609	ENSMUST00000152777.1	Pnpla7	0.352495	0.885
chr2	24760801	24762801	53125	chr2	24835602	ENSMUST00000171449.1	Pnpla7	0.10468	0.7
chr2	24760801	24762801	53144	chr2	24909904	ENSMUST00000006646.8	Nelf	12.237	0.708
chr2	24760801	24762801	53155	chr2	24911400	ENSMUST00000135328.1	Nelf	3.53964	0.692
chr2	24760801	24762801	53219	chr2	25097775	ENSMUST00000154498.1	Rnf208	0.892547	0.633
chr2	24760801	24762801	53246	chr2	25127936	ENSMUST00000028342.6	Ssna1	99.5226	0.867
chr2	24760801	24762801	53249	chr2	25127924	ENSMUST00000127176.1	Ssna1	4.86769	0.723
chr2	24760801	24762801	53254	chr2	25134513	ENSMUST00000125885.1	Anapc2	0.445982	0.638
chr2	24760801	24762801	53293	chr2	25211817	ENSMUST00000144218.1	Dpp7	0.143802	0.642
chr2	24760801	24762801	53448	chr2	25477427	ENSMUST00000155893.1	Tmem141	0.622425	0.858
chr2	24965801	24967801	53077	chr2	24775110	ENSMUST00000046227.5	Ehmt1	0.601968	0.705
chr2	24965801	24967801	53112	chr2	24817961	ENSMUST00000143253.1	Wdr85	2.18211	0.658
chr2	24965801	24967801	53113	chr2	24817972	ENSMUST00000153375.1	Wdr85	5.12671	0.819
chr2	24965801	24967801	53143	chr2	24909893	ENSMUST00000152122.1	Nelf	0.247186	0.647
chr2	24965801	24967801	53146	chr2	24909926	ENSMUST00000116574.2	Nelf	0.329122	0.723
chr2	24965801	24967801	53159	chr2	24916349	ENSMUST00000124309.1	Nelf	4.2931	0.671
chr2	24965801	24967801	53252	chr2	25128115	ENSMUST00000129265.1	Anapc2	2.97798	0.717
chr2	24965801	24967801	53293	chr2	25211817	ENSMUST00000144218.1	Dpp7	0.143802	0.717
chr2	24965801	24967801	53324	chr2	25258691	ENSMUST00000055921.7	Npdc1	1.56679	0.858
chr2	24965801	24967801	53354	chr2	25316614	ENSMUST00000114261.2	BC029214	0.877707	0.708
chr2	24965801	24967801	53381	chr2	25356133	ENSMUST00000040042.4	C8g	0.624963	0.796
chr2	24965801	24967801	53413	chr2	25426836	ENSMUST00000095117.3	Mamdc4	0.401931	0.634
chr2	25024601	25026601	53086	chr2	24775127	ENSMUST00000139000.1	Ehmt1	0.139512	0.683
chr2	25024601	25026601	53190	chr2	25066246	ENSMUST00000140934.1	Cobra1	0.35631	0.736
chr2	25024601	25026601	53204	chr2	25080222	ENSMUST00000043584.4	Tubb2c	294.089	0.633
chr2	25024601	25026601	53221	chr2	25098449	ENSMUST00000114355.1	Rnf208	1.14188	0.803
chr2	25024601	25026601	53231	chr2	25110866	ENSMUST00000141808.1	Ndor1	0.388674	0.914
chr2	25024601	25026601	53233	chr2	25110936	ENSMUST00000147866.1	Ndor1	1.78828	0.879
chr2	25024601	25026601	53234	chr2	25110888	ENSMUST00000132591.1	Ndor1	0.186752	0.83
chr2	25024601	25026601	53252	chr2	25128115	ENSMUST00000129265.1	Anapc2	2.97798	0.803
chr2	25024601	25026601	53331	chr2	25262802	ENSMUST00000131185.1	Npdc1	2.59436	0.732
chr2	25024601	25026601	53377	chr2	25324677	ENSMUST00000137417.1	Ptgds	0.31042	0.734
chr2	25987401	25989401	53511	chr2	25838802	ENSMUST00000061377.7	Camsap1	0.134407	0.637
chr2	25987401	25989401	53534	chr2	25978338	ENSMUST00000028300.5	Nacc2	0.755818	0.948
chr2	25987401	25989401	53539	chr2	25978740	ENSMUST00000133212.1	Nacc2	0.305544	0.935
chr2	25987401	25989401	53540	chr2	25978303	ENSMUST00000140993.1	Nacc2	0.61792	0.902
chr2	25987401	25989401	53584	chr2	26207630	ENSMUST00000028295.8	Dnlz	15.5276	0.679
chr2	25987401	25989401	53589	chr2	26236169	ENSMUST00000114115.2	Snapc4	5.28409	0.726
chr2	25987401	25989401	53622	chr2	26244815	ENSMUST00000140115.1	Sdccag3	3.06502	0.741
chr2	25987401	25989401	53623	chr2	26244214	ENSMUST00000139738.1	Sdccag3	1.30887	0.677
chr2	25987401	25989401	53632	chr2	26246447	ENSMUST00000139535.1	Pmpca	0.34017	0.709
chr2	25987401	25989401	53646	chr2	26268572	ENSMUST00000149010.1	Sec16a	0.142866	0.833
chr2	25987401	25989401	53661	chr2	26372156	ENSMUST00000170199.1	Notch1	2.45232	0.714
chr2	25987401	25989401	53683	chr2	26442209	ENSMUST00000173920.1	Egfl7	1.71148	0.668
chr2	25987401	25989401	53692	chr2	26447543	ENSMUST00000174465.1	Egfl7	10.6462	0.665
chr2	26152601	26154601	53513	chr2	25791081	ENSMUST00000134970.1	Camsap1	3.76561	0.891
chr2	26152601	26154601	53524	chr2	25877267	ENSMUST00000036509.7	Ubac1	30.9025	0.809
chr2	26152601	26154601	53540	chr2	25978303	ENSMUST00000140993.1	Nacc2	0.61792	0.76
chr2	26152601	26154601	53551	chr2	26062095	ENSMUST00000028302.6	Lhx3	0.645852	0.633
chr2	26152601	26154601	53554	chr2	26058386	ENSMUST00000127035.1	Lhx3	0.245837	0.805
chr2	26152601	26154601	53567	chr2	26171035	ENSMUST00000066936.2	Gpsm1	15.4429	0.935
chr2	26152601	26154601	53569	chr2	26171060	ENSMUST00000114135.1	Gpsm1	1.3286	0.924
chr2	26152601	26154601	53570	chr2	26171112	ENSMUST00000078616.5	Gpsm1	9.15203	0.864
chr2	26152601	26154601	53571	chr2	26175293	ENSMUST00000066889.6	Gpsm1	0.213586	0.676
chr2	26152601	26154601	53581	chr2	26199758	ENSMUST00000142057.1	Gpsm1	3.72466	0.835
chr2	26152601	26154601	53622	chr2	26244815	ENSMUST00000140115.1	Sdccag3	3.06502	0.725
chr2	26152601	26154601	53623	chr2	26244214	ENSMUST00000139738.1	Sdccag3	1.30887	0.797
chr2	26152601	26154601	53625	chr2	26244685	ENSMUST00000140074.1	Sdccag3	0.269248	0.706
chr2	26152601	26154601	53641	chr2	26285032	ENSMUST00000156442.1	Sec16a	4.63676	0.878
chr2	26152601	26154601	53648	chr2	26275276	ENSMUST00000148306.1	Sec16a	0.126359	0.679
chr2	26152601	26154601	53649	chr2	26295275	ENSMUST00000153996.1	Sec16a	2.76051	0.643
chr2	26152601	26154601	53779	chr2	26819799	ENSMUST00000136710.1	Rexo4	1.05872	0.704
chr2	26196601	26198601	53377	chr2	25324677	ENSMUST00000137417.1	Ptgds	0.31042	0.764
chr2	26196601	26198601	53512	chr2	25822287	ENSMUST00000143977.1	Camsap1	4.02281	0.742
chr2	26196601	26198601	53533	chr2	25947697	ENSMUST00000114159.2	Nacc2	0.272366	0.636
chr2	26196601	26198601	53534	chr2	25978338	ENSMUST00000028300.5	Nacc2	0.755818	0.694
chr2	26196601	26198601	53567	chr2	26171035	ENSMUST00000066936.2	Gpsm1	15.4429	0.906
chr2	26196601	26198601	53568	chr2	26171060	ENSMUST00000066914.5	Gpsm1	0.374424	0.703
chr2	26196601	26198601	53576	chr2	26185911	ENSMUST00000114134.2	Gpsm1	1.48545	0.889
chr2	26196601	26198601	53589	chr2	26236169	ENSMUST00000114115.2	Snapc4	5.28409	0.936
chr2	26196601	26198601	53596	chr2	26229131	ENSMUST00000149316.1	Snapc4	0.330969	0.833
chr2	26196601	26198601	53600	chr2	26236155	ENSMUST00000150121.1	Snapc4	0.273976	0.855
chr2	26196601	26198601	53613	chr2	26244811	ENSMUST00000114100.3	Sdccag3	0.268265	0.652
chr2	26196601	26198601	53618	chr2	26240733	ENSMUST00000134737.1	Sdccag3	8.03343	0.861
chr2	26196601	26198601	53622	chr2	26244815	ENSMUST00000140115.1	Sdccag3	3.06502	0.736
chr2	26196601	26198601	53625	chr2	26244685	ENSMUST00000140074.1	Sdccag3	0.269248	0.854
chr2	26196601	26198601	53628	chr2	26244868	ENSMUST00000114093.1	Pmpca	12.6172	0.659
chr2	26196601	26198601	53639	chr2	26255996	ENSMUST00000150907.1	Inpp5e	1.17257	0.654
chr2	26196601	26198601	53642	chr2	26300734	ENSMUST00000114082.2	Sec16a	5.02154	0.649
chr2	26196601	26198601	53648	chr2	26275276	ENSMUST00000148306.1	Sec16a	0.126359	0.924
chr2	26196601	26198601	53677	chr2	26439384	ENSMUST00000100290.5	Egfl7	52.9144	0.837
chr2	26196601	26198601	53678	chr2	26439400	ENSMUST00000102907.5	Egfl7	263.381	0.64
chr2	26196601	26198601	53683	chr2	26442209	ENSMUST00000173920.1	Egfl7	1.71148	0.881
chr2	26196601	26198601	53812	chr2	26934899	ENSMUST00000091233.6	Adamtsl2	17.466	0.73
chr2	26330401	26332401	53444	chr2	25477483	ENSMUST00000150165.1	Tmem141	1.9253	0.663
chr2	26330401	26332401	53558	chr2	26093045	ENSMUST00000036187.8	Qsox2	1.50091	0.673
chr2	26330401	26332401	53567	chr2	26171035	ENSMUST00000066936.2	Gpsm1	15.4429	0.682
chr2	26330401	26332401	53614	chr2	26244817	ENSMUST00000077983.6	Sdccag3	16.6923	0.86
chr2	26330401	26332401	53619	chr2	26241129	ENSMUST00000136972.1	Sdccag3	1.49483	0.761
chr2	26330401	26332401	53622	chr2	26244815	ENSMUST00000140115.1	Sdccag3	3.06502	0.632
chr2	26330401	26332401	53623	chr2	26244214	ENSMUST00000139738.1	Sdccag3	1.30887	0.873
chr2	26330401	26332401	53628	chr2	26244868	ENSMUST00000114093.1	Pmpca	12.6172	0.822
chr2	26330401	26332401	53649	chr2	26295275	ENSMUST00000153996.1	Sec16a	2.76051	0.661
chr2	26330401	26332401	53657	chr2	26359342	ENSMUST00000028288.4	Notch1	16.8143	0.856
chr2	26330401	26332401	53659	chr2	26359342	ENSMUST00000102908.3	Notch1	0.523025	0.762
chr2	26330401	26332401	53661	chr2	26372156	ENSMUST00000170199.1	Notch1	2.45232	0.652
chr2	26330401	26332401	53669	chr2	26326018	ENSMUST00000129506.1	Notch1	0.163406	0.887
chr2	26330401	26332401	53753	chr2	26771840	ENSMUST00000129822.1	Surf1	0.687607	0.669
chr2	26343401	26345401	53551	chr2	26062095	ENSMUST00000028302.6	Lhx3	0.645852	0.733
chr2	26343401	26345401	53569	chr2	26171060	ENSMUST00000114135.1	Gpsm1	1.3286	0.713
chr2	26343401	26345401	53570	chr2	26171112	ENSMUST00000078616.5	Gpsm1	9.15203	0.725
chr2	26343401	26345401	53613	chr2	26244811	ENSMUST00000114100.3	Sdccag3	0.268265	0.708
chr2	26343401	26345401	53618	chr2	26240733	ENSMUST00000134737.1	Sdccag3	8.03343	0.666
chr2	26343401	26345401	53621	chr2	26244826	ENSMUST00000133737.1	Sdccag3	1.32214	0.744
chr2	26343401	26345401	53623	chr2	26244214	ENSMUST00000139738.1	Sdccag3	1.30887	0.902
chr2	26343401	26345401	53624	chr2	26244787	ENSMUST00000137814.1	Sdccag3	2.38768	0.744
chr2	26343401	26345401	53628	chr2	26244868	ENSMUST00000114093.1	Pmpca	12.6172	0.763
chr2	26343401	26345401	53635	chr2	26254991	ENSMUST00000131109.1	Inpp5e	6.84285	0.818
chr2	26343401	26345401	53639	chr2	26255996	ENSMUST00000150907.1	Inpp5e	1.17257	0.665
chr2	26343401	26345401	53641	chr2	26285032	ENSMUST00000156442.1	Sec16a	4.63676	0.79
chr2	26343401	26345401	53642	chr2	26300734	ENSMUST00000114082.2	Sec16a	5.02154	0.776
chr2	26343401	26345401	53657	chr2	26359342	ENSMUST00000028288.4	Notch1	16.8143	0.704
chr2	26343401	26345401	53659	chr2	26359342	ENSMUST00000102908.3	Notch1	0.523025	0.64
chr2	26343401	26345401	53669	chr2	26326018	ENSMUST00000129506.1	Notch1	0.163406	0.656
chr2	26343401	26345401	53670	chr2	26372183	ENSMUST00000132820.1	Notch1	0.168994	0.664
chr2	26343401	26345401	53681	chr2	26442181	ENSMUST00000149460.1	Egfl7	22.1163	0.887
chr2	26349801	26351801	53661	chr2	26372156	ENSMUST00000170199.1	Notch1	2.45232	0.92
chr2	26349801	26351801	53567	chr2	26171035	ENSMUST00000066936.2	Gpsm1	15.4429	0.691
chr2	26349801	26351801	53569	chr2	26171060	ENSMUST00000114135.1	Gpsm1	1.3286	0.685
chr2	26349801	26351801	53571	chr2	26175293	ENSMUST00000066889.6	Gpsm1	0.213586	0.632
chr2	26349801	26351801	53589	chr2	26236169	ENSMUST00000114115.2	Snapc4	5.28409	0.861
chr2	26349801	26351801	53637	chr2	26264647	ENSMUST00000114090.1	Inpp5e	0.297432	0.85
chr2	26349801	26351801	53646	chr2	26268572	ENSMUST00000149010.1	Sec16a	0.142866	0.771
chr2	26349801	26351801	53657	chr2	26359342	ENSMUST00000028288.4	Notch1	16.8143	0.9
chr2	26349801	26351801	53669	chr2	26326018	ENSMUST00000129506.1	Notch1	0.163406	0.792
chr2	26349801	26351801	53688	chr2	26446549	ENSMUST00000174656.1	Egfl7	0.423322	0.66
chr2	26349801	26351801	53692	chr2	26447543	ENSMUST00000174465.1	Egfl7	10.6462	0.651
chr2	26349801	26351801	53776	chr2	26819906	ENSMUST00000114020.3	Rexo4	28.9641	0.671
chr2	26349801	26351801	53825	chr2	27088217	ENSMUST00000091224.4	Sardh	0.213138	0.655
chr2	26351401	26353401	53661	chr2	26372156	ENSMUST00000170199.1	Notch1	2.45232	0.934
chr2	26351401	26353401	53559	chr2	26092908	ENSMUST00000116561.1	Qsox2	7.77548	0.659
chr2	26351401	26353401	53567	chr2	26171035	ENSMUST00000066936.2	Gpsm1	15.4429	0.734
chr2	26351401	26353401	53569	chr2	26171060	ENSMUST00000114135.1	Gpsm1	1.3286	0.798
chr2	26351401	26353401	53576	chr2	26185911	ENSMUST00000114134.2	Gpsm1	1.48545	0.63
chr2	26351401	26353401	53637	chr2	26264647	ENSMUST00000114090.1	Inpp5e	0.297432	0.807
chr2	26351401	26353401	53641	chr2	26285032	ENSMUST00000156442.1	Sec16a	4.63676	0.65
chr2	26351401	26353401	53649	chr2	26295275	ENSMUST00000153996.1	Sec16a	2.76051	0.714
chr2	26351401	26353401	53657	chr2	26359342	ENSMUST00000028288.4	Notch1	16.8143	0.907
chr2	26351401	26353401	53659	chr2	26359342	ENSMUST00000102908.3	Notch1	0.523025	0.643
chr2	26351401	26353401	53669	chr2	26326018	ENSMUST00000129506.1	Notch1	0.163406	0.877
chr2	26351401	26353401	53670	chr2	26372183	ENSMUST00000132820.1	Notch1	0.168994	0.795
chr2	26351401	26353401	53680	chr2	26442150	ENSMUST00000174211.1	Egfl7	11.6478	0.734
chr2	26351401	26353401	53682	chr2	26442192	ENSMUST00000145575.2	Egfl7	33.8347	0.741
chr2	26351401	26353401	53683	chr2	26442209	ENSMUST00000173920.1	Egfl7	1.71148	0.852
chr2	26351401	26353401	53688	chr2	26446549	ENSMUST00000174656.1	Egfl7	0.423322	0.813
chr2	26351401	26353401	53690	chr2	26446955	ENSMUST00000149789.1	Egfl7	1.01818	0.825
chr2	26351401	26353401	53826	chr2	27102786	ENSMUST00000102886.3	Sardh	1.51304	0.732
chr2	26361801	26363801	53569	chr2	26171060	ENSMUST00000114135.1	Gpsm1	1.3286	0.725
chr2	26361801	26363801	53591	chr2	26220544	ENSMUST00000135171.1	Snapc4	4.97124	0.748
chr2	26361801	26363801	53617	chr2	26243101	ENSMUST00000132574.1	Sdccag3	4.81489	0.64
chr2	26361801	26363801	53618	chr2	26240733	ENSMUST00000134737.1	Sdccag3	8.03343	0.661
chr2	26361801	26363801	53621	chr2	26244826	ENSMUST00000133737.1	Sdccag3	1.32214	0.635
chr2	26361801	26363801	53624	chr2	26244787	ENSMUST00000137814.1	Sdccag3	2.38768	0.635
chr2	26361801	26363801	53631	chr2	26244876	ENSMUST00000134871.1	Pmpca	19.8047	0.694
chr2	26361801	26363801	53641	chr2	26285032	ENSMUST00000156442.1	Sec16a	4.63676	0.713
chr2	26361801	26363801	53647	chr2	26271750	ENSMUST00000154486.1	Sec16a	0.537893	0.644
chr2	26361801	26363801	53649	chr2	26295275	ENSMUST00000153996.1	Sec16a	2.76051	0.686
chr2	26361801	26363801	53657	chr2	26359342	ENSMUST00000028288.4	Notch1	16.8143	0.891
chr2	26361801	26363801	53659	chr2	26359342	ENSMUST00000102908.3	Notch1	0.523025	0.997
chr2	26361801	26363801	53661	chr2	26372156	ENSMUST00000170199.1	Notch1	2.45232	0.951
chr2	26361801	26363801	53669	chr2	26326018	ENSMUST00000129506.1	Notch1	0.163406	0.852
chr2	26361801	26363801	53676	chr2	26436576	ENSMUST00000166920.2	Egfl7	4.27582	0.682
chr2	26361801	26363801	53677	chr2	26439384	ENSMUST00000100290.5	Egfl7	52.9144	0.778
chr2	26361801	26363801	53690	chr2	26446955	ENSMUST00000149789.1	Egfl7	1.01818	0.636
chr2	26361801	26363801	53692	chr2	26447543	ENSMUST00000174465.1	Egfl7	10.6462	0.698
chr2	26361801	26363801	53704	chr2	26459937	ENSMUST00000140386.1	Agpat2	0.47766	0.738
chr2	26361801	26363801	53779	chr2	26819799	ENSMUST00000136710.1	Rexo4	1.05872	0.723
chr2	26361801	26363801	53833	chr2	27102368	ENSMUST00000149733.1	Sardh	0.705335	0.654
chr2	26361801	26363801	53840	chr2	27282553	ENSMUST00000056176.7	Vav2	7.32754	0.736
chr2	26380601	26382601	53661	chr2	26372156	ENSMUST00000170199.1	Notch1	2.45232	0.953
chr2	26380601	26382601	53578	chr2	26194951	ENSMUST00000123981.1	Gpsm1	0.148141	0.876
chr2	26380601	26382601	53594	chr2	26223290	ENSMUST00000136054.1	Snapc4	0.704176	0.738
chr2	26380601	26382601	53617	chr2	26243101	ENSMUST00000132574.1	Sdccag3	4.81489	0.793
chr2	26380601	26382601	53618	chr2	26240733	ENSMUST00000134737.1	Sdccag3	8.03343	0.836
chr2	26380601	26382601	53648	chr2	26275276	ENSMUST00000148306.1	Sec16a	0.126359	0.708
chr2	26380601	26382601	53657	chr2	26359342	ENSMUST00000028288.4	Notch1	16.8143	0.765
chr2	26380601	26382601	53670	chr2	26372183	ENSMUST00000132820.1	Notch1	0.168994	0.828
chr2	26380601	26382601	53676	chr2	26436576	ENSMUST00000166920.2	Egfl7	4.27582	0.72
chr2	26380601	26382601	53692	chr2	26447543	ENSMUST00000174465.1	Egfl7	10.6462	0.677
chr2	26380601	26382601	53702	chr2	26459852	ENSMUST00000028286.5	Agpat2	6.57075	0.655
chr2	26380601	26382601	53704	chr2	26459937	ENSMUST00000140386.1	Agpat2	0.47766	0.642
chr2	26380601	26382601	53733	chr2	26766098	ENSMUST00000139815.1	Med22	0.37131	0.673
chr2	26380601	26382601	53736	chr2	26766337	ENSMUST00000136269.1	Rpl7a	33.1331	0.729
chr2	26380601	26382601	53751	chr2	26772050	ENSMUST00000167661.1	Surf1	3.32205	0.692
chr2	26380601	26382601	53767	chr2	26772189	ENSMUST00000125408.1	Surf2	0.96664	0.696
chr2	26380601	26382601	53842	chr2	27134399	ENSMUST00000148067.1	Vav2	0.273331	0.766
chr2	26406201	26408201	53569	chr2	26171060	ENSMUST00000114135.1	Gpsm1	1.3286	0.783
chr2	26406201	26408201	53576	chr2	26185911	ENSMUST00000114134.2	Gpsm1	1.48545	0.784
chr2	26406201	26408201	53613	chr2	26244811	ENSMUST00000114100.3	Sdccag3	0.268265	0.825
chr2	26406201	26408201	53614	chr2	26244817	ENSMUST00000077983.6	Sdccag3	16.6923	0.712
chr2	26406201	26408201	53619	chr2	26241129	ENSMUST00000136972.1	Sdccag3	1.49483	0.659
chr2	26406201	26408201	53621	chr2	26244826	ENSMUST00000133737.1	Sdccag3	1.32214	0.835
chr2	26406201	26408201	53624	chr2	26244787	ENSMUST00000137814.1	Sdccag3	2.38768	0.834
chr2	26406201	26408201	53632	chr2	26246447	ENSMUST00000139535.1	Pmpca	0.34017	0.646
chr2	26406201	26408201	53639	chr2	26255996	ENSMUST00000150907.1	Inpp5e	1.17257	0.814
chr2	26406201	26408201	53659	chr2	26359342	ENSMUST00000102908.3	Notch1	0.523025	0.646
chr2	26406201	26408201	53677	chr2	26439384	ENSMUST00000100290.5	Egfl7	52.9144	0.731
chr2	26406201	26408201	53709	chr2	26495750	ENSMUST00000170093.1	Snhg7	0.172477	0.673
chr2	26406201	26408201	53737	chr2	26766341	ENSMUST00000137376.1	Rpl7a	0.871211	0.725
chr2	26406201	26408201	53753	chr2	26771840	ENSMUST00000129822.1	Surf1	0.687607	0.91
chr2	26428001	26430001	53678	chr2	26439400	ENSMUST00000102907.5	Egfl7	263.381	0.989
chr2	26428001	26430001	53571	chr2	26175293	ENSMUST00000066889.6	Gpsm1	0.213586	0.635
chr2	26428001	26430001	53578	chr2	26194951	ENSMUST00000123981.1	Gpsm1	0.148141	0.679
chr2	26428001	26430001	53601	chr2	26230258	ENSMUST00000144871.1	Snapc4	0.327892	0.668
chr2	26428001	26430001	53613	chr2	26244811	ENSMUST00000114100.3	Sdccag3	0.268265	0.655
chr2	26428001	26430001	53657	chr2	26359342	ENSMUST00000028288.4	Notch1	16.8143	0.689
chr2	26428001	26430001	53675	chr2	26436576	ENSMUST00000080087.6	Egfl7	2.9353	0.795
chr2	26428001	26430001	53676	chr2	26436576	ENSMUST00000166920.2	Egfl7	4.27582	0.91
chr2	26428001	26430001	53677	chr2	26439384	ENSMUST00000100290.5	Egfl7	52.9144	0.987
chr2	26428001	26430001	53680	chr2	26442150	ENSMUST00000174211.1	Egfl7	11.6478	0.941
chr2	26428001	26430001	53681	chr2	26442181	ENSMUST00000149460.1	Egfl7	22.1163	0.952
chr2	26428001	26430001	53682	chr2	26442192	ENSMUST00000145575.2	Egfl7	33.8347	0.938
chr2	26428001	26430001	53683	chr2	26442209	ENSMUST00000173920.1	Egfl7	1.71148	0.842
chr2	26428001	26430001	53687	chr2	26446485	ENSMUST00000131112.1	Egfl7	91.7444	0.841
chr2	26428001	26430001	53689	chr2	26446954	ENSMUST00000152988.2	Egfl7	43.7331	0.916
chr2	26428001	26430001	53690	chr2	26446955	ENSMUST00000149789.1	Egfl7	1.01818	0.767
chr2	26428001	26430001	53692	chr2	26447543	ENSMUST00000174465.1	Egfl7	10.6462	0.683
chr2	26428001	26430001	53762	chr2	26789301	ENSMUST00000154651.1	Surf4	0.497661	0.72
chr2	26428001	26430001	53776	chr2	26819906	ENSMUST00000114020.3	Rexo4	28.9641	0.695
chr2	26428001	26430001	53780	chr2	26811839	ENSMUST00000139635.1	Rexo4	0.235598	0.802
chr2	26942401	26944401	53581	chr2	26199758	ENSMUST00000142057.1	Gpsm1	3.72466	0.654
chr2	26942401	26944401	53736	chr2	26766337	ENSMUST00000136269.1	Rpl7a	33.1331	0.699
chr2	26942401	26944401	53738	chr2	26766526	ENSMUST00000143678.1	Rpl7a	0.942627	0.737
chr2	26942401	26944401	53751	chr2	26772050	ENSMUST00000167661.1	Surf1	3.32205	0.748
chr2	26942401	26944401	53752	chr2	26771866	ENSMUST00000169815.1	Surf1	16.7227	0.676
chr2	26942401	26944401	53777	chr2	26812106	ENSMUST00000123126.1	Rexo4	2.46155	0.8
chr2	26942401	26944401	53809	chr2	26927699	ENSMUST00000009358.2	Tmem8c	0.652124	0.827
chr2	26942401	26944401	53812	chr2	26934899	ENSMUST00000091233.6	Adamtsl2	17.466	0.82
chr2	26942401	26944401	53825	chr2	27088217	ENSMUST00000091224.4	Sardh	0.213138	0.646
chr2	26976801	26978801	53641	chr2	26285032	ENSMUST00000156442.1	Sec16a	4.63676	0.785
chr2	26976801	26978801	53733	chr2	26766098	ENSMUST00000139815.1	Med22	0.37131	0.782
chr2	26976801	26978801	53752	chr2	26771866	ENSMUST00000169815.1	Surf1	16.7227	0.668
chr2	26976801	26978801	53762	chr2	26789301	ENSMUST00000154651.1	Surf4	0.497661	0.879
chr2	26976801	26978801	53777	chr2	26812106	ENSMUST00000123126.1	Rexo4	2.46155	0.855
chr2	26976801	26978801	53809	chr2	26927699	ENSMUST00000009358.2	Tmem8c	0.652124	0.721
chr2	26976801	26978801	53829	chr2	27065457	ENSMUST00000156434.2	Sardh	0.714654	0.725
chr2	27178601	27180601	53777	chr2	26812106	ENSMUST00000123126.1	Rexo4	2.46155	0.911
chr2	27178601	27180601	53661	chr2	26372156	ENSMUST00000170199.1	Notch1	2.45232	0.774
chr2	27178601	27180601	53677	chr2	26439384	ENSMUST00000100290.5	Egfl7	52.9144	0.712
chr2	27178601	27180601	53681	chr2	26442181	ENSMUST00000149460.1	Egfl7	22.1163	0.635
chr2	27178601	27180601	53683	chr2	26442209	ENSMUST00000173920.1	Egfl7	1.71148	0.744
chr2	27178601	27180601	53762	chr2	26789301	ENSMUST00000154651.1	Surf4	0.497661	0.772
chr2	27178601	27180601	53776	chr2	26819906	ENSMUST00000114020.3	Rexo4	28.9641	0.81
chr2	27178601	27180601	53779	chr2	26819799	ENSMUST00000136710.1	Rexo4	1.05872	0.884
chr2	27178601	27180601	53802	chr2	26883518	ENSMUST00000045702.5	Slc2a6	0.466697	0.662
chr2	27178601	27180601	53812	chr2	26934899	ENSMUST00000091233.6	Adamtsl2	17.466	0.824
chr2	27178601	27180601	53823	chr2	27020753	ENSMUST00000000910.6	Dbh	1.97452	0.831
chr2	27178601	27180601	53825	chr2	27088217	ENSMUST00000091224.4	Sardh	0.213138	0.748
chr2	27178601	27180601	53843	chr2	27127318	ENSMUST00000146843.1	Vav2	0.187163	0.722
chr2	27182401	27184401	53677	chr2	26439384	ENSMUST00000100290.5	Egfl7	52.9144	0.69
chr2	27182401	27184401	53683	chr2	26442209	ENSMUST00000173920.1	Egfl7	1.71148	0.74
chr2	27182401	27184401	53840	chr2	27282553	ENSMUST00000056176.7	Vav2	7.32754	0.801
chr2	27182401	27184401	53859	chr2	27330701	ENSMUST00000126059.1	Brd3	0.244834	0.69
chr2	27236201	27238201	53840	chr2	27282553	ENSMUST00000056176.7	Vav2	7.32754	0.925
chr2	27236201	27238201	53736	chr2	26766337	ENSMUST00000136269.1	Rpl7a	33.1331	0.66
chr2	27236201	27238201	53767	chr2	26772189	ENSMUST00000125408.1	Surf2	0.96664	0.728
chr2	27236201	27238201	53842	chr2	27134399	ENSMUST00000148067.1	Vav2	0.273331	0.633
chr2	27236201	27238201	53850	chr2	27331206	ENSMUST00000077737.6	Brd3	28.2127	0.874
chr2	27236201	27238201	53852	chr2	27331193	ENSMUST00000113941.2	Brd3	0.862731	0.817
chr2	27244801	27246801	53709	chr2	26495750	ENSMUST00000170093.1	Snhg7	0.172477	0.692
chr2	27244801	27246801	53840	chr2	27282553	ENSMUST00000056176.7	Vav2	7.32754	0.69
chr2	27244801	27246801	53857	chr2	27331127	ENSMUST00000147736.1	Brd3	0.377745	0.675
chr2	27266601	27268601	53825	chr2	27088217	ENSMUST00000091224.4	Sardh	0.213138	0.717
chr2	27266601	27268601	53842	chr2	27134399	ENSMUST00000148067.1	Vav2	0.273331	0.659
chr2	27266601	27268601	53849	chr2	27330918	ENSMUST00000028282.8	Brd3	0.206261	0.802
chr2	27269001	27271001	53840	chr2	27282553	ENSMUST00000056176.7	Vav2	7.32754	0.927
chr2	27269001	27271001	53776	chr2	26819906	ENSMUST00000114020.3	Rexo4	28.9641	0.666
chr2	27269001	27271001	53842	chr2	27134399	ENSMUST00000148067.1	Vav2	0.273331	0.694
chr2	27272601	27274601	53825	chr2	27088217	ENSMUST00000091224.4	Sardh	0.213138	0.91
chr2	27272601	27274601	53840	chr2	27282553	ENSMUST00000056176.7	Vav2	7.32754	0.873
chr2	27359201	27361201	53840	chr2	27282553	ENSMUST00000056176.7	Vav2	7.32754	0.948
chr2	27359201	27361201	53826	chr2	27102786	ENSMUST00000102886.3	Sardh	1.51304	0.802
chr2	27359201	27361201	53859	chr2	27330701	ENSMUST00000126059.1	Brd3	0.244834	0.913
chr2	27359201	27361201	53862	chr2	27370677	ENSMUST00000113952.3	Wdr5	45.6091	0.894
chr2	27545601	27547601	53825	chr2	27088217	ENSMUST00000091224.4	Sardh	0.213138	0.813
chr2	27545601	27547601	53871	chr2	27532721	ENSMUST00000077257.5	Rxra	14.4169	0.8
chr2	27547801	27549801	53857	chr2	27331127	ENSMUST00000147736.1	Brd3	0.377745	0.646
chr2	27547801	27549801	53871	chr2	27532721	ENSMUST00000077257.5	Rxra	14.4169	0.722
chr2	27569801	27571801	53871	chr2	27532721	ENSMUST00000077257.5	Rxra	14.4169	0.778
chr2	27589001	27591001	53826	chr2	27102786	ENSMUST00000102886.3	Sardh	1.51304	0.734
chr2	27712801	27714801	53881	chr2	27741945	ENSMUST00000028280.7	Col5a1	45.1358	0.947
chr2	27712801	27714801	53921	chr2	28368645	ENSMUST00000135803.1	Ralgds	1.37982	0.669
chr2	28380601	28382601	53921	chr2	28368645	ENSMUST00000135803.1	Ralgds	1.37982	0.983
chr2	28380601	28382601	53913	chr2	28323602	ENSMUST00000123533.1	Mrps2	0.189645	0.779
chr2	28380601	28382601	53924	chr2	28388875	ENSMUST00000113893.1	Ralgds	6.17328	0.952
chr2	28380601	28382601	53931	chr2	28404578	ENSMUST00000140704.1	Ralgds	4.15706	0.867
chr2	28380601	28382601	53936	chr2	28438766	ENSMUST00000028157.7	Gtf3c5	23.2802	0.893
chr2	28394001	28396001	53914	chr2	28323610	ENSMUST00000146332.1	Mrps2	0.69015	0.799
chr2	28394001	28396001	53921	chr2	28368645	ENSMUST00000135803.1	Ralgds	1.37982	0.899
chr2	28394001	28396001	53924	chr2	28388875	ENSMUST00000113893.1	Ralgds	6.17328	0.896
chr2	28394001	28396001	53931	chr2	28404578	ENSMUST00000140704.1	Ralgds	4.15706	0.889
chr2	28394001	28396001	53952	chr2	28477502	ENSMUST00000145690.1	Gfi1b	2.05645	0.685
chr2	28454401	28456401	53952	chr2	28477502	ENSMUST00000145690.1	Gfi1b	2.05645	0.942
chr2	28454401	28456401	53935	chr2	28438709	ENSMUST00000113889.1	Gtf3c5	2.45726	0.662
chr2	28454401	28456401	53936	chr2	28438766	ENSMUST00000028157.7	Gtf3c5	23.2802	0.844
chr2	28454401	28456401	53938	chr2	28426190	ENSMUST00000139580.1	Gtf3c5	0.384443	0.631
chr2	28454401	28456401	53939	chr2	28426736	ENSMUST00000138382.1	Gtf3c5	1.01949	0.778
chr2	28454401	28456401	53949	chr2	28477502	ENSMUST00000164290.1	Gfi1b	0.457296	0.721
chr2	28454401	28456401	53958	chr2	28496763	ENSMUST00000113867.2	Tsc1	0.734806	0.677
chr2	28454401	28456401	53983	chr2	28695872	ENSMUST00000124390.1	Gtf3c4	4.22123	0.814
chr2	28454401	28456401	53987	chr2	28700422	ENSMUST00000147071.1	Ddx31	0.327076	0.819
chr2	28581601	28583601	53938	chr2	28426190	ENSMUST00000139580.1	Gtf3c5	0.384443	0.722
chr2	28581601	28583601	53949	chr2	28477502	ENSMUST00000164290.1	Gfi1b	0.457296	0.749
chr2	28581601	28583601	53952	chr2	28477502	ENSMUST00000145690.1	Gfi1b	2.05645	0.706
chr2	28581601	28583601	53955	chr2	28496757	ENSMUST00000028155.5	Tsc1	3.50773	0.757
chr2	28581601	28583601	53980	chr2	28695880	ENSMUST00000171404.1	Gtf3c4	1.69308	0.821
chr2	28581601	28583601	53987	chr2	28700422	ENSMUST00000147071.1	Ddx31	0.327076	0.857
chr2	28581601	28583601	53994	chr2	28771025	ENSMUST00000174027.1	Barhl1	0.171673	0.77
chr2	28625201	28627201	53924	chr2	28388875	ENSMUST00000113893.1	Ralgds	6.17328	0.747
chr2	28625201	28627201	53952	chr2	28477502	ENSMUST00000145690.1	Gfi1b	2.05645	0.82
chr2	28625201	28627201	53958	chr2	28496763	ENSMUST00000113867.2	Tsc1	0.734806	0.673
chr2	28625201	28627201	53981	chr2	28695806	ENSMUST00000037117.5	Gtf3c4	7.59077	0.755
chr2	28625201	28627201	53982	chr2	28695806	ENSMUST00000156468.1	Gtf3c4	0.278809	0.675
chr2	28625201	28627201	53983	chr2	28695872	ENSMUST00000124390.1	Gtf3c4	4.22123	0.72
chr2	28625201	28627201	54022	chr2	29060442	ENSMUST00000147274.1	Ntng2	0.951935	0.725
chr2	28646601	28648601	53921	chr2	28368645	ENSMUST00000135803.1	Ralgds	1.37982	0.893
chr2	28646601	28648601	53939	chr2	28426736	ENSMUST00000138382.1	Gtf3c5	1.01949	0.903
chr2	28646601	28648601	53981	chr2	28695806	ENSMUST00000037117.5	Gtf3c4	7.59077	0.673
chr2	28646601	28648601	53982	chr2	28695806	ENSMUST00000156468.1	Gtf3c4	0.278809	0.749
chr2	28646601	28648601	53984	chr2	28695926	ENSMUST00000147779.1	Ddx31	0.507073	0.671
chr2	29320401	29322401	54018	chr2	29103560	ENSMUST00000102873.1	Ntng2	0.998495	0.788
chr2	29320401	29322401	54037	chr2	29234125	ENSMUST00000159034.1	Med27	0.27934	0.703
chr2	29320401	29322401	54038	chr2	29246864	ENSMUST00000123522.1	Med27	2.47748	0.816
chr2	29320401	29322401	54082	chr2	29682881	ENSMUST00000147325.1	Urm1	3.99898	0.804
chr2	29379601	29381601	54110	chr2	29745415	ENSMUST00000046571.7	Odf2	0.128717	0.92
chr2	29379601	29381601	54049	chr2	29475290	ENSMUST00000102872.4	Rapgef1	12.9892	0.851
chr2	29379601	29381601	54076	chr2	29658154	ENSMUST00000080065.2	Slc27a4	16.2858	0.898
chr2	29419801	29421801	54061	chr2	29643180	ENSMUST00000156846.1	Trub2	4.75573	0.828
chr2	29419801	29421801	53981	chr2	28695806	ENSMUST00000037117.5	Gtf3c4	7.59077	0.638
chr2	29419801	29421801	53984	chr2	28695926	ENSMUST00000147779.1	Ddx31	0.507073	0.638
chr2	29419801	29421801	54022	chr2	29060442	ENSMUST00000147274.1	Ntng2	0.951935	0.702
chr2	29419801	29421801	54038	chr2	29246864	ENSMUST00000123522.1	Med27	2.47748	0.636
chr2	29419801	29421801	54094	chr2	29744741	ENSMUST00000123335.1	Odf2	1.21456	0.65
chr2	29419801	29421801	54211	chr2	30061321	ENSMUST00000113663.2	Ccbl1	0.323449	0.648
chr2	29433201	29435201	54072	chr2	29643791	ENSMUST00000148791.1	Coq4	5.47264	0.938
chr2	29433201	29435201	53984	chr2	28695926	ENSMUST00000147779.1	Ddx31	0.507073	0.745
chr2	29433201	29435201	54045	chr2	29475240	ENSMUST00000095087.4	Rapgef1	0.56591	0.671
chr2	29433201	29435201	54064	chr2	29643150	ENSMUST00000113803.1	Trub2	1.02434	0.665
chr2	29433201	29435201	54080	chr2	29682862	ENSMUST00000156944.1	Urm1	19.6883	0.69
chr2	29433201	29435201	54103	chr2	29745335	ENSMUST00000133233.1	Odf2	1.99909	0.768
chr2	29433201	29435201	54136	chr2	29821200	ENSMUST00000100225.2	Spna2	7.91899	0.645
chr2	29433201	29435201	54137	chr2	29821202	ENSMUST00000113741.1	Spna2	0.793065	0.762
chr2	29433201	29435201	54241	chr2	30141917	ENSMUST00000064447.5	Nup188	23.3489	0.737
chr2	29433201	29435201	54315	chr2	30298739	ENSMUST00000137741.1	Ppp2r4	10.2032	0.828
chr2	29487601	29489601	54100	chr2	29745315	ENSMUST00000113756.1	Odf2	10.1963	0.915
chr2	29487601	29489601	54047	chr2	29475261	ENSMUST00000091146.5	Rapgef1	2.1299	0.734
chr2	29487601	29489601	54082	chr2	29682881	ENSMUST00000147325.1	Urm1	3.99898	0.661
chr2	29487601	29489601	54094	chr2	29744741	ENSMUST00000123335.1	Odf2	1.21456	0.652
chr2	29487601	29489601	54097	chr2	29745240	ENSMUST00000113767.1	Odf2	1.04496	0.743
chr2	29487601	29489601	54155	chr2	29918121	ENSMUST00000125824.1	Set	0.395702	0.656
chr2	29493801	29495801	54047	chr2	29475261	ENSMUST00000091146.5	Rapgef1	2.1299	0.712
chr2	29493801	29495801	54049	chr2	29475290	ENSMUST00000102872.4	Rapgef1	12.9892	0.687
chr2	29493801	29495801	54094	chr2	29744741	ENSMUST00000123335.1	Odf2	1.21456	0.68
chr2	29493801	29495801	54133	chr2	29821080	ENSMUST00000113717.1	Spna2	6.7126	0.646
chr2	29493801	29495801	54143	chr2	29881113	ENSMUST00000129241.1	Spna2	40.6564	0.826
chr2	29497801	29499801	54047	chr2	29475261	ENSMUST00000091146.5	Rapgef1	2.1299	0.883
chr2	29497801	29499801	54045	chr2	29475240	ENSMUST00000095087.4	Rapgef1	0.56591	0.85
chr2	29497801	29499801	54090	chr2	29725014	ENSMUST00000047521.6	Cercam	7.00285	0.878
chr2	29497801	29499801	54094	chr2	29744741	ENSMUST00000123335.1	Odf2	1.21456	0.812
chr2	29497801	29499801	54187	chr2	29989311	ENSMUST00000125142.1	Tbc1d13	0.565093	0.719
chr2	29497801	29499801	54271	chr2	30219813	ENSMUST00000142801.1	Fam73b	0.357688	0.648
chr2	29503601	29505601	54047	chr2	29475261	ENSMUST00000091146.5	Rapgef1	2.1299	0.846
chr2	29503601	29505601	54052	chr2	29586113	ENSMUST00000137719.1	Rapgef1	0.495848	0.807
chr2	29503601	29505601	54076	chr2	29658154	ENSMUST00000080065.2	Slc27a4	16.2858	0.717
chr2	29503601	29505601	54143	chr2	29881113	ENSMUST00000129241.1	Spna2	40.6564	0.647
chr2	29503601	29505601	54174	chr2	29980102	ENSMUST00000113677.1	Zer1	8.42983	0.733
chr2	29518601	29520601	54076	chr2	29658154	ENSMUST00000080065.2	Slc27a4	16.2858	0.729
chr2	29518601	29520601	54116	chr2	29746491	ENSMUST00000113766.2	Odf2	10.1194	0.737
chr2	29518601	29520601	54143	chr2	29881113	ENSMUST00000129241.1	Spna2	40.6564	0.798
chr2	29799201	29801201	54100	chr2	29745315	ENSMUST00000113756.1	Odf2	10.1963	0.677
chr2	29799201	29801201	54105	chr2	29745337	ENSMUST00000113759.2	Odf2	1.99805	0.782
chr2	29799201	29801201	54125	chr2	29790946	ENSMUST00000019859.8	Gle1	20.5647	0.645
chr2	29799201	29801201	54136	chr2	29821200	ENSMUST00000100225.2	Spna2	7.91899	0.695
chr2	29799201	29801201	54137	chr2	29821202	ENSMUST00000113741.1	Spna2	0.793065	0.871
chr2	29799201	29801201	54162	chr2	29933733	ENSMUST00000150770.1	Pkn3	0.539405	0.836
chr2	29799201	29801201	54195	chr2	30027013	ENSMUST00000015481.5	Endog	8.06514	0.691
chr2	29823001	29825001	54072	chr2	29643791	ENSMUST00000148791.1	Coq4	5.47264	0.776
chr2	29823001	29825001	54081	chr2	29682862	ENSMUST00000091142.3	Urm1	25.9251	0.752
chr2	29823001	29825001	54082	chr2	29682881	ENSMUST00000147325.1	Urm1	3.99898	0.847
chr2	29823001	29825001	54094	chr2	29744741	ENSMUST00000123335.1	Odf2	1.21456	0.833
chr2	29823001	29825001	54100	chr2	29745315	ENSMUST00000113756.1	Odf2	10.1963	0.703
chr2	29823001	29825001	54105	chr2	29745337	ENSMUST00000113759.2	Odf2	1.99805	0.775
chr2	29823001	29825001	54106	chr2	29745338	ENSMUST00000113755.1	Odf2	2.56805	0.773
chr2	29823001	29825001	54110	chr2	29745415	ENSMUST00000046571.7	Odf2	0.128717	0.671
chr2	29823001	29825001	54133	chr2	29821080	ENSMUST00000113717.1	Spna2	6.7126	0.867
chr2	29823001	29825001	54136	chr2	29821200	ENSMUST00000100225.2	Spna2	7.91899	0.85
chr2	29823001	29825001	54137	chr2	29821202	ENSMUST00000113741.1	Spna2	0.793065	0.728
chr2	29823001	29825001	54138	chr2	29821202	ENSMUST00000095083.4	Spna2	20.6218	0.707
chr2	29823001	29825001	54139	chr2	29821237	ENSMUST00000046257.7	Spna2	19.5929	0.697
chr2	29823001	29825001	54151	chr2	29912898	ENSMUST00000134364.1	Set	100.291	0.845
chr2	29823001	29825001	54208	chr2	30061295	ENSMUST00000113662.1	Ccbl1	0.27527	0.7
chr2	29823001	29825001	54221	chr2	30093242	ENSMUST00000095078.2	Lrrc8a	17.9893	0.792
chr2	29823001	29825001	54248	chr2	30214760	ENSMUST00000100215.4	Sh3glb2	1.3508	0.793
chr2	29823001	29825001	54249	chr2	30214836	ENSMUST00000028214.8	Sh3glb2	31.3313	0.767
chr2	30097201	30099201	54155	chr2	29918121	ENSMUST00000125824.1	Set	0.395702	0.636
chr2	30097201	30099201	54174	chr2	29980102	ENSMUST00000113677.1	Zer1	8.42983	0.776
chr2	30097201	30099201	54195	chr2	30027013	ENSMUST00000015481.5	Endog	8.06514	0.79
chr2	30097201	30099201	54207	chr2	30061367	ENSMUST00000044038.3	Ccbl1	1.42338	0.862
chr2	30097201	30099201	54208	chr2	30061295	ENSMUST00000113662.1	Ccbl1	0.27527	0.78
chr2	30097201	30099201	54211	chr2	30061321	ENSMUST00000113663.2	Ccbl1	0.323449	0.702
chr2	30097201	30099201	54221	chr2	30093242	ENSMUST00000095078.2	Lrrc8a	17.9893	0.99
chr2	30097201	30099201	54230	chr2	30122369	ENSMUST00000113643.1	Phyhd1	0.705827	0.784
chr2	30097201	30099201	54249	chr2	30214836	ENSMUST00000028214.8	Sh3glb2	31.3313	0.829
chr2	30097201	30099201	54388	chr2	30823392	ENSMUST00000137694.1	Tor1a	2.20587	0.652
chr2	30097201	30099201	54397	chr2	30837799	ENSMUST00000102849.4	Usp20	0.121218	0.658
chr2	30107201	30109201	54099	chr2	29745315	ENSMUST00000113757.1	Odf2	4.67568	0.73
chr2	30107201	30109201	54100	chr2	29745315	ENSMUST00000113756.1	Odf2	10.1963	0.792
chr2	30107201	30109201	54162	chr2	29933733	ENSMUST00000150770.1	Pkn3	0.539405	0.642
chr2	30107201	30109201	54195	chr2	30027013	ENSMUST00000015481.5	Endog	8.06514	0.762
chr2	30107201	30109201	54208	chr2	30061295	ENSMUST00000113662.1	Ccbl1	0.27527	0.748
chr2	30107201	30109201	54209	chr2	30061336	ENSMUST00000148555.1	Ccbl1	0.529687	0.747
chr2	30107201	30109201	54230	chr2	30122369	ENSMUST00000113643.1	Phyhd1	0.705827	0.902
chr2	30107201	30109201	54241	chr2	30141917	ENSMUST00000064447.5	Nup188	23.3489	0.682
chr2	30107201	30109201	54390	chr2	30819395	ENSMUST00000123762.1	Tor1a	2.19595	0.717
chr2	30124201	30126201	54047	chr2	29475261	ENSMUST00000091146.5	Rapgef1	2.1299	0.771
chr2	30124201	30126201	54110	chr2	29745415	ENSMUST00000046571.7	Odf2	0.128717	0.698
chr2	30124201	30126201	54143	chr2	29881113	ENSMUST00000129241.1	Spna2	40.6564	0.762
chr2	30124201	30126201	54162	chr2	29933733	ENSMUST00000150770.1	Pkn3	0.539405	0.768
chr2	30124201	30126201	54174	chr2	29980102	ENSMUST00000113677.1	Zer1	8.42983	0.668
chr2	30124201	30126201	54187	chr2	29989311	ENSMUST00000125142.1	Tbc1d13	0.565093	0.683
chr2	30124201	30126201	54195	chr2	30027013	ENSMUST00000015481.5	Endog	8.06514	0.947
chr2	30124201	30126201	54211	chr2	30061321	ENSMUST00000113663.2	Ccbl1	0.323449	0.706
chr2	30124201	30126201	54225	chr2	30122069	ENSMUST00000091132.5	Phyhd1	1.37341	0.825
chr2	30124201	30126201	54230	chr2	30122369	ENSMUST00000113643.1	Phyhd1	0.705827	0.855
chr2	30124201	30126201	54241	chr2	30141917	ENSMUST00000064447.5	Nup188	23.3489	0.648
chr2	30124201	30126201	54244	chr2	30141947	ENSMUST00000113634.2	Nup188	0.749305	0.634
chr2	30124201	30126201	54261	chr2	30214765	ENSMUST00000151145.1	Sh3glb2	1.99977	0.713
chr2	30124201	30126201	54265	chr2	30219753	ENSMUST00000077977.7	Fam73b	11.1495	0.721
chr2	30124201	30126201	54290	chr2	30271291	ENSMUST00000102855.1	Crat	0.630745	0.631
chr2	30124201	30126201	54304	chr2	30271559	ENSMUST00000042055.3	Ppp2r4	91.7945	0.67
chr2	30124201	30126201	54306	chr2	30271651	ENSMUST00000113601.3	Ppp2r4	10.7876	0.824
chr2	30124201	30126201	54373	chr2	30757308	ENSMUST00000056046.8	Ptges	2.45302	0.669
chr2	30124201	30126201	54389	chr2	30819368	ENSMUST00000144152.1	Tor1a	0.167836	0.808
chr2	30124201	30126201	54414	chr2	30997528	ENSMUST00000113560.1	Fnbp1	2.00978	0.732
chr2	30295201	30297201	54137	chr2	29821202	ENSMUST00000113741.1	Spna2	0.793065	0.641
chr2	30295201	30297201	54138	chr2	29821202	ENSMUST00000095083.4	Spna2	20.6218	0.863
chr2	30295201	30297201	54155	chr2	29918121	ENSMUST00000125824.1	Set	0.395702	0.718
chr2	30295201	30297201	54162	chr2	29933733	ENSMUST00000150770.1	Pkn3	0.539405	0.779
chr2	30295201	30297201	54208	chr2	30061295	ENSMUST00000113662.1	Ccbl1	0.27527	0.785
chr2	30295201	30297201	54230	chr2	30122369	ENSMUST00000113643.1	Phyhd1	0.705827	0.774
chr2	30295201	30297201	54248	chr2	30214760	ENSMUST00000100215.4	Sh3glb2	1.3508	0.681
chr2	30295201	30297201	54265	chr2	30219753	ENSMUST00000077977.7	Fam73b	11.1495	0.675
chr2	30295201	30297201	54271	chr2	30219813	ENSMUST00000142801.1	Fam73b	0.357688	0.668
chr2	30295201	30297201	54277	chr2	30247774	ENSMUST00000028209.8	Dolpp1	12.8036	0.712
chr2	30295201	30297201	54287	chr2	30252941	ENSMUST00000152303.1	Dolpp1	0.794885	0.696
chr2	30295201	30297201	54290	chr2	30271291	ENSMUST00000102855.1	Crat	0.630745	0.633
chr2	30295201	30297201	54293	chr2	30271333	ENSMUST00000028207.6	Crat	4.16669	0.94
chr2	30295201	30297201	54295	chr2	30271044	ENSMUST00000102854.3	Crat	0.687546	0.697
chr2	30295201	30297201	54304	chr2	30271559	ENSMUST00000042055.3	Ppp2r4	91.7945	0.791
chr2	30295201	30297201	54315	chr2	30298739	ENSMUST00000137741.1	Ppp2r4	10.2032	0.631
chr2	30295201	30297201	54362	chr2	30680823	ENSMUST00000148036.1	Asb6	3.70165	0.719
chr2	30295201	30297201	54372	chr2	30758819	ENSMUST00000113591.2	Ptges	2.01824	0.672
chr2	30350401	30352401	54174	chr2	29980102	ENSMUST00000113677.1	Zer1	8.42983	0.795
chr2	30350401	30352401	54187	chr2	29989311	ENSMUST00000125142.1	Tbc1d13	0.565093	0.887
chr2	30350401	30352401	54271	chr2	30219813	ENSMUST00000142801.1	Fam73b	0.357688	0.763
chr2	30350401	30352401	54277	chr2	30247774	ENSMUST00000028209.8	Dolpp1	12.8036	0.801
chr2	30350401	30352401	54304	chr2	30271559	ENSMUST00000042055.3	Ppp2r4	91.7945	0.804
chr2	30350401	30352401	54308	chr2	30271662	ENSMUST00000113603.3	Ppp2r4	0.2484	0.677
chr2	30350401	30352401	54313	chr2	30297373	ENSMUST00000131476.1	Ppp2r4	1.77005	0.635
chr2	30350401	30352401	54390	chr2	30819395	ENSMUST00000123762.1	Tor1a	2.19595	0.842
chr2	30402001	30404001	54195	chr2	30027013	ENSMUST00000015481.5	Endog	8.06514	0.647
chr2	30402001	30404001	54304	chr2	30271559	ENSMUST00000042055.3	Ppp2r4	91.7945	0.785
chr2	30402001	30404001	54313	chr2	30297373	ENSMUST00000131476.1	Ppp2r4	1.77005	0.657
chr2	30480401	30482401	54248	chr2	30214760	ENSMUST00000100215.4	Sh3glb2	1.3508	0.727
chr2	30480401	30482401	54362	chr2	30680823	ENSMUST00000148036.1	Asb6	3.70165	0.668
chr2	30480401	30482401	54370	chr2	30758817	ENSMUST00000102852.3	Ptges	0.24497	0.71
chr2	30480401	30482401	54373	chr2	30757308	ENSMUST00000056046.8	Ptges	2.45302	0.761
chr2	30490801	30492801	54248	chr2	30214760	ENSMUST00000100215.4	Sh3glb2	1.3508	0.844
chr2	30490801	30492801	54265	chr2	30219753	ENSMUST00000077977.7	Fam73b	11.1495	0.811
chr2	30490801	30492801	54277	chr2	30247774	ENSMUST00000028209.8	Dolpp1	12.8036	0.687
chr2	30490801	30492801	54304	chr2	30271559	ENSMUST00000042055.3	Ppp2r4	91.7945	0.882
chr2	30490801	30492801	54363	chr2	30683811	ENSMUST00000144330.1	Asb6	6.66544	0.729
chr2	30490801	30492801	54372	chr2	30758819	ENSMUST00000113591.2	Ptges	2.01824	0.829
chr2	30494401	30496401	54099	chr2	29745315	ENSMUST00000113757.1	Odf2	4.67568	0.64
chr2	30494401	30496401	54137	chr2	29821202	ENSMUST00000113741.1	Spna2	0.793065	0.734
chr2	30494401	30496401	54138	chr2	29821202	ENSMUST00000095083.4	Spna2	20.6218	0.73
chr2	30494401	30496401	54304	chr2	30271559	ENSMUST00000042055.3	Ppp2r4	91.7945	0.679
chr2	30494401	30496401	54308	chr2	30271662	ENSMUST00000113603.3	Ppp2r4	0.2484	0.764
chr2	30494401	30496401	54313	chr2	30297373	ENSMUST00000131476.1	Ppp2r4	1.77005	0.716
chr2	30494401	30496401	54361	chr2	30683785	ENSMUST00000129628.1	Asb6	2.34669	0.795
chr2	30494401	30496401	54362	chr2	30680823	ENSMUST00000148036.1	Asb6	3.70165	0.69
chr2	30502401	30504401	54277	chr2	30247774	ENSMUST00000028209.8	Dolpp1	12.8036	0.775
chr2	30502401	30504401	54287	chr2	30252941	ENSMUST00000152303.1	Dolpp1	0.794885	0.64
chr2	30502401	30504401	54350	chr2	30663346	ENSMUST00000041830.3	Mettl11a	30.2385	0.811
chr2	30502401	30504401	54355	chr2	30663633	ENSMUST00000129712.1	Mettl11a	0.781269	0.697
chr2	30502401	30504401	54356	chr2	30663710	ENSMUST00000128303.1	Mettl11a	0.79473	0.632
chr2	30502401	30504401	54370	chr2	30758817	ENSMUST00000102852.3	Ptges	0.24497	0.66
chr2	30502401	30504401	54373	chr2	30757308	ENSMUST00000056046.8	Ptges	2.45302	0.638
chr2	30533801	30535801	54244	chr2	30141947	ENSMUST00000113634.2	Nup188	0.749305	0.631
chr2	30533801	30535801	54355	chr2	30663633	ENSMUST00000129712.1	Mettl11a	0.781269	0.679
chr2	30533801	30535801	54356	chr2	30663710	ENSMUST00000128303.1	Mettl11a	0.79473	0.667
chr2	30533801	30535801	54362	chr2	30680823	ENSMUST00000148036.1	Asb6	3.70165	0.866
chr2	30533801	30535801	54363	chr2	30683811	ENSMUST00000144330.1	Asb6	6.66544	0.829
chr2	30533801	30535801	54390	chr2	30819395	ENSMUST00000123762.1	Tor1a	2.19595	0.76
chr2	30541601	30543601	54364	chr2	30683014	ENSMUST00000147414.1	Asb6	1.27439	0.865
chr2	30541601	30543601	54078	chr2	29675595	ENSMUST00000149379.1	Urm1	3.2578	0.635
chr2	30541601	30543601	54137	chr2	29821202	ENSMUST00000113741.1	Spna2	0.793065	0.67
chr2	30541601	30543601	54138	chr2	29821202	ENSMUST00000095083.4	Spna2	20.6218	0.687
chr2	30541601	30543601	54139	chr2	29821237	ENSMUST00000046257.7	Spna2	19.5929	0.649
chr2	30541601	30543601	54221	chr2	30093242	ENSMUST00000095078.2	Lrrc8a	17.9893	0.649
chr2	30541601	30543601	54308	chr2	30271662	ENSMUST00000113603.3	Ppp2r4	0.2484	0.776
chr2	30547401	30549401	54360	chr2	30685853	ENSMUST00000041726.3	Asb6	9.62372	0.663
chr2	30547401	30549401	54362	chr2	30680823	ENSMUST00000148036.1	Asb6	3.70165	0.792
chr2	30547401	30549401	54421	chr2	30997459	ENSMUST00000113552.2	Fnbp1	0.786937	0.643
chr2	30579601	30581601	54144	chr2	29883084	ENSMUST00000124494.1	Spna2	17.0293	0.808
chr2	30579601	30581601	54225	chr2	30122069	ENSMUST00000091132.5	Phyhd1	1.37341	0.67
[truncated: 30,755 more rows]

## Sheet: PreHSC_EP
Enh_Chr	Enh_Start	Enh_End	IM-PET_ID	Target_Chr	TSS	TrxID	GeneName	FPKM	IM-PET_Score
chrX	11728201	11730201	113795	chrX	11705476	ENSMUST00000123004.1	Bcor	1.09548	0.938
chrX	11728201	11730201	113790	chrX	11657679	ENSMUST00000065143.7	Bcor	1.22337	0.879
chrX	11728201	11730201	113794	chrX	11705526	ENSMUST00000145872.1	Bcor	2.13292	0.739
chrX	45358001	45360001	114739	chrX	45388030	ENSMUST00000039026.7	Apln	17.4323	0.69
chrX	45358001	45360001	114753	chrX	45561505	ENSMUST00000132652.1	Zdhhc9	0.202466	0.694
chrX	45777201	45779201	114775	chrX	45816309	ENSMUST00000033429.2	Elf4	5.64515	0.962
chrX	45777201	45779201	114780	chrX	45866740	ENSMUST00000037349.7	Aifm1	24.753	0.669
chrX	45779801	45781801	114773	chrX	45807346	ENSMUST00000114958.1	Elf4	15.2256	0.855
chrX	45779801	45781801	114766	chrX	45694535	ENSMUST00000136348.1	Bcorl1	2.94715	0.785
chrX	45779801	45781801	114770	chrX	45714797	ENSMUST00000114972.2	Bcorl1	0.421239	0.768
chrX	45779801	45781801	114775	chrX	45816309	ENSMUST00000033429.2	Elf4	5.64515	0.771
chrX	45779801	45781801	114780	chrX	45866740	ENSMUST00000037349.7	Aifm1	24.753	0.768
chrX	45784001	45786001	114747	chrX	45499613	ENSMUST00000033427.6	Sash3	14.8051	0.635
chrX	45784001	45786001	114748	chrX	45561864	ENSMUST00000037960.4	Zdhhc9	9.9729	0.648
chrX	45784001	45786001	114759	chrX	45610095	ENSMUST00000152624.1	Utp14a	0.40714	0.674
chrX	45784001	45786001	114780	chrX	45866740	ENSMUST00000037349.7	Aifm1	24.753	0.651
chrX	45784001	45786001	114785	chrX	45945310	ENSMUST00000076635.6	Zfp280c	0.634144	0.636
chrX	45784001	45786001	114799	chrX	45976942	ENSMUST00000114936.1	Slc25a14	2.79593	0.656
chrX	50397001	50399001	114939	chrX	50341314	ENSMUST00000026723.8	Hprt	74.8144	0.792
chrX	50397001	50399001	114954	chrX	50467707	ENSMUST00000114843.2	Plac1	0.229052	0.772
chrX	70718801	70720801	115625	chrX	70473655	ENSMUST00000050295.4	F8a	3.68443	0.706
chrX	70718801	70720801	115652	chrX	70704383	ENSMUST00000077243.4	Haus7	3.61298	0.846
chrX	70718801	70720801	115653	chrX	70704383	ENSMUST00000033737.8	Haus7	14.1495	0.815
chrX	70718801	70720801	115655	chrX	70728941	ENSMUST00000133394.1	Bgn	2.97275	0.829
chrX	70718801	70720801	115658	chrX	70728974	ENSMUST00000169489.1	Bgn	8.05741	0.802
chrX	70718801	70720801	115660	chrX	70728983	ENSMUST00000033741.7	Bgn	89.0503	0.824
chrX	70723801	70725801	115655	chrX	70728941	ENSMUST00000133394.1	Bgn	2.97275	0.991
chrX	70723801	70725801	115653	chrX	70704383	ENSMUST00000033737.8	Haus7	14.1495	0.722
chrX	70723801	70725801	115658	chrX	70728974	ENSMUST00000169489.1	Bgn	8.05741	0.855
chrX	70723801	70725801	115660	chrX	70728983	ENSMUST00000033741.7	Bgn	89.0503	0.982
chrX	70723801	70725801	115680	chrX	70919124	ENSMUST00000114465.2	Slc6a8	1.21241	0.755
chrX	96240601	96242601	116731	chrX	96237920	ENSMUST00000036606.7	Stard8	18.7544	0.999
chrX	96240601	96242601	116709	chrX	96086324	ENSMUST00000033560.2	Ophn1	2.42061	0.902
chrX	96240601	96242601	116711	chrX	96086120	ENSMUST00000113826.1	Ophn1	8.62942	0.8
chrX	96242801	96244801	116718	chrX	96085723	ENSMUST00000140598.1	Ophn1	0.446432	0.736
chrX	96242801	96244801	116731	chrX	96237920	ENSMUST00000036606.7	Stard8	18.7544	0.777
chrX	96242801	96244801	116732	chrX	96239323	ENSMUST00000145820.1	Stard8	0.192763	0.769
chrX	96242801	96244801	116733	chrX	96263947	ENSMUST00000127361.1	Stard8	2.18184	0.787
chrX	96342801	96344801	116711	chrX	96086120	ENSMUST00000113826.1	Ophn1	8.62942	0.829
chrX	96342801	96344801	116732	chrX	96239323	ENSMUST00000145820.1	Stard8	0.192763	0.743
chrX	96393401	96395401	116736	chrX	96331469	ENSMUST00000052839.6	Efnb1	11.7726	0.79
chrX	96393401	96395401	116729	chrX	96198587	ENSMUST00000149999.1	Stard8	0.273256	0.698
chrX	96393401	96395401	116731	chrX	96237920	ENSMUST00000036606.7	Stard8	18.7544	0.644
chrX	148605201	148607201	118828	chrX	148613507	ENSMUST00000096275.4	Iqsec2	1.12416	0.926
chrX	148605201	148607201	118748	chrX	147778718	ENSMUST00000073364.5	Fam120c	0.816474	0.822
chrX	148605201	148607201	118824	chrX	148578815	ENSMUST00000112605.1	Iqsec2	0.400134	0.738
chrX	148605201	148607201	118825	chrX	148613507	ENSMUST00000128724.1	Iqsec2	0.645037	0.878
chrX	148605201	148607201	118835	chrX	148706456	ENSMUST00000155793.1	Kdm5c	1.81814	0.675
chrX	148605201	148607201	118847	chrX	148776968	ENSMUST00000044509.6	Tspyl2	6.38438	0.791
chrX	148605201	148607201	118849	chrX	148803247	ENSMUST00000070316.5	Gpr173	0.388494	0.7
chrX	148605201	148607201	118869	chrX	149079086	ENSMUST00000137217.1	Shroom2	3.22628	0.875
chrX	149137801	149139801	118829	chrX	148667563	ENSMUST00000112584.1	Kdm5c	8.25451	0.898
chrX	149137801	149139801	118870	chrX	149204008	ENSMUST00000062317.4	Shroom2	6.67546	0.65
chrX	158363001	158365001	119227	chrX	158597662	ENSMUST00000087085.3	Nhs	1.9603	0.726
chr1	4416001	4418001	16	chr1	4486444	ENSMUST00000116652.2	Sox17	26.0744	0.675
chr1	4416001	4418001	28	chr1	4797904	ENSMUST00000027036.4	Lypla1	29.7022	0.701
chr1	4460401	4462401	16	chr1	4486444	ENSMUST00000116652.2	Sox17	26.0744	0.929
chr1	4460401	4462401	15	chr1	4486494	ENSMUST00000027035.3	Sox17	6.36174	0.742
chr1	4602201	4604201	23	chr1	4775820	ENSMUST00000115538.3	Mrpl15	32.048	0.666
chr1	4605201	4607201	15	chr1	4486494	ENSMUST00000027035.3	Sox17	6.36174	0.732
chr1	4605201	4607201	19	chr1	4775791	ENSMUST00000130201.1	Mrpl15	7.57845	0.656
chr1	4605201	4607201	31	chr1	4797979	ENSMUST00000137887.1	Lypla1	1.4132	0.737
chr1	4611601	4613601	15	chr1	4486494	ENSMUST00000027035.3	Sox17	6.36174	0.681
chr1	4611601	4613601	28	chr1	4797904	ENSMUST00000027036.4	Lypla1	29.7022	0.712
chr1	4642801	4644801	15	chr1	4486494	ENSMUST00000027035.3	Sox17	6.36174	0.793
chr1	4642801	4644801	16	chr1	4486444	ENSMUST00000116652.2	Sox17	26.0744	0.783
chr1	9618601	9620601	146	chr1	9690035	ENSMUST00000166970.1	Mybl1	0.162295	0.753
chr1	13356201	13358201	249	chr1	13364164	ENSMUST00000006037.6	Ncoa2	0.862374	0.993
chr1	13356201	13358201	246	chr1	13362520	ENSMUST00000081713.4	Ncoa2	0.700761	0.846
chr1	13356201	13358201	248	chr1	13364164	ENSMUST00000068304.6	Ncoa2	5.73056	0.954
chr1	13640601	13642601	261	chr1	13650627	ENSMUST00000027071.5	Lactb2	5.97558	0.784
chr1	13640601	13642601	269	chr1	14300281	ENSMUST00000027066.6	Eya1	0.658652	0.641
chr1	13645001	13647001	261	chr1	13650627	ENSMUST00000027071.5	Lactb2	5.97558	0.973
chr1	16976001	16978001	314	chr1	16509328	ENSMUST00000128957.2	Stau2	0.183175	0.857
chr1	16976001	16978001	347	chr1	17135443	ENSMUST00000026879.7	Gdap1	0.24989	0.643
chr1	20806601	20808601	405	chr1	20810359	ENSMUST00000053266.9	Mcm3	100.304	0.765
chr1	20984001	20986001	419	chr1	21069310	ENSMUST00000037998.4	Tram2	7.56083	0.763
chr1	21059401	21061401	422	chr1	21208743	ENSMUST00000165595.1	Tmem14a	0.775708	0.878
chr1	21065601	21067601	419	chr1	21069310	ENSMUST00000037998.4	Tram2	7.56083	0.715
chr1	21078401	21080401	419	chr1	21069310	ENSMUST00000037998.4	Tram2	7.56083	0.782
chr1	21078401	21080401	422	chr1	21208743	ENSMUST00000165595.1	Tmem14a	0.775708	0.717
chr1	23208001	23210001	472	chr1	23390014	ENSMUST00000027343.5	Ogfrl1	6.31922	0.817
chr1	34445201	34447201	674	chr1	34906837	ENSMUST00000027297.4	Plekhb2	8.23058	0.883
chr1	34445201	34447201	638	chr1	34496798	ENSMUST00000128086.1	Imp4	0.642645	0.642
chr1	36205201	36207201	693	chr1	36364578	ENSMUST00000126413.1	Arid5a	0.75329	0.633
chr1	36205201	36207201	702	chr1	36364599	ENSMUST00000115032.1	Arid5a	0.773815	0.661
chr1	36205201	36207201	719	chr1	36485211	ENSMUST00000152088.1	Lman2l	0.565528	0.76
chr1	36310801	36312801	681	chr1	36301150	ENSMUST00000046875.7	Uggt1	8.84484	0.855
chr1	36310801	36312801	696	chr1	36364599	ENSMUST00000150747.1	Arid5a	0.644369	0.695
chr1	36310801	36312801	707	chr1	36372837	ENSMUST00000147123.1	Arid5a	0.146045	0.665
chr1	36310801	36312801	726	chr1	36568712	ENSMUST00000097776.3	Cnnm3	0.311316	0.691
chr1	36617801	36619801	743	chr1	36615095	ENSMUST00000154493.1	Sema4c	1.34561	0.998
chr1	36617801	36619801	695	chr1	36364599	ENSMUST00000142319.1	Arid5a	1.75422	0.641
chr1	36617801	36619801	723	chr1	36528465	ENSMUST00000153128.1	Cnnm4	2.02388	0.657
chr1	36617801	36619801	730	chr1	36592574	ENSMUST00000054665.4	Ankrd23	3.53313	0.907
chr1	36617801	36619801	734	chr1	36604046	ENSMUST00000001172.5	Ankrd39	4.47555	0.691
chr1	36617801	36619801	735	chr1	36614371	ENSMUST00000114990.1	Sema4c	0.883051	0.965
chr1	36617801	36619801	736	chr1	36614402	ENSMUST00000027295.4	Sema4c	2.81566	0.897
chr1	36617801	36619801	738	chr1	36615194	ENSMUST00000114991.1	Sema4c	26.0831	0.892
chr1	36617801	36619801	739	chr1	36615194	ENSMUST00000114992.1	Sema4c	8.39837	0.983
chr1	36617801	36619801	742	chr1	36614379	ENSMUST00000128104.1	Sema4c	0.162982	0.942
chr1	36621601	36623601	693	chr1	36364578	ENSMUST00000126413.1	Arid5a	0.75329	0.64
chr1	36621601	36623601	702	chr1	36364599	ENSMUST00000115032.1	Arid5a	0.773815	0.878
chr1	36621601	36623601	738	chr1	36615194	ENSMUST00000114991.1	Sema4c	26.0831	0.854
chr1	36621601	36623601	739	chr1	36615194	ENSMUST00000114992.1	Sema4c	8.39837	0.966
chr1	36621601	36623601	743	chr1	36615095	ENSMUST00000154493.1	Sema4c	1.34561	0.978
chr1	36628201	36630201	723	chr1	36528465	ENSMUST00000153128.1	Cnnm4	2.02388	0.757
chr1	36628201	36630201	734	chr1	36604046	ENSMUST00000001172.5	Ankrd39	4.47555	0.712
chr1	36628201	36630201	735	chr1	36614371	ENSMUST00000114990.1	Sema4c	0.883051	0.743
chr1	36628201	36630201	764	chr1	36766523	ENSMUST00000159448.1	Actr1b	0.112126	0.651
chr1	36628201	36630201	786	chr1	37356710	ENSMUST00000146676.1	Inpp4a	1.92937	0.671
chr1	36632201	36634201	718	chr1	36502116	ENSMUST00000115011.1	Lman2l	4.70632	0.665
chr1	36632201	36634201	735	chr1	36614371	ENSMUST00000114990.1	Sema4c	0.883051	0.791
chr1	36632201	36634201	736	chr1	36614402	ENSMUST00000027295.4	Sema4c	2.81566	0.796
chr1	36632201	36634201	742	chr1	36614379	ENSMUST00000128104.1	Sema4c	0.162982	0.767
chr1	36632201	36634201	743	chr1	36615095	ENSMUST00000154493.1	Sema4c	1.34561	0.88
chr1	36632201	36634201	764	chr1	36766523	ENSMUST00000159448.1	Actr1b	0.112126	0.882
chr1	36635801	36637801	702	chr1	36364599	ENSMUST00000115032.1	Arid5a	0.773815	0.744
chr1	36635801	36637801	723	chr1	36528465	ENSMUST00000153128.1	Cnnm4	2.02388	0.736
chr1	36635801	36637801	730	chr1	36592574	ENSMUST00000054665.4	Ankrd23	3.53313	0.803
chr1	36635801	36637801	758	chr1	36748332	ENSMUST00000081180.4	Cox5b	108.674	0.725
chr1	36635801	36637801	764	chr1	36766523	ENSMUST00000159448.1	Actr1b	0.112126	0.64
chr1	36686001	36688001	718	chr1	36502116	ENSMUST00000115011.1	Lman2l	4.70632	0.719
chr1	36686001	36688001	730	chr1	36592574	ENSMUST00000054665.4	Ankrd23	3.53313	0.693
chr1	36686001	36688001	738	chr1	36615194	ENSMUST00000114991.1	Sema4c	26.0831	0.722
chr1	36686001	36688001	739	chr1	36615194	ENSMUST00000114992.1	Sema4c	8.39837	0.721
chr1	36703601	36705601	723	chr1	36528465	ENSMUST00000153128.1	Cnnm4	2.02388	0.657
chr1	36703601	36705601	726	chr1	36568712	ENSMUST00000097776.3	Cnnm3	0.311316	0.657
chr1	36703601	36705601	735	chr1	36614371	ENSMUST00000114990.1	Sema4c	0.883051	0.679
chr1	36703601	36705601	738	chr1	36615194	ENSMUST00000114991.1	Sema4c	26.0831	0.817
chr1	36703601	36705601	739	chr1	36615194	ENSMUST00000114992.1	Sema4c	8.39837	0.811
chr1	36703601	36705601	743	chr1	36615095	ENSMUST00000154493.1	Sema4c	1.34561	0.803
chr1	36897801	36899801	759	chr1	36748420	ENSMUST00000168827.1	Cox5b	268.412	0.898
chr1	36897801	36899801	743	chr1	36615095	ENSMUST00000154493.1	Sema4c	1.34561	0.708
chr1	36915601	36917601	767	chr1	36766764	ENSMUST00000162662.1	Actr1b	0.272252	0.659
chr1	36917001	36919001	723	chr1	36528465	ENSMUST00000153128.1	Cnnm4	2.02388	0.792
chr1	36973801	36975801	718	chr1	36502116	ENSMUST00000115011.1	Lman2l	4.70632	0.67
chr1	37688801	37690801	811	chr1	37597861	ENSMUST00000151952.1	Mgat4a	0.82164	0.65
chr1	37688801	37690801	828	chr1	37922143	ENSMUST00000088072.3	Tsga10	0.108192	0.857
chr1	37688801	37690801	838	chr1	37929051	ENSMUST00000041621.3	Lipt1	0.549038	0.764
chr1	39752001	39754001	926	chr1	39777842	ENSMUST00000151913.1	Rfx8	0.366677	0.985
chr1	39752001	39754001	927	chr1	39748716	ENSMUST00000126760.1	Rfx8	0.143076	0.871
chr1	39771401	39773401	927	chr1	39748716	ENSMUST00000126760.1	Rfx8	0.143076	0.89
chr1	39771401	39773401	911	chr1	39591837	ENSMUST00000161515.1	D1Bwg0212e	4.92725	0.716
chr1	39771401	39773401	926	chr1	39777842	ENSMUST00000151913.1	Rfx8	0.366677	0.888
chr1	39787401	39789401	926	chr1	39777842	ENSMUST00000151913.1	Rfx8	0.366677	0.855
chr1	39787401	39789401	931	chr1	39957758	ENSMUST00000168512.1	Map4k4	29.6009	0.639
chr1	39787401	39789401	933	chr1	39958025	ENSMUST00000027244.6	Map4k4	15.874	0.725
chr1	39805601	39807601	927	chr1	39748716	ENSMUST00000126760.1	Rfx8	0.143076	0.776
chr1	39805601	39807601	919	chr1	39615602	ENSMUST00000153381.1	Rnf149	0.164144	0.75
chr1	39805601	39807601	926	chr1	39777842	ENSMUST00000151913.1	Rfx8	0.366677	0.727
chr1	39815401	39817401	926	chr1	39777842	ENSMUST00000151913.1	Rfx8	0.366677	0.903
chr1	39815401	39817401	918	chr1	39634250	ENSMUST00000062525.5	Rnf149	22.1272	0.805
chr1	39816801	39818801	926	chr1	39777842	ENSMUST00000151913.1	Rfx8	0.366677	0.765
chr1	39923601	39925601	944	chr1	40381472	ENSMUST00000095020.3	Il1rl2	2.93485	0.675
chr1	39961801	39963801	930	chr1	39957758	ENSMUST00000168431.1	Map4k4	19.4355	0.955
chr1	39961801	39963801	931	chr1	39957758	ENSMUST00000168512.1	Map4k4	29.6009	0.943
chr1	39961801	39963801	932	chr1	39957758	ENSMUST00000163854.1	Map4k4	4.04475	0.681
chr1	39961801	39963801	933	chr1	39958025	ENSMUST00000027244.6	Map4k4	15.874	0.876
chr1	39974401	39976401	933	chr1	39958025	ENSMUST00000027244.6	Map4k4	15.874	0.954
chr1	39974401	39976401	919	chr1	39615602	ENSMUST00000153381.1	Rnf149	0.164144	0.799
chr1	39974401	39976401	930	chr1	39957758	ENSMUST00000168431.1	Map4k4	19.4355	0.884
chr1	39974401	39976401	932	chr1	39957758	ENSMUST00000163854.1	Map4k4	4.04475	0.895
chr1	39977001	39979001	932	chr1	39957758	ENSMUST00000163854.1	Map4k4	4.04475	0.92
chr1	39977001	39979001	919	chr1	39615602	ENSMUST00000153381.1	Rnf149	0.164144	0.735
chr1	39977001	39979001	930	chr1	39957758	ENSMUST00000168431.1	Map4k4	19.4355	0.632
chr1	39977001	39979001	931	chr1	39957758	ENSMUST00000168512.1	Map4k4	29.6009	0.682
chr1	39997001	39999001	940	chr1	40281925	ENSMUST00000027241.4	Il1r1	0.834285	0.739
chr1	39997001	39999001	944	chr1	40381472	ENSMUST00000095020.3	Il1rl2	2.93485	0.674
chr1	39999801	40001801	934	chr1	40018796	ENSMUST00000088000.4	Map4k4	20.2954	0.92
chr1	39999801	40001801	940	chr1	40281925	ENSMUST00000027241.4	Il1r1	0.834285	0.636
chr1	39999801	40001801	944	chr1	40381472	ENSMUST00000095020.3	Il1rl2	2.93485	0.787
chr1	40005201	40007201	930	chr1	39957758	ENSMUST00000168431.1	Map4k4	19.4355	0.872
chr1	40005201	40007201	901	chr1	39251057	ENSMUST00000056815.7	Npas2	0.222193	0.67
chr1	40008201	40010201	930	chr1	39957758	ENSMUST00000168431.1	Map4k4	19.4355	0.844
chr1	40008201	40010201	932	chr1	39957758	ENSMUST00000163854.1	Map4k4	4.04475	0.741
chr1	40008201	40010201	933	chr1	39958025	ENSMUST00000027244.6	Map4k4	15.874	0.805
chr1	40008201	40010201	934	chr1	40018796	ENSMUST00000088000.4	Map4k4	20.2954	0.78
chr1	40008201	40010201	940	chr1	40281925	ENSMUST00000027241.4	Il1r1	0.834285	0.772
chr1	40897001	40899001	971	chr1	40862446	ENSMUST00000114765.1	Tmem182	0.190508	0.959
chr1	40897001	40899001	966	chr1	40847508	ENSMUST00000039672.5	Mfsd9	0.964482	0.746
chr1	43416401	43418401	997	chr1	43502596	ENSMUST00000086421.5	Nck2	18.982	0.753
chr1	45921401	45923401	1075	chr1	45384511	ENSMUST00000172410.1	Col3a1	16.3579	0.647
chr1	45921401	45923401	1077	chr1	45560127	ENSMUST00000086430.4	Col5a2	39.4579	0.661
chr1	45921401	45923401	1078	chr1	45559908	ENSMUST00000114615.2	Col5a2	18.2597	0.681
chr1	45921401	45923401	1086	chr1	45852011	ENSMUST00000027139.8	Wdr75	0.430642	0.788
chr1	45922401	45924401	1077	chr1	45560127	ENSMUST00000086430.4	Col5a2	39.4579	0.769
chr1	45922401	45924401	1078	chr1	45559908	ENSMUST00000114615.2	Col5a2	18.2597	0.74
chr1	45947801	45949801	1088	chr1	45852311	ENSMUST00000169703.1	Wdr75	19.0766	0.706
chr1	51161401	51163401	1125	chr1	50984363	ENSMUST00000081851.3	Tmeff2	0.88535	0.677
chr1	51300001	51302001	1125	chr1	50984363	ENSMUST00000081851.3	Tmeff2	0.88535	0.748
chr1	51320401	51322401	1129	chr1	51345970	ENSMUST00000051572.6	Sdpr	23.9514	0.756
chr1	51727001	51729001	1136	chr1	51972772	ENSMUST00000018561.7	Myo1b	20.138	0.785
chr1	51835401	51837401	1134	chr1	51972785	ENSMUST00000114537.2	Myo1b	1.26205	0.702
chr1	51835401	51837401	1138	chr1	51827723	ENSMUST00000140731.1	Myo1b	5.6191	0.772
chr1	51934801	51936801	1133	chr1	51972915	ENSMUST00000046390.7	Myo1b	6.91778	0.742
chr1	51934801	51936801	1136	chr1	51972772	ENSMUST00000018561.7	Myo1b	20.138	0.648
chr1	51934801	51936801	1195	chr1	52874412	ENSMUST00000162576.1	Inpp1	0.548517	0.718
chr1	51949401	51951401	1133	chr1	51972915	ENSMUST00000046390.7	Myo1b	6.91778	0.891
chr1	51949401	51951401	1134	chr1	51972785	ENSMUST00000114537.2	Myo1b	1.26205	0.829
chr1	51949401	51951401	1136	chr1	51972772	ENSMUST00000018561.7	Myo1b	20.138	0.675
chr1	51966401	51968401	1133	chr1	51972915	ENSMUST00000046390.7	Myo1b	6.91778	0.965
chr1	51966401	51968401	1136	chr1	51972772	ENSMUST00000018561.7	Myo1b	20.138	0.779
chr1	51969201	51971201	1133	chr1	51972915	ENSMUST00000046390.7	Myo1b	6.91778	0.688
chr1	51969201	51971201	1136	chr1	51972772	ENSMUST00000018561.7	Myo1b	20.138	0.64
chr1	51969201	51971201	1150	chr1	52043992	ENSMUST00000168302.1	Stat4	1.86897	0.752
chr1	51969201	51971201	1166	chr1	52247753	ENSMUST00000129107.1	Gls	3.01958	0.819
chr1	51990401	51992401	1154	chr1	52176282	ENSMUST00000070968.6	Stat1	9.59969	0.906
chr1	51990401	51992401	1133	chr1	51972915	ENSMUST00000046390.7	Myo1b	6.91778	0.818
chr1	51990401	51992401	1136	chr1	51972772	ENSMUST00000018561.7	Myo1b	20.138	0.827
chr1	51990401	51992401	1151	chr1	52065088	ENSMUST00000027277.5	Stat4	1.4377	0.782
chr1	51990401	51992401	1168	chr1	52272438	ENSMUST00000139273.1	Gls	0.578847	0.71
chr1	54001801	54003801	1252	chr1	53923356	ENSMUST00000152870.1	Hecw2	0.11387	0.662
chr1	54001801	54003801	1247	chr1	53842068	ENSMUST00000027263.7	Stk17b	6.56019	0.639
chr1	55252001	55254001	1299	chr1	55263333	ENSMUST00000133294.1	Rftn2	0.270508	0.871
chr1	55252001	55254001	1269	chr1	54983231	ENSMUST00000044359.8	Ankrd44	2.28031	0.805
chr1	55252001	55254001	1279	chr1	55145087	ENSMUST00000144077.1	Hspd1	3.7841	0.851
chr1	55252001	55254001	1284	chr1	55188075	ENSMUST00000159311.1	Mob4	1.77164	0.764
chr1	55252001	55254001	1288	chr1	55188126	ENSMUST00000027122.7	Mob4	10.1612	0.817
chr1	55252001	55254001	1311	chr1	55420313	ENSMUST00000159398.1	Boll	0.330187	0.735
chr1	55266401	55268401	1274	chr1	55109614	ENSMUST00000087617.4	Coq10b	0.567316	0.649
chr1	55266401	55268401	1298	chr1	55283626	ENSMUST00000114428.2	Rftn2	0.252622	0.657
chr1	55266401	55268401	1315	chr1	55463232	ENSMUST00000097735.2	Plcl1	0.80997	0.635
chr1	55277801	55279801	1296	chr1	55283626	ENSMUST00000027121.8	Rftn2	5.62647	0.987
chr1	55277801	55279801	1279	chr1	55145087	ENSMUST00000144077.1	Hspd1	3.7841	0.672
chr1	55277801	55279801	1284	chr1	55188075	ENSMUST00000159311.1	Mob4	1.77164	0.758
chr1	55277801	55279801	1286	chr1	55188075	ENSMUST00000162364.1	Mob4	14.6841	0.64
chr1	55277801	55279801	1298	chr1	55283626	ENSMUST00000114428.2	Rftn2	0.252622	0.986
chr1	55277801	55279801	1299	chr1	55263333	ENSMUST00000133294.1	Rftn2	0.270508	0.808
chr1	55277801	55279801	1300	chr1	55283626	ENSMUST00000141107.1	Rftn2	0.107703	0.832
chr1	59012801	59014801	1454	chr1	58768352	ENSMUST00000149874.1	Cflar	4.24598	0.705
chr1	59012801	59014801	1466	chr1	58787396	ENSMUST00000123032.1	Cflar	0.445854	0.739
chr1	59012801	59014801	1468	chr1	58852218	ENSMUST00000027189.8	Casp8	24.8393	0.746
chr1	59012801	59014801	1471	chr1	59030274	ENSMUST00000027186.5	Trak2	10.3439	0.887
chr1	59012801	59014801	1479	chr1	59030366	ENSMUST00000114296.1	Stradb	2.41561	0.721
chr1	59689201	59691201	1522	chr1	59741853	ENSMUST00000027174.2	Nop58	38.9248	0.66
chr1	59957401	59959401	1553	chr1	60238339	ENSMUST00000160834.1	Nbeal1	1.2132	0.87
chr1	60967601	60969601	1594	chr1	60966015	ENSMUST00000097720.3	Ctla4	0.183874	0.724
chr1	60967601	60969601	1599	chr1	61034771	ENSMUST00000102827.3	Icos	0.665159	0.661
chr1	60972201	60974201	1580	chr1	60803202	ENSMUST00000027165.2	Cd28	0.785969	0.847
chr1	60972201	60974201	1594	chr1	60966015	ENSMUST00000097720.3	Ctla4	0.183874	0.642
chr1	60972201	60974201	1599	chr1	61034771	ENSMUST00000102827.3	Icos	0.665159	0.634
chr1	61196201	61198201	1616	chr1	61685398	ENSMUST00000075374.3	Pard3b	1.39682	0.712
chr1	61207201	61209201	1616	chr1	61685398	ENSMUST00000075374.3	Pard3b	1.39682	0.638
chr1	61968801	61970801	1616	chr1	61685398	ENSMUST00000075374.3	Pard3b	1.39682	0.824
chr1	61973001	61975001	1616	chr1	61685398	ENSMUST00000075374.3	Pard3b	1.39682	0.682
chr1	62711401	62713401	1635	chr1	62749859	ENSMUST00000102822.2	Nrp2	33.7283	0.877
chr1	62711401	62713401	1638	chr1	62750276	ENSMUST00000027112.6	Nrp2	1.66874	0.731
chr1	62711401	62713401	1639	chr1	62750276	ENSMUST00000063594.6	Nrp2	26.4902	0.947
chr1	62711401	62713401	1692	chr1	63540743	ENSMUST00000097717.2	Adam23	0.250867	0.788
chr1	62724601	62726601	1637	chr1	62750276	ENSMUST00000114155.1	Nrp2	10.3874	0.929
chr1	62724601	62726601	1639	chr1	62750276	ENSMUST00000063594.6	Nrp2	26.4902	0.926
chr1	62742201	62744201	1635	chr1	62749859	ENSMUST00000102822.2	Nrp2	33.7283	0.869
chr1	62742201	62744201	1638	chr1	62750276	ENSMUST00000027112.6	Nrp2	1.66874	0.733
chr1	62742201	62744201	1639	chr1	62750276	ENSMUST00000063594.6	Nrp2	26.4902	0.724
chr1	62755401	62757401	1640	chr1	62750276	ENSMUST00000114157.2	Nrp2	6.12808	0.99
chr1	62755401	62757401	1635	chr1	62749859	ENSMUST00000102822.2	Nrp2	33.7283	0.982
chr1	62755401	62757401	1636	chr1	62749859	ENSMUST00000075144.5	Nrp2	4.39383	0.851
chr1	62755401	62757401	1637	chr1	62750276	ENSMUST00000114155.1	Nrp2	10.3874	0.859
chr1	62755401	62757401	1638	chr1	62750276	ENSMUST00000027112.6	Nrp2	1.66874	0.979
chr1	62755401	62757401	1639	chr1	62750276	ENSMUST00000063594.6	Nrp2	26.4902	0.893
chr1	62755401	62757401	1650	chr1	63223396	ENSMUST00000027111.8	Ndufs1	27.9199	0.862
chr1	62763001	62765001	1635	chr1	62749859	ENSMUST00000102822.2	Nrp2	33.7283	0.765
chr1	62763001	62765001	1636	chr1	62749859	ENSMUST00000075144.5	Nrp2	4.39383	0.828
chr1	62763001	62765001	1637	chr1	62750276	ENSMUST00000114155.1	Nrp2	10.3874	0.793
chr1	62763001	62765001	1638	chr1	62750276	ENSMUST00000027112.6	Nrp2	1.66874	0.876
chr1	62763001	62765001	1639	chr1	62750276	ENSMUST00000063594.6	Nrp2	26.4902	0.824
chr1	62763001	62765001	1650	chr1	63223396	ENSMUST00000027111.8	Ndufs1	27.9199	0.837
chr1	62769201	62771201	1639	chr1	62750276	ENSMUST00000063594.6	Nrp2	26.4902	0.966
chr1	62769201	62771201	1635	chr1	62749859	ENSMUST00000102822.2	Nrp2	33.7283	0.847
chr1	62769201	62771201	1636	chr1	62749859	ENSMUST00000075144.5	Nrp2	4.39383	0.731
chr1	62769201	62771201	1637	chr1	62750276	ENSMUST00000114155.1	Nrp2	10.3874	0.713
chr1	62769201	62771201	1644	chr1	63160841	ENSMUST00000165066.1	Ino80d	2.02214	0.843
chr1	62769201	62771201	1651	chr1	63223396	ENSMUST00000168099.1	Ndufs1	9.25801	0.647
chr1	62773801	62775801	1636	chr1	62749859	ENSMUST00000075144.5	Nrp2	4.39383	0.985
chr1	62773801	62775801	1637	chr1	62750276	ENSMUST00000114155.1	Nrp2	10.3874	0.72
chr1	62773801	62775801	1640	chr1	62750276	ENSMUST00000114157.2	Nrp2	6.12808	0.901
chr1	62773801	62775801	1644	chr1	63160841	ENSMUST00000165066.1	Ino80d	2.02214	0.665
chr1	63808801	63810801	1687	chr1	63492469	ENSMUST00000087374.3	Adam23	0.136195	0.744
chr1	63808801	63810801	1707	chr1	63777215	ENSMUST00000087369.5	Fastkd2	3.46374	0.684
chr1	63966001	63968001	1652	chr1	63223241	ENSMUST00000140612.1	Ndufs1	0.756283	0.656
chr1	63966001	63968001	1711	chr1	63797795	ENSMUST00000134454.1	Fastkd2	3.66125	0.637
chr1	63998801	64000801	1705	chr1	63777188	ENSMUST00000027103.6	Fastkd2	1.27556	0.801
chr1	63998801	64000801	1719	chr1	64168065	ENSMUST00000114086.1	Klf7	4.19172	0.673
chr1	64063801	64065801	1724	chr1	64168856	ENSMUST00000135075.1	Klf7	0.210313	0.631
chr1	64082001	64084001	1719	chr1	64168065	ENSMUST00000114086.1	Klf7	4.19172	0.634
chr1	64082001	64084001	1723	chr1	64168056	ENSMUST00000142009.1	Klf7	1.00378	0.844
chr1	64134001	64136001	1721	chr1	64167963	ENSMUST00000055001.3	Klf7	1.9092	0.7
chr1	64134001	64136001	1722	chr1	64168000	ENSMUST00000114089.2	Klf7	0.147833	0.647
chr1	64146801	64148801	1721	chr1	64167963	ENSMUST00000055001.3	Klf7	1.9092	0.711
chr1	64146801	64148801	1722	chr1	64168000	ENSMUST00000114089.2	Klf7	0.147833	0.769
chr1	64146801	64148801	1723	chr1	64168056	ENSMUST00000142009.1	Klf7	1.00378	0.748
chr1	64151601	64153601	1722	chr1	64168000	ENSMUST00000114089.2	Klf7	0.147833	0.892
chr1	64151601	64153601	1719	chr1	64168065	ENSMUST00000114086.1	Klf7	4.19172	0.83
chr1	64151601	64153601	1721	chr1	64167963	ENSMUST00000055001.3	Klf7	1.9092	0.689
chr1	64153401	64155401	1723	chr1	64168056	ENSMUST00000142009.1	Klf7	1.00378	0.861
chr1	64153401	64155401	1721	chr1	64167963	ENSMUST00000055001.3	Klf7	1.9092	0.748
chr1	64153401	64155401	1722	chr1	64168000	ENSMUST00000114089.2	Klf7	0.147833	0.838
chr1	64160201	64162201	1724	chr1	64168856	ENSMUST00000135075.1	Klf7	0.210313	0.96
chr1	64160201	64162201	1687	chr1	63492469	ENSMUST00000087374.3	Adam23	0.136195	0.648
chr1	64160201	64162201	1705	chr1	63777188	ENSMUST00000027103.6	Fastkd2	1.27556	0.821
chr1	64160201	64162201	1719	chr1	64168065	ENSMUST00000114086.1	Klf7	4.19172	0.767
chr1	64160201	64162201	1721	chr1	64167963	ENSMUST00000055001.3	Klf7	1.9092	0.851
chr1	64160201	64162201	1722	chr1	64168000	ENSMUST00000114089.2	Klf7	0.147833	0.919
chr1	64160201	64162201	1723	chr1	64168056	ENSMUST00000142009.1	Klf7	1.00378	0.684
chr1	64238801	64240801	1719	chr1	64168065	ENSMUST00000114086.1	Klf7	4.19172	0.721
chr1	64238801	64240801	1723	chr1	64168056	ENSMUST00000142009.1	Klf7	1.00378	0.828
chr1	64269001	64271001	1719	chr1	64168065	ENSMUST00000114086.1	Klf7	4.19172	0.744
chr1	64353801	64355801	1734	chr1	64579378	ENSMUST00000049932.5	Creb1	1.259	0.758
chr1	64353801	64355801	1733	chr1	64579378	ENSMUST00000087366.4	Creb1	6.00251	0.748
chr1	64894401	64896401	1719	chr1	64168065	ENSMUST00000114086.1	Klf7	4.19172	0.642
chr1	64894401	64896401	1724	chr1	64168856	ENSMUST00000135075.1	Klf7	0.210313	0.636
chr1	64894401	64896401	1748	chr1	64737029	ENSMUST00000114077.1	Ccnyl1	8.18316	0.753
chr1	64912801	64914801	1755	chr1	65003398	ENSMUST00000097713.1	Plekhm3	1.61215	0.783
chr1	64912801	64914801	1757	chr1	65003349	ENSMUST00000123225.1	Plekhm3	0.538091	0.704
chr1	64921801	64923801	1749	chr1	64737919	ENSMUST00000094898.3	Ccnyl1	15.5827	0.711
chr1	71983201	71985201	1941	chr1	71699411	ENSMUST00000097699.2	Apol7d	1.17808	0.816
chr1	71983201	71985201	1937	chr1	71699746	ENSMUST00000097700.3	Fn1	39.5093	0.788
chr1	71983201	71985201	1939	chr1	71699745	ENSMUST00000055226.6	Fn1	85.5628	0.692
chr1	71983201	71985201	1940	chr1	71699774	ENSMUST00000087254.5	Fn1	16.627	0.805
chr1	72059401	72061401	1964	chr1	72330943	ENSMUST00000027380.5	Tmem169	0.227726	0.861
chr1	72059401	72061401	1937	chr1	71699746	ENSMUST00000097700.3	Fn1	39.5093	0.697
chr1	72059401	72061401	1940	chr1	71699774	ENSMUST00000087254.5	Fn1	16.627	0.67
chr1	72873201	72875201	1978	chr1	72629825	ENSMUST00000047615.8	Smarcal1	14.2651	0.689
chr1	72873201	72875201	1987	chr1	72871077	ENSMUST00000047328.4	Igfbp2	44.3183	0.825
chr1	72873201	72875201	1992	chr1	72921458	ENSMUST00000027377.8	Igfbp5	26.3958	0.774
chr1	73968601	73970601	2000	chr1	73975087	ENSMUST00000068832.7	Tns1	1.49703	0.999
chr1	73968601	73970601	2036	chr1	74350694	ENSMUST00000141560.1	Tmbim1	0.804126	0.724
chr1	73968601	73970601	2047	chr1	74428225	ENSMUST00000133896.1	Slc11a1	0.16802	0.819
chr1	73970201	73972201	2000	chr1	73975087	ENSMUST00000068832.7	Tns1	1.49703	0.796
chr1	73970201	73972201	2036	chr1	74350694	ENSMUST00000141560.1	Tmbim1	0.804126	0.737
chr1	73970201	73972201	2078	chr1	74634602	ENSMUST00000113737.1	Zfp142	0.245426	0.684
chr1	74008001	74010001	2000	chr1	73975087	ENSMUST00000068832.7	Tns1	1.49703	0.64
chr1	74008001	74010001	2058	chr1	74465627	ENSMUST00000159749.1	Vil1	0.276674	0.659
chr1	74012201	74014201	2000	chr1	73975087	ENSMUST00000068832.7	Tns1	1.49703	0.863
chr1	74015401	74017401	2026	chr1	74379184	ENSMUST00000087225.5	Pnkd	10.9203	0.849
chr1	74033801	74035801	2044	chr1	74421827	ENSMUST00000136786.1	Slc11a1	2.90718	0.796
chr1	74033801	74035801	1998	chr1	74171021	ENSMUST00000171899.1	Tns1	7.20869	0.718
chr1	74033801	74035801	2058	chr1	74465627	ENSMUST00000159749.1	Vil1	0.276674	0.721
chr1	74046601	74048601	2000	chr1	73975087	ENSMUST00000068832.7	Tns1	1.49703	0.814
chr1	74046601	74048601	2005	chr1	74200563	ENSMUST00000027372.7	Cxcr2	0.302205	0.668
chr1	74046601	74048601	2007	chr1	74200568	ENSMUST00000106899.2	Cxcr2	0.331925	0.772
chr1	74046601	74048601	2014	chr1	74283091	ENSMUST00000006467.7	Arpc2	144.343	0.775
chr1	74054001	74056001	2024	chr1	74331629	ENSMUST00000087226.4	Pnkd	0.140289	0.762
chr1	74059201	74061201	1998	chr1	74171021	ENSMUST00000171899.1	Tns1	7.20869	0.937
chr1	74059201	74061201	2000	chr1	73975087	ENSMUST00000068832.7	Tns1	1.49703	0.693
chr1	74059201	74061201	2023	chr1	74331628	ENSMUST00000138620.1	Pnkd	3.30696	0.79
chr1	74059201	74061201	2024	chr1	74331629	ENSMUST00000087226.4	Pnkd	0.140289	0.676
chr1	74059201	74061201	2047	chr1	74428225	ENSMUST00000133896.1	Slc11a1	0.16802	0.691
chr1	74059201	74061201	2050	chr1	74430174	ENSMUST00000134189.1	Slc11a1	4.70958	0.715
chr1	74061201	74063201	2015	chr1	74283124	ENSMUST00000113819.1	Arpc2	0.604844	0.846
chr1	74061201	74063201	2024	chr1	74331629	ENSMUST00000087226.4	Pnkd	0.140289	0.745
chr1	74070401	74072401	2000	chr1	73975087	ENSMUST00000068832.7	Tns1	1.49703	0.695
chr1	74070401	74072401	2036	chr1	74350694	ENSMUST00000141560.1	Tmbim1	0.804126	0.647
chr1	74074401	74076401	1998	chr1	74171021	ENSMUST00000171899.1	Tns1	7.20869	0.951
chr1	74074401	74076401	2000	chr1	73975087	ENSMUST00000068832.7	Tns1	1.49703	0.832
chr1	74076401	74078401	2035	chr1	74352196	ENSMUST00000130763.1	Tmbim1	0.202057	0.81
chr1	74076401	74078401	1998	chr1	74171021	ENSMUST00000171899.1	Tns1	7.20869	0.785
chr1	74079801	74081801	1998	chr1	74171021	ENSMUST00000171899.1	Tns1	7.20869	0.77
chr1	74079801	74081801	2058	chr1	74465627	ENSMUST00000159749.1	Vil1	0.276674	0.711
chr1	74120201	74122201	1998	chr1	74171021	ENSMUST00000171899.1	Tns1	7.20869	0.64
chr1	74120201	74122201	2015	chr1	74283124	ENSMUST00000113819.1	Arpc2	0.604844	0.754
chr1	74120201	74122201	2026	chr1	74379184	ENSMUST00000087225.5	Pnkd	10.9203	0.889
chr1	74120201	74122201	2036	chr1	74350694	ENSMUST00000141560.1	Tmbim1	0.804126	0.77
chr1	74136601	74138601	1998	chr1	74171021	ENSMUST00000171899.1	Tns1	7.20869	0.652
chr1	74136601	74138601	2005	chr1	74200563	ENSMUST00000027372.7	Cxcr2	0.302205	0.744
chr1	74294201	74296201	2014	chr1	74283091	ENSMUST00000006467.7	Arpc2	144.343	0.667
chr1	74294201	74296201	2018	chr1	74331254	ENSMUST00000006462.6	Aamp	90.5363	0.718
chr1	74294201	74296201	2026	chr1	74379184	ENSMUST00000087225.5	Pnkd	10.9203	0.849
chr1	74294201	74296201	2045	chr1	74422146	ENSMUST00000135137.1	Slc11a1	11.406	0.718
chr1	74320001	74322001	2014	chr1	74283091	ENSMUST00000006467.7	Arpc2	144.343	0.838
chr1	74320001	74322001	2018	chr1	74331254	ENSMUST00000006462.6	Aamp	90.5363	0.792
chr1	74320001	74322001	2019	chr1	74331504	ENSMUST00000113805.1	Pnkd	30.4755	0.821
chr1	74320001	74322001	2023	chr1	74331628	ENSMUST00000138620.1	Pnkd	3.30696	0.838
chr1	74320001	74322001	2026	chr1	74379184	ENSMUST00000087225.5	Pnkd	10.9203	0.662
chr1	74320001	74322001	2033	chr1	74337802	ENSMUST00000128505.1	Tmbim1	0.255424	0.82
chr1	74320001	74322001	2034	chr1	74350789	ENSMUST00000154859.1	Tmbim1	4.68552	0.685
chr1	74320001	74322001	2035	chr1	74352196	ENSMUST00000130763.1	Tmbim1	0.202057	0.774
chr1	74320001	74322001	2042	chr1	74421777	ENSMUST00000027368.5	Slc11a1	8.20353	0.698
chr1	74320001	74322001	2044	chr1	74421827	ENSMUST00000136786.1	Slc11a1	2.90718	0.699
chr1	74320001	74322001	2063	chr1	74552634	ENSMUST00000137100.1	Rqcd1	0.902179	0.757
chr1	75288801	75290801	2077	chr1	74590860	ENSMUST00000044260.4	Usp37	3.70688	0.858
chr1	75288801	75290801	2142	chr1	74901508	ENSMUST00000160379.1	Cdk5r2	0.127796	0.696
chr1	75288801	75290801	2178	chr1	75165229	ENSMUST00000027394.5	Zfand2b	2.66291	0.714
chr1	75288801	75290801	2216	chr1	75207423	ENSMUST00000144355.1	Stk16	11.8903	0.73
chr1	75288801	75290801	2232	chr1	75260783	ENSMUST00000027404.5	Ptprn	0.27146	0.826
chr1	75288801	75290801	2236	chr1	75274908	ENSMUST00000067014.6	Resp18	0.204059	0.854
chr1	75288801	75290801	2250	chr1	75378689	ENSMUST00000148515.1	Speg	0.61424	0.642
chr1	75288801	75290801	2253	chr1	75378717	ENSMUST00000038230.7	Speg	0.326011	0.824
chr1	75288801	75290801	2257	chr1	75382087	ENSMUST00000132222.1	Speg	0.247588	0.71
chr1	75288801	75290801	2266	chr1	75432505	ENSMUST00000037796.7	Gmppa	6.82376	0.681
chr1	75288801	75290801	2269	chr1	75432536	ENSMUST00000145166.1	Gmppa	4.19371	0.681
chr1	75288801	75290801	2281	chr1	75447274	ENSMUST00000037708.9	Accn4	0.329947	0.67
chr1	75288801	75290801	2282	chr1	75475846	ENSMUST00000079205.7	Chpf	2.13384	0.846
chr1	75288801	75290801	2291	chr1	75502936	ENSMUST00000113567.2	Obsl1	4.45484	0.753
chr1	75288801	75290801	2292	chr1	75502932	ENSMUST00000064469.7	Obsl1	1.41458	0.794
chr1	75288801	75290801	2301	chr1	75502936	ENSMUST00000113565.2	Obsl1	14.6971	0.831
chr1	77440601	77442601	2342	chr1	77511663	ENSMUST00000113540.1	Epha4	0.188126	0.641
chr1	79555801	79557801	2396	chr1	79719231	ENSMUST00000127771.1	Wdfy1	0.507454	0.68
chr1	79555801	79557801	2385	chr1	79668547	ENSMUST00000162342.1	Ap1s3	2.17673	0.668
chr1	79707001	79709001	2393	chr1	79758344	ENSMUST00000097685.3	Wdfy1	2.22086	0.788
chr1	79707001	79709001	2395	chr1	79758344	ENSMUST00000113510.1	Wdfy1	0.186004	0.747
chr1	79707001	79709001	2400	chr1	79726673	ENSMUST00000138319.1	Wdfy1	0.25009	0.764
chr1	79747601	79749601	2391	chr1	79758344	ENSMUST00000113512.1	Wdfy1	2.67326	0.946
chr1	79747601	79749601	2388	chr1	79758344	ENSMUST00000113513.1	Wdfy1	0.225345	0.9
chr1	79747601	79749601	2389	chr1	79758344	ENSMUST00000113515.1	Wdfy1	0.791112	0.713
chr1	79747601	79749601	2390	chr1	79758344	ENSMUST00000113514.1	Wdfy1	1.84862	0.74
chr1	79747601	79749601	2393	chr1	79758344	ENSMUST00000097685.3	Wdfy1	2.22086	0.888
chr1	79747601	79749601	2394	chr1	79758344	ENSMUST00000113511.1	Wdfy1	1.08815	0.827
chr1	79747601	79749601	2395	chr1	79758344	ENSMUST00000113510.1	Wdfy1	0.186004	0.898
chr1	79747601	79749601	2396	chr1	79719231	ENSMUST00000127771.1	Wdfy1	0.507454	0.745
chr1	79747601	79749601	2398	chr1	79772718	ENSMUST00000143368.1	Wdfy1	0.208003	0.736
chr1	79747601	79749601	2399	chr1	79758344	ENSMUST00000048820.7	Wdfy1	0.913157	0.797
chr1	79747601	79749601	2400	chr1	79726673	ENSMUST00000138319.1	Wdfy1	0.25009	0.656
chr1	79747601	79749601	2401	chr1	79758622	ENSMUST00000125641.1	Wdfy1	1.20547	0.771
chr1	79747601	79749601	2409	chr1	80210519	ENSMUST00000058748.1	Fam124b	4.6982	0.638
chr1	80029001	80031001	2399	chr1	79758344	ENSMUST00000048820.7	Wdfy1	0.913157	0.859
chr1	80029001	80031001	2393	chr1	79758344	ENSMUST00000097685.3	Wdfy1	2.22086	0.849
chr1	80029001	80031001	2394	chr1	79758344	ENSMUST00000113511.1	Wdfy1	1.08815	0.661
chr1	80029001	80031001	2395	chr1	79758344	ENSMUST00000113510.1	Wdfy1	0.186004	0.847
chr1	80213201	80215201	2409	chr1	80210519	ENSMUST00000058748.1	Fam124b	4.6982	0.927
chr1	82407801	82409801	2440	chr1	82313027	ENSMUST00000027322.7	Rhbdd1	3.53264	0.737
chr1	82791801	82793801	2461	chr1	82721515	ENSMUST00000160786.1	Mff	3.21007	0.853
chr1	82791801	82793801	2462	chr1	82721523	ENSMUST00000162003.1	Mff	0.532356	0.671
chr1	82791801	82793801	2475	chr1	82765036	ENSMUST00000138787.1	Tm4sf20	0.175023	0.736
chr1	82791801	82793801	2477	chr1	82836058	ENSMUST00000113443.1	Agfg1	2.67611	0.805
chr1	82791801	82793801	2479	chr1	82836058	ENSMUST00000063380.4	Agfg1	9.29564	0.767
chr1	82970401	82972401	2465	chr1	82725901	ENSMUST00000159279.1	Mff	2.76692	0.704
chr1	82970401	82972401	2479	chr1	82836058	ENSMUST00000063380.4	Agfg1	9.29564	0.633
chr1	87796201	87798201	2610	chr1	87546589	ENSMUST00000153574.1	Sp100	0.765372	0.659
chr1	87796201	87798201	2620	chr1	87600017	ENSMUST00000141709.1	Sp100	0.397935	0.833
chr1	87796201	87798201	2644	chr1	87691938	ENSMUST00000082149.4	Cab39	0.944924	0.863
chr1	87796201	87798201	2646	chr1	87790856	ENSMUST00000027425.9	Itm2c	92.5239	0.947
chr1	88159401	88161401	2675	chr1	88007392	ENSMUST00000152184.1	Psmd1	0.24281	0.694
chr1	88159401	88161401	2701	chr1	88256030	ENSMUST00000027438.6	Ncl	93.9778	0.686
chr1	88367801	88369801	2732	chr1	88600379	ENSMUST00000065694.6	Dis3l2	10.4425	0.647
chr1	88367801	88369801	2774	chr1	89223573	ENSMUST00000174846.1	Gigyf2	1.24633	0.642
chr1	88404801	88406801	2714	chr1	88423311	ENSMUST00000045897.8	Ptma	2214.05	0.64
chr1	89519001	89521001	2826	chr1	89516974	ENSMUST00000168783.1	Inpp5d	2.00727	0.932
chr1	89519001	89521001	2821	chr1	89516887	ENSMUST00000169754.1	Inpp5d	10.2547	0.639
chr1	89519001	89521001	2823	chr1	89516937	ENSMUST00000042275.8	Inpp5d	4.59921	0.769
chr1	89519001	89521001	2824	chr1	89516964	ENSMUST00000164592.1	Inpp5d	0.313408	0.673
chr1	89519001	89521001	2829	chr1	89572814	ENSMUST00000167032.1	Inpp5d	2.19067	0.852
chr1	89553001	89555001	2796	chr1	89329695	ENSMUST00000174671.1	Gigyf2	5.92545	0.739
chr1	89553001	89555001	2821	chr1	89516887	ENSMUST00000169754.1	Inpp5d	10.2547	0.94
chr1	89553001	89555001	2823	chr1	89516937	ENSMUST00000042275.8	Inpp5d	4.59921	0.952
chr1	89553001	89555001	2829	chr1	89572814	ENSMUST00000167032.1	Inpp5d	2.19067	0.738
chr1	89553001	89555001	2830	chr1	89572814	ENSMUST00000170300.1	Inpp5d	4.36358	0.845
chr1	89553001	89555001	2834	chr1	89652588	ENSMUST00000027512.6	Atg16l1	5.58708	0.677
chr1	89553001	89555001	2859	chr1	89749862	ENSMUST00000027517.7	Dgkd	15.4769	0.772
chr1	89555001	89557001	2795	chr1	89321771	ENSMUST00000097662.3	Gigyf2	0.122787	0.77
chr1	89555001	89557001	2821	chr1	89516887	ENSMUST00000169754.1	Inpp5d	10.2547	0.769
chr1	89555001	89557001	2823	chr1	89516937	ENSMUST00000042275.8	Inpp5d	4.59921	0.747
chr1	89555001	89557001	2829	chr1	89572814	ENSMUST00000167032.1	Inpp5d	2.19067	0.8
chr1	89555001	89557001	2830	chr1	89572814	ENSMUST00000170300.1	Inpp5d	4.36358	0.725
chr1	89555001	89557001	2831	chr1	89605916	ENSMUST00000163548.1	Inpp5d	0.9505	0.673
chr1	89555001	89557001	2837	chr1	89652651	ENSMUST00000113186.1	Atg16l1	7.0065	0.742
chr1	89744201	89746201	2824	chr1	89516964	ENSMUST00000164592.1	Inpp5d	0.313408	0.795
chr1	89744201	89746201	2837	chr1	89652651	ENSMUST00000113186.1	Atg16l1	7.0065	0.686
chr1	89744201	89746201	2859	chr1	89749862	ENSMUST00000027517.7	Dgkd	15.4769	0.737
chr1	89744201	89746201	2861	chr1	89905126	ENSMUST00000040783.4	Usp40	3.92803	0.652
chr1	89744201	89746201	2903	chr1	90115159	ENSMUST00000173165.1	RP23-324B17.1	3.73244	0.735
chr1	90384001	90386001	2930	chr1	90303536	ENSMUST00000027518.5	Spp2	0.266683	0.696
chr1	90535401	90537401	2915	chr1	90174132	ENSMUST00000065420.5	Hjurp	1.64686	0.705
chr1	90535401	90537401	2938	chr1	90967028	ENSMUST00000123745.1	Sh3bp4	0.934702	0.648
chr1	90593601	90595601	2869	chr1	89952056	ENSMUST00000173325.1	Ugt1a10	0.388744	0.649
chr1	90593601	90595601	2903	chr1	90115159	ENSMUST00000173165.1	RP23-324B17.1	3.73244	0.745
chr1	90593601	90595601	2935	chr1	90598796	ENSMUST00000159814.1	Arl4c	22.1373	0.973
chr1	90652401	90654401	2941	chr1	91351386	ENSMUST00000027521.8	Agap1	4.22394	0.738
chr1	90986001	90988001	2937	chr1	90966990	ENSMUST00000066279.4	Sh3bp4	11.2821	0.943
chr1	90986001	90988001	2938	chr1	90967028	ENSMUST00000123745.1	Sh3bp4	0.934702	0.821
chr1	90989401	90991401	2938	chr1	90967028	ENSMUST00000123745.1	Sh3bp4	0.934702	0.777
chr1	90989401	90991401	2937	chr1	90966990	ENSMUST00000066279.4	Sh3bp4	11.2821	0.745
chr1	90999601	91001601	2937	chr1	90966990	ENSMUST00000066279.4	Sh3bp4	11.2821	0.895
chr1	90999601	91001601	2938	chr1	90967028	ENSMUST00000123745.1	Sh3bp4	0.934702	0.746
chr1	91013001	91015001	2937	chr1	90966990	ENSMUST00000066279.4	Sh3bp4	11.2821	0.896
chr1	91013001	91015001	2938	chr1	90967028	ENSMUST00000123745.1	Sh3bp4	0.934702	0.724
chr1	91078601	91080601	2937	chr1	90966990	ENSMUST00000066279.4	Sh3bp4	11.2821	0.691
chr1	91362601	91364601	2941	chr1	91351386	ENSMUST00000027521.8	Agap1	4.22394	0.788
chr1	91418801	91420801	2941	chr1	91351386	ENSMUST00000027521.8	Agap1	4.22394	0.821
chr1	91418801	91420801	2960	chr1	92100555	ENSMUST00000065587.4	Cxcr7	8.21119	0.738
chr1	91443201	91445201	2960	chr1	92100555	ENSMUST00000065587.4	Cxcr7	8.21119	0.79
chr1	91453601	91455601	2945	chr1	91829865	ENSMUST00000036954.7	Gbx2	0.60529	0.634
chr1	91765801	91767801	2937	chr1	90966990	ENSMUST00000066279.4	Sh3bp4	11.2821	0.763
chr1	92185001	92187001	2960	chr1	92100555	ENSMUST00000065587.4	Cxcr7	8.21119	0.726
chr1	92919001	92921001	3003	chr1	93147143	ENSMUST00000171112.1	Ube2f	6.50554	0.929
chr1	92919001	92921001	2973	chr1	92726807	ENSMUST00000066153.6	Col6a3	0.250126	0.715
chr1	92919001	92921001	3012	chr1	93194945	ENSMUST00000142488.1	Scly	0.221022	0.811
chr1	92934601	92936601	2991	chr1	92950021	ENSMUST00000068167.5	Lrrfip1	0.599319	0.951
chr1	92934601	92936601	2986	chr1	92864194	ENSMUST00000135819.1	Rab17	0.229121	0.834
chr1	92934601	92936601	2989	chr1	92895304	ENSMUST00000068116.6	Lrrfip1	13.1779	0.739
chr1	92934601	92936601	2993	chr1	92950163	ENSMUST00000169388.1	Lrrfip1	0.116413	0.801
chr1	92934601	92936601	2995	chr1	93041680	ENSMUST00000094698.1	Rbm44	0.313294	0.776
chr1	92934601	92936601	3017	chr1	93195004	ENSMUST00000142802.1	Scly	0.275446	0.644
chr1	92956601	92958601	2967	chr1	92740529	ENSMUST00000097653.3	Col6a3	0.548844	0.931
chr1	92956601	92958601	2968	chr1	92675846	ENSMUST00000165484.1	Col6a3	2.8275	0.699
chr1	92956601	92958601	2973	chr1	92726807	ENSMUST00000066153.6	Col6a3	0.250126	0.675
chr1	92956601	92958601	2983	chr1	92866238	ENSMUST00000027529.5	Rab17	0.29013	0.82
chr1	92956601	92958601	2986	chr1	92864194	ENSMUST00000135819.1	Rab17	0.229121	0.667
chr1	92956601	92958601	2987	chr1	92866221	ENSMUST00000130042.1	Rab17	0.285779	0.743
chr1	92956601	92958601	2990	chr1	92950021	ENSMUST00000097649.3	Lrrfip1	11.0667	0.807
chr1	92956601	92958601	2991	chr1	92950021	ENSMUST00000068167.5	Lrrfip1	0.599319	0.715
chr1	92956601	92958601	2993	chr1	92950163	ENSMUST00000169388.1	Lrrfip1	0.116413	0.666
chr1	92956601	92958601	3010	chr1	93194915	ENSMUST00000027532.6	Scly	8.63904	0.701
chr1	92956601	92958601	3047	chr1	93698038	ENSMUST00000007949.3	Twist2	6.31387	0.786
chr1	92988201	92990201	2969	chr1	92740351	ENSMUST00000056925.8	Col6a3	1.12534	0.722
chr1	92988201	92990201	2995	chr1	93041680	ENSMUST00000094698.1	Rbm44	0.313294	0.715
chr1	92988201	92990201	2999	chr1	93076399	ENSMUST00000097648.4	Ramp1	2.04478	0.698
chr1	92991601	92993601	2995	chr1	93041680	ENSMUST00000094698.1	Rbm44	0.313294	0.754
chr1	93347201	93349201	3027	chr1	93295360	ENSMUST00000113031.1	Ilkap	0.622711	0.63
chr1	93347201	93349201	3031	chr1	93309799	ENSMUST00000086851.1	Hes6	22.2541	0.784
chr1	93347201	93349201	3035	chr1	93355905	ENSMUST00000069620.7	Per2	0.484662	0.974
chr1	93347201	93349201	3037	chr1	93355907	ENSMUST00000164778.1	Per2	0.389622	0.966
chr1	93347201	93349201	3041	chr1	93437142	ENSMUST00000164117.1	Asb1	0.433574	0.827
chr1	93347201	93349201	3042	chr1	93437142	ENSMUST00000027538.7	Asb1	1.0312	0.895
chr1	93351001	93353001	3035	chr1	93355905	ENSMUST00000069620.7	Per2	0.484662	0.996
chr1	93351001	93353001	3037	chr1	93355907	ENSMUST00000164778.1	Per2	0.389622	0.996
chr1	93351001	93353001	3027	chr1	93295360	ENSMUST00000113031.1	Ilkap	0.622711	0.645
chr1	93351001	93353001	3031	chr1	93309799	ENSMUST00000086851.1	Hes6	22.2541	0.716
chr1	93351001	93353001	3042	chr1	93437142	ENSMUST00000027538.7	Asb1	1.0312	0.829
chr1	93767201	93769201	3050	chr1	94044970	ENSMUST00000008995.8	Hdac4	2.52834	0.812
chr1	95105801	95107801	3077	chr1	94728222	ENSMUST00000045970.6	Gpc1	6.60828	0.631
chr1	95105801	95107801	3116	chr1	95132418	ENSMUST00000062202.7	Sned1	0.962614	0.766
chr1	95105801	95107801	3126	chr1	95202441	ENSMUST00000112942.1	Mterfd2	1.17289	0.711
chr1	95105801	95107801	3142	chr1	95375385	ENSMUST00000170883.1	Hdlbp	44.4827	0.792
chr1	95105801	95107801	3149	chr1	95375570	ENSMUST00000172165.1	2019-09-02	53.3141	0.66
chr1	95141401	95143401	3116	chr1	95132418	ENSMUST00000062202.7	Sned1	0.962614	0.98
chr1	95141401	95143401	3098	chr1	94875480	ENSMUST00000169198.1	Gpr35	0.104837	0.821
chr1	95141401	95143401	3118	chr1	95171008	ENSMUST00000165843.1	Sned1	0.119466	0.766
chr1	95141401	95143401	3130	chr1	95239366	ENSMUST00000027493.3	Pask	3.93497	0.702
chr1	95141401	95143401	3157	chr1	95376050	ENSMUST00000150931.1	2019-09-02	0.271895	0.635
chr1	95141401	95143401	3161	chr1	95408656	ENSMUST00000120301.1	Farp2	0.691288	0.768
chr1	95564201	95566201	3148	chr1	95375570	ENSMUST00000131175.2	2019-09-02	8.45673	0.634
chr1	95564201	95566201	3154	chr1	95375685	ENSMUST00000112912.1	2019-09-02	0.541576	0.634
chr1	95564201	95566201	3172	chr1	95582271	ENSMUST00000027499.6	Bok	26.7178	0.69
chr1	95564201	95566201	3175	chr1	95651357	ENSMUST00000027500.6	Thap4	0.851246	0.669
chr1	95564201	95566201	3178	chr1	95651482	ENSMUST00000027502.9	Atg4b	18.258	0.706
chr1	95574601	95576601	3143	chr1	95342263	ENSMUST00000042498.7	Hdlbp	37.2797	0.751
chr1	95574601	95576601	3163	chr1	95425145	ENSMUST00000041983.3	Farp2	0.238486	0.894
chr1	95574601	95576601	3172	chr1	95582271	ENSMUST00000027499.6	Bok	26.7178	0.719
chr1	95574601	95576601	3180	chr1	95664617	ENSMUST00000169643.1	Atg4b	0.716956	0.662
chr1	95574601	95576601	3191	chr1	95721851	ENSMUST00000112881.1	D2hgdh	1.67058	0.725
chr1	95608001	95610001	3182	chr1	95698511	ENSMUST00000027503.7	Dtymk	54.5429	0.642
chr1	95608001	95610001	3183	chr1	95695578	ENSMUST00000112893.1	Dtymk	3.37888	0.735
chr1	95608001	95610001	3187	chr1	95700542	ENSMUST00000027505.6	Ing5	7.10782	0.675
chr1	99955001	99957001	3249	chr1	99666749	ENSMUST00000112844.3	Gin1	2.41789	0.72
chr1	99955001	99957001	3260	chr1	99873813	ENSMUST00000167040.1	Pam	10.1995	0.823
chr1	99955001	99957001	3271	chr1	99992223	ENSMUST00000163007.1	Pam	0.477779	0.632
chr1	107681001	107683001	3327	chr1	107677300	ENSMUST00000027559.6	Tnfrsf11a	4.65194	0.941
chr1	108054001	108056001	3335	chr1	108068329	ENSMUST00000061047.6	Phlpp1	3.91476	0.978
chr1	108054001	108056001	3329	chr1	107886983	ENSMUST00000119166.1	Zcchc2	2.34607	0.724
chr1	108071201	108073201	3335	chr1	108068329	ENSMUST00000061047.6	Phlpp1	3.91476	0.998
chr1	108304201	108306201	3348	chr1	108679371	ENSMUST00000147705.1	Vps4b	16.2504	0.689
chr1	108445801	108447801	3348	chr1	108679371	ENSMUST00000147705.1	Vps4b	16.2504	0.638
chr1	108525201	108527201	3335	chr1	108068329	ENSMUST00000061047.6	Phlpp1	3.91476	0.732
chr1	108525201	108527201	3403	chr1	109486583	ENSMUST00000000514.4	Serpinb8	0.158257	0.68
chr1	108583401	108585401	3338	chr1	108610851	ENSMUST00000112751.1	Bcl2	3.32177	0.78
chr1	120556401	120558401	3445	chr1	120285635	ENSMUST00000070989.6	Clasp1	3.07252	0.799
chr1	120929401	120931401	3445	chr1	120285635	ENSMUST00000070989.6	Clasp1	3.07252	0.666
chr1	120929401	120931401	3456	chr1	120950196	ENSMUST00000062483.8	Gli2	1.07727	0.84
chr1	121383801	121385801	3466	chr1	121318825	ENSMUST00000038765.5	Inhbb	0.137965	0.672
chr1	121383801	121385801	3468	chr1	121401371	ENSMUST00000004565.8	Ralb	144.875	0.649
chr1	121383801	121385801	3469	chr1	121374656	ENSMUST00000142945.1	Ralb	2.01939	0.912
chr1	121388201	121390201	3468	chr1	121401371	ENSMUST00000004565.8	Ralb	144.875	0.949
chr1	121388201	121390201	3486	chr1	121733648	ENSMUST00000168303.1	Ptpn4	0.144305	0.716
chr1	121394201	121396201	3468	chr1	121401371	ENSMUST00000004565.8	Ralb	144.875	0.911
chr1	121394201	121396201	3476	chr1	121545577	ENSMUST00000027632.7	Epb4.1l5	0.266575	0.745
chr1	121405001	121407001	3466	chr1	121318825	ENSMUST00000038765.5	Inhbb	0.137965	0.74
chr1	121405001	121407001	3468	chr1	121401371	ENSMUST00000004565.8	Ralb	144.875	0.672
chr1	121764001	121766001	3480	chr1	121733924	ENSMUST00000163435.1	Ptpn4	0.127224	0.749
chr1	121772401	121774401	3492	chr1	121809785	ENSMUST00000037906.5	Tmem177	3.31103	0.888
chr1	121772401	121774401	3476	chr1	121545577	ENSMUST00000027632.7	Epb4.1l5	0.266575	0.836
chr1	121772401	121774401	3479	chr1	121734190	ENSMUST00000064091.5	Ptpn4	1.60163	0.653
chr1	121772401	121774401	3486	chr1	121733648	ENSMUST00000168303.1	Ptpn4	0.144305	0.699
chr1	121772401	121774401	3505	chr1	122017655	ENSMUST00000027634.6	Dbi	157.237	0.763
chr1	121772401	121774401	3508	chr1	122016747	ENSMUST00000128408.1	Dbi	1.39932	0.783
chr1	121772401	121774401	3518	chr1	122161832	ENSMUST00000140490.1	Steap3	0.11995	0.673
chr1	121951601	121953601	3502	chr1	121970651	ENSMUST00000056089.7	Tmem37	16.0991	0.931
chr1	121978401	121980401	3479	chr1	121734190	ENSMUST00000064091.5	Ptpn4	1.60163	0.679
chr1	121978401	121980401	3480	chr1	121733924	ENSMUST00000163435.1	Ptpn4	0.127224	0.678
chr1	121978401	121980401	3486	chr1	121733648	ENSMUST00000168303.1	Ptpn4	0.144305	0.823
chr1	121978401	121980401	3508	chr1	122016747	ENSMUST00000128408.1	Dbi	1.39932	0.797
chr1	122071601	122073601	3511	chr1	122017591	ENSMUST00000149628.1	Dbi	0.209015	0.909
chr1	122071601	122073601	3502	chr1	121970651	ENSMUST00000056089.7	Tmem37	16.0991	0.68
chr1	122071601	122073601	3505	chr1	122017655	ENSMUST00000027634.6	Dbi	157.237	0.651
chr1	122539801	122541801	3529	chr1	122498995	ENSMUST00000079721.7	En1	0.350901	0.788
chr1	127326401	127328401	3578	chr1	127332067	ENSMUST00000027579.9	Actr3	177.351	0.9
chr1	127326401	127328401	3580	chr1	127457593	ENSMUST00000027580.4	Slc35f5	14.1938	0.781
chr1	129216601	129218601	3625	chr1	129693148	ENSMUST00000153359.1	Ccnt2	3.65161	0.688
chr1	129240601	129242601	3615	chr1	129434007	ENSMUST00000162406.1	Tmem163	0.105437	0.745
chr1	129240601	129242601	3608	chr1	129203339	ENSMUST00000171405.1	Mgat5	2.45931	0.685
chr1	130253001	130255001	3636	chr1	129869535	ENSMUST00000143389.1	Zranb3	0.804605	0.752
chr1	132636201	132638201	3708	chr1	132625830	ENSMUST00000171479.1	Pfkfb2	0.318227	0.694
chr1	132636201	132638201	3709	chr1	132612311	ENSMUST00000066863.6	Pfkfb2	0.637705	0.873
chr1	132636201	132638201	3717	chr1	132628553	ENSMUST00000039323.6	AA986860	0.683773	0.774
chr1	133068401	133070401	3753	chr1	133049758	ENSMUST00000112446.2	Eif2d	0.272173	0.851
chr1	133068401	133070401	3754	chr1	133049758	ENSMUST00000068805.7	Eif2d	20.5447	0.929
chr1	133373801	133375801	3776	chr1	133423938	ENSMUST00000097588.2	Srgap2	13.9831	0.776
chr1	133373801	133375801	3780	chr1	133424480	ENSMUST00000068613.4	Fam72a	2.08834	0.728
chr1	133373801	133375801	3805	chr1	133724554	ENSMUST00000086559.6	Slc41a1	9.2517	0.66
chr1	133373801	133375801	3807	chr1	133763801	ENSMUST00000112386.1	Rab7l1	6.99848	0.797
chr1	133378401	133380401	3745	chr1	132916422	ENSMUST00000016673.5	Il10	0.286306	0.841
chr1	133378401	133380401	3776	chr1	133423938	ENSMUST00000097588.2	Srgap2	13.9831	0.761
chr1	133378401	133380401	3777	chr1	133229647	ENSMUST00000027683.8	Srgap2	3.20573	0.803
chr1	133378401	133380401	3780	chr1	133424480	ENSMUST00000068613.4	Fam72a	2.08834	0.671
chr1	133378401	133380401	3807	chr1	133763801	ENSMUST00000112386.1	Rab7l1	6.99848	0.711
chr1	133419401	133421401	3776	chr1	133423938	ENSMUST00000097588.2	Srgap2	13.9831	0.926
chr1	133419401	133421401	3780	chr1	133424480	ENSMUST00000068613.4	Fam72a	2.08834	0.926
chr1	133419401	133421401	3829	chr1	133964403	ENSMUST00000160656.1	Mfsd4	5.85722	0.692
chr1	133419401	133421401	3859	chr1	134287858	ENSMUST00000045473.9	Tmcc2	5.83208	0.786
chr1	133426401	133428401	3776	chr1	133423938	ENSMUST00000097588.2	Srgap2	13.9831	0.943
chr1	133426401	133428401	3780	chr1	133424480	ENSMUST00000068613.4	Fam72a	2.08834	0.833
chr1	133426401	133428401	3805	chr1	133724554	ENSMUST00000086559.6	Slc41a1	9.2517	0.65
chr1	133426401	133428401	3815	chr1	133904184	ENSMUST00000086556.5	Elk4	3.24294	0.864
chr1	133656001	133658001	3745	chr1	132916422	ENSMUST00000016673.5	Il10	0.286306	0.675
chr1	133656001	133658001	3822	chr1	133915020	ENSMUST00000131159.2	Elk4	0.926679	0.836
chr1	133899001	133901001	3817	chr1	133904453	ENSMUST00000027696.3	Elk4	0.282784	0.98
chr1	133899001	133901001	3815	chr1	133904184	ENSMUST00000086556.5	Elk4	3.24294	0.948
chr1	133899001	133901001	3818	chr1	133904676	ENSMUST00000146188.1	Elk4	0.115944	0.853
chr1	133899001	133901001	3829	chr1	133964403	ENSMUST00000160656.1	Mfsd4	5.85722	0.865
chr1	133899001	133901001	3842	chr1	134036182	ENSMUST00000112362.2	Cdk18	0.681852	0.767
chr1	134021801	134023801	3842	chr1	134036182	ENSMUST00000112362.2	Cdk18	0.681852	0.927
chr1	134021801	134023801	3828	chr1	133964542	ENSMUST00000112370.2	Mfsd4	1.0054	0.712
chr1	134021801	134023801	3841	chr1	134036262	ENSMUST00000027697.5	Cdk18	2.63103	0.887
chr1	134021801	134023801	3868	chr1	134314030	ENSMUST00000045110.7	Dstyk	4.8187	0.669
chr1	134028401	134030401	3818	chr1	133904676	ENSMUST00000146188.1	Elk4	0.115944	0.706
chr1	134028401	134030401	3841	chr1	134036262	ENSMUST00000027697.5	Cdk18	2.63103	0.752
chr1	134028401	134030401	3842	chr1	134036182	ENSMUST00000112362.2	Cdk18	0.681852	0.858
chr1	134028401	134030401	3853	chr1	134212703	ENSMUST00000072177.7	Nuak2	0.445398	0.832
chr1	134038601	134040601	3841	chr1	134036262	ENSMUST00000027697.5	Cdk18	2.63103	0.832
chr1	134038601	134040601	3842	chr1	134036182	ENSMUST00000112362.2	Cdk18	0.681852	0.855
chr1	134038601	134040601	3855	chr1	134212703	ENSMUST00000082125.5	Nuak2	0.387573	0.798
chr1	134095801	134097801	3803	chr1	133724070	ENSMUST00000132585.1	Slc41a1	0.131963	0.681
chr1	134095801	134097801	3805	chr1	133724554	ENSMUST00000086559.6	Slc41a1	9.2517	0.777
chr1	134095801	134097801	3815	chr1	133904184	ENSMUST00000086556.5	Elk4	3.24294	0.687
chr1	134095801	134097801	3817	chr1	133904453	ENSMUST00000027696.3	Elk4	0.282784	0.712
chr1	134095801	134097801	3822	chr1	133915020	ENSMUST00000131159.2	Elk4	0.926679	0.704
chr1	134095801	134097801	3829	chr1	133964403	ENSMUST00000160656.1	Mfsd4	5.85722	0.815
chr1	134095801	134097801	3852	chr1	134195203	ENSMUST00000046071.4	Klhdc8a	0.214141	0.822
chr1	134095801	134097801	3859	chr1	134287858	ENSMUST00000045473.9	Tmcc2	5.83208	0.856
chr1	134095801	134097801	3861	chr1	134264464	ENSMUST00000142609.1	Tmcc2	0.725634	0.707
chr1	134101201	134103201	3815	chr1	133904184	ENSMUST00000086556.5	Elk4	3.24294	0.642
chr1	134101201	134103201	3822	chr1	133915020	ENSMUST00000131159.2	Elk4	0.926679	0.725
chr1	134101201	134103201	3829	chr1	133964403	ENSMUST00000160656.1	Mfsd4	5.85722	0.773
chr1	134101201	134103201	3841	chr1	134036262	ENSMUST00000027697.5	Cdk18	2.63103	0.694
chr1	134101201	134103201	3852	chr1	134195203	ENSMUST00000046071.4	Klhdc8a	0.214141	0.63
chr1	134101201	134103201	3861	chr1	134264464	ENSMUST00000142609.1	Tmcc2	0.725634	0.75
chr1	134101201	134103201	3885	chr1	134776850	ENSMUST00000027706.3	Lrrn2	1.20664	0.764
chr1	134101201	134103201	3887	chr1	134921925	ENSMUST00000112313.1	Mdm4	6.16092	0.764
chr1	134229801	134231801	3807	chr1	133763801	ENSMUST00000112386.1	Rab7l1	6.99848	0.818
chr1	134229801	134231801	3852	chr1	134195203	ENSMUST00000046071.4	Klhdc8a	0.214141	0.661
chr1	134229801	134231801	3853	chr1	134212703	ENSMUST00000072177.7	Nuak2	0.445398	0.855
chr1	134233201	134235201	3842	chr1	134036182	ENSMUST00000112362.2	Cdk18	0.681852	0.661
chr1	134233201	134235201	3852	chr1	134195203	ENSMUST00000046071.4	Klhdc8a	0.214141	0.816
chr1	134233201	134235201	3855	chr1	134212703	ENSMUST00000082125.5	Nuak2	0.387573	0.64
chr1	134233201	134235201	3887	chr1	134921925	ENSMUST00000112313.1	Mdm4	6.16092	0.695
chr1	134237801	134239801	3815	chr1	133904184	ENSMUST00000086556.5	Elk4	3.24294	0.633
chr1	134237801	134239801	3853	chr1	134212703	ENSMUST00000072177.7	Nuak2	0.445398	0.718
chr1	134237801	134239801	3861	chr1	134264464	ENSMUST00000142609.1	Tmcc2	0.725634	0.745
chr1	134242001	134244001	3828	chr1	133964542	ENSMUST00000112370.2	Mfsd4	1.0054	0.713
chr1	134242001	134244001	3852	chr1	134195203	ENSMUST00000046071.4	Klhdc8a	0.214141	0.638
chr1	134242001	134244001	3853	chr1	134212703	ENSMUST00000072177.7	Nuak2	0.445398	0.765
chr1	134242001	134244001	3859	chr1	134287858	ENSMUST00000045473.9	Tmcc2	5.83208	0.663
chr1	134269801	134271801	3818	chr1	133904676	ENSMUST00000146188.1	Elk4	0.115944	0.739
chr1	134269801	134271801	3852	chr1	134195203	ENSMUST00000046071.4	Klhdc8a	0.214141	0.87
chr1	134269801	134271801	3861	chr1	134264464	ENSMUST00000142609.1	Tmcc2	0.725634	0.7
chr1	134269801	134271801	3868	chr1	134314030	ENSMUST00000045110.7	Dstyk	4.8187	0.805
chr1	134269801	134271801	3877	chr1	134439517	ENSMUST00000086521.4	Cntn2	0.227789	0.698
chr1	134269801	134271801	3881	chr1	134638374	ENSMUST00000163770.1	Nfasc	0.123471	0.806
chr1	134269801	134271801	3887	chr1	134921925	ENSMUST00000112313.1	Mdm4	6.16092	0.74
[truncated: 40,062 more rows]

## Sheet: FLHSC_EP
Enh_Chr	Enh_Start	Enh_End	IM-PET_ID	Target_Chr	TSS	TrxID	GeneName	FPKM	IM-PET_Score
[truncated: 37,744 more rows]

[truncated: 1 more sheets: BMHSC_EP]
