# Supplementary material for: Transcriptional regulatory network controlling the ontogeny of hematopoietic stem cells
Source: Genes Dev. 2020 Jul 1;34(13-14):950–64. doi: 10.1101/gad.338202.120 (PMC7328518; doi:10.1101/gad.338202.120)
Supplement: Supplemental Material [file supp_gad.338202.120_Supplemental_Table_S8.xlsx]

## Sheet: ENDO_PrimedEnhancers
Chr	Start	End	K4me1_Sig	K27ac_Sig	K4me3_Sig	K27me3_Sig
chr6	88854201	88856201	24.102	1.461	1.151	1.438
chr11	77595801	77597801	21.231	0.827	1.837	0
chr4	149106801	149108801	20.691	1.952	1.431	1.088
chr4	125827401	125829401	19.687	0.639	0.994	0.36
chr6	125097201	125099201	19.617	1.226	1.475	0.561
chr11	115670001	115672001	19.612	1.4	1.211	0.108
chr3	88341601	88343601	19.385	1.769	1.121	0.238
chr2	37620801	37622801	18.884	2.095	1.458	1.585
chr9	26999401	27001401	18.799	1.893	0.193	1.557
chr2	30095001	30097001	18.746	2.147	0.669	0.427
chr4	148254601	148256601	18.499	0.794	1.563	0.282
chr12	84442001	84444001	18.453	1.944	1.165	1.352
chr18	39317201	39319201	18.38	1.756	0.08	1.028
chr2	129873801	129875801	18.205	0.895	0.34	1.978
chr7	86505401	86507401	18.08	1.085	1.717	0.6
chr15	76291801	76293801	18.042	1.592	1.243	1.914
chr11	75385401	75387401	18.041	2.053	0.649	1.55
chr15	103007601	103009601	18.009	0.398	1.908	1.531
chr11	119797201	119799201	17.883	1.302	0.602	1.918
chr6	90919001	90921001	17.847	0.755	0.495	0.767
chr11	62442401	62444401	17.69	1.169	0.56	1.813
chr7	20328801	20330801	17.664	0.736	1.077	0.536
chr15	74040801	74042801	17.498	1.168	1.71	0.613
chr9	110793201	110795201	17.442	2	1.476	1.565
chr11	51282801	51284801	17.392	2.039	0.69	1.374
chr14	26439001	26441001	17.378	1.06	1.388	0.857
chr4	154932001	154934001	17.258	2.013	1.063	0.96
chr1	182215001	182217001	17.14	1.224	1.392	0.446
chr2	24999001	25001001	17.05	1.845	1.651	0.66
chr14	123250401	123252401	17.037	1.874	0.263	0.841
chr2	10183001	10185001	17.013	1.849	1.821	1.699
chr4	118744801	118746801	16.842	1.081	1.076	0.053
chr15	78263401	78265401	16.839	1.308	0.138	0.894
chr6	90670201	90672201	16.77	1.219	1.207	0.443
chr6	100145401	100147401	16.677	1.82	2.073	1.917
chr4	132648801	132650801	16.667	1.632	0.31	1.184
chr8	81847001	81849001	16.578	1.344	1.631	0.492
chr19	53498401	53500401	16.459	1.092	0.543	0.762
chr19	53498401	53500401	16.459	1.092	0.543	0.762
chr1	186676401	186678401	16.456	0.739	1.327	0.119
chr13	37948801	37950801	16.45	1.147	1.846	1.029
chr4	120285601	120287601	16.337	1.906	1.778	0.716
chr12	12927201	12929201	16.226	1.579	0.697	0.771
chr6	82772201	82774201	16.071	0.494	1.966	0.737
chr1	39816401	39818401	16.067	1.441	1.923	0.43
chr7	152180801	152182801	16.061	1.192	0.983	0.425
chr2	127981201	127983201	16.029	1.7	1.152	0.52
chr1	191596801	191598801	15.992	2.062	1.067	1.591
chr2	158879801	158881801	15.945	1.609	0.186	1.656
chr8	94099201	94101201	15.91	1.6	0.303	0.617
chr10	80403401	80405401	15.853	1.3	0.077	0.815
chr13	52155401	52157401	15.778	2.093	2.158	1.057
chr4	137421601	137423601	15.776	0.465	2.002	1.159
chr3	84264401	84266401	15.77	2.134	0.833	1.375
chr16	90072801	90074801	15.737	1.76	2.079	1.187
chr7	30102801	30104801	15.701	0.416	0.891	1.21
chr4	140916401	140918401	15.674	2.085	1.023	1.679
chr13	49475201	49477201	15.658	1.853	1.268	0.133
chr2	71588401	71590401	15.61	1.824	0.973	1.081
chr4	136208401	136210401	15.495	0.734	1.941	0.744
chr12	3906001	3908001	15.452	1.52	1.107	1.279
chr7	137433601	137435601	15.444	2.105	1.353	0.772
chr19	45188001	45190001	15.393	1.503	0.95	2.146
chr19	53511601	53513601	15.392	0.958	2.037	0.695
chr5	140407001	140409001	15.377	1.059	1.06	0.577
chr2	38560601	38562601	15.34	0.663	1.064	1.262
chr2	91852801	91854801	15.334	1.559	1.645	2.101
chr18	69697201	69699201	15.311	2.089	1.285	0.582
chr18	75292601	75294601	15.182	1.095	1.605	0.268
chr11	96994401	96996401	15.156	0.986	1.723	0.272
chr12	113829601	113831601	15.098	1.924	0.709	2.139
chr2	165312001	165314001	15.064	1.774	1.393	2.039
chr16	32698601	32700601	14.995	2.023	1.073	1.882
chr17	46760401	46762401	14.974	1.564	1.334	0.941
chr1	134186601	134188601	14.896	1.586	0.535	1.767
chr1	90535801	90537801	14.896	1.255	2.152	0.424
chr16	34557801	34559801	14.885	1.611	0.594	1.966
chr2	80611201	80613201	14.884	1.383	0.87	2.032
chr5	24572001	24574001	14.832	1.957	0.755	0.589
chr8	129706001	129708001	14.809	1.613	0.393	0.879
chr11	60060201	60062201	14.805	1.393	0.403	1.39
chr11	94818801	94820801	14.788	1.934	0.126	1.346
chr9	120511001	120513001	14.768	1.3	0.232	0.51
chr4	128327201	128329201	14.767	1.687	1.207	1.191
chr2	92566801	92568801	14.756	0.618	0.454	0.217
chr12	114062001	114064001	14.704	0.376	0.478	0.682
chr4	46365201	46367201	14.661	0.682	1.37	0.445
chr17	87461801	87463801	14.637	0.684	0.694	1.376
chr15	81635401	81637401	14.581	1.444	0.771	0.788
chr15	80523201	80525201	14.576	0.666	0.453	1.739
chr2	147123001	147125001	14.53	1.888	0.268	1.186
chr5	141092001	141094001	14.506	1.687	0.656	0.478
chr10	98730401	98732401	14.501	1.795	0.517	1.21
chr18	56941601	56943601	14.383	1.811	1.134	1.899
chr3	145276801	145278801	14.356	1.309	0.704	0.485
chr17	35666401	35668401	14.347	0.687	1.343	1.15
chr11	120083001	120085001	14.343	1.263	1.167	1.52
chr5	115244201	115246201	14.318	0.758	1.627	0.736
chr4	132854001	132856001	14.314	1.357	0.161	2.063
chr9	61106801	61108801	14.314	2.071	1.637	2.107
chr8	128240001	128242001	14.313	1.206	0.447	0.458
chr4	132500601	132502601	14.305	1.964	1.2	0.261
chr14	21711201	21713201	14.286	2.023	1.772	0.516
chr4	59777601	59779601	14.269	0.727	0.204	0.704
chr1	108465001	108467001	14.25	1.521	1.479	1.967
chr4	148714001	148716001	14.224	1.156	0.888	1.542
chr18	63366801	63368801	14.217	2.012	1.889	1.286
chr18	8932801	8934801	14.207	1.197	1.018	0.958
chr11	106239801	106241801	14.158	0.478	0.604	0.296
chr17	12917001	12919001	14.154	2.167	1.166	0.498
chr4	134285201	134287201	14.143	1.232	1.992	1.801
chr5	139407601	139409601	14.134	1.645	1.867	1.493
chr14	8705001	8707001	14.123	1.492	0.651	1.114
chr8	24746001	24748001	14.112	1.486	1.431	1.849
chr15	62734001	62736001	14.066	1.718	1.252	0.029
chr11	95111201	95113201	14.046	0.252	1.769	1.96
chr16	18717001	18719001	14.034	1.964	2.055	0.833
chr2	159248001	159250001	13.998	1.226	0.499	0.492
chr17	87000201	87002201	13.983	1.792	1.15	1.893
chr6	83090601	83092601	13.983	2.148	1.004	0.594
chr3	101999801	102001801	13.949	0.702	1.265	0.107
chr2	133541201	133543201	13.876	2.043	0.449	1.428
chr8	127794801	127796801	13.828	2.075	0.79	0.937
chr3	130721601	130723601	13.791	1.582	1.883	0.416
chr6	136927201	136929201	13.779	1.855	1.329	1.273
chr11	3575201	3577201	13.776	1.478	1.896	1.513
chr4	130394401	130396401	13.762	1.527	1.019	1.197
chr15	84040001	84042001	13.747	2.052	1.926	0.678
chr2	30598201	30600201	13.737	1.79	0.06	0.803
chr9	94591601	94593601	13.725	2.119	0.73	0.619
chr5	119040601	119042601	13.718	1.376	1.335	1.441
chr9	70758401	70760401	13.681	0.999	1.117	0.921
chr2	153320001	153322001	13.68	1.197	0.521	2.071
chr8	127850201	127852201	13.676	1.813	0.494	2.216
chr17	87213601	87215601	13.667	0.727	1.299	1.338
chr10	69627801	69629801	13.658	1.768	0.831	2.182
chr14	8640201	8642201	13.653	2.178	0.363	0.921
chr15	27631201	27633201	13.624	1.299	1.09	0.322
chr9	57129401	57131401	13.622	2.114	1.115	1.203
chr18	65689801	65691801	13.62	0.773	1.383	0.433
chr10	120247201	120249201	13.605	1.142	1.44	0.903
chr11	102957801	102959801	13.597	1.649	1.778	1.862
chr15	58814001	58816001	13.589	0.834	0.744	1.911
chr2	92973401	92975401	13.571	1.659	1.87	1.979
chr5	113550201	113552201	13.569	1.884	0.412	1.467
chr7	36935801	36937801	13.558	1.107	0.947	0.339
chr3	38155001	38157001	13.55	1.755	0.63	0.696
chr11	69697201	69699201	13.533	1.477	0.109	1.631
chr11	87538601	87540601	13.533	0.381	1.792	0.888
chr3	95484201	95486201	13.516	1.214	1.603	0.245
chr2	119984401	119986401	13.512	1.406	0.375	1.439
chr6	119470601	119472601	13.512	0.673	1.492	1.308
chr14	70312201	70314201	13.501	0.945	0.941	1.039
chr5	143020601	143022601	13.496	1.456	0.033	1.152
chr1	92897201	92899201	13.489	0.762	0.444	1.988
chr2	152185401	152187401	13.479	1.099	0.209	2.172
chr8	13641801	13643801	13.447	1.663	0.51	0.942
chr2	127158601	127160601	13.435	2.128	1.812	0.361
chr1	36311201	36313201	13.429	1.681	0.885	2.026
chr4	106585801	106587801	13.419	0.854	1.786	0.456
chr11	75081601	75083601	13.41	1.04	2.068	0.599
chr2	157299201	157301201	13.402	0.963	1.256	0.118
chr17	15289801	15291801	13.352	2.098	2.05	0.865
chr1	37688601	37690601	13.324	2.069	1.006	1.629
chr11	75892601	75894601	13.315	0.814	1.075	0.431
chr7	137798001	137800001	13.289	1.916	0.873	1.97
chr6	88769401	88771401	13.277	1.543	1.299	0.583
chr10	116833801	116835801	13.273	0.861	2.043	1.157
chr1	39924201	39926201	13.26	0.985	0.218	0.188
chr1	156904401	156906401	13.259	1.35	1.39	2.205
chr16	91432801	91434801	13.252	1.375	0.576	1.701
chr19	56382001	56384001	13.245	1.134	0.437	1.122
chr13	40988801	40990801	13.242	1.218	0.658	0.727
chr11	18862401	18864401	13.222	1.168	0.034	0.418
chr16	31508001	31510001	13.212	0.497	0.572	1.514
chr8	3259801	3261801	13.191	2.173	1.458	0.691
chr12	85531201	85533201	13.188	1.098	0.42	0.714
chr4	116327801	116329801	13.178	0.776	0.848	0.72
chr8	26631401	26633401	13.14	1.946	1.995	1.161
chr8	28094201	28096201	13.14	1.925	1.695	1.114
chr3	153383001	153385001	13.136	1.124	0.307	0.112
chr4	132727201	132729201	13.128	1.766	0.737	1.419
chr6	94722401	94724401	13.125	2.163	2.077	1.695
chr11	119537201	119539201	13.116	2.081	2.111	1.986
chr6	121096201	121098201	13.093	0.943	0	0.734
chr1	92936001	92938001	13.048	1.014	0.216	0.243
chr19	26944401	26946401	13.027	1.152	1.798	0.848
chr11	22828601	22830601	13.012	2.024	1.132	0.29
chr6	101218401	101220401	13.012	2.046	0.425	1.03
chr7	20054801	20056801	12.984	1.643	1.086	2.152
chr3	109054001	109056001	12.976	1.94	2.019	0.239
chr5	114714401	114716401	12.961	1.626	1.005	1.93
chr3	38804201	38806201	12.958	1.679	0.903	1.982
chr1	73959201	73961201	12.931	1.017	1.187	0.788
chr5	151911001	151913001	12.927	1.488	1.579	0.399
chr6	83365801	83367801	12.92	1.549	0.365	1.365
chr7	125907801	125909801	12.903	0.886	0.793	1.165
chr2	71644801	71646801	12.88	1.689	1.408	0.854
chr17	5322801	5324801	12.861	1.566	1.083	1.866
chr6	119432401	119434401	12.851	1.106	0.977	0.954
chr2	92485001	92487001	12.797	1.214	1.281	1.013
chr5	122997801	122999801	12.796	1.069	1.813	0.857
chr13	108409201	108411201	12.782	1.281	1.192	1.166
chr6	72348601	72350601	12.763	2.064	1.328	0.867
chr11	102080401	102082401	12.758	0.948	0.921	1.487
chr11	44503001	44505001	12.75	1.649	1.371	1.136
chr7	74638801	74640801	12.747	1.595	0.829	0.857
chr16	76322201	76324201	12.741	1.236	0.326	0.239
chr1	133242001	133244001	12.736	2.123	1.049	2.153
chr1	71983201	71985201	12.73	1.724	0.733	1.46
chr3	135242401	135244401	12.726	1.701	1.799	0.939
chr17	15329001	15331001	12.721	1.748	0.677	0.835
chr5	149840801	149842801	12.684	0.823	1.857	0.292
chr7	117379601	117381601	12.68	1.38	0.828	0.158
chr5	129144401	129146401	12.648	1.85	2.037	0.46
chr2	11125201	11127201	12.646	2.194	0.501	1.546
chr12	17716601	17718601	12.641	1.244	0.566	0.835
chr17	10287401	10289401	12.639	0.305	1.637	0.487
chr3	94932001	94934001	12.638	2.096	1.304	0.346
chr8	97229201	97231201	12.634	1.062	0.086	0.974
chr11	84520201	84522201	12.586	0.267	1.829	1.905
chr9	121280201	121282201	12.586	1.147	2.087	0
chr3	101151601	101153601	12.583	1.939	0.992	1.217
chr3	37668001	37670001	12.572	1.25	0.602	0.585
chr15	100923401	100925401	12.567	1.986	1.481	1.455
chr10	80981201	80983201	12.559	1.457	0.713	1.582
chr7	52815601	52817601	12.547	1.166	0.193	1.273
chr12	113865601	113867601	12.538	1.068	0.615	0.218
chr9	56729201	56731201	12.532	1.793	2.056	0.605
chr6	51716201	51718201	12.527	0.572	0.764	0.034
chr14	17145801	17147801	12.524	1.585	0.279	1.729
chr10	58907001	58909001	12.509	1.087	0	1.801
chr14	70060201	70062201	12.504	1.469	0.67	0.654
chr4	46279801	46281801	12.499	1.79	0.08	1.125
chr1	107876401	107878401	12.494	1.209	1.237	0.86
chr5	28569801	28571801	12.49	1.775	0.914	2.199
chr7	108236201	108238201	12.484	1.601	0.11	1.519
chr7	132630801	132632801	12.47	1.912	1.475	0.995
chr9	35071801	35073801	12.465	2.083	1.153	0.809
chr3	89295401	89297401	12.457	0.992	0.758	1.793
chr11	108822201	108824201	12.443	1.248	1.534	0.511
chr8	64149001	64151001	12.441	1.365	1.529	0.988
chr19	6448201	6450201	12.428	1.94	0.905	1.787
chr11	103567801	103569801	12.424	0.84	2.027	0.774
chr8	73356201	73358201	12.418	0.315	0.744	0
chr3	107589401	107591401	12.415	1.226	1.428	1.051
chr15	61922801	61924801	12.411	0.369	0.359	1.291
chr17	87765201	87767201	12.383	0.493	0.711	0.603
chr6	83964601	83966601	12.374	2.197	0.979	1.166
chr14	12496201	12498201	12.356	2.12	1.968	0.986
chr2	174461201	174463201	12.351	1.692	1.251	1.033
chr6	126090801	126092801	12.33	1.224	0.978	1.069
chr7	106213801	106215801	12.328	1.952	1.866	1.363
chr8	28169801	28171801	12.319	2.132	1.111	1.143
chr11	53599801	53601801	12.311	0.987	1.723	0.626
chr17	87901001	87903001	12.309	1.392	1.478	1.454
chr13	100379001	100381001	12.304	1.287	1.184	1.544
chr2	59914801	59916801	12.294	1.769	1.435	1.293
chr10	43158601	43160601	12.284	0.298	1.647	0
chr11	74862201	74864201	12.26	2.025	0.873	0.447
chr17	5985401	5987401	12.249	1.546	0.828	0.901
chr19	26939401	26941401	12.245	1.312	1.313	1.142
chr6	99433801	99435801	12.237	1.392	0.713	1.794
chr2	68272601	68274601	12.236	1.833	1.608	0.755
chr2	70099201	70101201	12.228	0.754	0.618	1.129
chr9	21610401	21612401	12.226	1.658	1.043	0.295
chr1	11007401	11009401	12.215	1.873	0.61	0.484
chr19	56394601	56396601	12.213	1.099	0.599	1.207
chr11	115079401	115081401	12.201	1.847	0.655	1.277
chr12	12586001	12588001	12.196	1.2	1.368	1.536
chr17	32010001	32012001	12.195	1.252	0.086	0.359
chr19	56103401	56105401	12.189	1.031	1.499	0.676
chr2	73559801	73561801	12.164	1.047	1.934	1.153
chr18	38796001	38798001	12.16	2.183	0.247	2.037
chr7	149242001	149244001	12.158	1.229	0.283	0.179
chr4	139196601	139198601	12.157	0.465	1.861	1.606
chr15	86087001	86089001	12.153	1.191	0.955	0.559
chr10	98847601	98849601	12.15	1.004	1.997	0.538
chr4	129252201	129254201	12.14	1.31	0.354	0.076
chr11	105224801	105226801	12.12	1.867	2.134	1.81
chr10	66714001	66716001	12.114	1.576	1.454	1.188
chr15	62113801	62115801	12.105	0.711	1.38	1.454
chr15	37128401	37130401	12.076	1.886	1.299	1.211
chr19	5944601	5946601	12.063	1.84	1.173	1.129
chr5	76229001	76231001	12.056	1.871	0.761	1.478
chr9	107616401	107618401	12.054	1.119	2.154	1.469
chr5	129029801	129031801	12.049	1.26	2.127	1.44
chr2	167130401	167132401	12.032	2.073	0.937	1.621
chr13	29447201	29449201	12.025	2.14	0.727	0.381
chr9	118692801	118694801	12.025	1.874	0.778	0.381
chr11	94866001	94868001	12.024	1.551	1.906	0.778
chr19	11014401	11016401	12.009	1.591	1.849	0.088
chr9	107181201	107183201	11.997	1.65	1.741	1.225
chr3	122199001	122201001	11.965	1.595	0.897	1.114
chr1	120343601	120345601	11.948	1.068	1.165	1.291
chr8	81148401	81150401	11.946	1.722	0.353	1.26
chr2	92920801	92922801	11.945	0.49	0.261	0.326
chr2	20467401	20469401	11.926	0.221	1.139	0.113
chr11	108932201	108934201	11.906	0.175	0.92	1.47
chr11	19851601	19853601	11.905	1.806	0.172	1.289
chr12	113350601	113352601	11.889	1.33	1.882	1.476
chr5	147856201	147858201	11.883	1.471	1.841	1.683
chr13	98644401	98646401	11.874	1.406	1.453	0.589
chr11	22946801	22948801	11.871	0.765	0.651	0.387
chr3	153297401	153299401	11.87	1.386	1.56	0.024
chr9	91504201	91506201	11.867	0.723	0.37	0.357
chr2	38327201	38329201	11.856	1.269	1.123	1.546
chr11	32595801	32597801	11.852	1.629	1.611	1.09
chr13	98279401	98281401	11.842	1.598	0.958	0.208
chr15	38639401	38641401	11.84	1.34	1.837	0.292
chr10	60737201	60739201	11.816	1.945	1.46	1.946
chr9	47215001	47217001	11.813	1.801	1.898	1.142
chr8	48370601	48372601	11.805	1.885	1.028	2.18
chr5	24564201	24566201	11.803	0.498	0.663	1.751
chr11	87969001	87971001	11.791	1.508	0.497	1.013
chr19	37813201	37815201	11.79	1.49	1.057	0.202
chr11	115296801	115298801	11.775	1.395	0.647	1.42
chr16	43363001	43365001	11.774	1.983	1.475	0.9
chr5	143727601	143729601	11.763	1.299	2.15	0.489
chr2	4506601	4508601	11.757	2.188	1.18	2.002
chr1	188258001	188260001	11.729	1.074	1.527	0.847
chr10	77735201	77737201	11.727	1.626	1.245	0.452
chr11	119668201	119670201	11.715	0.551	2.165	0
chr1	40180401	40182401	11.703	1.232	1.141	1.836
chr5	92815201	92817201	11.701	1.535	1.497	1.268
chr3	53289801	53291801	11.7	2.101	1.315	0.462
chr3	79779401	79781401	11.697	1.986	2.137	1.357
chr7	74114401	74116401	11.694	1.896	0.126	1.285
chr1	133389001	133391001	11.693	2.062	1.138	0.543
chr14	76914001	76916001	11.69	1.865	1.78	1.615
chr2	172193001	172195001	11.686	1.342	1.781	0.955
chr14	123042801	123044801	11.68	1.91	1.427	0.18
chr8	27993801	27995801	11.677	1.44	0.681	1.916
chr11	88928201	88930201	11.674	1.991	0.356	1.235
chr9	110742601	110744601	11.667	1.323	0.132	1.647
chr9	123268001	123270001	11.661	1.494	0.718	0.356
chr4	115854601	115856601	11.66	1.032	1.396	1.599
chr11	94961401	94963401	11.658	0.979	1.815	0.573
chr15	101337801	101339801	11.645	1.893	1.679	1.67
chr4	117296001	117298001	11.641	1.384	1.726	2.082
chr2	74910401	74912401	11.637	2.046	0.336	2.191
chr16	38729601	38731601	11.635	1.926	0.266	0.507
chr4	140741801	140743801	11.631	1.442	0.977	0.137
chr14	120882801	120884801	11.628	1.823	1.393	1.614
chr12	40701201	40703201	11.625	0.349	1.173	0.177
chr1	92546601	92548601	11.615	1.354	1.889	0.905
chr12	33859401	33861401	11.611	1.436	0.488	0.801
chr2	166021601	166023601	11.609	1.216	1.891	0.306
chr9	71683001	71685001	11.588	1.319	0.744	0
chr2	71560801	71562801	11.583	1.307	1.064	1.159
chr18	65723401	65725401	11.579	1.263	0.177	1.06
chr4	129833801	129835801	11.579	1.857	0.587	0.741
chr5	30219201	30221201	11.572	1.619	1.335	0.721
chr9	57656601	57658601	11.571	1.949	0.958	1.393
chr14	8855201	8857201	11.569	2.177	0.734	1.001
chr10	118247201	118249201	11.567	1.459	1.637	0.805
chr15	10576801	10578801	11.567	2.006	1.59	2.083
chr11	87397001	87399001	11.565	1.762	0.404	0.815
chr11	68009001	68011001	11.56	1.246	1.261	1.955
chr2	160146801	160148801	11.558	0.811	1.939	0.982
chr15	72864201	72866201	11.557	1.505	1.819	1.967
chr1	167777001	167779001	11.554	1.027	1.46	0.491
chr16	32087001	32089001	11.554	1.944	1.334	0.557
chr18	38525001	38527001	11.554	2.01	0.758	0.791
chr8	127267401	127269401	11.54	1.645	0.68	1.403
chr12	92994801	92996801	11.529	2.094	1.02	1.145
chr9	116310001	116312001	11.523	0.959	0.853	0.933
chr2	160017601	160019601	11.511	1.354	1.601	1.963
chr7	107273001	107275001	11.499	2.011	1.031	1.538
chr4	137970001	137972001	11.486	2.088	1.959	1.551
chr8	8623401	8625401	11.472	1.738	0.771	1.996
chr6	120141201	120143201	11.467	1.071	1.337	0.924
chr5	64990401	64992401	11.463	1.453	1.252	0.179
chr19	24315601	24317601	11.449	1.866	1.994	0.836
chr5	93454401	93456401	11.447	1.24	1.643	1.605
chr9	13379201	13381201	11.446	1.148	1.724	0.701
chr10	119173801	119175801	11.43	0.44	0.657	1.267
chr9	122017201	122019201	11.427	1.348	1.455	1.357
chr7	31953001	31955001	11.41	1.423	1.649	0.962
chr4	118778401	118780401	11.399	1.536	1.824	1.994
chr10	99481201	99483201	11.396	1.133	1.815	0.442
chr17	6980201	6982201	11.381	1.713	2.14	1.327
chr3	51555001	51557001	11.374	1.838	1.095	0.269
chr11	79453001	79455001	11.371	1.831	0.648	1.411
chr12	27218801	27220801	11.369	1.144	1.008	1.178
chr9	118609401	118611401	11.367	2.01	0.129	0.374
chr2	30496401	30498401	11.357	0.687	2.146	1.646
chr9	40199001	40201001	11.356	1.866	2.058	1.724
chr10	75464001	75466001	11.342	1.193	1.619	1.455
chr8	123274801	123276801	11.342	1.587	1.008	0.373
chr6	82954201	82956201	11.33	0.936	0.794	0.118
chr11	102677001	102679001	11.318	0.769	1.293	1.059
chr7	129547601	129549601	11.317	1.127	2.156	2.164
chr6	120541601	120543601	11.305	1.854	1.77	1.721
chr8	9156801	9158801	11.305	0.727	0.766	0.736
chr3	131036601	131038601	11.281	0.628	0.626	0.902
chr5	24621201	24623201	11.278	1.759	0.356	0.675
chr1	154895001	154897001	11.277	1.359	1.701	1.796
chr3	148622001	148624001	11.269	0.976	1.461	0.805
chr15	72694401	72696401	11.264	1.304	1.11	1.728
chr5	28363801	28365801	11.263	1.603	1.582	0.993
chr1	42827201	42829201	11.244	2.059	0.649	1.586
chr4	154680601	154682601	11.24	1.182	1.566	0.63
chr8	85664001	85666001	11.237	1.24	0.448	0.211
chr15	59423401	59425401	11.231	1.121	1.844	0.817
chr13	112580401	112582401	11.23	2.04	1.108	0.889
chr18	12882801	12884801	11.225	1.282	1.362	1.516
chr2	28656801	28658801	11.219	2.128	0.745	1.313
chr15	44728001	44730001	11.216	1.696	0.016	0.566
chr14	22965801	22967801	11.215	1.793	2.08	0.207
chr14	48133601	48135601	11.213	2.01	0.693	0.377
chr10	86163201	86165201	11.196	1.306	0.804	1.688
chr2	167525001	167527001	11.194	1.774	0.768	1.311
chr5	139593801	139595801	11.186	1.273	0.211	1.495
chr10	61249201	61251201	11.179	0.817	1.771	1.479
chr11	76009801	76011801	11.179	2.05	0.811	0.87
chr15	25389401	25391401	11.175	2.029	0.291	0.36
chr3	79049001	79051001	11.173	1.991	1.97	0.699
chr11	63849201	63851201	11.171	0.77	0.815	0.6
chr15	99194801	99196801	11.159	1.491	1.884	0.029
chr19	30223201	30225201	11.151	1.025	1.154	1.539
chr4	33636401	33638401	11.142	2.057	0.5	0.544
chr10	59324601	59326601	11.126	1.461	0.912	1.559
chr9	107546401	107548401	11.121	1.52	0.016	1.896
chr3	148865801	148867801	11.12	2.002	0.788	0.851
chr8	73391201	73393201	11.115	1.302	0.532	1.606
chr9	42435001	42437001	11.113	1.807	0.944	1.792
chr2	26404401	26406401	11.112	2.042	0.487	1.703
chr4	53189801	53191801	11.108	1.536	1.207	1.889
chr18	65674601	65676601	11.107	1.433	2.135	0.738
chr10	120688001	120690001	11.103	1.936	0.454	2.04
chr6	39497201	39499201	11.089	1.569	0.655	1.037
chr13	108724001	108726001	11.085	1.373	1.354	2.102
chr5	31864801	31866801	11.082	1.991	0.533	2.154
chr15	85943801	85945801	11.079	2.11	1.706	1.084
chr7	35583201	35585201	11.073	1.921	0.659	2.192
chr7	70983201	70985201	11.073	0.655	2.055	1.009
chr7	109486001	109488001	11.069	1.854	0.984	0.256
chr2	129399401	129401401	11.06	1.328	0.568	1.742
chr7	86963801	86965801	11.05	1.255	0.835	1.16
chr6	52624001	52626001	11.035	1.328	1.835	1.71
chr18	82993401	82995401	11.03	1.851	0.239	0.199
chr12	108890401	108892401	11.026	1.534	1.601	1.618
chr5	34047601	34049601	11.024	0.526	1.62	1.368
chr8	34714801	34716801	11.012	0.67	1.354	0.178
chr15	58725201	58727201	11.01	1.872	0	1.103
chr9	83458401	83460401	10.994	0.732	1.53	0.235
chr4	137429801	137431801	10.99	0.702	2.145	2.018
chr16	35486401	35488401	10.984	1.163	2.123	0.621
chr15	79284601	79286601	10.966	0.916	1.688	1.11
chr6	147700001	147702001	10.965	1.615	2.117	0.268
chr12	93003001	93005001	10.96	1.254	0.952	1.019
chr19	15903201	15905201	10.96	0.817	0.508	0.227
chr1	167044001	167046001	10.959	1.754	0.655	1.805
chr11	82152801	82154801	10.958	0.804	1.375	1.041
chr6	119448801	119450801	10.958	1.14	0.743	1.143
chr5	29468801	29470801	10.955	2.098	1.386	0.978
chr19	55568001	55570001	10.938	1.393	0.754	0.816
chr6	92918201	92920201	10.934	1.086	1.154	0.646
chr11	87976001	87978001	10.926	0.761	1.021	1.596
chr7	17167001	17169001	10.92	1.092	0.873	0.387
chr3	97878801	97880801	10.91	1.765	1.016	1.545
chr6	125553001	125555001	10.907	1.19	0.301	0.903
chr7	105697201	105699201	10.905	1.21	1.533	0.617
chr9	63034801	63036801	10.905	1.207	0.425	1.781
chr2	116939001	116941001	10.892	0.955	0	0.966
chr3	69272401	69274401	10.887	0.426	0.293	1.17
chr9	36985801	36987801	10.886	1.366	1.483	0.695
chr10	95057401	95059401	10.873	1.713	0.83	2.09
chr4	99629601	99631601	10.868	1.876	0.922	0.347
chr12	41240001	41242001	10.861	1.714	1.591	0.491
chr8	129632801	129634801	10.86	0.807	0.856	0.735
chr2	173075801	173077801	10.844	1.408	1.893	1.825
chr6	89563001	89565001	10.843	2.061	1.909	1.776
chr11	110340401	110342401	10.839	0.246	0.92	0.182
chr19	56682601	56684601	10.836	0.999	1.357	0.601
chr16	31606801	31608801	10.831	2.133	0.322	2.205
chr11	82242401	82244401	10.829	1.828	0.484	1.402
chr16	11520601	11522601	10.824	1.123	0.411	1.047
chr18	25747401	25749401	10.819	0.301	0.96	0.885
chr8	18788801	18790801	10.818	1.901	0.924	1.201
chr2	103521801	103523801	10.808	1.63	0.689	0.444
chr10	60530601	60532601	10.807	0.418	0.901	1.57
chr8	127468801	127470801	10.805	1.125	0.348	1.326
chr14	25566401	25568401	10.804	1.517	1.75	0.681
chr11	33963201	33965201	10.797	1.194	1.93	1.12
chr3	121904001	121906001	10.793	2.01	1.182	0.613
chr6	100349001	100351001	10.785	1.274	0.919	0.826
chr16	14194601	14196601	10.782	1.463	0.655	0.857
chr1	40036801	40038801	10.781	1.797	0.81	0.369
chr14	64336801	64338801	10.779	0.582	1.52	0.702
chr15	101202401	101204401	10.777	0.805	0.2	0.757
chr8	129438401	129440401	10.759	0.356	0.592	0.909
chr16	76762201	76764201	10.755	1.193	1.718	0.731
chr16	87687801	87689801	10.753	1.804	0.434	1.436
chr2	92645201	92647201	10.75	1.312	1.055	0.447
chr10	120117001	120119001	10.747	1.294	1.975	1.617
chr10	111109601	111111601	10.745	1.184	1.441	0.285
chr1	60713401	60715401	10.744	1.666	1.331	0.653
chr1	193768801	193770801	10.728	1.729	2.005	0.417
chr11	63058601	63060601	10.727	1.92	1.29	1.424
chr12	56596201	56598201	10.724	1.088	1.139	0.589
chr18	67458801	67460801	10.723	1.665	1.231	0.684
chr16	95771601	95773601	10.722	1.123	0.15	0.701
chr2	157501201	157503201	10.721	1.873	1.237	0.44
chr2	103494601	103496601	10.718	1.948	1.234	0.995
chr13	15633801	15635801	10.714	0.619	0.924	1.16
chr15	55210801	55212801	10.709	0.905	0.726	1.094
chr17	8597001	8599001	10.709	1.325	0.679	1.084
chr11	105367401	105369401	10.708	1.859	1.784	1.225
chr13	102531201	102533201	10.701	1.631	1.222	0.458
chrX	99069401	99071401	10.696	1.772	0.822	0.772
chr8	74804201	74806201	10.69	1.531	2.034	1.431
chr2	169857801	169859801	10.68	1.586	1.489	1.61
chr8	97519801	97521801	10.68	1.524	1.962	0.648
chr9	22808801	22810801	10.68	0.176	1.143	0.973
chr15	64011201	64013201	10.678	0.643	0.916	0.201
chr4	45533201	45535201	10.675	0.648	1.52	0.385
chr2	131334601	131336601	10.667	0.62	2.123	0.687
chr2	6147201	6149201	10.665	1.634	2.093	1.558
chr12	70524001	70526001	10.664	1.989	1.391	0.934
chr8	123049601	123051601	10.661	0	1.11	0.297
chr17	68080401	68082401	10.653	0.868	0.366	0.373
chr7	56539001	56541001	10.652	1.1	1.489	0.261
chr3	116093201	116095201	10.65	1.419	1.027	0.478
chr17	75466001	75468001	10.649	1.842	0.49	1.146
chr13	110422201	110424201	10.632	2.198	0.619	0.893
chr13	35008001	35010001	10.631	2.008	0.115	1.859
chr15	101956201	101958201	10.623	1.652	1.006	0.507
chr6	119534201	119536201	10.614	1.648	1.209	0.643
chr2	68243401	68245401	10.607	1.051	1.08	1.106
chr2	93278601	93280601	10.604	1.48	1.569	1.154
chr16	38943201	38945201	10.603	2.126	0.824	1.887
chr15	75519201	75521201	10.602	1.706	0.874	1.299
chr18	81843801	81845801	10.59	0.462	1.166	0.302
chr1	121105401	121107401	10.586	1.687	1.62	1.163
chr19	30012201	30014201	10.586	1.941	1.398	1.486
chr3	115375601	115377601	10.58	2.152	1.219	0.684
chr3	37584801	37586801	10.574	1.899	2.004	1.714
chr12	41436801	41438801	10.572	2.058	0.454	1.622
chr11	101556601	101558601	10.562	1.483	1.596	0.825
chrX	12043401	12045401	10.558	0.857	1.475	0.263
chr9	118902001	118904001	10.551	1.025	1.258	1.58
chr9	32398601	32400601	10.545	1.494	1.077	0.947
chr17	83513201	83515201	10.544	0.74	0.717	0.178
chr15	96525201	96527201	10.541	2.017	1.115	1.308
chr13	96317801	96319801	10.528	1.695	1.114	0.459
chr19	10794801	10796801	10.524	1.089	0.476	1.067
chr10	60854201	60856201	10.519	2.037	1.553	1.104
chr12	74989601	74991601	10.519	1.573	0.577	1.199
chr2	101994401	101996401	10.509	0.433	0.89	0.233
chr6	93015401	93017401	10.504	1.852	1.952	0.733
chr16	57317601	57319601	10.502	0.653	0.206	1.114
chr19	53726601	53728601	10.5	0.987	0.816	0.019
chr7	108022601	108024601	10.498	1.804	0.947	0.338
chr6	126083401	126085401	10.485	0.945	1.866	0.742
chr10	61383401	61385401	10.47	2.046	1.424	1.893
chr12	114155801	114157801	10.468	1.947	0.246	1.63
chr13	42669601	42671601	10.468	0.998	0.283	1.117
chr12	71709001	71711001	10.462	1.26	1.591	1.459
chr8	123431001	123433001	10.462	1.605	1.246	1.342
chr13	98319001	98321001	10.456	1.557	0.366	1.088
chr14	25437201	25439201	10.452	1.502	1.18	1.306
chr8	90346001	90348001	10.444	2.058	0.869	0.335
chr12	13073201	13075201	10.438	1.741	0.333	1.464
chr6	122775201	122777201	10.432	1.102	2.165	0.985
chr14	20552001	20554001	10.429	0.842	0.99	1.017
chr1	72003401	72005401	10.419	0.765	0.829	0.865
chr15	97019801	97021801	10.415	1.616	1.682	1.233
chr16	31551201	31553201	10.415	1.57	0.922	1.461
chr10	8632801	8634801	10.408	1.229	1.793	0.428
chr10	126628801	126630801	10.395	0.978	1.629	1.524
chr3	9519401	9521401	10.395	1.216	0.829	0.798
chr3	136992001	136994001	10.391	1.678	2.13	1.246
chr8	36695201	36697201	10.389	1.174	2.077	1.625
chr10	88195601	88197601	10.388	1.922	1.912	0.163
chr2	152218801	152220801	10.38	1.785	1.278	0.469
chr18	77732201	77734201	10.377	1.849	1.692	0.509
chr9	96285401	96287401	10.374	1.088	1.808	1.873
chr18	47330801	47332801	10.371	1.293	1.375	0.616
chr2	135402001	135404001	10.371	1.611	1.141	0.306
chr11	96534801	96536801	10.367	1.56	1.607	0.245
chr18	11110801	11112801	10.365	0.539	0.892	1.263
chr18	54987201	54989201	10.365	1.381	1.826	1.917
chr1	63999401	64001401	10.363	1.368	1.391	0.227
chr2	50994401	50996401	10.357	1.87	1.03	1.858
chr11	96984201	96986201	10.356	1.769	0.745	0.885
chr13	32007401	32009401	10.352	2.021	1.785	1.223
chr1	178751401	178753401	10.35	1.731	1.448	0.314
chr10	82493201	82495201	10.345	0.611	1.286	1.579
chr3	153246401	153248401	10.345	0.991	0.583	0.669
chr11	76521601	76523601	10.344	1.489	1.469	1.317
chr12	72583001	72585001	10.34	1.092	0.816	0.733
chr6	31049201	31051201	10.339	1.737	1.228	0.375
chr19	44973401	44975401	10.338	1.717	0.946	1.775
chr1	154637201	154639201	10.335	1.855	1.676	0.113
chr4	43754401	43756401	10.328	1.956	1.124	1.604
chr16	78489801	78491801	10.326	1.532	0.75	0.504
chr4	130444801	130446801	10.322	1.05	1.662	0.569
chr14	10387201	10389201	10.312	0.547	2.008	0.396
chr11	64309001	64311001	10.301	0.603	1.643	1.766
chr10	96109401	96111401	10.298	1.806	0.416	1.841
chr12	80928801	80930801	10.296	2.143	0.465	0.837
chr4	141776801	141778801	10.293	1.546	0.614	0.784
chr4	63119001	63121001	10.286	1.951	1.343	0.887
chr15	101217001	101219001	10.28	0.109	1.606	0.815
chr4	140903601	140905601	10.279	1.489	1.75	1.736
chr4	100193801	100195801	10.273	1.618	1.812	1.944
chr9	47277601	47279601	10.271	1.982	0.198	2.013
chr11	87567201	87569201	10.269	1.932	1.765	0.985
chr5	112060001	112062001	10.269	2.01	0.59	1.676
chr13	6588201	6590201	10.268	0.627	0.107	1.759
chr6	137092401	137094401	10.264	2.042	1.542	1.37
chr2	44807201	44809201	10.254	2.068	1.067	0.626
chr14	12939001	12941001	10.253	0.849	0.412	0.442
chr11	100486001	100488001	10.249	0.588	1.04	1.584
chr2	139438601	139440601	10.249	1	1.491	1.722
chr14	31397601	31399601	10.247	1.006	0.695	2.173
chr17	28440201	28442201	10.246	1.681	2.031	1.119
chr12	111697201	111699201	10.245	1.15	1.5	1.464
chr16	29798801	29800801	10.245	1.772	1.891	1.695
chr6	83377001	83379001	10.245	1.556	1.582	0.82
chr5	140627401	140629401	10.244	0.541	1.024	0.398
chr6	28678601	28680601	10.239	1.699	1.775	0.72
chr1	134102001	134104001	10.234	1.242	0.7	1.174
chr1	154567401	154569401	10.234	1.771	0.781	1.076
chr16	9161801	9163801	10.233	1.603	1.933	0.683
chr14	52559801	52561801	10.222	1.218	1.331	1.652
chr5	102254801	102256801	10.221	1.423	1.993	1.82
chr5	36663401	36665401	10.218	1.475	1.293	1.62
chr19	56143401	56145401	10.213	2.074	0.588	0.619
chr5	119771001	119773001	10.208	1.837	1.159	1.744
chr3	107163001	107165001	10.206	0.532	2.065	0.539
chr9	9159001	9161001	10.206	1.152	1.469	1.04
chr3	131662601	131664601	10.202	1.837	0.337	0.161
chr16	34747401	34749401	10.2	1.162	0.153	1.709
chr15	63385601	63387601	10.196	0.946	2.139	1.294
chr3	116111801	116113801	10.196	2.043	1.701	2.042
chr11	31848001	31850001	10.189	1.538	1.391	0.946
chr7	31310401	31312401	10.18	0.309	0.884	2.009
chr9	64294401	64296401	10.172	1.456	1.412	1.949
chr8	91910601	91912601	10.166	0.979	0.699	1.424
chr11	43333801	43335801	10.163	2.112	1.143	2.058
chr3	97007401	97009401	10.163	2.024	0.537	1.471
chr5	133005601	133007601	10.162	1.001	0.867	0.097
chr9	66446801	66448801	10.16	0.478	0.573	1.304
chr15	98799001	98801001	10.157	0.481	1.112	0.45
chr12	70517201	70519201	10.156	2.067	1.119	0.916
chr10	39035401	39037401	10.149	1.04	1.829	0.681
chr2	148162201	148164201	10.149	1.823	0.775	1.681
chr7	119949801	119951801	10.145	1.805	0.417	1.379
chr9	90120201	90122201	10.145	1.467	1.258	0.879
chr7	6736401	6738401	10.142	0.958	1.181	1.207
chr15	63863001	63865001	10.138	2.126	0.21	0.856
chr8	108209001	108211001	10.136	2.006	1.967	1.48
chr3	101607401	101609401	10.135	1.694	1.669	1.357
chr6	72699001	72701001	10.132	0.97	0.654	0.864
chr12	56568201	56570201	10.125	1.398	0.804	1.716
chr1	191654401	191656401	10.123	1.082	0.906	1.051
chr14	79675801	79677801	10.121	0.924	0.559	1.931
chr7	100051801	100053801	10.114	1.558	0.304	1.244
chr11	33606601	33608601	10.105	1.284	0.518	0.6
chr7	150799801	150801801	10.103	2.076	0.882	1.154
chr9	69084801	69086801	10.094	1.899	1.725	1.174
chr5	54361201	54363201	10.081	1.324	1.189	1.829
chr19	7651801	7653801	10.072	1.8	0.939	1.308
chr11	59739001	59741001	10.066	1.189	1.198	0.889
chr8	96434001	96436001	10.064	2.052	0.897	1.998
chr3	51540401	51542401	10.061	1.954	0.35	1.408
chr11	46026601	46028601	10.059	0.561	1.849	0.203
chr15	98945001	98947001	10.056	1.506	1.93	0.6
chr2	169554401	169556401	10.052	1.381	1.844	0.852
chr2	166083601	166085601	10.049	1.607	1.5	1.558
chr7	52156201	52158201	10.049	0.532	1.512	1.349
chr15	101157801	101159801	10.032	1.44	2.166	0.804
chr18	10517401	10519401	10.015	0.187	0.971	0.158
chr3	65622601	65624601	10.013	1.677	0.915	0.655
chr13	115793601	115795601	10.01	0.377	1.478	0.178
chr1	120929001	120931001	10.005	1.124	1.526	0.586
chr6	65767801	65769801	10.004	0.945	1.844	1.315
chr14	118950001	118952001	10.001	2.064	1.316	0.111
chr1	133426401	133428401	9.997	0.551	1.072	1.895
chr8	94012601	94014601	9.995	1.255	1.439	0.97
chr12	87326001	87328001	9.992	1.412	2.119	1.631
chr15	78353001	78355001	9.991	1.088	1.185	0.217
chr19	40471601	40473601	9.982	1.499	1.723	1.116
chr18	8965801	8967801	9.977	1.018	1.203	0.164
chr15	75526001	75528001	9.969	0.569	0.946	0.691
chr9	58059801	58061801	9.968	0.886	1.193	1.378
chr8	128123801	128125801	9.953	2.068	1.936	1.056
chr12	112013401	112015401	9.952	2.024	1.003	2.085
chr2	3657601	3659601	9.95	1.415	0.811	2.091
chr9	120971001	120973001	9.943	1.217	1.692	0.301
chr2	165153401	165155401	9.934	1.904	1.327	1.933
chr11	94840201	94842201	9.921	1.422	1.071	0.61
chr18	62332401	62334401	9.92	1.074	0.911	1.005
chr17	43283601	43285601	9.907	1.216	1.789	0.553
chr1	135751801	135753801	9.906	0.549	2.123	1.464
chr13	32761401	32763401	9.906	1.571	0.629	0.612
chr13	43989601	43991601	9.906	1.534	1.586	1.94
chr5	139210401	139212401	9.903	1.242	2.051	1.377
chr5	65230401	65232401	9.898	1.738	0.58	1.285
chr5	66963801	66965801	9.896	1.121	0.126	1.75
chr5	136281201	136283201	9.89	1.371	1.852	1.874
chr19	57010401	57012401	9.889	1.642	2.063	0.255
chr14	65215601	65217601	9.887	1.413	1.373	1.679
chr6	94541801	94543801	9.884	1.077	0.428	0.484
chr2	27053601	27055601	9.883	1.344	2.05	1.853
chr11	78515601	78517601	9.878	1.421	0.54	0.467
chr2	29270401	29272401	9.877	1.805	0.043	1.809
chr11	114421601	114423601	9.876	1.499	0.404	0.679
chr15	36376601	36378601	9.875	2.126	0.835	2.047
chr9	47230001	47232001	9.861	2.061	1.583	0.678
chr15	10855201	10857201	9.859	0.982	1.342	1.641
chr4	43980801	43982801	9.858	0.724	1.319	0.706
chr13	55427401	55429401	9.849	1.057	1.005	0.171
chr8	79940201	79942201	9.847	0.846	2.045	0.666
chr4	87047201	87049201	9.839	1.526	1.2	0.479
chr7	129866001	129868001	9.837	0.423	1.093	0.98
chr10	118241201	118243201	9.831	1.997	1.558	1.607
chr5	119797601	119799601	9.828	1.049	0.991	1.746
chr15	53140001	53142001	9.827	1.356	1.613	0.761
chr8	106565001	106567001	9.825	1.297	1.324	2.166
chr18	35689001	35691001	9.819	1.785	1.484	1.457
chr14	32495001	32497001	9.814	2.151	0.935	0.689
chr5	142485601	142487601	9.81	2.096	0.548	0.759
chr6	97832001	97834001	9.808	1.417	0.893	0.35
chr3	20884801	20886801	9.806	1.778	1.207	1.103
chr7	118002001	118004001	9.805	1.351	1.376	1.269
chr2	33734201	33736201	9.803	1.715	2.115	1.221
chr6	21967001	21969001	9.794	0.402	1.581	0.367
chr11	80864801	80866801	9.791	1.675	1.286	1.215
chr9	57125201	57127201	9.791	2.09	1.5	0.99
chr5	122580201	122582201	9.789	1.288	1.904	0.855
chr16	91962801	91964801	9.783	0.785	1.065	1.044
chr6	126931201	126933201	9.782	1.647	0.24	1.201
chr1	91767001	91769001	9.781	1.659	0.96	1.802
chr17	84129801	84131801	9.78	1.6	1.094	1.356
chr11	98973801	98975801	9.779	1.006	0.268	1.963
chr5	120965601	120967601	9.778	2.012	0.442	1.842
chr11	34318401	34320401	9.771	0.949	0.488	1.328
chr3	147998601	148000601	9.771	1.537	0.332	1.014
chr3	30974401	30976401	9.767	1.898	1.445	1.018
chr1	171609601	171611601	9.758	2.102	1.304	1.822
chrX	70963201	70965201	9.758	1.536	0.774	1.436
chr9	79798801	79800801	9.752	1.94	0.996	0.376
chr4	114140601	114142601	9.75	1.55	1.169	1.23
chr3	138009801	138011801	9.743	1.21	1.597	1.432
chrX	50398201	50400201	9.736	1.885	1.683	0.969
chr4	149467001	149469001	9.728	0.134	1.379	1.021
chr6	92010801	92012801	9.727	2.159	1.791	0.381
chr14	67594201	67596201	9.724	1.525	1.291	0.46
chr2	158183601	158185601	9.723	1.972	0.561	2.064
chr9	57113601	57115601	9.723	0	1.252	0.599
chr9	120565801	120567801	9.718	2.186	0.722	1.058
chr6	54001401	54003401	9.717	1.007	0.771	1.213
chr17	28416801	28418801	9.708	0.828	1.686	1.305
chr19	5937401	5939401	9.704	1.587	1.535	1.029
chr2	44960601	44962601	9.704	1.847	1.244	0.699
chr2	178188401	178190401	9.702	1.051	1.462	0.205
chr4	131069801	131071801	9.699	2.039	2.141	2.019
chr5	136000201	136002201	9.698	1.428	1.673	1.542
chr3	51810801	51812801	9.696	1.204	1.543	1.136
chr2	60692601	60694601	9.687	1.808	0.269	0.299
chr8	129657801	129659801	9.677	1.784	0.862	0.493
chr18	55417001	55419001	9.674	0.944	1.033	0.792
chr10	41911001	41913001	9.673	1.853	1.138	1.295
chr14	25348601	25350601	9.673	1.737	2.005	0.664
chr3	115389001	115391001	9.669	2.198	0.08	0.752
chr9	57500201	57502201	9.667	1.975	0.358	1.386
chr9	32755401	32757401	9.664	2.198	0.417	0.117
chr10	26533601	26535601	9.662	1.184	0.583	0.345
chr7	53273401	53275401	9.66	1.62	1.542	1.158
chr1	130336201	130338201	9.657	0.86	0.333	1.73
chr2	28692401	28694401	9.656	1.3	0.985	0.672
chr2	48311201	48313201	9.654	1.937	1.194	1.163
chr7	111057601	111059601	9.651	1.497	0.487	0.267
chr6	53151001	53153001	9.65	0.246	0.9	0.627
chr11	102195601	102197601	9.648	0.036	0.912	0.391
chr12	8918801	8920801	9.648	1.159	2.076	1.205
chr2	75426601	75428601	9.646	0.803	2.124	1.445
chr4	124432001	124434001	9.646	1.505	1.39	0.525
chr11	24113601	24115601	9.643	0.682	0.753	0.791
chr11	62904801	62906801	9.643	1.597	1.317	0.215
chr17	63166201	63168201	9.635	1.479	1.468	1.436
chr4	144538001	144540001	9.632	0.801	1.013	0.402
chr19	60575401	60577401	9.631	0.442	1.355	1.407
chr9	43018201	43020201	9.631	0.887	0.863	0.868
chr12	8891001	8893001	9.63	1.32	2.004	1.787
chr12	55499001	55501001	9.626	2.034	1.905	0.148
chr2	30521801	30523801	9.622	0.029	1.177	1.236
chr8	13529801	13531801	9.622	1.212	0.969	1.44
chr1	90975401	90977401	9.619	0.915	1.216	0.37
chr9	111176601	111178601	9.619	1.464	0.775	0.86
chr11	32257401	32259401	9.611	1.67	0.576	1.247
chr17	64479801	64481801	9.61	0.987	1.026	2.147
chr9	58563401	58565401	9.61	1.253	0.611	1.127
chr4	135626601	135628601	9.608	0.68	0.968	1.883
chr13	112975201	112977201	9.607	1.906	2.154	1.75
chr11	101000401	101002401	9.6	0.614	1.882	1.678
chr5	44338401	44340401	9.6	1.19	0.848	0.448
chr14	48914801	48916801	9.597	1.699	0.299	1.61
chr2	20882801	20884801	9.593	0.869	1.465	0.881
chr2	160138801	160140801	9.59	1.922	0.426	2.143
chr11	52107201	52109201	9.589	0.38	0.63	1.35
chr6	53443601	53445601	9.585	1.859	1.838	0.926
chr18	38947401	38949401	9.583	0.746	0.225	1.409
chr5	29713801	29715801	9.581	1.941	1.203	0.921
chr12	114033601	114035601	9.579	1.608	1.74	1.555
chr7	151897401	151899401	9.579	1.524	1.245	0.764
chr10	6581601	6583601	9.577	1.581	0.195	1.509
chr18	57826001	57828001	9.573	2.023	2.162	1.128
chr6	100120001	100122001	9.569	1.92	0.763	0.699
chr7	54189601	54191601	9.568	1.836	0.58	0.835
chr4	43949801	43951801	9.567	1.548	1.639	1.686
chr15	58960401	58962401	9.562	1.257	0.76	0.953
chr2	166392601	166394601	9.562	2.15	0.75	0.882
chr2	4462001	4464001	9.56	1.029	0.45	0.531
chr3	152591201	152593201	9.56	1.453	0.486	0.82
chr12	87428201	87430201	9.556	2.135	1.625	1.217
chr3	121249001	121251001	9.555	1.478	0.369	0.969
chr6	129476601	129478601	9.552	1.183	0.74	0.118
chr3	107439201	107441201	9.551	2.012	1.562	0.874
chr17	56867001	56869001	9.543	0.887	1.15	1.439
chr2	144462201	144464201	9.542	1.162	1.324	1.349
chr6	125700801	125702801	9.54	0.552	0.782	1.51
chr13	103857201	103859201	9.537	1.917	0.206	0.657
chr16	22790601	22792601	9.537	1.399	0.594	1.76
chr13	94607601	94609601	9.532	1.179	0.668	0.622
chr10	82548401	82550401	9.53	1.437	0.663	0.627
chr8	23700601	23702601	9.529	1.931	0.864	1.654
chr2	20648401	20650401	9.527	0.457	1.903	0.902
chr1	156464801	156466801	9.525	2.132	1.621	0.846
chr2	11253601	11255601	9.524	1.097	1.419	1.446
chr2	128216801	128218801	9.524	2.177	0.704	0.367
chr6	99560401	99562401	9.523	2.106	0.837	1.226
chr1	188378201	188380201	9.518	2.085	0.997	0.242
chr19	46675201	46677201	9.513	0.593	0.68	0.94
chr15	100989801	100991801	9.509	1.314	1.526	1.436
chr4	115404401	115406401	9.507	2.008	1.1	0.461
chr7	71110001	71112001	9.504	1.905	1.1	1.469
chr13	49089601	49091601	9.502	1.644	0.704	0.956
chr8	89410601	89412601	9.501	1.712	1.032	0.441
chr10	56099801	56101801	9.499	2.077	1.114	0.932
chr17	30396601	30398601	9.495	1.065	0.339	0.618
chr11	52150001	52152001	9.492	2.188	1.498	1.643
chr11	46012801	46014801	9.489	0.75	1.396	0.683
chr9	85482801	85484801	9.486	0.922	0.76	0.371
chr6	108159201	108161201	9.485	0.668	0.535	0.692
chr18	35013601	35015601	9.48	2.176	1.589	1.737
chr4	33158801	33160801	9.478	2.144	2.048	1.731
chr8	36267601	36269601	9.476	1.636	2.1	0.962
chr13	63276401	63278401	9.474	1.425	1.799	1.704
chr18	88926001	88928001	9.472	1.645	1.198	1.664
chr19	5433601	5435601	9.472	2.041	1.528	1.3
chr6	120593201	120595201	9.469	1.108	1.281	0.638
chr9	61208401	61210401	9.465	1.417	0.531	1.43
chr11	60100001	60102001	9.464	0.572	1.502	1.551
chr7	150495801	150497801	9.463	1.361	1.153	1.018
chr8	58928601	58930601	9.463	1.659	2.022	1.743
chr6	136914601	136916601	9.462	1.644	0.692	0.217
chr2	26302601	26304601	9.454	1.835	0.837	1.687
chr8	131085601	131087601	9.454	1.469	0.223	1.403
chr17	75848401	75850401	9.453	1.1	1.477	0.079
chr17	87143401	87145401	9.45	1.176	0.469	0.888
chr7	19513001	19515001	9.448	1.557	1.926	0.633
chr2	117020401	117022401	9.446	0.814	1.095	0.074
chr14	71400001	71402001	9.438	1.514	1.236	0.088
chr17	64627401	64629401	9.437	1.272	1.943	0.389
chr1	138754801	138756801	9.435	1.025	1.499	1.86
chr13	46068601	46070601	9.435	0.821	1.071	1.211
chr2	131078601	131080601	9.434	1.506	0.473	0.648
chr5	127802801	127804801	9.427	1.85	2.061	1.119
chr4	57052201	57054201	9.425	0.957	1.751	1.53
chr1	90891201	90893201	9.423	0.802	2.138	2.112
chr6	129183801	129185801	9.423	1.36	0.032	1.261
chr1	141320401	141322401	9.419	0.491	1.234	0.847
chr4	43431201	43433201	9.419	1.921	1.398	1.693
chr14	55145801	55147801	9.41	1.293	0.735	0.853
chr8	124422401	124424401	9.41	0.936	2.091	0.275
chr1	159483201	159485201	9.409	0.877	1.585	0.697
chr7	146420001	146422001	9.408	2.196	0.633	1.969
chr16	19966201	19968201	9.405	1.925	0.861	0.543
chr3	107596001	107598001	9.405	0.975	0.889	0.526
chr3	54202801	54204801	9.401	1.466	0.928	0.079
chr9	120424801	120426801	9.401	1.877	0.999	0.773
chr2	4965001	4967001	9.395	1.997	0.324	1.834
chr4	34927801	34929801	9.394	0.529	0.237	0.659
chr4	45832001	45834001	9.394	0.758	1.858	0.825
chr9	49348001	49350001	9.394	1.808	0.824	1.622
chr1	155232201	155234201	9.39	1.015	0.275	0.578
chr3	60815401	60817401	9.39	1.664	0.97	1.265
chr7	72575001	72577001	9.387	1.317	0.714	1.373
chr6	34317601	34319601	9.381	1.531	1.019	1.622
chr5	132618001	132620001	9.38	0.959	1.291	1.817
chr15	57737001	57739001	9.379	0.754	2.051	0.355
chr1	152774401	152776401	9.377	1.282	0.332	1.328
chr4	150233001	150235001	9.37	1.664	1.501	1.37
chr10	17341401	17343401	9.363	0.791	1.525	1.325
chr17	48785801	48787801	9.363	1.715	1.763	0.375
chr11	115096401	115098401	9.361	0.455	1.541	1.864
chr12	55263401	55265401	9.359	2.027	1.369	1.392
chr3	138175201	138177201	9.358	0.797	1.512	1.816
chr6	127113401	127115401	9.357	1.628	0.364	1.851
chr6	17810201	17812201	9.357	1.486	1.522	1.854
chr9	58695401	58697401	9.355	1.177	0.868	0.386
chr11	59197601	59199601	9.353	1.206	0.716	0.579
chr6	89364001	89366001	9.353	0.594	0.936	1.046
chr1	135775001	135777001	9.352	1.336	1.722	0.951
chr2	31622001	31624001	9.351	2.089	1.407	0.536
chr16	95488601	95490601	9.349	0.752	1.399	0.796
chr1	159338601	159340601	9.34	0.232	0.97	0.335
chr11	54787601	54789601	9.338	1.873	0.735	0.667
chr16	95419401	95421401	9.338	1.068	1.039	0.097
chr16	89943201	89945201	9.336	0.442	1.102	1.481
chr13	99303001	99305001	9.332	0.28	0.448	0.689
chr10	12292601	12294601	9.327	1.81	1.424	0.316
chr6	125279801	125281801	9.327	1.382	0.753	1.219
chr9	32642001	32644001	9.327	0.949	0.779	1.025
chr13	104169601	104171601	9.321	0.794	0.699	0.143
chr4	46879601	46881601	9.317	0.93	1.053	1.522
chr16	31045201	31047201	9.316	1.963	1.375	0.478
chr1	184429601	184431601	9.314	0.646	2.068	0.582
chr2	103276001	103278001	9.312	0.565	1.074	0.539
chr9	40564201	40566201	9.311	1.036	1.867	1.252
chr6	52055001	52057001	9.308	1.148	0.622	0.213
chr3	68460801	68462801	9.306	2.191	0.997	1.103
chr2	61036401	61038401	9.305	0.215	2.065	0.551
chr4	135413601	135415601	9.305	1.822	1.128	1.955
chr11	98981201	98983201	9.298	0.67	1.097	0.647
chr18	34211601	34213601	9.298	1.669	1.262	1.563
chr16	9362601	9364601	9.297	0.961	0.437	0.704
chr19	55842001	55844001	9.297	1.024	0.422	1.113
chr6	100134801	100136801	9.297	1.572	0.743	1.882
chr8	97325001	97327001	9.295	1.865	0	1.938
chr6	67036601	67038601	9.292	1.442	1.152	0.451
chr13	52741001	52743001	9.291	1.884	1.805	1.671
chr7	119359601	119361601	9.287	0.722	0.909	1.147
chr15	36879201	36881201	9.286	0.422	1.168	1.399
chr1	16998401	17000401	9.283	2.102	1.574	0.592
chr3	108687401	108689401	9.283	2.088	1.476	0.738
chr6	54768401	54770401	9.279	1.283	1.064	1.122
chr14	122053001	122055001	9.278	0.963	2.128	1.187
chr14	25552801	25554801	9.277	0.909	1.476	1.188
chr3	51704001	51706001	9.276	0.639	0.578	0.271
chr6	50642001	50644001	9.276	1.887	1.03	0.412
chr5	151219601	151221601	9.264	1.964	1.05	0.586
chr8	37818201	37820201	9.264	2.003	0.886	0.763
chr12	77462801	77464801	9.262	2.104	1.89	0.147
chr10	40241601	40243601	9.26	0.985	1.754	1.974
chr3	138415001	138417001	9.26	0.858	0.704	1.274
chr8	94532401	94534401	9.26	0.658	1.289	0.449
chr13	83668001	83670001	9.253	1.511	0.792	2.173
chr14	20837401	20839401	9.253	1.528	1.063	0.176
chr4	103990001	103992001	9.252	0.817	1.086	0.439
chr17	36389001	36391001	9.244	0.252	1.404	1.324
chr13	28743201	28745201	9.242	1.942	0.104	1.999
chr8	117682401	117684401	9.237	1.276	2.107	1.646
chr1	13151601	13153601	9.235	1.726	1.24	1.111
chr8	93899401	93901401	9.234	1.277	1.687	1.813
chr18	25842601	25844601	9.232	1.626	1.134	1.717
chr2	84900601	84902601	9.229	1.003	0.831	0.895
chr11	103227601	103229601	9.222	0.699	0.253	1.085
chr14	26046201	26048201	9.221	1.217	1.874	1.435
chr17	64279601	64281601	9.217	0.935	1.072	1.127
chr12	105843401	105845401	9.216	2.017	1.678	1.15
chr6	31237201	31239201	9.216	1.548	0.871	1.71
chr11	82786801	82788801	9.211	1.339	1.179	2.077
chr6	90421001	90423001	9.21	1.32	0.224	0.665
chr14	12402601	12404601	9.209	1.751	0.561	0.617
chr18	47600601	47602601	9.209	1.491	0.707	1.067
chr10	7301601	7303601	9.208	0.521	1.327	1.055
chr19	17043601	17045601	9.208	1.735	1.14	1.966
chr14	121231601	121233601	9.207	1.455	1.275	1.625
chr4	8465801	8467801	9.207	0.69	2.121	0.31
chr1	127159401	127161401	9.205	1.477	0.946	1.684
chr14	20734801	20736801	9.205	0.475	1.4	0.741
chr5	123796601	123798601	9.205	1.979	0.387	1.222
chr18	38776001	38778001	9.204	0.956	0.424	1.253
chr19	8752801	8754801	9.204	1.524	1.74	1.169
chr10	108004801	108006801	9.202	1.009	0.367	0.443
chr7	116461001	116463001	9.202	0.825	0.696	1.522
chr8	113463001	113465001	9.202	1.354	1.689	0.745
chr4	138118201	138120201	9.201	1.083	1.304	1.944
chr6	34573001	34575001	9.2	2.097	1.662	1.229
chr16	6895801	6897801	9.199	1.106	1.449	0.925
chr3	148462401	148464401	9.194	1.148	1.948	1.705
chr10	20211401	20213401	9.191	1.961	0.958	0.95
chr8	48473401	48475401	9.191	1.156	1.155	0.587
chr13	76948801	76950801	9.19	1.515	0.622	1.175
chr7	79080801	79082801	9.19	1.164	1.475	0.667
chr4	136332201	136334201	9.188	1.189	1.745	1.073
chr14	123035601	123037601	9.185	1.566	2.085	2.129
chr12	80710801	80712801	9.184	0.541	1.613	0.911
chr5	93460201	93462201	9.184	1.663	1.874	0.609
chr13	37545201	37547201	9.177	0.197	0.209	0.402
chr9	60082601	60084601	9.176	1.784	1.575	0.667
chr19	25505601	25507601	9.174	0.687	1.731	1.199
chr12	15818601	15820601	9.17	2.165	1.11	1.664
chr8	123521801	123523801	9.162	2.168	1.29	1.719
chr14	69947801	69949801	9.159	1.728	0.776	0.078
chr8	89100601	89102601	9.154	0.344	0.24	0.872
chr6	134543601	134545601	9.152	0.809	1.291	0.465
chr7	106275401	106277401	9.148	1.45	1.535	0.739
chr1	59958801	59960801	9.147	0.945	0.836	0.522
chr8	94093001	94095001	9.146	0.781	0.777	1.294
chr2	93536001	93538001	9.144	1.8	1.513	0.858
chr2	84773601	84775601	9.143	1.045	0.351	1.272
chr4	154514201	154516201	9.141	1.428	1.485	2.143
chr17	29396401	29398401	9.14	1.518	1.18	1.705
chrX	50513601	50515601	9.14	1.346	1.571	1.79
chr16	85964201	85966201	9.137	1.526	1.677	0.804
chr11	32309601	32311601	9.136	1.23	1.419	1.759
chr5	122295001	122297001	9.135	1.348	1.802	0.845
chr6	72930801	72932801	9.135	1.824	0.413	0.709
chr2	103775001	103777001	9.128	0.782	0.558	0.532
chr9	56452201	56454201	9.125	0.903	1.137	1.009
chr2	126187201	126189201	9.124	1.264	0.177	0.575
chr5	149456601	149458601	9.122	2.011	0.658	1.137
chr8	25398201	25400201	9.122	1.515	1.569	0.911
chr13	18216001	18218001	9.121	1.626	1.353	1.359
chr1	94686801	94688801	9.118	1.375	1.096	1.134
chr2	83544401	83546401	9.116	1.549	0.482	0.975
chr1	184748201	184750201	9.115	0.82	2.068	1.942
chr6	17266601	17268601	9.113	1.429	1.657	0.873
chr2	180096401	180098401	9.112	1.921	1.92	0.474
chr6	55487601	55489601	9.111	1.216	1.725	1.256
chr16	21219201	21221201	9.11	0.906	0.577	1.767
chr15	61384401	61386401	9.109	0.863	1.14	0.387
chr14	25813001	25815001	9.099	0.618	0.538	1.795
chr8	123913801	123915801	9.099	1.669	2.018	0.914
chr6	146783001	146785001	9.098	1.061	1.028	1.997
chr9	70519601	70521601	9.098	0.784	1.848	1.151
chr9	56407401	56409401	9.096	1.297	1.088	0.79
chr4	124111401	124113401	9.091	0.515	0.422	1.424
chr13	98696801	98698801	9.083	1.796	0.299	0.996
chr11	85546601	85548601	9.079	0.919	1.392	1.11
chr1	170161001	170163001	9.078	0.629	1.84	0.372
chr14	17434801	17436801	9.071	1.041	0.403	0.395
chr5	114866201	114868201	9.071	1.876	1.236	1.28
chr18	5372401	5374401	9.07	0.813	0.192	0.436
chr2	169029001	169031001	9.07	0.262	0.166	0.4
chr13	98357601	98359601	9.068	1.87	0.357	0.76
chr1	64922201	64924201	9.063	1.218	1.082	0
chr7	51837601	51839601	9.06	0.852	1.505	0.409
chr17	74690601	74692601	9.059	0.439	0.593	0.47
chr19	5129801	5131801	9.058	1.592	1.888	0.166
chr17	46605201	46607201	9.057	1.279	1.316	1.688
chr19	35225201	35227201	9.057	0.842	0.956	0.115
chr5	93127201	93129201	9.052	1.352	1.466	1.24
chr1	78480401	78482401	9.05	0.711	0.646	0.446
chr6	148227001	148229001	9.046	1.317	1.084	1.048
chr12	5197801	5199801	9.045	1.462	2.111	1.642
chr17	63084401	63086401	9.045	1.048	1.267	0.726
chr9	102133801	102135801	9.042	0.576	0.244	0.729
chr2	135075201	135077201	9.037	1.066	1.443	1.413
chr15	72987001	72989001	9.032	1.91	0.278	0.226
chr16	19847801	19849801	9.032	0.967	1.265	0.252
chr18	11401401	11403401	9.031	1.214	1.156	0.568
chr4	122559201	122561201	9.03	2.145	1.627	1.427
chr17	50263601	50265601	9.028	1.857	1.125	0.133
chr4	128345001	128347001	9.025	0.266	0.626	1.167
chr8	108118401	108120401	9.023	0.917	0.77	0.82
chr4	106010401	106012401	9.022	1.424	0.082	1.664
chr15	89937801	89939801	9.019	0.753	0.719	0.901
chr18	79489601	79491601	9.019	2.171	1.158	1.621
chr1	192087001	192089001	9.015	1.619	1.011	1.477
chr4	150893601	150895601	9.008	1.292	0.14	0.74
chr13	20212001	20214001	9.007	1.706	0.859	0.614
chr7	86428401	86430401	9.007	1.296	2.024	1.277
chr12	27025201	27027201	9.006	2.006	1.456	0.186
chr15	97004001	97006001	9.005	1.177	0.414	1.217
chr19	56206801	56208801	9.002	0.998	0.807	0.797
chr12	31870601	31872601	9	0.699	0.538	0.787
chr3	130505801	130507801	8.995	0.366	0.909	0.213
chr6	94043401	94045401	8.994	1.67	2.133	0.748
chr17	87645401	87647401	8.993	1.792	1.889	0.25
chr15	38232401	38234401	8.989	1.062	0.515	0.508
chr8	70639201	70641201	8.989	1.091	1.644	1.046
chr18	65864001	65866001	8.975	0.582	1.217	0.178
chr19	16412001	16414001	8.975	1.182	1.571	0.059
chr15	75657801	75659801	8.966	1.424	1.348	0.857
chr7	108199401	108201401	8.965	0.423	2.141	0.551
chr10	98844401	98846401	8.952	2.095	0.23	0.235
chr14	31281201	31283201	8.944	0.7	1.548	0.543
chr5	115610201	115612201	8.943	1.557	0.483	1.526
chr10	74645401	74647401	8.941	0.909	2.048	1.04
chr17	80374001	80376001	8.941	1.672	1.852	1.869
chr6	129061801	129063801	8.937	1.857	1.88	0.803
chr1	193732801	193734801	8.933	1.074	1.093	1.21
chr7	143237201	143239201	8.932	0.386	1.566	1.064
chr7	152397001	152399001	8.925	1.656	2.123	1.208
chr10	67817401	67819401	8.924	1.247	0.193	0
chr4	106380001	106382001	8.922	2.138	1.343	1.906
chr8	27382801	27384801	8.922	2.001	1.162	1.043
chr11	31578801	31580801	8.919	1.98	0.452	0.903
chr17	10586401	10588401	8.917	1.244	1.678	2.161
chr19	46315801	46317801	8.915	0.345	1.817	0.138
chr2	71971801	71973801	8.914	0.758	1.967	1.275
chr8	123337201	123339201	8.912	1.049	0.13	0.834
chr3	108853601	108855601	8.909	0.664	0.971	0.923
chr15	62117601	62119601	8.907	0.705	0.719	0.024
chr8	90232201	90234201	8.903	2.151	2.015	0.388
chr14	26464601	26466601	8.9	2.042	1.389	0.744
chr11	31686401	31688401	8.899	1.649	1.17	0.692
chr14	77249401	77251401	8.899	1.234	1.066	1.597
chr3	38844601	38846601	8.899	1.762	1.615	0.794
chr1	83710201	83712201	8.888	0.182	0.305	0.367
chr2	3492401	3494401	8.885	1.833	1.173	1.514
chr13	44806201	44808201	8.884	2.191	1.152	1.053
chr5	111878801	111880801	8.884	1.57	0.931	0.414
chr11	3784601	3786601	8.882	1.654	0.666	0.505
chr5	137817601	137819601	8.882	1.176	2.106	0.693
chr14	69706001	69708001	8.881	2.138	1.913	0.168
chr17	34797801	34799801	8.88	1.078	1.634	1.315
chr9	61706601	61708601	8.875	1.016	0.911	1.443
chr14	58147001	58149001	8.872	0.465	1.914	0.442
chr1	136669201	136671201	8.871	1.716	0.873	1.165
chr18	50298201	50300201	8.867	0.964	1.254	1.357
chr2	75892401	75894401	8.854	1.368	1.614	1.435
chr16	58519601	58521601	8.852	1.057	0.724	0.657
chr17	4208601	4210601	8.849	2.117	1.412	0.814
chr9	44516001	44518001	8.848	1.581	1.533	0.725
chr12	27766801	27768801	8.843	1.502	1.602	1.757
chr10	23851601	23853601	8.842	0.685	0.82	0.059
chr4	97643401	97645401	8.839	0.806	1.263	0.766
chr1	92870201	92872201	8.838	0.029	0.85	0.029
chr1	13645401	13647401	8.836	1.55	2.046	0.401
chr18	73700601	73702601	8.835	1.991	1.512	1.649
chr14	32806601	32808601	8.833	0.809	1.066	0.397
chr16	43437601	43439601	8.833	0.842	0.261	0.709
chr8	106699001	106701001	8.829	1.616	0.781	1.146
chr4	128446401	128448401	8.825	1.655	1.689	0.819
chr6	94590401	94592401	8.821	0.799	1.474	1.872
chr4	149342001	149344001	8.818	1.486	1.355	1.199
chr1	137664601	137666601	8.816	1.345	1.661	0
chr2	121425801	121427801	8.815	0.099	1.691	1.48
chr5	147125601	147127601	8.812	1.978	1.628	0.367
chr7	75377601	75379601	8.812	0.37	1.121	0.148
chr10	58681201	58683201	8.81	1.858	1.158	0.812
chrX	70720801	70722801	8.805	1.099	1.314	1.656
chr17	86569001	86571001	8.803	0.339	1.931	1.415
chr3	83931601	83933601	8.8	0.755	1.984	0.178
chr2	131708001	131710001	8.798	1.5	0.958	0.432
chr11	74655801	74657801	8.797	1.692	1.009	1.731
chr14	19218801	19220801	8.795	1.526	0.869	0.797
chr14	34621001	34623001	8.794	1.519	1.446	0.653
chr5	58147201	58149201	8.794	1.771	0.468	0.766
chr2	102035401	102037401	8.792	1.478	0.098	0.824
chrX	103379401	103381401	8.79	0.633	1.696	1.068
chr14	61301401	61303401	8.789	1.315	0.94	1.491
chr18	62927801	62929801	8.789	1.282	1.09	1.223
chr2	71945001	71947001	8.789	1.726	1.753	1.003
chr1	91896401	91898401	8.782	2.178	1.146	1.496
chr7	26218601	26220601	8.782	1.992	0.278	0.355
chr2	38279201	38281201	8.781	1.411	1.904	1.9
chr2	113237201	113239201	8.78	1.926	0.799	0.946
chr2	104206801	104208801	8.777	1.837	0.685	1.582
chr3	106299001	106301001	8.777	0.609	0.699	0.188
chr18	66119401	66121401	8.774	0.579	1.55	0.926
chr13	53299601	53301601	8.773	1.279	1.878	0.902
chr18	79222201	79224201	8.771	1.243	1.264	2.139
chr16	85112401	85114401	8.769	1.34	1.334	0.647
chr10	22368001	22370001	8.762	2.085	1.717	1.649
chr13	46971201	46973201	8.761	1.934	1.304	1.01
chr5	139650001	139652001	8.757	1.63	1.118	0.387
chr2	93253601	93255601	8.752	0.462	1.573	0
chr7	112776001	112778001	8.75	1.71	1.068	1.775
chr19	56885201	56887201	8.747	0.968	0.258	1.455
chr5	106182201	106184201	8.745	1.762	0.237	0.587
chr1	130583001	130585001	8.742	1.751	1.478	1.216
chr11	71595201	71597201	8.742	1.771	1.155	0.246
chr1	77439401	77441401	8.741	0.856	1.511	0.942
chr1	133942201	133944201	8.74	0.862	1.425	0.739
chr5	45414201	45416201	8.739	2.094	0.505	1.209
chr17	43717001	43719001	8.737	1.541	1.213	0.381
chr5	132809201	132811201	8.736	1.985	0.869	1.316
chr15	64016401	64018401	8.733	1.584	0.251	2.081
chr4	106541401	106543401	8.726	1.87	2.047	0.804
chr1	74355201	74357201	8.722	1.865	1.183	2.032
chr4	108468601	108470601	8.722	1.168	1.92	0.64
chr8	35028201	35030201	8.72	2.14	1.328	1.043
chr1	186467601	186469601	8.718	1.757	1.885	0.634
chr18	65655601	65657601	8.717	0.924	1.609	0.553
chr3	54501801	54503801	8.717	1.554	1.208	1.307
chr9	84253801	84255801	8.717	1.526	0.42	0.843
chr6	117428801	117430801	8.715	1.302	1.65	2.178
chr4	117969401	117971401	8.713	1.688	2.067	1.285
chr9	108021401	108023401	8.712	0.812	0.518	0.976
chr9	95280201	95282201	8.712	1.018	1.469	0.48
chr14	33672401	33674401	8.711	1.492	1.051	2.171
chr5	44237201	44239201	8.71	1.253	1.364	1.843
chr11	107324401	107326401	8.709	1.35	0.872	2.066
chr18	47519201	47521201	8.702	1.713	0.377	0.46
chr10	21279601	21281601	8.701	1.588	0.233	1.752
chr18	67896601	67898601	8.701	1.303	0.943	0.442
chr3	144219001	144221001	8.7	1.828	0.59	1.624
chr9	56747401	56749401	8.693	1.705	1.407	1.159
chr5	112054401	112056401	8.692	1.977	0.692	1.478
chr12	91191401	91193401	8.691	1.051	1.826	0.601
chr3	83813401	83815401	8.691	0.996	1.857	1
chr8	64259201	64261201	8.691	1.967	2.072	0.364
chr5	141348401	141350401	8.688	0.864	1.172	1.736
chr9	31779001	31781001	8.686	0.381	0.696	1.028
chr4	100551601	100553601	8.683	1.212	1.731	1.231
chr8	87208001	87210001	8.683	1.781	0.618	1.538
chr18	75725601	75727601	8.681	1.631	0.12	0.884
chr7	103800001	103802001	8.681	2.127	1.011	1.376
chr9	99320801	99322801	8.68	1.198	0.878	1.338
chr2	168349801	168351801	8.675	0.893	0.395	2.012
chr6	99961201	99963201	8.674	2.087	1.438	1.574
chr9	72643201	72645201	8.674	1.494	1.796	0.757
chr4	125175001	125177001	8.673	0.234	0.681	1.911
chr6	51459001	51461001	8.671	1.123	1.715	0.713
chr5	65896001	65898001	8.669	1.702	2.161	0.925
chr6	36795601	36797601	8.669	2.14	1.037	1.921
chr7	96187801	96189801	8.662	2.182	1.568	1.385
chr4	153101201	153103201	8.659	1.526	0.589	2.036
chr7	87669801	87671801	8.654	2.182	0.864	0.298
chr11	102168601	102170601	8.649	0.527	1.537	0.674
chr15	77582601	77584601	8.644	0.56	0.569	1.271
chr6	114674401	114676401	8.642	1.871	0.082	0.301
chr6	48806601	48808601	8.641	0.75	1.468	0.538
chr9	37054201	37056201	8.641	1.253	0.678	0.092
chr18	75828001	75830001	8.64	1.757	0.351	2.039
chr8	127860401	127862401	8.64	1.488	1.289	1.581
chr12	109771601	109773601	8.639	2.144	0.21	0.781
chr13	98102401	98104401	8.639	0.826	0.788	0.142
chr9	15236401	15238401	8.639	1.76	0.424	0.499
chr10	77051801	77053801	8.638	0.936	1.518	1.308
chr11	50250201	50252201	8.634	0.539	0.32	0.477
chr16	85799001	85801001	8.632	1.974	1.641	0.945
chr17	67984601	67986601	8.631	1.952	0.878	1.488
chr2	73246001	73248001	8.625	1.054	0.608	0.873
chr18	39407001	39409001	8.621	1.489	0.772	1.621
chr10	20314001	20316001	8.619	0.93	1.15	0.487
chr12	109341201	109343201	8.619	1.487	1.655	0.685
chr1	82408401	82410401	8.618	1.665	1.113	1.765
chr18	35280801	35282801	8.618	1.255	0.656	0.81
chr7	142486601	142488601	8.618	0.682	0.889	0.292
chr16	35611801	35613801	8.614	1.11	1.326	1.825
chr2	119027801	119029801	8.612	1.709	0.879	1.618
chr1	108100401	108102401	8.611	2.004	1.71	1.765
chr2	169542601	169544601	8.611	1.207	0.014	1.982
chr6	127324601	127326601	8.606	1.224	1.104	1.846
chr13	42196801	42198801	8.605	1.61	1.285	0.605
chr1	62216601	62218601	8.603	1.799	0.198	1.61
chr3	101126401	101128401	8.603	0.623	0.376	1.647
chr13	112187001	112189001	8.602	1.541	0.844	1.614
chr6	115382001	115384001	8.601	1.411	0.681	1.023
chr17	47022801	47024801	8.6	0.732	1.943	1.868
chr2	157675201	157677201	8.6	0.618	1.16	0.143
chr7	17291201	17293201	8.597	1.598	1.552	1.781
chr14	47534801	47536801	8.595	1.786	1.374	1.155
chr16	91441401	91443401	8.593	1.375	1.443	0.873
chr6	53313401	53315401	8.593	1.77	0.188	0.56
chr12	8865801	8867801	8.588	1.061	1.064	1.614
chr12	53891201	53893201	8.584	0.427	1.052	2.014
chr4	82725201	82727201	8.582	1.213	0.847	0.319
chr4	81390001	81392001	8.581	0.378	1.169	0.232
chr1	79737001	79739001	8.574	1.41	1.816	0.038
chr14	120919401	120921401	8.574	0.895	1.691	0.625
chr1	130725001	130727001	8.567	0.656	1.433	0.7
chr10	80035601	80037601	8.567	1.229	1.103	0.666
chr6	6057001	6059001	8.566	2.047	0.504	0.745
chr10	36815001	36817001	8.563	0.502	0.881	0.651
chr13	100214801	100216801	8.558	1.098	1.819	1.137
chr15	7075801	7077801	8.557	1.391	0.693	1.838
chr1	74121401	74123401	8.555	2.029	1.267	0.726
chr15	97693001	97695001	8.554	1.21	1.844	0.519
chr8	47593801	47595801	8.554	0.621	0.359	0.505
chr7	71134201	71136201	8.551	1.213	0.64	0.442
chr15	12300401	12302401	8.55	0.499	1.337	0.177
chr19	25433801	25435801	8.55	0.268	0.506	1.008
chr1	107682401	107684401	8.545	1.594	1.456	1.546
chr5	35417601	35419601	8.542	0.151	2.029	0.099
chr16	30595401	30597401	8.538	0.437	1.878	1.158
chr2	174439601	174441601	8.536	0.932	1.056	0.863
chr2	45556801	45558801	8.536	1.512	1.665	0.212
chr7	17465201	17467201	8.535	1.738	0.777	1.687
chr2	174390401	174392401	8.532	1.262	1.96	0.132
chr2	73443801	73445801	8.532	1.312	0.421	1.483
chr17	86646801	86648801	8.531	1.775	1.277	0.751
chr2	166370201	166372201	8.528	0.489	0.456	0.262
chr6	118264801	118266801	8.527	1.002	0.728	0.407
chr16	11580601	11582601	8.526	1.91	1.363	1.863
chr11	57725801	57727801	8.517	2.044	1.105	0.377
chr7	81790601	81792601	8.515	0.936	0.935	0.587
chr9	32567201	32569201	8.515	1.384	1.517	0.212
chr3	100358801	100360801	8.512	2.105	2.038	1.021
chr12	4022201	4024201	8.511	0.459	1.894	1.594
chr13	103024401	103026401	8.505	1.616	0.372	1.028
chr17	63200401	63202401	8.504	0.653	1.748	0.849
chr10	92898201	92900201	8.498	0.307	1.534	0.654
chr1	110104001	110106001	8.496	0.949	0.892	0.323
chr10	41470601	41472601	8.492	1.044	1.29	0.528
chr12	25978201	25980201	8.49	0.997	1.622	1.256
chr5	151642601	151644601	8.485	1.464	1.5	0.92
chr14	47187201	47189201	8.482	0.425	1.001	0.817
chr3	103589801	103591801	8.476	1.725	2.067	0.565
chr6	137651401	137653401	8.476	1.612	0.95	0
chr12	33741801	33743801	8.475	0.775	0.862	1.224
chr8	73403601	73405601	8.474	0.333	0.523	0.388
chr19	55788201	55790201	8.471	1.013	0.634	0.946
chr10	20787001	20789001	8.47	1.894	0.158	1.85
chr15	37185801	37187801	8.469	0.692	0.334	1.448
chr9	59867201	59869201	8.468	2.156	1.923	0.38
chr5	34595801	34597801	8.466	1.977	1.808	1.13
chr8	125659601	125661601	8.466	1.744	0.326	1.143
chr19	47413201	47415201	8.458	1.516	1.52	1.927
chr8	8866801	8868801	8.456	0.652	2.101	1.667
chr13	51947801	51949801	8.453	2.163	0.28	1.465
chr1	182161401	182163401	8.452	1.079	0.629	0.613
chr18	46964201	46966201	8.452	0.916	1.289	0.668
chr1	190566401	190568401	8.451	2.103	1.004	1.821
chr15	62159201	62161201	8.449	1.647	1.421	0.441
chr5	117816601	117818601	8.449	1.295	0.287	1.37
chr11	57497801	57499801	8.445	0.813	0.964	0.968
chr9	113691801	113693801	8.444	1.175	1.326	0.668
chr1	36514001	36516001	8.443	0.201	0.713	0.177
chr11	54615601	54617601	8.435	0.23	2.1	0.599
chr5	58168401	58170401	8.435	1.246	1.035	0.223
chr6	124875001	124877001	8.434	0.691	1.188	1.61
chr13	24883801	24885801	8.433	0.935	2.044	1.439
chr10	6205801	6207801	8.43	1.486	1.762	0.88
chr2	31112001	31114001	8.429	1.715	1.396	1.758
chr17	29187801	29189801	8.426	1.573	1.405	0.349
chr19	55643601	55645601	8.424	1.45	1.257	2.181
chr16	89937201	89939201	8.42	0.41	0.896	1.202
chr16	59544001	59546001	8.415	2.198	1.329	0.844
chr14	32759201	32761201	8.413	1.602	0.389	0.734
chr1	156262801	156264801	8.41	0.876	1.899	1.879
chr4	102319001	102321001	8.409	1.537	1.796	0.478
chr10	122292001	122294001	8.404	1.358	1.944	1.404
chr18	44873001	44875001	8.404	1.114	1.804	0.118
chr9	62228201	62230201	8.402	1.563	1.505	2.032
chr16	37992201	37994201	8.399	0.68	1.052	0.819
chr12	16538001	16540001	8.398	0.943	1.173	0.297
chr4	57873601	57875601	8.395	1.091	0.472	0.322
chr8	23326401	23328401	8.393	1.704	1.124	0.637
chr12	12183401	12185401	8.389	1.089	0.868	0.558
chr14	16356201	16358201	8.389	1.211	0.922	0.988
chr8	3707401	3709401	8.389	0.639	1.706	0.483
chr11	94020401	94022401	8.386	1.77	0.449	1.549
chr2	116865801	116867801	8.381	1.69	1.555	1.559
chr10	120957001	120959001	8.377	0.316	1.199	0.212
chr2	174137401	174139401	8.377	0.797	0.776	0.413
chr1	62595201	62597201	8.376	2.116	0.862	1.334
chr11	49966601	49968601	8.376	1.14	0.861	0.788
chr4	13834601	13836601	8.372	2.155	0.927	1.453
chr12	16837401	16839401	8.371	0.742	2.12	1.215
chr1	138718601	138720601	8.368	1.423	1.705	1.569
chr11	95476801	95478801	8.365	0.301	0.551	1.456
chr13	52288601	52290601	8.363	1.198	1.387	1.282
chr8	12040401	12042401	8.363	1.493	1.416	0.688
chr10	17375401	17377401	8.361	1.425	1.725	1.377
chr17	78850201	78852201	8.361	1.567	1.229	0.399
chr19	40752601	40754601	8.36	1.695	0.713	1.702
chr9	83451401	83453401	8.359	1.374	0.343	1.404
chr16	52055001	52057001	8.358	1.76	0.705	1.537
chr2	60889001	60891001	8.356	0.877	1.344	0.619
chr1	189560001	189562001	8.355	2.111	0.713	1.689
chr2	31744001	31746001	8.355	0.618	0.929	1.903
chr6	61105001	61107001	8.354	1.563	1.016	0.987
chr13	109087801	109089801	8.353	1.821	0.896	1.241
chr12	86526201	86528201	8.352	1.908	0.146	0.743
chr18	13222601	13224601	8.351	0.975	1.125	0.44
chr1	190498601	190500601	8.349	0.708	0.417	0.287
chr1	64816201	64818201	8.348	2.147	1.091	1.101
chr10	6545801	6547801	8.348	1.504	1.093	0.709
chr11	75227801	75229801	8.348	1.641	1.812	2.001
chr9	75492601	75494601	8.346	2.071	1.256	1.753
chr7	54270001	54272001	8.344	1.011	0.415	0.074
chr6	135017201	135019201	8.342	1.132	0.92	1.597
chr2	136960601	136962601	8.338	0.707	0.095	1.506
chr5	111635001	111637001	8.338	1.859	1.105	1.165
chr2	169432401	169434401	8.336	1.821	1.599	1.177
chr13	31051201	31053201	8.333	1.225	2.119	1.196
chr12	87984401	87986401	8.332	0.962	0.84	1.584
chr2	158718201	158720201	8.332	1.522	1.608	1.969
chr6	50630201	50632201	8.327	1.217	1.097	1.848
chr2	164211001	164213001	8.326	0.763	0.403	2.086
chr6	50633801	50635801	8.325	1.618	0.66	0.633
chr17	83442601	83444601	8.319	1.475	1.527	0.906
chr15	51606201	51608201	8.318	0.994	1.598	1.714
chr15	59628401	59630401	8.316	2.12	1.091	0.912
chr14	49793601	49795601	8.315	1.144	1.904	0.959
chr9	62388401	62390401	8.314	1.044	0.985	1.572
chr11	63675201	63677201	8.311	1.315	0.515	0.632
chr10	20775001	20777001	8.306	0.971	1.816	0.946
chr9	8000601	8002601	8.306	1.819	0.116	0.738
chr4	95141001	95143001	8.305	0.562	1.83	0.483
chr1	52634401	52636401	8.3	1.107	1.206	0.383
chr5	43472401	43474401	8.299	0.795	1.365	1.893
chr5	92916801	92918801	8.299	1.336	1.125	2.01
chr3	60383601	60385601	8.294	1.105	0.385	0.291
chr4	31846201	31848201	8.294	0.557	2.065	0.127
chr8	70860401	70862401	8.294	1.426	0.903	1.021
chr8	26501801	26503801	8.292	2.092	1.131	0.873
chr17	68367401	68369401	8.291	1.753	1.994	0.801
chr10	118512401	118514401	8.279	1.999	0.002	1.015
chr17	28360001	28362001	8.278	1.73	1.345	0.48
chr13	58135401	58137401	8.277	1.696	1.055	0.824
chr9	35146801	35148801	8.275	0.953	0.834	2.195
chr7	124629001	124631001	8.274	1.767	0.118	0.438
chr16	92627601	92629601	8.273	1.189	1.886	1.047
chr4	95051401	95053401	8.27	2.049	2.034	1.506
chr9	13361601	13363601	8.27	1.367	0.92	0.789
chr13	37665001	37667001	8.266	1.493	1.748	1.269
chr7	128007601	128009601	8.265	1.552	0.538	0.969
chr11	95381401	95383401	8.262	0.671	1.458	0.465
chr16	45313401	45315401	8.262	0.994	0.145	1.235
chr7	112376001	112378001	8.26	1.204	0.175	1.128
chr17	10561401	10563401	8.259	2.121	0.074	1.849
chr5	149549801	149551801	8.255	0.261	2.109	1.413
chr17	34264201	34266201	8.252	1.728	0.661	1.189
chr16	24338601	24340601	8.249	0.734	1.284	0.615
chr16	44648401	44650401	8.245	2.104	1.35	0.476
chr2	35451201	35453201	8.239	2.109	0.511	1.915
chr17	28528201	28530201	8.237	0.309	1.783	0.438
chr8	94026601	94028601	8.237	1.014	0.837	0.446
chr12	87529801	87531801	8.234	1.002	1.898	0.418
chr4	106361401	106363401	8.234	0.523	1.375	0.635
chr18	61994001	61996001	8.231	1.377	0.457	1.464
chr2	45094801	45096801	8.231	1.681	1.032	0.283
chr3	130989201	130991201	8.228	0.691	1.737	0.409
chr14	22973201	22975201	8.226	0.089	0.188	0.059
chr2	180474401	180476401	8.223	0.291	1.882	0.992
chr6	125374001	125376001	8.222	0.737	1.737	0.709
chr6	138191001	138193001	8.222	1.922	1.394	1.366
chr13	52901601	52903601	8.217	2.07	1.375	1.142
chr5	124509201	124511201	8.217	1.592	1.156	1.942
chr6	101280401	101282401	8.217	0.558	1.19	0.943
chr4	57010201	57012201	8.216	1.581	1.616	1.297
chr16	37807401	37809401	8.212	1.235	0.762	0.905
chr12	88227601	88229601	8.207	0.71	1.637	0.067
chr19	38100601	38102601	8.207	1.577	1.253	0.681
chr15	96896001	96898001	8.206	2.031	0.802	0.707
chr14	120705201	120707201	8.205	1.15	1.368	1.293
chr11	101803001	101805001	8.203	1.451	1.246	0.807
chr2	30962801	30964801	8.201	0.863	1.961	1.078
chr13	94782801	94784801	8.199	1.968	0.706	0.745
chr16	13323201	13325201	8.199	1.992	1.347	0.176
chr9	60194201	60196201	8.195	1.47	2.156	1.74
chr16	14310001	14312001	8.193	1.883	0.721	1.366
chr11	6265401	6267401	8.188	1.899	0.269	1.297
chr2	115102401	115104401	8.187	1.301	1.806	1.264
chr1	51529801	51531801	8.186	1.25	0.634	0.986
chr3	68300801	68302801	8.186	0.652	1.221	0.559
chr3	68489201	68491201	8.182	1.82	0.838	1.368
chr2	125297801	125299801	8.181	1.526	0.808	1.039
chr2	93777401	93779401	8.181	2.037	1.363	0.651
chr7	28076201	28078201	8.179	1.588	0.501	2.027
chr13	28828201	28830201	8.177	1.658	0.935	1.371
chr12	81345401	81347401	8.176	0.35	1.469	0.298
chr19	21249001	21251001	8.174	0.425	1.34	0.316
chr11	113900801	113902801	8.169	2.182	1.591	1.426
chr11	116426401	116428401	8.166	0.573	0.594	1.251
chr15	97294801	97296801	8.166	1.769	1.862	0.467
chr2	168116801	168118801	8.154	0.637	0.829	0.83
chr18	38221001	38223001	8.153	0.84	0.856	1.249
chr3	131604201	131606201	8.151	2.116	1.402	1.227
chr10	115645401	115647401	8.149	1.47	0.592	0.537
chr1	108498601	108500601	8.144	0.946	0.355	1.782
chr6	127189801	127191801	8.144	1.521	1.428	0.395
chr11	71573801	71575801	8.139	1.663	1.79	0.992
chr2	123987801	123989801	8.133	0.477	0.454	1.496
chr4	56316601	56318601	8.133	1.453	1.067	0.966
chr10	66671001	66673001	8.132	1.922	0.161	0.951
chr9	64089001	64091001	8.132	1.949	0.703	0.65
chr6	32933401	32935401	8.131	1.278	0.464	0.914
chr18	13693401	13695401	8.13	1.551	1.794	1.863
chr2	156002401	156004401	8.126	2.074	0.793	0.874
chr19	21971201	21973201	8.125	0.78	0.789	0.435
chr11	115829801	115831801	8.123	1.217	0.137	0.897
chr6	30549401	30551401	8.121	0.851	1.273	1.425
chr13	42639401	42641401	8.119	1.528	1.18	0.684
chr6	119286401	119288401	8.116	1.148	1.876	1.554
chr14	12521801	12523801	8.115	1.172	1.913	0.208
chr1	137079001	137081001	8.109	0.774	1.326	1.696
chr4	106476001	106478001	8.106	0.571	1.173	1.516
chr8	122807601	122809601	8.105	1.638	1.261	1.022
chr11	12214801	12216801	8.104	1.355	1.503	1.922
chr11	114327801	114329801	8.101	0.741	1.584	1.408
chr4	135740401	135742401	8.101	0.907	0.525	0.206
chr7	87699201	87701201	8.101	1.908	1.494	0.168
chr14	48907601	48909601	8.1	1.649	1.802	1.182
chr9	94632601	94634601	8.097	1.12	1.518	0.189
chr3	27590401	27592401	8.096	1.934	2.125	1.743
chr7	19591001	19593001	8.095	0.843	1.036	2.213
chr7	6731001	6733001	8.095	1.302	0.67	1.675
chr16	49893801	49895801	8.092	1.393	0.704	1.218
chr8	48447601	48449601	8.092	1.601	1.186	1.101
chr9	100406801	100408801	8.089	1.917	0.093	1.606
chr2	70746601	70748601	8.087	1.688	1.745	0.813
chr18	65090201	65092201	8.086	1.001	0.448	0.293
chr3	148388601	148390601	8.086	1.126	0.348	0.373
chr4	48729401	48731401	8.085	1.812	0.898	0.905
chr5	99814601	99816601	8.083	0.523	0.731	0.298
chr3	136085001	136087001	8.08	0.536	1.664	0.946
chr4	8932401	8934401	8.079	0.723	1.524	2.127
chr8	90445201	90447201	8.079	0.909	0.823	0.666
chr4	43744801	43746801	8.077	1.781	1.483	1.011
chr18	5443401	5445401	8.076	1.04	1.669	0.453
chr3	128975401	128977401	8.076	1.087	0.278	0.973
chr1	136644001	136646001	8.075	2.122	0.447	1.417
chr11	55258801	55260801	8.071	1.214	0.906	1.554
chr17	87954401	87956401	8.07	1.425	1.861	1.412
chr11	8884001	8886001	8.068	1.521	2.014	0.928
chr3	27091401	27093401	8.067	1.968	1.61	0.672
chr5	23841801	23843801	8.064	1.208	1.961	1.972
chr10	126704801	126706801	8.061	1.768	1.344	1.557
chr5	125583001	125585001	8.06	2.103	0.26	1.015
chr2	51622801	51624801	8.058	1.395	1.313	1.001
chr2	58447001	58449001	8.057	1.833	0.489	1.501
chr4	115380801	115382801	8.056	1.133	0.77	0.287
chr13	29080001	29082001	8.054	0.516	1.328	0.236
chr12	59397401	59399401	8.053	1.108	1.381	0.897
chr2	124636001	124638001	8.052	0.884	1.798	2.177
chr1	169481601	169483601	8.051	1.543	1.771	0.766
chr2	126594801	126596801	8.051	2.075	0.693	0.599
chr9	43355801	43357801	8.05	2.061	0.603	1.395
chr13	34304401	34306401	8.049	1.981	1.87	1.14
chr13	103677601	103679601	8.047	0.808	0.235	0.286
chr2	169446601	169448601	8.047	1.236	0.506	0.551
chr4	139961801	139963801	8.046	1.592	2.115	0.178
chr4	144529401	144531401	8.045	1.256	2.06	1.429
chr11	70088801	70090801	8.044	0.83	1.558	1.558
chr16	21401401	21403401	8.043	1.125	0.916	1.979
chr11	40413201	40415201	8.041	0.823	0.618	1.448
chr1	186914601	186916601	8.04	1.764	0.515	2.008
chr11	78188401	78190401	8.038	1.294	1.899	1.423
chr5	33364601	33366601	8.035	1.343	0.821	0.173
chr13	100165001	100167001	8.034	0.707	0.367	0.381
chr4	11395601	11397601	8.034	1.124	1.813	0.354
chr4	131437401	131439401	8.033	1.572	0.498	1.302
chr19	16326401	16328401	8.026	1.846	1.465	2.041
chr17	64270001	64272001	8.025	1.916	0.674	1.655
chr5	104242601	104244601	8.024	0.73	1.105	0.48
chr7	133218001	133220001	8.024	0.747	1.027	2.178
chr2	24986601	24988601	8.021	1.37	0.711	0.67
chr5	36961601	36963601	8.021	1.978	1.609	1.238
chr10	69543201	69545201	8.017	0.678	0.809	0.024
chr8	24138001	24140001	8.015	1.891	1.441	1.517
chr10	59851801	59853801	8.01	2.008	1.79	0.751
chr13	51474001	51476001	8.01	2.022	1.502	1.533
chr14	76924601	76926601	8.007	1.427	1.505	1.584
chr16	21355801	21357801	8.005	2.055	1.287	1.906
chr18	75842401	75844401	8.005	2.017	0.992	1.435
chr4	129470401	129472401	7.993	2.035	1.812	1.258
chr2	152590801	152592801	7.99	1.951	1.249	1.516
chr3	84365601	84367601	7.99	0.603	1.404	0.236
chr18	39006601	39008601	7.989	1.959	2	1.201
chr2	75801601	75803601	7.989	1.709	2.046	0.786
chr5	98626801	98628801	7.988	0.946	0.761	0.405
chr1	191539601	191541601	7.987	1.853	0.893	1.309
chr16	57362801	57364801	7.986	1.606	1.064	1.718
chr14	47492001	47494001	7.985	1.415	0.296	1.02
chr2	49965801	49967801	7.984	0.909	1.983	0.341
chr17	84427401	84429401	7.98	1.116	1.45	1.257
chr13	38168801	38170801	7.978	1.218	0.67	0.991
chr19	4946401	4948401	7.978	1.525	1.959	0.537
chr4	57694001	57696001	7.977	1.559	2.123	1.316
chr7	81653201	81655201	7.977	0.9	1.298	1.393
chr2	33283201	33285201	7.975	2.005	0.98	1.202
chr5	136145601	136147601	7.975	1.376	1.832	0.264
chr4	53106801	53108801	7.972	0.598	0.873	0.24
chr5	76158001	76160001	7.964	0.907	1.234	0.567
chr3	9606001	9608001	7.961	2.14	1.567	1.513
chr8	129571201	129573201	7.961	0.805	0.642	1.38
chr2	27749001	27751001	7.959	1.854	0.893	0.717
chr5	149353601	149355601	7.959	1.947	1.662	1.404
chr15	102238801	102240801	7.957	2.119	0.901	1.625
chr5	123763201	123765201	7.957	1.657	1.094	1.476
chr6	49210001	49212001	7.957	1.427	0.808	0.177
chr2	70115601	70117601	7.955	1.923	0.75	1.296
chr12	105462201	105464201	7.954	1.207	0.014	0.216
chr1	72122601	72124601	7.952	1.982	0.901	1.903
chr14	23710801	23712801	7.948	0.343	1.186	0.024
chr10	80201201	80203201	7.945	2.114	1.037	1.571
chr17	48010201	48012201	7.943	1.307	0.05	0.621
chr6	72409201	72411201	7.943	1.514	0.106	0.984
chr13	64018201	64020201	7.94	1.364	2.063	1.432
chr4	125875401	125877401	7.94	1.43	0.214	1.826
chr6	136480201	136482201	7.94	1.677	1.898	0.395
chr12	12922401	12924401	7.937	0.637	2.136	0.422
chr7	37494201	37496201	7.937	1.875	0.832	2.113
chr19	25305601	25307601	7.933	1.331	1.871	1.3
chr12	46032001	46034001	7.93	0.998	1.072	1.513
chr5	151905001	151907001	7.927	1.4	1.226	0.428
chr9	50529001	50531001	7.926	1.18	0.159	1.394
chr7	108648201	108650201	7.925	2.016	0.675	1.617
chr16	33190601	33192601	7.924	1.135	0.573	0.629
chr15	55005801	55007801	7.92	1.905	1.52	0.994
chr19	43060001	43062001	7.92	0.724	1.038	0.213
chr17	15225001	15227001	7.918	0.871	0.57	0.262
chr3	100835601	100837601	7.917	1.795	1.672	1.281
chr14	21362201	21364201	7.916	1.256	2.138	0.019
chr1	88406401	88408401	7.912	1.536	0.91	1.042
chr10	24543401	24545401	7.911	1.706	1.278	1.65
chr2	124713401	124715401	7.91	1.362	1.823	1.96
chr9	61225401	61227401	7.908	0.957	0.335	1.683
chr14	75046001	75048001	7.906	1.179	0.043	0.498
chr7	118539001	118541001	7.906	2.186	0.016	0.943
chr4	135994001	135996001	7.904	2.095	1.613	1.606
chr16	91384601	91386601	7.902	1.922	0.907	0.2
chr2	172630601	172632601	7.901	1.211	1.184	1.771
chr2	60895401	60897401	7.9	1.377	1.642	0.838
chr6	143062201	143064201	7.898	1.571	0.486	0.35
chr13	52052601	52054601	7.897	1.651	0.703	1.601
chr8	130706401	130708401	7.897	0.705	1.495	1.578
chr9	65497201	65499201	7.897	1.662	2.097	1.823
chr1	174298401	174300401	7.893	0.92	0.763	0.64
chr11	97697001	97699001	7.892	1.819	0.746	0.978
chr6	6656401	6658401	7.891	2.007	1.683	0.549
chr15	93461601	93463601	7.89	1.209	1.208	1.861
chr6	99550001	99552001	7.889	1.578	0.814	2.043
chr8	3327001	3329001	7.886	1.483	0.074	0.501
chr7	19755801	19757801	7.885	0.816	1.353	1.97
chr2	165383801	165385801	7.883	1.925	0.464	1.373
chr9	60665001	60667001	7.883	2.124	1.706	1.024
chr18	70680401	70682401	7.879	0.441	0.389	0.834
chr2	165805801	165807801	7.871	0.15	1.226	0.469
chr2	27730201	27732201	7.87	1.158	0.371	0.718
chr6	53565001	53567001	7.87	1.313	0.762	1.236
chr1	182362801	182364801	7.868	0.283	1.293	1.132
chr4	153927601	153929601	7.868	1.753	1.221	1.31
chr17	50902201	50904201	7.866	1.834	1.551	1.324
chr17	33950801	33952801	7.863	0.655	0.689	0.737
chr11	99127201	99129201	7.858	1.692	0.795	1.081
chr19	47717801	47719801	7.858	2.08	0.921	0.974
chr11	114704601	114706601	7.855	2.029	0.014	1.386
chr10	118185401	118187401	7.854	1.062	1.742	0.177
chr1	193216601	193218601	7.853	1.849	0.649	1.531
chr13	23457401	23459401	7.852	1.021	1.471	0.455
chr5	141049601	141051601	7.85	1.147	1.571	0.664
chr4	33002001	33004001	7.848	0.758	1.595	1.697
chr6	118788401	118790401	7.848	1.142	1.335	0.702
chr16	45370201	45372201	7.847	1.663	1.162	0.779
chr4	47173401	47175401	7.845	1.94	1.632	1.439
chr7	132625401	132627401	7.842	1.149	1.231	0.683
chr15	55485001	55487001	7.841	1.605	0.344	0.846
chr16	20373801	20375801	7.839	1.428	1.74	1.288
chr17	84575601	84577601	7.839	1.809	0.646	0.305
chr8	93719801	93721801	7.837	1.034	2.118	0.385
chr2	139601801	139603801	7.832	2.188	0.836	0.791
chr17	5400601	5402601	7.83	1.171	1.269	0.444
chr10	62054401	62056401	7.824	1.661	2.031	0.206
chr3	96533001	96535001	7.824	0.912	1.232	2.178
chr1	64341201	64343201	7.822	1.375	1.772	1.771
chr5	97228401	97230401	7.819	0.974	0.243	1.138
chr17	87010401	87012401	7.818	0.747	0.621	1.302
chr13	115921001	115923001	7.817	1.975	0.833	1.186
chr7	75217801	75219801	7.816	2.03	0.404	1.843
chr1	184553801	184555801	7.815	0.937	0.521	0.766
chr4	154199601	154201601	7.814	1.755	0.559	1.184
chr5	132975601	132977601	7.814	0.688	1.213	0.401
chr19	42860801	42862801	7.812	1.049	1.414	1.151
chr1	183596601	183598601	7.811	1.381	0.238	1.367
chr10	6587601	6589601	7.811	1.338	0.864	1.057
chr10	85285801	85287801	7.811	1.66	2.078	0.264
chr3	14580601	14582601	7.808	1.646	1.308	0.772
chr5	101751601	101753601	7.808	1.282	0.767	1.366
chr16	94385601	94387601	7.807	1.532	1.425	0.461
chr18	47509001	47511001	7.806	1.622	0.665	1.772
chr10	80613401	80615401	7.805	0.687	0.15	0
chr11	95537001	95539001	7.805	1.413	1.839	1.271
chr17	15310801	15312801	7.805	1.615	0.822	1.587
chr1	154931601	154933601	7.804	1.861	0.997	0.55
chr1	184663201	184665201	7.804	1.138	0.913	0.543
chr11	8528401	8530401	7.804	1.782	2.164	2.073
chr19	43992201	43994201	7.8	2.079	1.252	1.425
chr2	156178601	156180601	7.8	1.103	1.384	0.501
chr1	186921401	186923401	7.797	1.429	1.855	1.913
chrX	141917401	141919401	7.797	2.092	0.324	1.609
chr17	31517601	31519601	7.796	2.082	0.579	0.607
chr1	64049601	64051601	7.794	1.113	1.858	1.084
chr12	118465201	118467201	7.792	1.175	1.947	1.586
chr2	59276001	59278001	7.792	1.705	1.916	1.836
chr10	128325401	128327401	7.788	0.932	1.87	0.938
chr9	56100201	56102201	7.788	2.011	1.414	1.295
chr3	19530401	19532401	7.787	1.816	1.574	1.758
chr3	27862201	27864201	7.787	2.031	1.704	1.347
chr15	100637001	100639001	7.785	2.112	1.136	1.528
chr8	128009401	128011401	7.782	0.624	0.684	1.147
chr8	35452401	35454401	7.782	1.357	0.959	1.374
chr10	84446001	84448001	7.781	1.305	1.326	1.085
chr4	149608401	149610401	7.781	1.247	0.769	0.698
chr14	33774401	33776401	7.772	0.777	1.909	1.097
chr11	8558801	8560801	7.77	1.726	0.737	0.709
chr18	36555801	36557801	7.767	1.511	1.16	1.625
chr6	114956201	114958201	7.766	1.258	0.601	0.671
chr6	81994001	81996001	7.766	1.764	0.425	1.899
chr11	88272801	88274801	7.762	1.073	1.74	1.134
chr6	39321601	39323601	7.761	0.509	1.027	1.385
chr13	113828801	113830801	7.758	0.538	1.253	1.129
chr16	38399401	38401401	7.758	1.08	1.903	0.905
chr1	63405401	63407401	7.757	0.354	0.456	0.712
chr19	4220401	4222401	7.757	0.878	1.918	1.147
chr19	47990201	47992201	7.752	0.768	1.195	1.365
chr11	68013401	68015401	7.751	0.806	1.961	2.093
chr11	115955001	115957001	7.747	1.973	1.736	0.521
chr5	115101201	115103201	7.747	1.36	1.756	1.97
chr6	97667201	97669201	7.747	1.778	0.23	1.051
chr14	24605401	24607401	7.745	1.902	2.135	0.586
chr16	30490601	30492601	7.743	1.111	1.006	1.989
chr19	7657401	7659401	7.738	1.96	0.56	2.124
chr2	160271801	160273801	7.738	0.756	0.904	1.064
chr11	98441801	98443801	7.735	2.078	1.653	0.359
chr16	12233401	12235401	7.731	1.286	0.84	1.263
chr11	96464801	96466801	7.73	1.192	1.551	0.405
chr4	63096201	63098201	7.73	1.226	0.597	0.187
chr10	39277001	39279001	7.729	1.473	0.469	1.058
chr4	69483201	69485201	7.729	1.523	0.108	1.194
chr17	5201401	5203401	7.728	0.667	0.514	0
chr4	137940201	137942201	7.724	1.76	1.87	1.349
chr5	113056001	113058001	7.723	1.47	1.944	1.38
chr17	74319401	74321401	7.72	1.512	1.36	2.018
chr12	72880401	72882401	7.714	2.024	0.555	1.472
chr18	61266601	61268601	7.714	1.403	1.678	1.121
chr6	51760401	51762401	7.714	1.518	1.278	0.706
chr6	39557001	39559001	7.713	0.257	1.421	0.247
chr5	104207401	104209401	7.712	1.358	1.869	0.451
chr12	41351601	41353601	7.71	1.836	1.93	0.618
chr5	144875401	144877401	7.709	0.886	1.55	1.573
chr3	106833601	106835601	7.708	1.285	0.664	0.132
chr18	13592601	13594601	7.707	1.046	0.633	2.107
chr16	49937201	49939201	7.703	1.74	1.747	1.71
chr11	112876001	112878001	7.701	0.23	1.921	1.354
chr4	126303201	126305201	7.701	0.865	0.916	0.831
chr1	155038201	155040201	7.7	0.939	1.34	0.543
chr2	129069601	129071601	7.698	1.754	1.048	1.681
chr9	65488401	65490401	7.694	1.629	1.131	1.188
chr5	120162201	120164201	7.692	0.417	1.433	0.988
chr9	40752601	40754601	7.689	1.585	0.97	1.259
chr5	36710001	36712001	7.688	0.364	0.44	0.6
chr19	24233801	24235801	7.687	0.852	1.859	1.034
chr5	76255401	76257401	7.684	2.152	1.69	0.813
chr9	43069801	43071801	7.684	1.846	1.156	1.399
chr11	74223601	74225601	7.683	0.728	0.89	0.297
chr1	155406201	155408201	7.682	0.817	1.011	1.952
chr10	120111001	120113001	7.682	1.801	0.981	1.678
chr12	104925001	104927001	7.681	1.902	2.037	1.045
chr8	123286801	123288801	7.681	1.441	0.998	0.935
chr17	32013801	32015801	7.679	0.746	0.894	1.272
chr10	92058201	92060201	7.678	1.308	2.073	1.289
chr15	63331601	63333601	7.678	1.272	0.449	1.691
chr2	166513401	166515401	7.676	0.945	0.527	0.247
chr15	57568001	57570001	7.674	0.639	0.048	2.183
chr7	3389801	3391801	7.673	0.61	0.209	0.53
chr6	70723401	70725401	7.671	1.373	1.723	1.161
chr13	59819201	59821201	7.67	1.289	1.034	1.726
chr15	73498001	73500001	7.67	0.573	1.066	1.646
chr11	5872201	5874201	7.668	0.773	0.572	0.545
chr17	69613801	69615801	7.665	1.202	1.794	0.651
chr11	3446801	3448801	7.664	1.199	1.161	2.095
chr9	66158601	66160601	7.662	1.012	0.974	0.82
chr1	170321201	170323201	7.661	0.543	1.832	1.093
chr19	41750601	41752601	7.66	0.791	1.579	0.764
chr11	20993401	20995401	7.659	1.55	1.111	0.227
chr4	45892201	45894201	7.658	0.371	0.978	1.669
chr5	75875801	75877801	7.658	0.606	0.252	0.453
chr7	74057201	74059201	7.657	1.468	1.989	0.961
chr10	127330401	127332401	7.655	0.935	1.155	0.807
chr7	139805401	139807401	7.655	0.379	0.115	1.514
chr16	33713001	33715001	7.653	0.916	1.325	0.512
chr4	98456201	98458201	7.653	1.796	0.795	1.15
chr18	4844001	4846001	7.652	1.733	1.368	1.951
chr9	60676801	60678801	7.651	1.499	1.78	1.428
chr18	46678401	46680401	7.65	1.616	0.425	0.789
chr10	83864801	83866801	7.648	2.038	0.358	2.048
chr1	193537001	193539001	7.647	0.503	1.941	0.805
chr6	147109201	147111201	7.647	1.803	1.622	0.431
chr5	147884801	147886801	7.646	1.47	1.344	0.562
chr16	94545001	94547001	7.645	1.391	0.654	0.762
chr5	102432201	102434201	7.645	1.799	0.544	0.388
chr6	126509201	126511201	7.644	0.684	0.228	0.494
chr15	101387601	101389601	7.636	1.99	0.264	1.039
chr14	35125401	35127401	7.634	1.289	0.406	0.192
chr11	101534201	101536201	7.633	0.746	1.275	0.381
chr18	61366201	61368201	7.633	0.617	0.188	0.872
chr8	122287401	122289401	7.632	0.89	1.22	0.573
chr12	85666801	85668801	7.629	0.766	1.316	1.676
chr10	44708401	44710401	7.627	1.648	1.223	1.704
chr3	148581401	148583401	7.627	1.755	0.476	1.798
chr3	57138401	57140401	7.627	2.099	1.002	0.877
chr10	99039601	99041601	7.625	1.943	0.258	1.047
chr15	59495201	59497201	7.625	1.804	0.661	0.699
chr5	114710601	114712601	7.624	2.029	0.404	1.975
chr5	65256201	65258201	7.623	0.605	0.046	0.549
chr6	32913201	32915201	7.622	2.151	0.92	1.327
chr8	48019801	48021801	7.622	1.444	0.867	1.827
chr1	108071201	108073201	7.62	1.61	0.583	0.392
chr6	56774201	56776201	7.618	1.686	1.702	0.148
chr9	21231001	21233001	7.616	0.781	1.406	1.065
chr18	47400201	47402201	7.615	1.923	1.255	1.691
chr8	82838001	82840001	7.612	1.131	1.78	1.933
chr15	95712201	95714201	7.61	1.06	1.394	0.73
chr8	67242401	67244401	7.61	1.874	0.201	0.517
chr15	36975001	36977001	7.609	0.925	1.548	1.554
chr9	60173401	60175401	7.609	1.14	1.158	0.442
chr6	51701601	51703601	7.605	1.132	0.945	0.673
chr18	25318201	25320201	7.604	0.977	1.697	0.796
chr2	114449401	114451401	7.604	2.11	0.372	0.973
chr2	24409401	24411401	7.603	0.487	1.911	0.661
chr9	65957801	65959801	7.602	1.801	0.268	1.498
chr10	121435801	121437801	7.6	2.192	2.114	1.414
chr5	34165801	34167801	7.6	2.16	0.143	0.014
chr2	153099001	153101001	7.599	0.983	0.87	1.995
chr13	35856601	35858601	7.598	1.584	0.287	1.722
chr13	70416201	70418201	7.598	2.1	0.791	0.138
chr7	104124201	104126201	7.598	1.032	1.29	0.222
chr9	65014201	65016201	7.598	0.832	1.507	0.469
chr1	99757201	99759201	7.597	1.399	0.279	0.577
chr2	60908001	60910001	7.597	0.809	0.896	1.455
chr4	55690001	55692001	7.595	1.054	1.313	0.777
chr2	145530801	145532801	7.589	2.036	0.119	0.552
chr2	27144001	27146001	7.589	2.105	1.076	0.577
chr1	145764201	145766201	7.587	1.261	1.144	0.339
chr9	32211601	32213601	7.586	1.634	1.478	0.855
chr7	140671601	140673601	7.583	0.296	0.994	1.316
chr4	140995601	140997601	7.582	1.163	2.029	0.664
chr14	70003801	70005801	7.581	1.99	1.572	1.655
chr4	49639401	49641401	7.58	0.352	0.826	1.721
chr8	107093001	107095001	7.58	1.529	1.784	0.716
chr2	158098401	158100401	7.577	0.769	0.771	0.343
chr8	66876401	66878401	7.572	0.213	1.04	1.109
chr7	117846201	117848201	7.57	0.77	1.075	0.769
chr15	78310601	78312601	7.566	1.837	1.782	0.769
chr9	63143601	63145601	7.564	1.842	0.978	1.514
chr10	8837001	8839001	7.561	1.98	1.703	1.582
chr17	87004401	87006401	7.561	0.801	0.641	0.516
chr17	49128001	49130001	7.559	1.191	1.622	0.988
chr7	89869401	89871401	7.559	1.45	0.824	0.441
chr12	119886201	119888201	7.558	0.778	0.531	0.937
chr2	58160801	58162801	7.556	0.649	1.031	0.137
chr1	158859401	158861401	7.555	0.574	1.484	0.553
chr13	34786201	34788201	7.555	0.591	0.606	0.749
chr19	55940201	55942201	7.552	1.478	1.12	2.184
chr5	36089001	36091001	7.552	1.025	0.753	1.466
chr1	134218401	134220401	7.551	1.066	0.455	0.834
chr9	59788601	59790601	7.547	0.771	0.83	0.068
chr2	34759801	34761801	7.546	0.569	1.954	0.381
chr13	114231801	114233801	7.545	0.549	1.96	0.765
chr9	117282201	117284201	7.545	1.542	0.178	0.604
chr7	82664801	82666801	7.544	0.531	0.328	1.24
chr15	78645401	78647401	7.541	1.418	0.803	0.547
chr6	97051201	97053201	7.541	1.165	1.231	2.206
chr3	103356201	103358201	7.54	0.801	1.663	1.333
chr11	35414601	35416601	7.539	0.854	1.043	0.221
chr4	123868801	123870801	7.539	1.897	0.266	0.937
chr11	22713601	22715601	7.538	0.48	0.955	1.073
chr11	85391001	85393001	7.536	2.13	0.665	0.619
chr6	54700601	54702601	7.531	1.737	1.666	1.415
chr6	93173201	93175201	7.531	0.691	1.91	0.262
chr8	8650601	8652601	7.531	1.636	0.494	0.342
chr15	36389001	36391001	7.53	0.661	0.286	1.379
chr4	59294801	59296801	7.53	1.03	1.542	0.727
chr16	50000001	50002001	7.528	1.872	1.322	2.119
chr2	157360401	157362401	7.528	0.69	0.497	0.773
chr9	119752001	119754001	7.521	0.828	0.734	1.528
chr12	85548201	85550201	7.519	0.648	1.296	0.344
chr4	45653601	45655601	7.519	0.291	2.109	0.059
chr14	73493801	73495801	7.517	1.308	0.171	0.572
chr14	12779201	12781201	7.516	1.821	1.943	1.776
chr11	22516401	22518401	7.509	1.794	1.766	2.045
chr17	29209401	29211401	7.508	0.675	0.1	1.704
chr16	34375601	34377601	7.503	1.82	1.029	1.127
chr11	118557601	118559601	7.501	1.31	1.641	1.496
chr13	103456001	103458001	7.5	1.804	1.734	0.376
chr10	75708801	75710801	7.497	0.99	0.889	1.946
chr1	173429801	173431801	7.496	1.647	0.092	0.555
chr10	93877001	93879001	7.495	1.98	0.813	1.61
chr7	100214801	100216801	7.493	1.038	1.56	1.265
chr1	36901001	36903001	7.492	1.764	0.483	0.751
chr6	37004201	37006201	7.491	2.06	2.087	0.736
chr14	67787201	67789201	7.49	2.121	1.959	1.084
chr7	139913801	139915801	7.489	0.725	1.755	1.579
chr3	52643601	52645601	7.485	1.404	1.39	0
chr1	127326801	127328801	7.484	0.856	1.094	0.605
chr5	148483601	148485601	7.481	1.231	1.093	1.715
chr16	31317801	31319801	7.479	1.488	1.483	1.517
chr17	80209601	80211601	7.477	0.6	1.212	1.024
chr7	152205401	152207401	7.475	1.398	1.334	1.635
chr16	38247601	38249601	7.474	0.675	1.974	0.158
chr1	63966401	63968401	7.473	0.677	2.01	0.426
chr9	57849801	57851801	7.472	0.786	1.417	0.812
chr6	50922401	50924401	7.471	1.946	0.848	1.914
chr3	100933401	100935401	7.467	1.928	1.327	1.602
chr16	33928001	33930001	7.466	1.489	1.019	0.946
chr3	104889401	104891401	7.463	0.826	0.545	0.281
chr4	155274401	155276401	7.462	1.985	1.155	0.551
chr1	193232401	193234401	7.461	2.073	2.01	2.043
chr8	129268201	129270201	7.461	1.851	1.188	0.691
chr14	46528801	46530801	7.459	2.069	1.221	1.645
chr15	86315401	86317401	7.456	0.924	1.006	0.443
chr11	77493001	77495001	7.455	1.383	0.469	2.119
chr18	61497401	61499401	7.455	1.643	1.72	2.149
chr9	79636601	79638601	7.455	1.395	1.189	0.888
chr19	4806801	4808801	7.453	1.529	1.123	1.798
chr9	42598801	42600801	7.452	1.599	0.117	1.496
chr6	117377401	117379401	7.451	2.168	1.065	2.091
chr8	37175601	37177601	7.45	1.206	2.087	0.787
chr2	158944401	158946401	7.448	2.093	2.059	0.694
chr7	119596401	119598401	7.445	0.415	1.72	1.177
chr4	83848001	83850001	7.444	2.153	0.786	0.362
chr15	96831201	96833201	7.443	0.589	1.998	0.094
chr16	65554601	65556601	7.443	1.331	0.345	0.415
chr19	47403401	47405401	7.443	1.832	1.094	0.661
chr3	51151401	51153401	7.442	1.901	0.665	0.6
chr5	123713401	123715401	7.441	1.853	0.526	0.773
chr3	86511801	86513801	7.438	0.848	0.613	1.182
chr16	29990601	29992601	7.437	0.917	1.542	1.803
chr11	85304001	85306001	7.434	1.102	1.982	0.192
chr15	93382001	93384001	7.434	0.983	0.152	0.262
chr7	87570601	87572601	7.433	1.306	1.693	0.938
chr16	23100601	23102601	7.432	0.48	0.431	0.634
chr1	90867801	90869801	7.43	1.851	1.834	1.159
chr2	151358601	151360601	7.43	1.422	0.681	1.767
chr8	113197401	113199401	7.43	1.962	1.826	0.248
chr8	117324601	117326601	7.429	0.583	0.285	0.415
chr13	53289201	53291201	7.428	1.64	0.415	1.362
chr10	59799201	59801201	7.427	2.134	1.611	0.54
chr3	65375001	65377001	7.425	1.949	1.589	1.12
chr10	116232801	116234801	7.424	0.679	0.894	0.964
chr7	132774001	132776001	7.424	1.138	1.223	2.209
chr12	55666401	55668401	7.42	0.344	1.216	0.212
chr4	149287401	149289401	7.416	0.791	1.599	0.357
chr13	34854801	34856801	7.412	0.53	0	0.56
chr3	150986401	150988401	7.412	2.074	1.088	1.807
chr14	100858801	100860801	7.41	1.569	1.656	0.959
chr18	69326801	69328801	7.408	1.684	0.783	0.382
chr7	82702401	82704401	7.408	2.184	0.462	0.838
chr8	86375201	86377201	7.408	0.751	1.524	1.146
chr10	92638001	92640001	7.406	2.139	0.375	0.996
chr16	4784201	4786201	7.406	0.886	1.893	0.556
chr19	42705601	42707601	7.405	1.359	0.664	1.606
chr19	40574801	40576801	7.404	1.524	1.268	0.682
chr5	151268801	151270801	7.403	1.94	0.126	1.522
chr2	115377201	115379201	7.394	1.799	0.666	1.214
chr6	98822201	98824201	7.391	0.834	1.402	1.966
chr1	89501601	89503601	7.389	1.224	1.436	0.903
chr8	13976201	13978201	7.389	0.958	1.882	0.303
chr18	76308601	76310601	7.388	1.735	1.826	1.708
chr9	123428001	123430001	7.385	1.736	0.263	0.915
chr4	86526601	86528601	7.384	1.892	1.797	1.493
chr6	137103801	137105801	7.382	2.09	0.876	1.481
chr11	18765201	18767201	7.38	1.744	0.543	1.16
chr14	65709201	65711201	7.38	0.889	1.822	0.48
chr1	39161201	39163201	7.378	0.99	1.05	0.821
chr2	32401401	32403401	7.378	1.767	1.596	0.909
chr4	119506401	119508401	7.378	1.496	0.553	2.065
chr11	57428801	57430801	7.377	0.724	2.044	1.532
chr5	115521001	115523001	7.375	0.78	1.176	0.266
chr9	68760401	68762401	7.375	1.667	1.719	1.935
chr13	98307401	98309401	7.373	1.364	1.377	1.907
chr3	152742201	152744201	7.373	2.153	2.163	1.122
chr7	120450001	120452001	7.372	1.125	1.273	1.339
chr2	144007401	144009401	7.371	0.851	0.734	1.663
chr3	53402001	53404001	7.368	0.36	1.28	0.93
chr4	45472801	45474801	7.366	1.285	0.942	0.755
chr11	78492401	78494401	7.365	1.867	0.71	0.244
chr2	34345801	34347801	7.365	0.678	1.908	0.459
chr19	45384401	45386401	7.364	1.271	1.576	1.478
chr15	68266801	68268801	7.363	1.527	1.318	0.448
chr12	80904401	80906401	7.362	2.097	0.427	0.872
chr15	88704801	88706801	7.362	1.13	0.762	2.178
chr10	45141401	45143401	7.361	1.705	0.906	0.926
chr19	3638001	3640001	7.36	0.907	0.507	0.087
chr3	122787001	122789001	7.36	1.965	2.05	0.728
chr2	143831201	143833201	7.359	2.17	0.742	0.574
chr8	124819801	124821801	7.352	1.335	2.027	1.107
chr12	108798001	108800001	7.35	2.059	1.244	2.065
chr11	101204201	101206201	7.348	1.674	0.541	2.096
chr4	9198601	9200601	7.348	1.187	1.888	0.911
chr3	31797201	31799201	7.347	0.659	1.063	0.311
chr9	114812001	114814001	7.346	1.88	2.164	1.017
chr4	45881601	45883601	7.34	1.108	1.115	1.621
chr9	58704801	58706801	7.34	1.32	0.397	0.377
chr8	130494401	130496401	7.339	2.029	0.238	1.508
chr17	67546001	67548001	7.337	0.94	0.7	0.82
chr7	88452601	88454601	7.337	0.897	1.844	0.536
chr7	87976401	87978401	7.335	2.127	2.022	0.901
chr4	53810201	53812201	7.33	0.673	1.737	0.532
chr6	88589601	88591601	7.33	0.79	1.76	1.411
chr8	35636001	35638001	7.33	1.605	1.28	0.883
chr3	58481801	58483801	7.326	2.061	1.701	0.875
chr19	29910201	29912201	7.324	1.722	1.554	1.712
chr8	34985001	34987001	7.322	1.599	0.499	0.589
chr8	58890401	58892401	7.322	0.788	0.075	0.226
chr14	12696001	12698001	7.321	1.011	0.503	0.014
chr11	20914801	20916801	7.319	0.693	1.245	0.542
chr11	67271201	67273201	7.317	1.778	0.122	1.544
chr15	103107601	103109601	7.311	1.752	2.093	0.558
chr4	128458801	128460801	7.311	0.857	0.998	1.446
chr3	55365401	55367401	7.306	1.979	0.574	0.952
chr11	4022201	4024201	7.304	1.897	0.324	0.74
chr5	66869401	66871401	7.302	1.554	0.581	0.898
chr10	118857601	118859601	7.3	1.332	1.962	0.78
[truncated: 1,344 more rows]

## Sheet: HE_PrimedEnhancers
Chr	Start	End	K4me1_Sig	K27ac_Sig	K4me3_Sig	K27me3_Sig
chr11	115693801	115695801	17.343	1.811	0.776	1.801
chr19	4183801	4185801	17.214	1.822	1.526	0.678
chr9	57797601	57799601	16.47	1.713	0.308	1.887
chr7	105252201	105254201	15.78	1.934	0.95	0
chr11	97384001	97386001	15.703	1.123	0.732	1.646
chr4	104953801	104955801	15.315	1.273	1.262	0.971
chr5	23849001	23851001	15.042	1.657	1.47	1.096
chr17	73344801	73346801	14.887	0.527	1.3	0.272
chr4	128313801	128315801	14.818	1.978	0.8	0.217
chr1	90385001	90387001	14.795	1.487	1.196	1.367
chr1	170346201	170348201	14.723	1.941	1.408	0.741
chr1	195015001	195017001	14.316	1.401	0	1.519
chr12	25407801	25409801	14.289	1.25	0.47	0.725
chr2	157298401	157300401	14.181	1.536	0.13	0
chr12	86541201	86543201	14.116	1.534	1.172	1.747
chr18	36026001	36028001	14.054	1.962	1.384	0.189
chr4	153774801	153776801	13.831	1.825	0.926	1.961
chr19	6447201	6449201	13.652	1.442	0.188	1.473
chr7	89378201	89380201	13.613	1.576	1.466	1.543
chr18	61812201	61814201	13.572	1.314	0.062	0.033
chr18	38324801	38326801	13.38	0.663	1.552	0.569
chr1	134188201	134190201	13.197	2.054	1.73	0.979
chr5	149719801	149721801	13.155	0.615	0.114	0.735
chr8	74191801	74193801	13.085	1.528	1.5	1.792
chr10	76859001	76861001	12.89	0.807	0.584	1.699
chr6	144989401	144991401	12.751	1.882	0.176	1.627
chr7	150593801	150595801	12.739	1.003	0.752	1.031
chr9	27000201	27002201	12.612	1.068	0.754	0.819
chr9	21135401	21137401	12.602	1.759	0.21	0.447
chr9	98397201	98399201	12.55	1.469	0.006	1.461
chr2	164962401	164964401	12.464	0.867	0.398	0.964
chr6	100120201	100122201	12.459	0.775	1.194	1.77
chr11	115096801	115098801	12.453	0.867	0.606	0.705
chr18	61535201	61537201	12.359	1.904	0.124	0.311
chr2	167076801	167078801	12.311	1.579	0.342	2.182
chr15	78620801	78622801	12.248	1.442	1.242	0.293
chr15	32258001	32260001	12.232	1.646	0.294	0.408
chr11	68008201	68010201	12.214	1.608	0.676	2.065
chr4	150913001	150915001	12.167	0.735	1.192	1.349
chr6	67025801	67027801	12.16	1.625	0.738	1.085
chr1	135637801	135639801	12.058	1.911	0.88	1.93
chr2	93745201	93747201	12.026	0.91	0.726	0.492
chr8	89100601	89102601	12.025	1.34	0.732	1.708
chr7	19526401	19528401	12.002	0.808	1.518	2.186
chr18	83057401	83059401	11.954	1.141	0.176	1.27
chr9	61227001	61229001	11.865	1.271	1.598	0.298
chr11	106388401	106390401	11.865	0.752	1.642	1.816
chr2	156506201	156508201	11.86	0.936	0.272	0.087
chr10	59426801	59428801	11.837	0.474	1.044	0.632
chr11	98627001	98629001	11.789	1.445	0.884	0.18
chr15	79988801	79990801	11.747	1.568	1.578	1.127
chr17	31225401	31227401	11.698	1.804	0.79	0.087
chr11	102638601	102640601	11.644	1.384	1.24	0.368
chr3	108090201	108092201	11.643	1.436	0.538	1.713
chr17	31581001	31583001	11.628	0.922	1.56	1.728
chr16	31191801	31193801	11.625	1.287	1.106	0.495
chr9	32099001	32101001	11.544	1.887	0.188	0.655
chr17	32009001	32011001	11.48	1.482	1.64	0.527
chr7	56553001	56555001	11.454	1.448	1.216	0.383
chr11	97673801	97675801	11.444	1.723	0.334	1.051
chr9	107353601	107355601	11.439	1.178	0.738	1.871
chr18	11095801	11097801	11.435	1.602	0.68	2.033
chr9	118520401	118522401	11.431	1.375	0.75	1.732
chr4	148313601	148315601	11.377	1.67	1.13	1.838
chr11	100517401	100519401	11.368	1.831	1.55	2.253
chr17	7349001	7351001	11.329	1.492	1.634	2.238
chr12	12910601	12912601	11.299	1.187	1.318	1.806
chr11	80311201	80313201	11.291	1.087	1.242	0.114
chr10	39377801	39379801	11.285	0.507	0.108	0.067
chr12	114032401	114034401	11.259	1.229	1.29	0.054
chr15	83053401	83055401	11.229	0.974	1.27	1.639
chr15	37171001	37173001	11.226	1.662	0.21	0.029
chr8	90346201	90348201	11.207	1.511	0.594	0.228
chr19	42379601	42381601	11.196	1.221	0.436	1.623
chr14	54810401	54812401	11.181	1.706	0.482	0.035
chr4	126934401	126936401	11.078	0.708	0.564	1.14
chr14	21711201	21713201	11.067	1.895	0.798	0.184
chr7	152058201	152060201	11.045	1.624	0.938	1.386
chr2	119826201	119828201	11.027	1.518	0.398	1.442
chr13	24808001	24810001	11.011	1.132	0.296	1.61
chr7	152397201	152399201	11.009	2.046	1.518	0.163
chr14	26593001	26595001	10.988	0.996	1.214	0.901
chr11	84780601	84782601	10.982	1.523	0.33	1.195
chr18	36651801	36653801	10.959	2.005	1.66	1.026
chr15	36748801	36750801	10.956	1.99	0.488	0.827
chr8	131086001	131088001	10.953	0.552	1.03	1.454
chr12	74482401	74484401	10.915	1.812	1.044	0.095
chr15	61014201	61016201	10.905	0.839	0.722	1.544
chr10	51997601	51999601	10.89	1.507	0.702	0.317
chr5	132975601	132977601	10.879	1.199	1.724	1.518
chr2	152590201	152592201	10.857	1.169	0.964	0.464
chr12	13127601	13129601	10.856	0.736	0.562	0.129
chr8	24147601	24149601	10.828	1.708	1.266	1.442
chr9	62361001	62363001	10.808	1.396	0.97	0.321
chr9	106286201	106288201	10.783	1.342	0.516	0.446
chr2	26371001	26373001	10.782	0.483	0.12	2.135
chr16	22622601	22624601	10.768	0.98	0.588	1.045
chr5	66925801	66927801	10.762	1.611	1.122	0.405
chr8	127850601	127852601	10.762	1.037	1.476	0.406
chr13	95575601	95577601	10.745	1.12	0.568	0.431
chr13	29447201	29449201	10.723	1.434	1.278	1.021
chr9	65488601	65490601	10.708	1.776	1.066	0.029
chr19	55565401	55567401	10.704	1.988	0.222	0.804
chr11	61429801	61431801	10.703	0.528	0.704	0.949
chr11	19850001	19852001	10.678	1.7	0.886	0.941
chr6	53151201	53153201	10.677	1.588	0.606	1.067
chr8	97710601	97712601	10.675	1.071	1.668	1.197
chr4	142697001	142699001	10.658	1.042	0	0.861
chr1	137412801	137414801	10.651	1.699	0.068	0.442
chr14	64782401	64784401	10.643	0.743	1.272	0.709
chr16	34533801	34535801	10.64	0.817	0.798	2.018
chr10	83522601	83524601	10.639	1.541	0.052	1.955
chr7	144492601	144494601	10.588	1.218	0.442	0.653
chr4	141777201	141779201	10.584	0.981	0.086	1.213
chr2	166179401	166181401	10.525	0.839	1.236	1.472
chr8	128087201	128089201	10.493	1.796	1.178	0.921
chr15	85806201	85808201	10.484	0.553	0.564	1.297
chr11	52930201	52932201	10.479	1.896	0.424	0.752
chr4	133170601	133172601	10.47	1.013	1.5	1.755
chr9	63626801	63628801	10.461	1.729	1.192	1.545
chr6	88095801	88097801	10.453	1.858	0.596	1.642
chr2	92920801	92922801	10.413	0.444	1.176	1.976
chr17	14056401	14058401	10.398	1.874	0.97	1.36
chr19	26944601	26946601	10.386	1.509	0.568	1.884
chr8	108044001	108046001	10.372	0.898	0.052	0.792
chr1	92987001	92989001	10.35	1.259	0.244	0.355
chr1	194345401	194347401	10.347	1.996	0.592	0.728
chr13	56717801	56719801	10.346	1.986	1.388	1.212
chr2	29521601	29523601	10.328	0.324	0.964	0.82
chr2	30468801	30470801	10.327	1.312	0.622	0.417
chr14	25348401	25350401	10.314	0.545	1.21	1.073
chr14	70060401	70062401	10.293	0.309	0	0.058
chr15	87817401	87819401	10.292	1.932	0.102	1.716
chr6	135319001	135321001	10.28	1.819	0.822	0.345
chr9	41668001	41670001	10.259	0.834	0	0.359
chr10	42762601	42764601	10.257	0.846	1.706	2.158
chr15	96920001	96922001	10.253	1.443	1.6	1.635
chr5	46316801	46318801	10.248	2.052	1.552	1.801
chr4	46279801	46281801	10.191	1.713	1.458	2.234
chr15	86018801	86020801	10.174	0.702	1.084	0.318
chr8	90239801	90241801	10.144	1.218	1.75	0.373
chr11	44503201	44505201	10.125	1.213	0	0.151
chr6	4406201	4408201	10.122	1.559	1.068	1.076
chr17	84593601	84595601	10.103	1.948	0.936	1.384
chr3	36380001	36382001	10.1	1.487	1.032	0
chr13	99302801	99304801	10.06	0.812	0.272	0.805
chr4	138125201	138127201	10.037	1.973	0.176	2.225
chr1	95106601	95108601	10.019	0.442	0.302	1.563
chr18	75737001	75739001	10.007	1.303	0.176	0.239
chr14	12497001	12499001	9.971	1.483	1.706	0.64
chr11	85768401	85770401	9.97	1.591	1.514	2.192
chr16	32509401	32511401	9.945	1.791	0.722	0.111
chr16	29882401	29884401	9.938	1.191	0	0.057
chr4	128581801	128583801	9.93	0.572	1.65	1.257
chr2	31368201	31370201	9.926	0.651	1.394	0.646
chr2	168302801	168304801	9.914	1.438	0.272	0.351
chr9	40955001	40957001	9.901	1.229	0.708	2.178
chr15	102239001	102241001	9.894	1.754	0.674	0.712
chr6	120422201	120424201	9.886	1.869	0.596	0.889
chr3	130506201	130508201	9.877	0.779	1.452	1.77
chr19	4227001	4229001	9.876	1.342	0.238	0.504
chr3	107968401	107970401	9.863	0.964	0.686	1.347
chr13	44120601	44122601	9.86	1.65	0.348	0.935
chr4	139532601	139534601	9.851	1.561	0.136	0.867
chr1	51152601	51154601	9.842	1.317	1.314	1.841
chr9	57656801	57658801	9.836	0.423	0	0.725
chr17	66664401	66666401	9.829	0.741	0	1.009
chr12	13189001	13191001	9.792	1.792	1.028	2.085
chr15	97719401	97721401	9.789	0.812	0.822	1.256
chr2	168976001	168978001	9.781	0.906	0.672	2.272
chr5	114714001	114716001	9.776	0.488	1.06	1.91
chr1	135263401	135265401	9.772	1.862	0.99	1.585
chr6	72469201	72471201	9.767	2.029	0.316	0.983
chr2	129399401	129401401	9.764	1.55	0.83	1.187
chr6	115812401	115814401	9.752	0.812	0.772	0.774
chr5	147731401	147733401	9.72	1.427	1.162	0.683
chr1	64894001	64896001	9.706	2.054	1.52	0.792
chr1	194648601	194650601	9.702	0.943	0.312	0.96
chr9	119386401	119388401	9.689	1.544	1.228	0.393
chr15	72862001	72864001	9.682	0.808	0.13	0.461
chr4	140903201	140905201	9.681	0.936	1.408	2.092
chr5	139406801	139408801	9.658	0.099	0.108	0.358
chr2	119633801	119635801	9.656	1.825	1.478	1.311
chr9	111362001	111364001	9.653	0.821	0.932	0.584
chr7	30009401	30011401	9.649	1.216	1.308	0.304
chr11	46027001	46029001	9.643	1.452	0.17	0.207
chr6	31536001	31538001	9.64	1.593	0.334	0.555
chr1	51323001	51325001	9.639	0.473	1.61	0.866
chr13	60580801	60582801	9.638	0.991	0.896	2.285
chr2	168429601	168431601	9.632	1.49	0.368	1.57
chr2	126185601	126187601	9.63	1.755	1.642	0.96
chr5	143020201	143022201	9.629	1.914	0.92	0.911
chr16	20700401	20702401	9.624	1.759	0.062	0.194
chr8	130795201	130797201	9.621	1.571	1.29	1.42
chr3	89673001	89675001	9.612	1.747	0	0.058
chr4	62267201	62269201	9.609	1.573	0	0.135
chr9	117063601	117065601	9.6	1.958	0.09	0.062
chr11	102195601	102197601	9.598	2.01	1.74	1.011
chr5	119912201	119914201	9.584	1.266	1.006	0.717
chr7	149774201	149776201	9.578	1.884	0.798	1.506
chr2	180962401	180964401	9.576	1.46	0.862	2.211
chr8	35102201	35104201	9.576	1.365	0.062	1.156
chr7	75104601	75106601	9.559	1.291	1.412	2.134
chr11	101632801	101634801	9.552	0.768	1.73	1.204
chr5	28363201	28365201	9.544	0.823	0	1.119
chr2	30633401	30635401	9.543	0.447	0.056	1.089
chr17	87913001	87915001	9.532	1.636	0.114	0.231
chr3	54831001	54833001	9.527	1.471	0.522	0.8
chr15	56169001	56171001	9.517	1.661	0.426	0.049
chr6	17265801	17267801	9.499	0.698	0.092	0.535
chr16	29774801	29776801	9.487	1.07	0.852	0.967
chr6	50693801	50695801	9.483	1.941	0.234	0.499
chr5	116934201	116936201	9.481	0.781	0.504	0.536
chr5	151888401	151890401	9.479	1.496	0	1.964
chr9	58695201	58697201	9.462	1.418	1.478	0.563
chr11	72350601	72352601	9.457	0.888	0.986	1.055
chr1	121978801	121980801	9.446	0.934	0.878	1.623
chr18	39065201	39067201	9.429	1.307	0.476	2.108
chr11	53873201	53875201	9.41	1.955	1.174	2.183
chr7	78731601	78733601	9.396	1.479	0.654	1.514
chr4	46365001	46367001	9.385	1.55	0.612	1.159
chr5	44477401	44479401	9.383	0.685	0	1.768
chr5	64801801	64803801	9.356	1.552	0.498	1.733
chr17	25551801	25553801	9.351	0.915	0	1.245
chr3	107589401	107591401	9.339	0.929	0	1.148
chr18	55347801	55349801	9.335	1.663	1.19	1.142
chr11	84519801	84521801	9.333	0.963	0.982	0.597
chr12	76954401	76956401	9.316	1.884	0.108	0.087
chr6	101280001	101282001	9.313	0.598	0.188	1.709
chr4	149603601	149605601	9.302	0.888	0.278	2.104
chr9	107225401	107227401	9.285	1.603	1.074	1.236
chr16	18219201	18221201	9.281	1.635	1.41	1.499
chr7	56172201	56174201	9.278	1.75	0.416	2.099
chr17	36160001	36162001	9.276	2.009	0.286	0
chr17	83481601	83483601	9.273	1.714	0.04	1.659
chr11	5872201	5874201	9.265	0.308	0.794	0.311
chr5	119798001	119800001	9.259	0.498	0.436	2.084
chr16	50752401	50754401	9.258	2.055	0.67	1.387
chr11	68721201	68723201	9.256	1.028	0.686	0.802
chr11	57474401	57476401	9.248	1.276	0.232	1.7
chr4	136287801	136289801	9.246	1.107	0.608	0.742
chr9	44406801	44408801	9.22	1.586	0.592	1.116
chr19	56394401	56396401	9.218	0.639	1.486	0.84
chr4	147687401	147689401	9.215	0.394	1.066	0.834
chr19	56141601	56143601	9.21	0.499	0.88	0.453
chr11	22947001	22949001	9.203	1.232	1.09	0.392
chr19	56382401	56384401	9.19	1.494	0.08	1.887
chr14	77191001	77193001	9.18	0.485	1.554	0.325
chr15	53047601	53049601	9.18	1.779	1.052	1.026
chr17	12519201	12521201	9.17	1.903	0.94	1.214
chr1	130550401	130552401	9.169	1.105	1.722	1.458
chr11	59210601	59212601	9.164	0.67	1.232	1.67
chr2	34836801	34838801	9.16	1.396	0.04	0.162
chr10	92826601	92828601	9.159	0.184	0.006	1.852
chr19	58928601	58930601	9.158	0.789	0.394	1.177
chr2	32180401	32182401	9.152	1.235	0	2.262
chr4	148209801	148211801	9.152	1.66	0.198	1.925
chr1	72859801	72861801	9.147	1.721	0.408	1.276
chr11	4365001	4367001	9.142	1.62	0.588	0.027
chr11	24195801	24197801	9.141	1.656	0.562	0.873
chr2	33154601	33156601	9.139	1.726	1.176	0.966
chr2	75935001	75937001	9.135	2.022	0.994	1.22
chr1	170160801	170162801	9.134	1.582	0.89	1.072
chr4	137970201	137972201	9.13	1.038	0.714	0.424
chr11	113888201	113890201	9.129	0.755	0.596	2.198
chr4	153578601	153580601	9.126	1.437	0.618	0.926
chr2	146401201	146403201	9.108	1.912	0.67	1.393
chr4	150237601	150239601	9.108	1.75	0.302	0.054
chr7	28010001	28012001	9.092	0.851	0.952	1.406
chr5	125591601	125593601	9.088	1.688	1.684	2.104
chr19	57071401	57073401	9.073	1.451	1.334	1.829
chr14	71399801	71401801	9.038	1.213	1.434	1.315
chr2	104335801	104337801	9.031	1.933	0.068	0.834
chr4	131298801	131300801	9.028	1.855	0.006	0.178
chr11	69521601	69523601	9.023	0.86	1.322	1.097
chr7	119885401	119887401	9.022	1.668	0.668	0.496
chr10	59325601	59327601	9.018	1.74	1.372	1.304
chr12	109325201	109327201	9.015	1.613	1.442	0.477
chr2	166011601	166013601	9.014	0.652	0.266	1.452
chr9	63035001	63037001	9.008	1.869	1.084	1.525
chr3	122711001	122713001	9.006	2.019	1.338	0.962
chr5	28040601	28042601	9	1.735	1.472	1.144
chr6	51069201	51071201	8.992	1.546	1.604	1.631
chr1	138664801	138666801	8.98	1.646	1.054	0.551
chr17	47303201	47305201	8.979	2.042	1.432	2.065
chr17	26517201	26519201	8.964	0.737	1.232	1.764
chr14	32377601	32379601	8.956	1.93	0.908	1.612
chr1	108583801	108585801	8.954	2.047	0.85	1.884
chr7	16813201	16815201	8.95	1.422	0.79	1.347
chr11	119793001	119795001	8.95	1.435	0.556	0.062
chr4	115550201	115552201	8.938	0.904	1.032	0.169
chr17	46217201	46219201	8.938	1.158	1.136	1.066
chr17	49168601	49170601	8.921	0.97	1.45	2.213
chr2	173130001	173132001	8.913	1.038	1.8	0.855
chr14	106134801	106136801	8.91	1.608	0.618	1.078
chr4	43749201	43751201	8.906	1.801	1.584	0.837
chr9	15333401	15335401	8.902	2.041	0.204	0.646
chr14	67714801	67716801	8.902	0.549	0.04	2.216
chr9	24852401	24854401	8.901	0.835	1.79	1.714
chr12	4006201	4008201	8.896	0.618	0	0.311
chr3	38803401	38805401	8.894	0.52	0.62	0.873
chr5	111628201	111630201	8.882	1.801	0.476	0.092
chr8	80599801	80601801	8.881	1.107	0.424	0.702
chr7	138003601	138005601	8.874	1.192	1.274	0.817
chr10	59404801	59406801	8.87	0.976	0.098	0.941
chr17	25730001	25732001	8.865	1.656	0.29	0.575
chr6	52472001	52474001	8.854	1.763	0.884	1.525
chr3	122116001	122118001	8.847	0.604	0.422	1.889
chr3	8684601	8686601	8.844	1.966	1.18	1.85
chr1	137515601	137517601	8.841	0.389	0.912	0.227
chr17	80374801	80376801	8.836	2.056	1.708	0.243
chr1	190492201	190494201	8.834	1.43	1.588	0.959
chr10	38958601	38960601	8.831	1.346	1.412	2.155
chr9	53065401	53067401	8.828	1.047	1.106	0.189
chr8	120527401	120529401	8.823	1.983	0.466	1.092
chr19	45638201	45640201	8.819	1.396	0.988	0.006
chr4	122632601	122634601	8.813	1.646	0.86	1.514
chr9	13412601	13414601	8.81	1.745	1.652	1.684
chr4	62251801	62253801	8.809	2.037	0.498	0.352
chr11	85773401	85775401	8.807	1.468	0	0.348
chr10	31311401	31313401	8.804	1.336	0.232	0.94
chr4	133383401	133385401	8.79	0.44	1.254	1.433
chr5	120037601	120039601	8.789	0.798	1.684	2.121
chr18	38537401	38539401	8.787	1.861	0.296	1.43
chr11	116437001	116439001	8.782	1.254	0.754	2.017
chr11	59904801	59906801	8.781	1.453	0.296	1.347
chr6	126102201	126104201	8.776	1.216	0.55	0.954
chr6	114853001	114855001	8.766	2.051	0.774	0.916
chr15	79053601	79055601	8.765	0.13	0.114	0.378
chr16	30113201	30115201	8.753	1.158	0.16	1.846
chr4	31847201	31849201	8.752	1.75	0.228	0.865
chr4	136331801	136333801	8.752	0.719	0.78	0.937
chr18	61611401	61613401	8.74	1.988	0.724	1.41
chr2	37697401	37699401	8.734	1.227	0.5	0.93
chr11	103841201	103843201	8.731	1.551	0	0.182
chr3	52681001	52683001	8.714	1.906	0.98	1.513
chr12	87326001	87328001	8.711	0.238	0	0.351
chr4	97505201	97507201	8.71	0.741	0	0
chr14	52560201	52562201	8.708	0.52	0.142	0.493
chr11	119481401	119483401	8.703	1.556	1.354	2.091
chr8	8950801	8952801	8.702	1.823	0.052	1.265
chr13	73864801	73866801	8.702	1.75	1.786	1.113
chr5	119005601	119007601	8.698	0.97	0.532	0.963
chr14	77101601	77103601	8.685	1.573	0.858	0.196
chr3	122042801	122044801	8.682	1.825	0.744	0.35
chr11	88065201	88067201	8.677	0.195	0.364	1.025
chr10	127191201	127193201	8.661	1.536	1.558	1.238
chr2	154610401	154612401	8.655	1.61	1.004	1.688
chr17	86670401	86672401	8.655	1.696	0.436	1.997
chr13	108636201	108638201	8.654	1.118	0	0.967
chr10	36797001	36799001	8.649	1.642	0	0.56
chr11	51339801	51341801	8.621	0.599	1.44	1.184
chr8	64052201	64054201	8.62	1.237	1.136	1.097
chr2	169122201	169124201	8.619	0.752	1.548	0.331
chr11	119025001	119027001	8.618	0.94	0.494	0.027
chr9	45186801	45188801	8.609	1.349	1.356	1.926
chr5	129029001	129031001	8.604	0.793	0.55	2.071
chr10	18062601	18064601	8.602	1.679	1.084	1.531
chr2	27555001	27557001	8.601	1.269	1.432	2.289
chr6	30543601	30545601	8.6	0.815	1.666	1.431
chr5	112076601	112078601	8.583	1.281	0.658	1.008
chr7	97202401	97204401	8.577	2.015	0.982	1.043
chr15	37298201	37300201	8.577	0.982	1.468	1.248
chr17	8463601	8465601	8.572	1.68	0.718	0
chr2	74802801	74804801	8.569	1.981	0.396	0.215
chr4	99896401	99898401	8.56	1.182	0.498	0.328
chr3	88331801	88333801	8.555	0.242	0.476	0.243
chr1	182363601	182365601	8.554	1.128	0.772	2.048
chr9	60078401	60080401	8.547	1.992	0.88	0.271
chr9	64447401	64449401	8.536	1.64	1.07	0.714
chr8	127769801	127771801	8.534	1.863	0.478	2.234
chr11	94204601	94206601	8.534	0.659	0.244	1.057
chr2	157500801	157502801	8.528	1.656	1.78	0.033
chr1	184708201	184710201	8.519	1.616	0.056	0.572
chr14	29108201	29110201	8.504	1.362	1.704	2.139
chr5	77551001	77553001	8.5	1.161	0.606	1.563
chr6	120428801	120430801	8.493	1.195	0.08	0.915
chr1	137458801	137460801	8.49	1.593	0.604	0.942
chr2	151940401	151942401	8.49	0.627	0.124	0.074
chr14	25073001	25075001	8.49	0.831	1.786	0.628
chr3	138520201	138522201	8.482	1.259	0.482	2.29
chr13	34906801	34908801	8.482	1.707	0.102	1.493
chr1	137078401	137080401	8.48	0.611	0.54	1.513
chr15	7081201	7083201	8.468	1.914	1.046	0.323
chr9	87265401	87267401	8.463	0.96	1.124	1.101
chr5	120621801	120623801	8.462	0.359	0.488	0.677
chr16	57369401	57371401	8.458	1.708	0.59	1.855
chr5	30895201	30897201	8.455	1.356	0.39	0.329
chr8	118062001	118064001	8.446	1.424	0.438	1.115
chr11	118342201	118344201	8.446	0.208	0.624	2.066
chr6	42199401	42201401	8.434	0.62	0.04	0.136
chr4	137452401	137454401	8.429	1.229	0.658	1.359
chr1	193786801	193788801	8.425	1.766	1.456	0.337
chr12	12892401	12894401	8.422	1.14	1.15	1.321
chr10	21119801	21121801	8.413	1.664	0.114	1.485
chr19	5937201	5939201	8.411	1.233	1.738	0.555
chr4	100451601	100453601	8.41	1.197	0.092	1.16
chr10	122379401	122381401	8.41	1.188	0.062	1.892
chr11	57725601	57727601	8.407	1.236	0.81	1.273
chr1	73409801	73411801	8.405	1.313	0.652	1.493
chr1	145684201	145686201	8.405	1.599	0.136	1.175
chr17	10547201	10549201	8.404	1.584	0	0.711
chr5	111635601	111637601	8.401	1.978	1.078	0.126
chr18	11371801	11373801	8.391	1.614	0.76	0.448
chr7	108776201	108778201	8.375	1.854	0.764	1.37
chr17	84499801	84501801	8.375	0.867	1.112	1.232
chr11	22510201	22512201	8.373	0.997	0.874	0.703
chr9	56747001	56749001	8.372	1.307	1.788	0.887
chr8	35286801	35288801	8.358	0.465	0.312	0.917
chr17	80380401	80382401	8.356	0.997	0	2.199
chr4	131380601	131382601	8.35	0.567	0.26	2.133
chr19	37813601	37815601	8.35	1.851	0	0.803
chr2	159248801	159250801	8.349	1.861	0.312	1.233
chr3	38180801	38182801	8.345	1.866	0.034	0.662
chr11	76522001	76524001	8.336	1.112	0.808	1.057
chr5	138089201	138091201	8.334	1.582	0.154	0.973
chr16	30120601	30122601	8.331	0.895	0.334	1.309
chr13	64086601	64088601	8.329	0.63	0	0.34
chr6	72149801	72151801	8.327	0.922	0.322	0.281
chr2	131015001	131017001	8.326	1.833	1.73	0.951
chr1	74061001	74063001	8.323	1.314	0.488	0.712
chr17	46932601	46934601	8.312	1.086	1.398	0.381
chr13	44800401	44802401	8.311	1.911	0.622	2.141
chr14	70420401	70422401	8.309	1.212	1.252	1.619
chr11	63849201	63851201	8.307	2.04	0.12	0.373
chr11	79452401	79454401	8.307	0.915	1.36	1.12
chr4	87046401	87048401	8.305	1.944	1.246	1.229
chr17	80144401	80146401	8.305	0.678	1.678	1.371
chr2	33021201	33023201	8.297	1.334	1.596	0.445
chr16	92163601	92165601	8.282	0.579	0.59	0.997
chr4	98471201	98473201	8.279	0.872	1.546	0.101
chr7	89935801	89937801	8.278	0.829	0.266	0.786
chr9	50278401	50280401	8.274	1.679	1.682	1.078
chr9	121798801	121800801	8.271	1.055	0.63	1.389
chr13	43619601	43621601	8.266	0.517	0.87	0.987
chr15	27941401	27943401	8.262	1.407	0.182	0.656
chr8	128062201	128064201	8.261	2.029	0.452	0.387
chr4	152582001	152584001	8.255	1.763	1.468	0.845
chr17	78807001	78809001	8.254	1.648	0.862	1.316
chr4	141659001	141661001	8.242	1.795	0.234	1.087
chr17	31703601	31705601	8.234	1.626	0.488	0.928
chr5	113362601	113364601	8.231	1.268	0.136	1.001
chr11	101808401	101810401	8.229	1.114	0.142	0.047
chr1	60908401	60910401	8.228	1.365	1.13	0.713
chr4	43431401	43433401	8.227	1.773	0.64	1.698
chr11	104119401	104121401	8.227	0.707	0.552	0.864
chr8	35415601	35417601	8.224	1.609	0.954	1.407
chr5	37647201	37649201	8.219	1.566	0.374	1.332
chr11	30179801	30181801	8.217	1.846	0.72	2.216
chr6	72215401	72217401	8.214	1.619	1.032	0.277
chr7	146465601	146467601	8.211	1.686	0.828	0.867
chr6	125316801	125318801	8.208	1.174	0.522	0.702
chr5	148573001	148575001	8.207	1.479	1.486	1.043
chr16	23305601	23307601	8.206	0.836	0	0.52
chr19	42712401	42714401	8.193	0.27	0.476	1.093
chr19	5015401	5017401	8.192	1.861	1.62	0.121
chr4	63085201	63087201	8.191	1.345	0.342	1.442
chr18	25802801	25804801	8.19	0.412	0.506	1.595
chr7	122767801	122769801	8.188	1.498	1.164	0.752
chr12	109340401	109342401	8.188	0.524	0.8	0.322
chr7	35681201	35683201	8.183	1.159	1.558	1.53
chr16	58348601	58350601	8.181	1.664	1.212	1.636
chr19	14877001	14879001	8.181	1.143	1.242	1.987
chr15	66850001	66852001	8.176	1.433	0.268	0.843
chr7	72582801	72584801	8.174	0.883	1.308	1.118
chr11	87999201	88001201	8.167	1.647	1.442	2.235
chr2	166148201	166150201	8.165	0.893	1.706	0.227
chr18	50348401	50350401	8.164	1.936	0.342	2.156
chr12	110639001	110641001	8.161	0.546	1.38	1.299
chr17	48170001	48172001	8.135	1.737	1.05	1.592
chr1	155226601	155228601	8.134	0.597	0.274	1.107
chr12	27218401	27220401	8.131	0.574	1.488	2.136
chr8	129962401	129964401	8.13	2.005	0.108	1.07
chr4	153559601	153561601	8.116	0.738	1.208	1.513
chr13	78130401	78132401	8.116	1.513	1.496	1.273
chr10	99148601	99150601	8.115	2.02	1.58	0.882
chr2	3107201	3109201	8.113	1.896	0	0.358
chr11	94818801	94820801	8.11	1.854	0.114	0.033
chr7	119266801	119268801	8.108	1.485	0.96	1.279
chr6	71579601	71581601	8.106	2.031	1.58	0.246
chr14	65987601	65989601	8.106	1.876	0.562	0.85
chr11	119851201	119853201	8.105	1.856	1.086	0.541
chr9	121544601	121546601	8.094	1.705	0.562	1.454
chr19	47390601	47392601	8.084	0.404	1.076	0.712
chr6	89563201	89565201	8.082	0.398	0.408	1.645
chr5	74655801	74657801	8.075	1.367	1.334	0.175
chr1	156933601	156935601	8.074	1.708	0.382	0.571
chr2	70174601	70176601	8.072	0.72	0.198	0.774
chr15	75519001	75521001	8.071	1.424	0.704	1.337
chr9	32623601	32625601	8.063	1.596	1.058	1.63
chr9	119316001	119318001	8.058	1.337	1.66	0.852
chr10	76833601	76835601	8.058	0.767	0.62	1.027
chr17	46222201	46224201	8.055	1.625	0.748	2.121
chr8	119659801	119661801	8.047	1.433	1.332	2.267
chr9	46188001	46190001	8.041	1.603	1.242	2.178
chr13	112634801	112636801	8.039	1.689	0.334	0.087
chr18	34048401	34050401	8.035	1.603	1.232	2.207
chr13	28755801	28757801	8.033	0.962	0.552	1.987
chr14	57936201	57938201	8.033	1.763	0.226	1.257
chr18	62887001	62889001	8.029	1.573	0.532	0.747
chr4	119303801	119305801	8.025	1.83	0.426	0.598
chr1	133957001	133959001	8.021	0.891	0.978	0.37
chr1	54062401	54064401	8.013	1.924	0.988	2.095
chr7	35506401	35508401	8.013	1.264	1.218	1.095
chr8	126244401	126246401	8.012	0.893	0.216	0.342
chr12	113568401	113570401	8.012	0.388	0.26	1.174
chr15	84087401	84089401	8.01	1.865	0.396	0.979
chr4	43754401	43756401	8.004	1.457	0	1.188
chr6	34503801	34505801	7.993	1.459	1.786	1.662
chr16	9161801	9163801	7.991	1.057	1.242	0.503
chr16	30178001	30180001	7.989	1.468	0.04	0.096
chr17	13867401	13869401	7.984	0.871	0.108	1.184
chr4	114751001	114753001	7.976	0.574	0.216	0.189
chr18	44680401	44682401	7.976	1.958	0.768	1.738
chr9	123397001	123399001	7.975	1.992	0.504	1.413
chr4	8344001	8346001	7.972	1.151	1.122	2.242
chr4	126955201	126957201	7.967	0.136	0.284	1.226
chr7	129548201	129550201	7.966	0.863	1.298	0.156
chr10	98844601	98846601	7.965	1.859	0.25	1.746
chr2	103421401	103423401	7.956	1.649	1.468	0.314
chr1	156886601	156888601	7.954	1.674	0.396	1.97
chr6	5121001	5123001	7.954	1.432	0.43	1.31
chr9	62338001	62340001	7.954	1.201	0.466	2.3
chr10	93982601	93984601	7.951	1.636	0.714	0.377
chr13	108582801	108584801	7.949	1.216	0	2.049
chr18	83015801	83017801	7.946	1.85	0.94	1.392
chr3	151770401	151772401	7.945	1.361	1.738	0.355
chr1	191860601	191862601	7.943	0.442	0.164	0.731
chr11	7135601	7137601	7.942	1.708	0.174	1.224
chr1	107681801	107683801	7.939	1.194	0.37	1.289
chr7	86713401	86715401	7.938	0.898	0.75	0.304
chr3	154469201	154471201	7.937	1.726	0.622	1.371
chr14	76968401	76970401	7.937	1.004	0.188	1.735
chr11	19790601	19792601	7.931	1.886	1.456	0.101
chr13	112659401	112661401	7.931	1.198	0.606	1.696
chr19	24090801	24092801	7.931	1	0	0.162
chr3	17765601	17767601	7.929	0.706	1.306	0.901
chr14	12798201	12800201	7.927	1.779	1.122	0.367
chr1	92185601	92187601	7.925	1.521	0.222	0.73
chr11	62798201	62800201	7.925	1.111	1.026	0.507
chr14	25860801	25862801	7.924	1.018	0.194	0.972
chr17	15273001	15275001	7.917	1.385	0.762	2.14
chr17	45513201	45515201	7.915	1.071	1.044	0.266
chr1	60771401	60773401	7.914	0.965	0.102	0.735
chr17	53716801	53718801	7.911	1.369	1.236	1.715
chr12	33763201	33765201	7.907	0.685	1.106	1.155
chr12	85552401	85554401	7.903	1.786	1.504	1.824
chr14	8695601	8697601	7.902	1.864	1.564	1.858
chr14	60292801	60294801	7.901	1.857	1.08	1.228
chr18	56941201	56943201	7.898	1.037	0	0.465
chr13	29083201	29085201	7.895	1.376	1.294	1.021
chr5	68440401	68442401	7.889	1.797	1.786	2.251
chr12	25893801	25895801	7.884	1.937	1.298	1.162
chr8	10663801	10665801	7.881	0.674	0.95	1.034
chr10	74796201	74798201	7.88	1.557	0.314	0.466
chr6	52787001	52789001	7.878	1.491	0.462	0.312
chr15	74752801	74754801	7.875	1.138	0.062	0.732
chr1	82406801	82408801	7.872	1.697	0.114	1.975
chr11	93998801	94000801	7.87	0.765	1.012	1.191
chr2	167176401	167178401	7.867	1.996	1.288	0.861
chr2	160335801	160337801	7.864	1.666	0.722	0.466
chr11	64965401	64967401	7.862	1.123	0.368	0.587
chr1	60683001	60685001	7.86	1.871	0.84	1.485
chr11	96233201	96235201	7.86	1.725	0.858	0.37
chr14	55621801	55623801	7.857	0.598	0.834	0.96
chr1	184457201	184459201	7.856	0.42	0.074	1.58
chr2	150694601	150696601	7.854	1.804	0.318	1.032
chr18	10472401	10474401	7.854	0.905	0.192	1.69
chr14	33494801	33496801	7.85	1.279	0.758	0.702
chr12	84806001	84808001	7.845	0.981	0.244	0.333
chr13	113143401	113145401	7.843	1.983	0.472	1.294
chr17	83599001	83601001	7.842	0.448	0.42	0.363
chr2	92484801	92486801	7.841	1.474	0	0.226
chr13	94911001	94913001	7.839	1.612	0.444	0.554
chr15	100735001	100737001	7.839	0.657	1.616	0.202
chr8	123479801	123481801	7.838	1.319	0.426	2.202
chr3	144074601	144076601	7.825	1.206	1.538	2.032
chr7	89013801	89015801	7.818	1.96	0.352	0.574
chr14	31951801	31953801	7.808	1.329	0.778	0.317
chr6	40389201	40391201	7.807	1.04	1.496	0.894
chr14	75266001	75268001	7.803	1.987	1.434	0.139
chr8	129187201	129189201	7.802	2.018	0.868	0.752
chr3	122795001	122797001	7.786	1.841	1.798	0.415
chr9	68874601	68876601	7.785	1.39	0.832	1.304
chr5	93285601	93287601	7.783	0.932	0.51	0.323
chr15	62113801	62115801	7.783	1.873	0.114	0.663
chr19	55865201	55867201	7.781	0.87	0.754	0.04
chr3	86606201	86608201	7.777	2.048	0.92	0.731
chr8	107885801	107887801	7.774	1.974	0.73	1.637
chr16	18611201	18613201	7.774	0.506	1.248	1.634
chr13	94456801	94458801	7.772	1.542	0.37	0.889
chr1	62742601	62744601	7.771	0.761	0.716	0.233
chr3	152947401	152949401	7.767	1.266	0.494	1.774
chr11	101651201	101653201	7.764	1.896	1.676	2.011
chr7	119438601	119440601	7.758	0.65	0.898	0.724
chr13	40964401	40966401	7.754	1.516	0.348	0.189
chr3	53270001	53272001	7.745	1.78	1.616	0.25
chr6	99564201	99566201	7.744	1.488	0.056	0.467
chr15	7840001	7842001	7.74	1.891	0.706	0.469
chr3	79132401	79134401	7.733	2.009	0.364	1.287
chr7	78456401	78458401	7.732	1.133	0.212	1.193
chr7	72531601	72533601	7.73	1.391	1.088	0.613
chr2	91201001	91203001	7.727	0.487	1.412	0.074
chr13	28884801	28886801	7.726	1.834	1.242	0.843
chr1	160964401	160966401	7.724	0.882	1.032	1.9
chr13	53327401	53329401	7.721	0.868	1.312	1.623
chr11	35053001	35055001	7.719	1.654	0.966	1.307
chr7	142013601	142015601	7.718	0.143	0.16	0.149
chr11	118994801	118996801	7.718	1.941	1.446	1.133
chr6	135184801	135186801	7.717	1.792	0.102	0.667
chr2	93253401	93255401	7.716	0.647	0.312	0.19
chr8	25695201	25697201	7.713	1.561	1.172	1.244
chr4	57198401	57200401	7.704	0.462	0.062	0.658
chr15	83039601	83041601	7.703	0.78	0.932	0.155
chr3	121979401	121981401	7.7	1.521	0.62	1.202
chr13	43337401	43339401	7.697	1.336	0.46	0.574
chr2	44821801	44823801	7.693	0.788	0.708	0.811
chr6	126082801	126084801	7.693	0.409	0.228	1.094
chr19	55899001	55901001	7.679	1.44	1.218	0.089
chr14	69872801	69874801	7.678	0.156	0.758	0.454
chr2	35028801	35030801	7.677	1.798	0.192	0.643
chr2	169496801	169498801	7.677	1.982	0.39	0.562
chr9	40907401	40909401	7.675	1.518	1.694	0.972
chr9	60879601	60881601	7.667	0.711	0.194	0.04
chr3	83864801	83866801	7.663	1.446	0.272	0.718
chr2	31600601	31602601	7.661	0.906	1.042	0.867
chr13	104826801	104828801	7.661	0.951	0.732	2.217
chr14	24604801	24606801	7.661	0.42	0.602	0.561
chr9	96882001	96884001	7.658	1.595	0.058	2.063
chr19	56346801	56348801	7.657	1.901	0	0.054
chr9	122151601	122153601	7.656	1.049	1.088	2.224
chr14	12641001	12643001	7.656	1.375	0	1.114
chr9	29578801	29580801	7.653	1.189	0.652	2.12
chr14	48883601	48885601	7.649	1.924	0.812	0.953
chr1	182701001	182703001	7.645	1.764	1.356	0.595
chr9	29241201	29243201	7.636	1.007	1.334	1.638
chr2	117020201	117022201	7.626	1.5	0.42	0.983
chr16	6894801	6896801	7.624	1.31	1.492	1.447
chr11	75856401	75858401	7.619	1.591	0.532	0.852
chr2	74984601	74986601	7.618	1.846	1.732	0.321
chr5	91218201	91220201	7.61	1.691	0.562	0.355
chr9	123390201	123392201	7.607	1.302	1.38	0.817
chr12	72880401	72882401	7.606	1.685	0.234	1.336
chr2	45267201	45269201	7.605	1.507	1.032	0.414
chr12	12808801	12810801	7.604	0.701	0.654	0.895
chr4	9015401	9017401	7.603	1.535	0.578	0.712
chr1	91463401	91465401	7.602	0.388	1.264	0.224
chr19	26940401	26942401	7.602	1.493	1.1	1.076
chr16	25010401	25012401	7.601	1.464	0.158	2.081
chr6	32442601	32444601	7.599	1.279	0.052	1.05
chr3	101183601	101185601	7.589	1.234	0	0.906
chr12	5343201	5345201	7.581	1.447	0.588	1.492
chr7	139427801	139429801	7.578	0.599	0.908	0.865
chr2	135542401	135544401	7.577	1.875	0.262	1.995
chr13	94867401	94869401	7.573	1.033	0.148	1.251
chr5	142993201	142995201	7.565	0.746	1.18	0.708
chr2	160138801	160140801	7.561	1.181	1.518	1.156
chr1	174361201	174363201	7.56	1.247	0	1.064
chr17	5595401	5597401	7.56	1.861	0.228	0.586
chr6	13136401	13138401	7.554	1.24	0.986	1.482
chr7	146580201	146582201	7.552	1.514	1.126	0.861
chr9	120760401	120762401	7.54	1.141	0.67	1.324
chr13	44805601	44807601	7.54	0.755	1.1	2.137
chr7	120917401	120919401	7.539	1.919	1.746	2.025
chr15	55314801	55316801	7.538	1.366	1.138	2.129
chr16	22552001	22554001	7.535	0.935	1.622	0.806
chr10	39360001	39362001	7.534	1.507	0.646	1.034
chr17	5088001	5090001	7.534	1.648	0.124	0
chr14	47188801	47190801	7.533	0.902	0.356	1.136
chr17	84426001	84428001	7.531	0.316	0.114	0.581
chr2	33582201	33584201	7.529	1.79	0.51	0.535
chr11	108822401	108824401	7.525	1.216	1.348	0.771
chr17	10535801	10537801	7.525	1.3	0.686	1.196
chrX	100748401	100750401	7.522	0.748	0.04	0.202
chr15	78694401	78696401	7.519	1.741	1.65	0.379
chr4	45432001	45434001	7.517	1.006	1.032	0.893
chr10	76903601	76905601	7.517	1.246	0.798	1.493
chr7	139493401	139495401	7.514	1.697	0.952	1.139
chr2	46298201	46300201	7.509	1.991	0.17	0.532
chr3	107163201	107165201	7.509	1.173	0.274	1.51
chr16	32515401	32517401	7.509	1.292	0.254	0
chr17	31352001	31354001	7.508	2.009	0	0.357
chr9	75492601	75494601	7.507	1.764	1.458	1.749
chr13	58097401	58099401	7.505	1.294	1.066	0.803
chr6	90950001	90952001	7.501	0.577	1.642	2.007
chr9	42439401	42441401	7.5	1.722	1.452	1.533
chr3	101310201	101312201	7.498	0.698	0	0.108
chr8	94658601	94660601	7.498	1.402	0.652	0.695
chr7	73074801	73076801	7.492	0.377	0.448	0.027
chr7	78544401	78546401	7.488	2.004	0.714	0.892
chr2	9773801	9775801	7.487	1.213	1.044	1.247
chr1	91719801	91721801	7.486	1.742	0.532	1.744
chr4	69918801	69920801	7.485	0.704	1.004	0.354
chr9	66463001	66465001	7.474	2.042	0.568	1.627
chr13	44604601	44606601	7.472	1.217	0.176	0.925
chr19	41443801	41445801	7.472	1.468	0.822	0.636
chr1	63249801	63251801	7.464	1.043	0.034	1.493
chr11	116426001	116428001	7.463	0.411	0.924	0.707
chr12	109771201	109773201	7.463	1.877	1.32	0.796
chr9	63763201	63765201	7.459	1.821	1.634	0.929
chr12	88219401	88221401	7.459	1.569	0.626	1.751
chr10	61249001	61251001	7.457	0.278	1.132	0.404
chr18	13222801	13224801	7.457	1.084	0.204	2.017
chr2	52870801	52872801	7.433	1.583	1.22	1.733
chr6	93393801	93395801	7.433	1.041	0	0.375
chr16	38771801	38773801	7.433	0.468	0.244	1.753
chr11	98269801	98271801	7.432	1.793	0	2.139
chr11	115079601	115081601	7.431	0.979	0.438	2.18
chr4	132754601	132756601	7.429	0.423	0	0.044
chr16	85169601	85171601	7.429	0.947	0.866	0.593
chr11	116799001	116801001	7.426	1.079	0.926	0.513
chr5	24230001	24232001	7.419	1.434	1.682	0.698
chr6	88072001	88074001	7.418	0.659	1.406	0.74
chr2	68280001	68282001	7.417	1.199	1.422	1.175
chr16	45370201	45372201	7.411	0.79	0.63	1.48
chr3	86904801	86906801	7.409	1.76	1.472	0.608
chr9	75806801	75808801	7.408	1.604	0.738	1.934
chr11	63674201	63676201	7.408	1.538	1.486	0.431
chr17	67544201	67546201	7.405	1.952	0.39	0.215
chr16	33943801	33945801	7.404	1.889	0.438	0.027
chr16	10843601	10845601	7.403	1.175	1.578	1.139
chr11	5144201	5146201	7.399	1.364	0.192	0.607
chr2	25896401	25898401	7.398	1.036	0.766	0.242
chr2	58415601	58417601	7.394	1.614	0.696	0.184
chr13	56243601	56245601	7.392	1.432	1.278	2.251
chrX	96242801	96244801	7.389	0.803	0.136	0.788
chr2	38762401	38764401	7.388	1.368	1.192	0.235
chr10	41710801	41712801	7.386	1.451	1.298	1.814
chr18	38249601	38251601	7.386	0.496	0.42	0.27
chr2	125237401	125239401	7.385	1.369	0.728	1.659
chr4	99842201	99844201	7.385	0.458	0.528	1.08
chr12	85257201	85259201	7.383	1.263	1.044	0
chr11	89783401	89785401	7.381	1.473	1.142	1.592
chr13	18216001	18218001	7.376	0.983	0.974	0.485
chr14	62070801	62072801	7.374	1.726	1.034	1.733
chr5	137817401	137819401	7.371	1.71	1.688	1.789
chr5	65895601	65897601	7.366	1.348	1.062	2.054
chr10	84047201	84049201	7.364	2.01	1.474	0.67
chr8	13699401	13701401	7.361	1.919	1.412	0.853
chr11	68024601	68026601	7.361	1.214	1.628	1.725
chr11	96456001	96458001	7.361	0.838	1.152	1.801
chr1	92935601	92937601	7.351	1.778	0.73	0.492
chr2	84840201	84842201	7.351	1.981	1.202	1.499
chr2	158483201	158485201	7.35	0.854	1.328	1.515
chr9	79769001	79771001	7.349	1.836	0.59	1.761
chr1	63405201	63407201	7.345	0.763	1.514	1.049
chr11	43296401	43298401	7.345	0.378	0.85	1.51
chr15	77192601	77194601	7.342	0.382	0.55	0
chr2	28611801	28613801	7.338	0.785	0.94	2.138
chr15	90252401	90254401	7.337	1.116	0.322	0.778
chr13	104037001	104039001	7.334	1.047	0.832	1.06
chr18	39794801	39796801	7.332	1.578	1.202	0.674
chr5	111474201	111476201	7.33	1.944	1.104	0.717
chr9	119751801	119753801	7.33	1.781	0.856	2.125
chr18	64756001	64758001	7.33	1.481	0.766	2.054
chr6	54061201	54063201	7.329	1.861	0.93	1.155
chr6	56297201	56299201	7.326	1.663	0	0.952
chr4	11599401	11601401	7.322	1.257	1.192	1.955
chr8	35608401	35610401	7.315	1.558	1.162	1.144
chr8	90213201	90215201	7.311	1.67	1.53	1.232
chr12	12690601	12692601	7.309	1.487	0.284	0.729
chr9	60409801	60411801	7.305	1.479	0.266	0.289
chr10	119902201	119904201	7.304	1.808	1.764	0.422
chr15	99342201	99344201	7.304	0.122	1.29	2.254
chr17	27995001	27997001	7.296	1.752	0.04	0.088
chr2	160146601	160148601	7.293	0.761	1.168	0.547
chr7	108190601	108192601	7.293	1.86	0.954	0.318
chr9	86844401	86846401	7.29	1.397	1.158	0.485
chr7	77650001	77652001	7.288	0.552	0	1.268
chr3	108515201	108517201	7.285	0.699	0.636	1.899
chr3	37054801	37056801	7.284	1.91	0.772	1.084
chr11	19884401	19886401	7.281	1.808	0.294	0.928
chr11	62734401	62736401	7.279	0.389	1.424	0.386
chr2	174386601	174388601	7.275	0.939	1.48	0.686
chr2	118467601	118469601	7.272	1.35	0.71	0.961
chr2	129019401	129021401	7.269	1.712	0.452	0.401
chr12	31833601	31835601	7.267	1.159	0.284	0.054
chr6	135282201	135284201	7.265	0.672	0.214	0.31
chr11	43391401	43393401	7.265	1.634	1.374	1.232
chr16	18550601	18552601	7.256	0.944	0.748	0.027
chr4	12487001	12489001	7.254	1.158	0.722	0.351
chr11	102492201	102494201	7.254	1.098	0.694	0.83
chr15	67032601	67034601	7.253	1.604	0.852	0.647
chr6	135191201	135193201	7.251	1.571	0.172	2.188
chr8	25682401	25684401	7.247	0.747	0.112	0.583
chr17	28223601	28225601	7.247	1.254	0.278	0.166
chr2	71594601	71596601	7.246	1.551	0.21	0.058
chr12	100878201	100880201	7.238	1.485	0.594	0.061
chr15	61089601	61091601	7.238	1.794	0.056	2.011
chr12	86195801	86197801	7.235	0.966	1.38	0.836
chr16	29771201	29773201	7.235	0.507	0.322	0.061
chr7	52941201	52943201	7.23	1.704	0.738	2.162
chr14	76642801	76644801	7.23	0.757	0.602	0.122
chr17	67616601	67618601	7.229	0.604	0.848	1.267
chr17	32254201	32256201	7.226	1.23	1.342	2.155
chr16	10904801	10906801	7.223	1.493	1.7	0.682
chr1	156635001	156637001	7.221	1.12	1.284	0.536
chr4	100562001	100564001	7.221	1.294	1.14	1.593
chr12	71367401	71369401	7.221	1.285	1.078	0.662
chr9	119019201	119021201	7.22	0.879	0.442	0.334
chr16	30080801	30082801	7.219	0.973	1.3	0.301
chr6	91141201	91143201	7.218	0.825	1.248	1.548
chr5	112121201	112123201	7.215	1.029	1.248	2.083
chr4	134848001	134850001	7.213	1.113	0	0.312
chr12	85122601	85124601	7.209	0.7	0.516	1.8
chr6	100280401	100282401	7.207	1.708	1.552	2.125
chr7	53525801	53527801	7.205	0.661	1.22	0.1
chr8	118057201	118059201	7.205	1.748	0.398	0.428
chr4	56870801	56872801	7.203	1.299	0.382	2.004
chr13	103662801	103664801	7.201	1.463	0.402	1.258
chr4	117968801	117970801	7.2	0.808	0.998	0.408
chr11	32603601	32605601	7.2	1.664	1.744	1.929
chr4	134264201	134266201	7.198	1.097	0.176	0.366
chr8	124000801	124002801	7.196	1.018	0.884	0.971
chr8	123848601	123850601	7.193	0.228	0.198	1.881
chr17	27265601	27267601	7.193	1.723	1.242	1.834
chr2	152497801	152499801	7.192	1.74	0.414	0.758
chr5	122968201	122970201	7.192	1.186	0.81	1.647
chr2	29368801	29370801	7.187	1.133	0.414	0.334
chr4	49294401	49296401	7.185	0.94	1.298	1.414
chr6	94307601	94309601	7.18	1.653	0.97	1.929
chr10	85869201	85871201	7.18	0.26	0.504	1.234
chr11	81262801	81264801	7.18	1.092	0.062	0.688
chr5	137849001	137851001	7.178	0.079	0.328	1.309
chr17	87453401	87455401	7.177	0.519	1.38	0.121
chr14	70308001	70310001	7.174	1.038	1.266	2.186
chr4	118931601	118933601	7.172	1.663	1.38	1.113
chr12	108544001	108546001	7.17	0.841	0.034	0.98
chr4	119821601	119823601	7.166	1.21	0.572	1.56
chr14	119198601	119200601	7.166	0.596	1.496	1.397
chr5	140627401	140629401	7.164	1.53	1.474	0.634
chr15	6318601	6320601	7.163	1.195	1.338	1.33
chr16	30242201	30244201	7.163	0.452	0	1.743
chr10	44716601	44718601	7.158	0.617	1.466	1.262
chr17	84322401	84324401	7.158	1.954	0.89	0.887
chr1	91433801	91435801	7.156	1.79	0.38	1.461
chr4	153872601	153874601	7.155	1.715	0.152	2.233
chr10	60132001	60134001	7.152	0.495	0	0.971
chr11	62833601	62835601	7.15	2.023	1.48	2.104
chr7	17345401	17347401	7.145	1.695	0.408	0.54
chr6	72674601	72676601	7.144	1.493	1.338	1.659
chr6	94104401	94106401	7.143	1.184	1.378	0.265
chr7	143341601	143343601	7.141	1.037	0.892	1.959
chr14	62619801	62621801	7.141	0.925	1.232	1.357
chr6	117994401	117996401	7.139	1.82	1.138	0.234
chr14	61176201	61178201	7.136	1.042	1.372	0.292
chr5	135806001	135808001	7.134	1.897	1.442	2.007
chr11	108931201	108933201	7.131	1.079	0.918	1.549
chr17	10617401	10619401	7.129	0.676	1.17	0.795
chr7	107881601	107883601	7.128	1.973	0.41	0.868
chr5	114152601	114154601	7.127	1.762	0	1.994
chr8	94012801	94014801	7.124	1.778	0.552	0.612
chr8	129774001	129776001	7.124	1.605	0.828	0.261
chr4	134011201	134013201	7.119	1.717	0.62	2.136
chr3	100933401	100935401	7.116	0.302	0.408	2.169
chr13	29959601	29961601	7.113	1.842	0.514	1.333
chr15	37184601	37186601	7.109	1.255	1.614	1.465
chr5	114371201	114373201	7.107	0.432	0.936	2.177
chr11	82381801	82383801	7.107	1.342	1.33	1.652
chr10	22470201	22472201	7.104	2.011	0.814	1.729
chr9	94546001	94548001	7.101	1.776	1	1.043
chr8	120955801	120957801	7.097	1.988	1.734	1.198
chr11	50378401	50380401	7.096	1.135	0.652	1.134
chr2	146385601	146387601	7.088	1.818	1.492	2.033
chr12	85865801	85867801	7.085	1.912	1.514	1.981
chr12	71205201	71207201	7.084	1.305	0.892	0.271
chr13	53287801	53289801	7.084	1.42	0.34	0.027
chr15	84769801	84771801	7.083	1.738	0.392	0.095
chr19	42285601	42287601	7.083	0.59	0.582	1.999
chr14	46924401	46926401	7.082	1.587	0.232	0.726
chr14	47651601	47653601	7.082	1.315	0.868	1.936
chr2	168980601	168982601	7.081	1.462	1.014	0.53
chrX	11329401	11331401	7.08	1.804	1.204	1.117
chr5	150127001	150129001	7.079	0.847	0.578	0.252
chr9	116926601	116928601	7.076	2.046	0.884	0.26
chr5	31275401	31277401	7.074	0.833	0.572	0.21
chr14	23563201	23565201	7.072	1.883	0	0.256
chr18	47592001	47594001	7.071	0.873	1.044	1.871
chr4	129704801	129706801	7.069	0.286	0.488	0.357
chr4	105222001	105224001	7.067	0.801	0.198	0.139
chr17	46302601	46304601	7.064	1.482	1	0.301
chr13	36674601	36676601	7.063	0.445	1.484	2.223
chr11	100990201	100992201	7.059	1.855	0.804	0.182
chr1	183275201	183277201	7.058	1.658	0.294	1.414
chr19	55829201	55831201	7.058	1.12	0.21	0
chr4	32647601	32649601	7.057	1.817	0.572	0.16
chr18	5446401	5448401	7.053	1.419	0.588	0.097
chr11	87956201	87958201	7.05	1.967	0.504	1.472
chr4	94386001	94388001	7.049	1.889	0.646	2.034
chr15	100584001	100586001	7.049	1.201	0.148	0.317
chr6	146434601	146436601	7.047	1.854	0.456	1.213
chr14	55324801	55326801	7.045	0.863	0.108	1.645
chr1	184810801	184812801	7.044	0.149	0	1.532
chr1	134454801	134456801	7.04	0.971	1.116	1.968
chr15	103119601	103121601	7.04	0.931	0.398	1.868
chr8	123355201	123357201	7.036	1.789	1.456	1.087
chr7	30280601	30282601	7.035	1.577	0.828	0.175
chr1	182878801	182880801	7.031	0.429	1.056	1.345
chr11	88028401	88030401	7.03	1.836	1.034	1.697
chr2	105452201	105454201	7.027	0.81	0.72	0.698
chr4	118189601	118191601	7.018	0.998	0.358	0.885
chr2	31034401	31036401	7.017	0.695	0.396	0.28
chr16	45757001	45759001	7.017	1.627	0	0.587
chr11	70209401	70211401	7.014	0.314	0.402	0.459
chr18	38208401	38210401	7.014	0.639	1.478	0.352
chr7	119931201	119933201	7.013	1.458	0.868	0.543
chr10	86397401	86399401	7.012	1.731	0.748	0.944
chr6	112444601	112446601	7.009	0.383	1.136	2.11
chr7	56542601	56544601	7.002	1.26	0.176	0.439
chr19	55530001	55532001	7.002	2.04	1.384	0.126
chr19	8716001	8718001	7	1.404	0.346	0.643
chr3	79379601	79381601	6.997	1.179	1.666	1.293
chr11	101802801	101804801	6.995	1.419	1.388	0.736
chr7	37386801	37388801	6.994	1.346	1.742	0.282
chr5	137058001	137060001	6.991	0.88	0.284	1.104
chr17	87074001	87076001	6.991	1.726	1.156	1.871
chr9	61662801	61664801	6.987	0.794	0.234	0.856
chr5	76255401	76257401	6.984	0.805	1.69	1.904
chr7	119653801	119655801	6.982	1.732	0.422	0.671
chr5	145073601	145075601	6.981	1.143	0	0.607
chr11	97283801	97285801	6.981	1.061	1.578	1.401
chr12	55298201	55300201	6.98	1.376	0.046	0.027
chr16	21215401	21217401	6.978	0.194	1.076	0.447
chr7	78600601	78602601	6.977	1.179	0.342	1.846
chr14	54740601	54742601	6.974	0.682	0.204	1.284
chr6	15254601	15256601	6.972	1.538	1.626	1.722
chr17	46604801	46606801	6.972	1.605	0.624	0.508
chr2	32184001	32186001	6.965	0.72	0.062	2.199
chr16	33927601	33929601	6.965	1.767	1.496	0.79
chr13	110483801	110485801	6.964	0.881	0	0.029
chr1	59505801	59507801	6.963	1.019	0.398	2.227
chr16	34056801	34058801	6.963	1.793	1.058	2.276
chr13	63288401	63290401	6.96	0.832	0.578	0.424
chr19	6552601	6554601	6.96	1.986	0.142	0.573
chr6	92676401	92678401	6.957	0.085	0.38	0.523
chr1	93774201	93776201	6.953	0	0.884	0.913
chr11	19839001	19841001	6.953	1.108	0.056	1.099
chr16	11344001	11346001	6.948	2.032	1.002	0.1
chr19	14957801	14959801	6.943	1.735	0.316	2.252
chr4	57094601	57096601	6.942	1.997	0.092	0.358
chr5	9106201	9108201	6.941	1.948	0	0.745
chr16	91362601	91364601	6.941	1.123	0.26	0.999
chr5	93295001	93297001	6.933	2.017	1.704	1.852
chr7	105825601	105827601	6.931	1.987	1.362	2.161
chr7	119432401	119434401	6.931	1.226	0.248	0.449
chr15	95705201	95707201	6.931	1.61	0.618	0.984
chr6	137079001	137081001	6.93	1.113	0.328	0.502
chr2	179546001	179548001	6.922	1.42	0.89	0.985
chr11	44605001	44607001	6.921	1.446	0.16	1.841
chr11	57063001	57065001	6.92	1.975	0.04	1.307
chr15	77022601	77024601	6.92	1.786	1.618	0.436
chr9	61108201	61110201	6.919	1.603	0.994	2.242
chr2	49510001	49512001	6.916	0.963	0.794	1.66
chr9	71447001	71449001	6.916	0.764	0.932	1.877
chr17	47938601	47940601	6.916	1.527	0.396	0.667
chr6	85170801	85172801	6.914	0.136	0.102	1.988
chr6	127126601	127128601	6.914	1.005	0.92	1.695
chr3	107574601	107576601	6.913	1.003	0.812	1.927
chr1	158113401	158115401	6.912	1.663	1.51	0.087
chr11	95023601	95025601	6.905	1.045	1.198	0.935
chr11	96281401	96283401	6.905	0.954	1.554	1.883
chr14	100857601	100859601	6.905	1.025	0.022	0.158
chr11	117067601	117069601	6.902	1.496	0.578	0.583
chr8	123867801	123869801	6.9	0.485	0.698	0.982
chr2	134995401	134997401	6.899	1.786	0.66	2.146
chr7	137152601	137154601	6.896	1.022	0.594	2.151
chr9	56083401	56085401	6.894	1.503	0.044	1.362
chr9	119242801	119244801	6.889	1.318	1.776	1.947
chr12	13106801	13108801	6.889	1.162	0.186	0.061
chr3	37585601	37587601	6.887	0.685	1.44	2.006
chr7	36920401	36922401	6.887	1.364	0.47	1.428
chr5	147854401	147856401	6.883	1.48	0.576	1.677
chr16	23181401	23183401	6.882	1.859	1.382	1.123
chr4	82790601	82792601	6.879	1.569	0.454	0.357
chr17	29193001	29195001	6.877	0.475	0.056	0.188
chr4	134134801	134136801	6.87	1.36	0.918	1.419
chr6	95305801	95307801	6.869	1.781	1.794	1.792
chr11	78248401	78250401	6.866	1.779	0.364	0.953
chr13	104746601	104748601	6.866	1.869	0.786	0.27
chr9	31791201	31793201	6.864	0.77	1.414	0.614
chr14	27858801	27860801	6.859	1.326	0.29	1.405
chr12	87125601	87127601	6.857	0.598	0.13	0.148
chr6	55126801	55128801	6.856	1.664	1.166	0.414
chr3	65375801	65377801	6.854	1.261	0.476	2.112
chr4	147444001	147446001	6.853	1.547	0.306	1.522
chr6	37161601	37163601	6.853	2.004	0.732	0.88
chr18	33339601	33341601	6.853	1.46	0.568	0.552
chr1	59389001	59391001	6.852	0.232	0.54	1.393
chr12	3989601	3991601	6.85	1.203	1.528	0.618
chr15	100798401	100800401	6.845	0.141	0.804	1.233
chr4	13191801	13193801	6.844	1.927	1.13	0.662
chr12	88004401	88006401	6.843	1.88	1.3	0.715
chr7	106024201	106026201	6.842	1.758	0.33	0.269
chr11	72332401	72334401	6.839	1.526	0.854	2.086
chr9	69170601	69172601	6.837	1.244	0.438	1.911
chr2	92951401	92953401	6.833	0.895	1.082	0.606
chr11	115613201	115615201	6.832	1.666	0.296	1.498
chr10	76697401	76699401	6.83	1.373	0.54	0.068
chr12	55135401	55137401	6.827	1.754	0.64	0.352
chr2	170662201	170664201	6.825	0.682	0.954	0.665
chr1	183434201	183436201	6.821	2.027	1.174	0.78
chr3	107593001	107595001	6.82	1.737	1.786	1.53
chr9	120537401	120539401	6.819	1.462	1.45	2.02
chr2	120477401	120479401	6.817	1.765	1.022	2.233
chr4	117721601	117723601	6.817	1.538	0.432	0.061
chr4	9063201	9065201	6.816	1.673	0.582	0.677
chr5	129347601	129349601	6.816	0.726	0.206	1.105
chr14	65258601	65260601	6.81	1.943	0.238	0.649
chr7	105876001	105878001	6.809	0.991	0.704	2.299
chr4	34981201	34983201	6.807	1.986	1.542	1.661
chr12	78888601	78890601	6.805	1.249	0.176	0.639
chr13	53372401	53374401	6.804	0.654	0.696	0.936
chr11	32239401	32241401	6.802	1	1.52	2.231
chr18	66424801	66426801	6.801	1.302	0.988	1.549
chr18	69542401	69544401	6.8	1.633	0.108	1.119
chr4	19798401	19800401	6.798	1.636	0.278	1.138
chr14	26674601	26676601	6.797	1.358	1.274	0.29
chr14	123164601	123166601	6.795	1.459	0.052	0.217
chr11	79526601	79528601	6.789	0.594	0.166	0.737
chr3	138501801	138503801	6.786	1.261	0.466	0.435
chr9	108477601	108479601	6.784	1.857	0.828	0.06
chr19	56951401	56953401	6.783	0.271	0.512	2.003
chr7	111518001	111520001	6.781	1.432	1.584	1.29
chr11	45895401	45897401	6.778	1.899	1.288	0.158
chr12	71168001	71170001	6.778	1.959	1.162	0.985
chr3	30974001	30976001	6.777	1.132	0.434	1.399
chr1	158681201	158683201	6.776	1.469	1.774	0.277
chr12	30943601	30945601	6.776	1.034	0.358	1.694
chr2	135740801	135742801	6.773	1.409	0.188	0.56
chr6	38130401	38132401	6.771	1.931	0.686	0.892
chr13	24290401	24292401	6.77	1.534	0.812	0.54
chr3	30381201	30383201	6.767	1.56	0.608	1.68
chr1	186567201	186569201	6.766	2.023	0.182	1.461
chr11	79424201	79426201	6.766	0.215	1.322	1.753
chr11	90146801	90148801	6.764	1.565	0.918	1.201
chr2	27656801	27658801	6.761	1.954	1.62	0.395
chr9	56737001	56739001	6.761	1.441	0.946	1.868
chr11	112859801	112861801	6.758	0.653	0.108	1.275
chr4	153703001	153705001	6.757	1.945	0.034	0.893
chr14	26272801	26274801	6.756	0.822	0.192	2.038
chr6	94171401	94173401	6.754	1.734	1.328	1.093
chr7	150799801	150801801	6.748	1.654	0.506	0.598
chr8	74077201	74079201	6.744	1.348	0.052	0.74
chr2	129363401	129365401	6.743	0.794	0.748	0.604
chr13	111682201	111684201	6.742	1.162	0.358	2.075
chr15	39999001	40001001	6.742	0.855	0.246	0.154
chr7	75165001	75167001	6.738	1.674	1.044	1.087
chr1	192356801	192358801	6.737	1.929	1.16	0.848
chr7	119597201	119599201	6.736	1.205	0.096	1.715
chr7	96986001	96988001	6.732	1.343	0.194	1.108
chr18	69102801	69104801	6.731	0.873	0.648	1.871
chr6	67085801	67087801	6.73	0.563	1.212	0.565
chr10	76097801	76099801	6.73	1.082	0.516	1.63
chr7	149530201	149532201	6.729	0.683	0.244	0.598
chr5	119019401	119021401	6.726	1.642	0.446	0.577
chr6	146155001	146157001	6.726	1.098	0.482	1.134
chr1	122155001	122157001	6.724	1.165	1.51	1.218
chr16	76565801	76567801	6.721	1.836	0.596	1.095
chr2	93713201	93715201	6.72	1.546	1.746	0.81
chr8	124489401	124491401	6.714	0.528	0.312	0.567
chr11	112905201	112907201	6.712	1.818	1.578	1.78
chr5	106109001	106111001	6.707	1.712	0.852	1.778
chr11	80615401	80617401	6.706	0.736	1.278	1.541
chr2	158100401	158102401	6.705	1.738	1.074	0.826
chr3	52014201	52016201	6.705	0.522	0.932	1.862
chr5	142861401	142863401	6.703	0.386	0.26	1.809
chr5	89388801	89390801	6.702	1.76	0.806	1.3
chr12	80914001	80916001	6.698	1.965	0.234	1.57
chr7	146336201	146338201	6.697	0.953	0.946	0.458
chr7	17464801	17466801	6.695	1.439	0.472	1.534
chr5	66943801	66945801	6.69	1.539	1.744	2.055
chr3	79793401	79795401	6.689	1.864	0.596	2.195
chr14	25714001	25716001	6.688	1.037	1.39	0.691
chr8	48520001	48522001	6.685	1.178	0.34	2.27
chr17	49113401	49115401	6.684	1.737	0.544	0.414
chr12	4028001	4030001	6.683	1.847	0.628	1.396
chr7	52559401	52561401	6.682	1.898	1.652	1.284
chr7	141437201	141439201	6.678	1.73	1.578	0.234
chr6	113636401	113638401	6.676	0.772	1.292	0.591
chr11	119086401	119088401	6.675	0.833	0.364	2.034
chr7	31915401	31917401	6.674	1.049	0.722	0.738
chr6	18433601	18435601	6.671	1.15	1.492	0.376
chr18	84237201	84239201	6.669	1.443	1.658	0.689
chr8	108831601	108833601	6.668	1.227	0.584	1.668
chr17	27132001	27134001	6.665	1.462	1.056	1.82
chr3	87368801	87370801	6.661	1.524	0.952	0.144
chr8	106337401	106339401	6.661	0.984	0.668	1.299
chr5	124787401	124789401	6.66	1.037	1.71	0.337
chr17	27838401	27840401	6.658	0.21	0.974	1.822
chr10	36832001	36834001	6.656	1.5	1.402	0.436
chr3	51730201	51732201	6.653	1.793	1.728	1.215
chr12	25317401	25319401	6.653	1.389	1.486	0.102
chr14	8894201	8896201	6.652	2.047	0	1.572
chr10	44606601	44608601	6.651	2.035	1.09	1.961
chr5	124287001	124289001	6.649	1.716	0.75	1.094
chr3	89391401	89393401	6.648	1.636	1.372	0.867
chr1	82958801	82960801	6.643	1.706	1.51	1.297
chr6	24550201	24552201	6.643	1.49	1.69	1.789
chr8	28229601	28231601	6.642	1.448	1.428	1.195
chr8	97432201	97434201	6.638	0.475	0.686	0.706
chr9	42846001	42848001	6.636	1.367	0.034	0.803
chr17	30152601	30154601	6.636	1.785	0.692	0.796
chr10	19901001	19903001	6.635	1.892	0.772	0.314
chr11	88281201	88283201	6.635	1.059	0.108	0.187
chr11	63712401	63714401	6.632	0.817	0.034	1.155
chr12	80808601	80810601	6.63	1.617	1.056	1.342
chr3	96847001	96849001	6.628	0.862	0.844	1.69
chr7	73622001	73624001	6.627	1.958	0.194	0.787
chr2	59578801	59580801	6.625	1.801	0.558	0.392
chr5	108281801	108283801	6.623	1.354	1.264	0.827
chr19	59341001	59343001	6.622	1.578	0.25	0.855
chr11	52118801	52120801	6.619	1.81	1.714	0.836
chr11	103766401	103768401	6.619	0.68	0.706	0.6
chr6	93246801	93248801	6.618	1.999	1.242	1.417
chr8	64180201	64182201	6.618	0.782	0.906	0.758
chr14	32035801	32037801	6.616	0.498	0.42	0.278
chr11	57696201	57698201	6.615	1.446	1.01	1.317
chr3	85814001	85816001	6.61	1.958	0.396	1.206
chr3	68744201	68746201	6.608	1.846	1.798	1.335
chr4	127352001	127354001	6.6	1.863	0.676	1.704
chr13	51117601	51119601	6.599	1.504	1.452	1.724
chr8	125209401	125211401	6.597	1.758	1.774	1.123
chr17	16130401	16132401	6.595	1.851	0.766	0.243
chr7	124606201	124608201	6.592	0.576	1.48	0.469
chr5	111454801	111456801	6.591	1.372	1.218	1.632
chr2	93781001	93783001	6.589	0.501	1.782	0.42
chr19	45385401	45387401	6.589	0.319	0.592	0.47
chr4	128821601	128823601	6.587	1.452	0.914	1.372
chr7	152185801	152187801	6.582	0.72	1.76	1.284
chr14	76915601	76917601	6.58	0.927	0.75	0.413
chr4	46856801	46858801	6.579	1.805	0.436	0.328
chr1	93947801	93949801	6.577	0.813	0.988	0.194
chr7	96188601	96190601	6.577	0.695	0.332	0.73
chr7	119421801	119423801	6.576	1.424	0.39	0.115
chr1	184743601	184745601	6.574	0.286	0.464	1.373
chr8	36982601	36984601	6.574	1.469	0.176	1.096
chr7	150266601	150268601	6.573	0.96	0.788	0.564
chr19	11053401	11055401	6.573	1.642	1.532	0.706
chrX	12044601	12046601	6.572	1.135	0.972	2.208
chr2	92645801	92647801	6.57	0.668	0.512	1.208
chr1	12395201	12397201	6.565	1.491	0	0.31
chr18	14161401	14163401	6.561	1.909	0.914	2.158
chr1	170214601	170216601	6.559	1.178	0.738	0.102
chr5	64654001	64656001	6.559	1.388	0.556	0.79
chr7	129774401	129776401	6.558	1.365	0.714	0.732
chr6	147780401	147782401	6.556	1.88	0.878	1.973
chr8	8774401	8776401	6.556	0.773	0.776	0.441
chr15	36290401	36292401	6.554	1.844	1.264	0.575
chr13	64018001	64020001	6.551	0.994	1.642	0.725
chr17	31864601	31866601	6.551	1.712	0.662	0.589
chr13	112345201	112347201	6.55	0.961	1.28	1.556
chr13	47070401	47072401	6.549	1.208	1.208	1.576
chr7	152215601	152217601	6.548	0.247	0.894	0
chr12	25524401	25526401	6.545	1.159	1.688	0.351
chr7	86338001	86340001	6.544	2.017	0.546	0.152
chr4	152751201	152753201	6.543	1.019	0.124	1.906
chr18	39254201	39256201	6.541	0.683	0.686	0.662
chr1	153155401	153157401	6.539	1.972	1.226	0.386
chr6	32287601	32289601	6.539	1.776	1.64	0.748
chr10	76716201	76718201	6.538	2.052	1.07	1.677
chr1	93768401	93770401	6.536	0.395	0.544	0.746
chr15	61230001	61232001	6.536	0.985	0.682	1.89
chr12	71725401	71727401	6.535	0.617	1.74	0.725
chr18	11205001	11207001	6.529	0.789	0	2.081
chr7	143690801	143692801	6.528	1.612	0	0.746
chr5	76400601	76402601	6.527	1.543	0.874	1.25
chr13	38247601	38249601	6.526	0.71	0.296	0.78
chr14	57011601	57013601	6.526	0.849	0.056	0
chr18	61554001	61556001	6.526	0.96	0.284	1.173
chr2	93831601	93833601	6.525	1.012	0.182	1.332
chr7	96917401	96919401	6.519	1.77	0.85	1.505
chr11	71809801	71811801	6.515	0.531	0.278	0.027
chr18	38202001	38204001	6.515	0.18	0.442	0.191
chr16	4367401	4369401	6.514	1.596	0.352	1.063
chr11	59787401	59789401	6.512	1.243	1.502	1.47
chr17	87881601	87883601	6.51	0.728	0.614	0
chr2	44833601	44835601	6.509	1.313	0.834	0.964
chr17	45889601	45891601	6.508	0.633	1.74	1.494
chr13	53298601	53300601	6.507	0.165	1.61	0.558
chr17	7431201	7433201	6.506	2.015	1.106	1.267
chr18	14645201	14647201	6.506	1.747	1.02	0.029
chr11	52997001	52999001	6.504	0.576	0.47	0.948
chr11	63446001	63448001	6.502	1.492	0.63	1.323
chr14	41707401	41709401	6.5	2.042	0.858	1.449
chr4	11395601	11397601	6.499	1.506	0.584	0.811
chr5	150260401	150262401	6.496	1.214	0.554	0.823
chr11	80317201	80319201	6.495	1.186	1.094	1.939
chr3	100198801	100200801	6.494	1.903	0.698	0.178
chr17	30505001	30507001	6.494	1.384	0.658	1.966
chr7	150551401	150553401	6.492	0.945	0.052	1.361
chr2	72209601	72211601	6.49	1.697	0.204	0.381
chr7	96921601	96923601	6.484	1.25	1.218	0.464
chr1	39944601	39946601	6.483	1.283	0.698	2.22
chr18	68270601	68272601	6.483	1.058	0.57	1.235
chr4	120647401	120649401	6.482	2.043	0.814	0.541
chr4	135107001	135109001	6.482	0.414	0.074	0.605
chr1	156263001	156265001	6.481	1.89	1.148	1.472
chr10	110877801	110879801	6.48	1.4	0.964	2.09
chr14	55016401	55018401	6.478	2.035	1.218	0.861
chr5	98998001	99000001	6.477	1.13	0	0.271
chr1	135190401	135192401	6.467	1.058	0.796	1.98
chr13	44090001	44092001	6.464	1.618	1.048	1.626
chr10	67629201	67631201	6.463	1.658	0.578	1.257
chr2	128195401	128197401	6.462	1.804	0.544	1.95
chr4	97339201	97341201	6.459	1.968	0.452	0.737
chr1	138260401	138262401	6.454	1.301	1.15	1.46
chr13	113829401	113831401	6.454	1.028	0.552	1.23
chr11	101130401	101132401	6.452	1.01	0.57	1.16
chr14	75930401	75932401	6.448	1.471	0.726	0.067
chr19	32708201	32710201	6.448	2.037	0.618	1.091
chr7	56995201	56997201	6.445	1.944	0	1.162
chr15	25468601	25470601	6.445	0.876	1.112	2.222
chr2	168729801	168731801	6.444	1.64	0.16	0.654
chr9	27453401	27455401	6.441	0.868	0.652	0.746
chr2	10593401	10595401	6.44	1.566	0.59	0.548
chr2	103478601	103480601	6.439	0.221	0.37	0.805
chr9	41134401	41136401	6.439	1.59	0.798	0
chr17	15203801	15205801	6.438	0.965	1.136	0.32
chr4	62749001	62751001	6.436	0.666	0.698	0.664
chr16	42444601	42446601	6.436	1.758	0.092	0.932
chr7	75173801	75175801	6.431	1.618	0.59	0.932
chr8	118121001	118123001	6.43	1.963	0.566	1.04
chr15	78701801	78703801	6.428	1.982	1.616	0.881
chr5	114954201	114956201	6.427	1.032	0	0.76
chr18	38174201	38176201	6.426	1.469	1.534	0.7
chr4	105074801	105076801	6.425	0.524	1.014	2.039
chr8	8608201	8610201	6.425	0.408	0.528	1.066
chr5	106546601	106548601	6.423	1.35	0.47	2.264
chr11	59732801	59734801	6.423	2.031	0.476	0.791
chr10	93544201	93546201	6.422	1.505	0.256	0.041
chr7	139549001	139551001	6.421	1.16	0.296	0.608
chr8	97015601	97017601	6.421	0.487	0.846	0.53
chr2	137764201	137766201	6.419	1.41	0.846	1.355
chr16	22312001	22314001	6.419	1.982	1.738	1.904
chr12	112983801	112985801	6.413	1.048	0.466	0.298
chr1	92896801	92898801	6.412	0.686	1.114	0.689
chr11	95476601	95478601	6.412	0.395	0.31	0.147
chr8	94094201	94096201	6.408	1.727	0.952	1.252
chr10	85712601	85714601	6.408	0.894	0.692	0.12
chr12	25902201	25904201	6.408	0.244	0.646	0.428
chr11	22552401	22554401	6.4	1.809	0.142	0.351
chr13	38171201	38173201	6.4	0.757	0.566	0.508
chr10	126863001	126865001	6.399	1.371	0.664	1.072
chr12	76663601	76665601	6.398	1.407	0.41	0.658
chr8	94044601	94046601	6.397	0.915	1.486	1.64
chr2	6984401	6986401	6.395	1.197	0.84	1.627
chr8	83394001	83396001	6.393	1.745	1.738	1.232
chr17	13894001	13896001	6.391	1.955	0.66	0.885
chr17	47599401	47601401	6.39	0.916	0.226	1.196
chr16	4569601	4571601	6.389	1.619	0.074	0.5
chr16	33256801	33258801	6.389	1.326	1.172	2.191
chr4	128106001	128108001	6.385	0.995	0	1.195
chr7	81673401	81675401	6.382	1.752	0.502	0.155
chr3	108226001	108228001	6.381	0.474	1.336	0.559
chr15	37608601	37610601	6.378	1.012	1.45	1.395
chr1	72410401	72412401	6.376	1.911	0.484	0.395
chr7	151875401	151877401	6.375	1.826	0	0.067
chr10	98736001	98738001	6.374	1.957	0.806	1.37
chr10	13088401	13090401	6.373	0.884	0.284	2.09
chr17	91094801	91096801	6.373	1.903	0.21	0.074
chr1	184341001	184343001	6.372	1.746	0.166	0.432
chr3	100514401	100516401	6.372	1.418	0.952	0.542
chr6	70871001	70873001	6.367	0.699	1.122	0.872
chr1	134050001	134052001	6.365	1.407	0.29	1.185
chr1	154524401	154526401	6.364	2.003	0.098	0.051
chr17	78985001	78987001	6.363	1.102	0.476	1.209
chr18	79267201	79269201	6.362	1.976	0.274	1.067
chr1	51979201	51981201	6.358	1.611	1.504	0.923
chr9	118593801	118595801	6.358	0.801	1.646	0.027
chr2	29268601	29270601	6.352	0.246	0	1.375
chr3	148732001	148734001	6.35	1.661	0.12	0
chr8	90476001	90478001	6.349	1.71	0.442	0.161
chr9	30617401	30619401	6.347	0.98	0.16	0.508
chr5	93417601	93419601	6.344	1.421	1.41	0.175
chr9	66158201	66160201	6.342	0.965	0	0.898
chr2	3487401	3489401	6.34	0.811	0.754	0.876
chr6	137489401	137491401	6.34	1.906	0.074	1.843
chr4	154508201	154510201	6.339	1.859	0.81	1.199
chr19	23139601	23141601	6.339	1.875	0.312	0.278
chr6	5010201	5012201	6.338	1.892	0.374	1.479
chr17	12393601	12395601	6.338	0.995	0.478	1.44
chr12	33740601	33742601	6.335	0.4	1.47	1.363
chr5	65256401	65258401	6.333	1.28	0.232	1.077
chr12	33878601	33880601	6.331	2	1.384	0.842
chr12	76927801	76929801	6.33	1.752	0.606	1.891
chr9	50296401	50298401	6.329	1.322	0.986	1.908
chr11	5217601	5219601	6.329	1.309	0.342	0.615
chr1	181017801	181019801	6.328	1.759	0.804	0.713
chr5	119116801	119118801	6.328	1.724	0.228	1.247
chr18	13825801	13827801	6.323	1.296	1.498	2.117
chr8	107125801	107127801	6.318	1.558	0.956	1.753
chr8	127936601	127938601	6.317	1.482	1.396	0.597
chr9	68985201	68987201	6.316	1.155	1.028	1.213
chr3	122782801	122784801	6.314	1.651	1.232	2.184
chr6	99878001	99880001	6.314	1.077	0.25	0.026
chr12	53512601	53514601	6.314	0.831	0.488	0.665
chr4	128555601	128557601	6.309	1.053	1.31	1.201
chr17	10374001	10376001	6.308	1.694	0.636	1.631
chr11	96259401	96261401	6.307	1.499	0.244	0.843
chr2	92787801	92789801	6.305	1.668	0.636	1.739
chr2	167395601	167397601	6.305	1.508	0.578	1.291
chr15	35005601	35007601	6.303	1.454	0.698	0.59
chr9	108182001	108184001	6.299	1.564	0.12	0.112
chr16	5095001	5097001	6.296	1.105	0.564	1.249
chr3	27545601	27547601	6.295	1.839	0.668	0.562
chr11	33606601	33608601	6.295	1.746	0.47	2.242
chr8	130637801	130639801	6.293	1.035	0.328	0.873
chr13	93406401	93408401	6.293	1.456	0.272	0.214
chr12	90417801	90419801	6.292	0.263	0.924	1.677
chr10	60020601	60022601	6.291	0.339	0.714	0.3
chr10	60349001	60351001	6.289	1.631	1.386	0.699
chr11	108752201	108754201	6.287	0.223	1.316	1.705
chr1	183395601	183397601	6.285	1.994	1.116	2.09
chr10	84365001	84367001	6.285	0.581	0.946	0.48
chr10	5056601	5058601	6.284	1.51	1.794	0.285
chr19	58199401	58201401	6.283	1.096	0.522	2.021
chr9	29557401	29559401	6.282	1.939	1.476	0.189
chr12	113816201	113818201	6.282	0.837	0.068	0.126
chr9	60261201	60263201	6.281	0.451	0.858	2.25
chr19	24919401	24921401	6.28	1.106	0.086	0
chr3	52570401	52572401	6.279	1.135	0.2	1.53
chr5	113184001	113186001	6.279	1.839	0.762	0.374
chr19	57010801	57012801	6.277	1.275	0.606	0.989
chr13	29701401	29703401	6.276	1.535	1.398	0.539
chr3	89396001	89398001	6.274	1.884	0.232	1.332
chr2	180474201	180476201	6.273	1.266	0.348	0.454
chr3	53402001	53404001	6.269	1.483	1.02	1.412
chr2	35697801	35699801	6.267	1.203	0.716	1.865
chr5	116945401	116947401	6.267	1.01	0.748	2.256
chr15	97856201	97858201	6.262	0.094	1.398	1.648
chr6	54965801	54967801	6.258	0.554	1.026	0.635
chr19	46627401	46629401	6.258	1.736	0.86	0.841
chr12	25608201	25610201	6.257	0.533	0.988	1.482
chr11	68073601	68075601	6.256	1.952	0.51	0.777
chr19	40752801	40754801	6.254	1.421	0.55	1.785
chr2	150475601	150477601	6.252	0.97	1.236	1.533
chr7	152200601	152202601	6.251	0.346	0.794	2.156
chr4	58559601	58561601	6.246	1.835	1.44	1.45
chr3	65632601	65634601	6.245	1.465	1.122	1.465
chr4	99629401	99631401	6.245	1.148	0	0.229
chr9	22640601	22642601	6.245	1.25	0.698	1.841
chr8	28223801	28225801	6.243	1.611	0.414	1.033
chr19	5934601	5936601	6.243	0.72	0.528	0.594
chr9	66527201	66529201	6.242	1.827	0.63	1.955
chr10	83456601	83458601	6.242	1.495	0.336	1.278
chr6	71882801	71884801	6.241	1.446	1.412	0.633
chr5	93574001	93576001	6.24	2.052	0.744	1.679
chr17	48683801	48685801	6.239	0.73	0.358	0.459
chr7	97164401	97166401	6.238	0.504	0	0.402
chr2	118601001	118603001	6.237	0.673	0.244	0.906
chr9	36628401	36630401	6.234	0.758	0.6	1.992
chr18	44720401	44722401	6.234	1.515	1.06	0.797
chr13	115470801	115472801	6.231	1.161	0.92	0.862
chr6	47272801	47274801	6.23	1.423	1.428	0.798
chr8	8649401	8651401	6.227	0.862	1.366	1.221
chr13	104493001	104495001	6.224	0.864	0.698	0.525
chr8	123752401	123754401	6.223	0.43	1.34	1.663
chr2	128227401	128229401	6.222	1.662	0.816	1.377
chr7	151972001	151974001	6.222	1.4	1.36	0.73
chr16	76539201	76541201	6.219	1.895	0.414	0.45
chr15	73267801	73269801	6.218	1.398	1.038	1.625
chr2	131708201	131710201	6.216	1.267	0.046	0.462
chr4	150524801	150526801	6.216	0.656	0.634	1.841
chr5	111671601	111673601	6.216	0.893	0.45	1.444
chr14	25720401	25722401	6.216	1.055	0.462	0.248
chr12	21209601	21211601	6.215	1.21	1.504	1.265
chr11	86684601	86686601	6.213	1.773	0.8	0.474
chr1	188047601	188049601	6.21	0.388	0.052	0.521
chr5	115451201	115453201	6.21	0.468	0.524	0.192
chr1	90401201	90403201	6.209	1.867	1.612	1.791
chr6	116335201	116337201	6.208	1.656	1.46	1.227
chr8	64259001	64261001	6.208	1.165	0	1.498
chr1	167922401	167924401	6.207	0.974	0.052	1.045
chr3	131804001	131806001	6.207	0.26	1.186	1.419
chr2	156634801	156636801	6.206	1.833	1.028	0.857
chr5	147125601	147127601	6.204	1.617	0.794	0.337
chr11	78843801	78845801	6.204	0.69	1.742	1.164
chr13	47249001	47251001	6.198	1.02	0.516	1.26
chr13	113223001	113225001	6.191	1.276	0.04	0.253
chr4	59443001	59445001	6.189	1.412	0.38	0.892
chr7	103952401	103954401	6.189	1.912	0	0.284
chr12	27955401	27957401	6.182	1.731	1.58	0.678
chr2	124597401	124599401	6.181	1.232	0.302	0.352
chr14	122467001	122469001	6.18	1.937	1.168	1.716
chr17	85044201	85046201	6.175	1.842	1.22	0.316
chr1	163847801	163849801	6.172	1.755	1.044	0.469
chr6	145082801	145084801	6.172	1.556	0.828	0.09
chr11	98997601	98999601	6.171	0.782	0.562	1.543
chr19	43958601	43960601	6.17	0	0.444	0.08
chr7	6702801	6704801	6.167	1.888	0.132	0.475
chr9	32446401	32448401	6.165	1.506	0.742	0.942
chr15	52960201	52962201	6.165	1.224	0.71	1.545
chr13	107808201	107810201	6.164	1.771	0.398	0.129
chr6	91501601	91503601	6.163	1.493	0.262	1.47
chr13	103863601	103865601	6.16	1.248	0	1.023
chr2	20051801	20053801	6.159	1.391	1.7	0.604
chr2	156178801	156180801	6.159	0.466	0.222	0.107
chr4	133159201	133161201	6.158	0.535	0.896	0.189
chr18	3762401	3764401	6.155	1.617	1.344	0.337
chr14	32373201	32375201	6.153	1.14	1.318	0.943
chr13	108723801	108725801	6.144	1.48	1.358	1.136
chr11	68478001	68480001	6.135	0.942	0.906	0.908
chr5	123886001	123888001	6.134	1.652	0.17	0.219
chr2	167121401	167123401	6.133	0.124	0.79	1.503
chr7	133979201	133981201	6.131	1.853	0.352	0.725
chr4	134623601	134625601	6.13	1.827	0.118	0.061
chr15	82246601	82248601	6.129	0.15	0.72	1.814
chr5	34263801	34265801	6.127	1.909	1.076	0.534
chrX	50513401	50515401	6.127	1.868	0.54	1.884
chr12	28222401	28224401	6.125	1.413	0	0.755
chr15	93363601	93365601	6.125	1.848	0.93	0.073
chr4	59392801	59394801	6.124	0.901	1.224	0.214
chr13	23601201	23603201	6.124	0.632	0.33	1.876
chr1	39162001	39164001	6.123	1.451	1.1	0.287
chr1	91131001	91133001	6.123	0.811	0.448	0.217
chr5	112052601	112054601	6.123	1.094	0.692	1.411
chr9	114645401	114647401	6.122	1.037	0	0.326
chr12	45276601	45278601	6.122	1.41	0.85	1.07
chr8	127766001	127768001	6.121	0.831	0	0.101
chr12	101527001	101529001	6.121	0.774	1.472	1.414
chr2	166303001	166305001	6.12	1.607	0.772	1.511
chr2	60908201	60910201	6.119	1.083	0.336	0.428
chr4	94760401	94762401	6.119	1.379	0.232	0.566
chr13	100378401	100380401	6.118	0.545	1.112	1.873
chr3	107596001	107598001	6.115	1.604	0.782	0.123
chr9	21031401	21033401	6.115	1.937	1.424	0.596
chr9	40571801	40573801	6.113	1.921	1.116	0.988
chr2	19066801	19068801	6.111	1.728	0.386	1.251
chr5	99829001	99831001	6.111	1.285	0.438	0.846
chr8	123899401	123901401	6.111	1.263	1.1	2.191
chr14	34620201	34622201	6.11	0.452	0.374	1.809
chr8	125866801	125868801	6.107	1.316	0.346	1.699
chr19	10571401	10573401	6.099	1.981	0.76	0.562
chr19	42239401	42241401	6.099	1.562	0.688	0.613
chr5	141671801	141673801	6.097	1.238	1.584	0.29
chr5	4495801	4497801	6.096	1.488	0.21	0
chr3	130109401	130111401	6.094	2.049	1.002	0.44
chr6	128395601	128397601	6.093	1.415	1.09	0.28
chr4	120286201	120288201	6.092	1.464	0.724	0.146
chr19	34643601	34645601	6.091	1.3	0.768	0.054
chr6	84881601	84883601	6.088	1.423	0.342	0.819
chr1	186572601	186574601	6.086	1.053	0.046	0.901
chr1	152847601	152849601	6.084	1.304	0.566	1.422
chr2	164641801	164643801	6.084	1.349	1.196	2.07
chr6	91623801	91625801	6.081	0.978	1.24	0.962
chr7	100215001	100217001	6.078	1.323	1.356	1.517
chr9	20597801	20599801	6.078	1.622	0.398	0.678
chr5	51935001	51937001	6.077	1.477	0	0.94
chr6	135222201	135224201	6.077	1.762	0.502	2.054
chr15	75380001	75382001	6.075	1.535	1.202	0.805
chr2	69368001	69370001	6.074	1.879	1.26	0.854
chr9	104187001	104189001	6.069	1.245	1.18	0.975
chr17	71142601	71144601	6.067	0.921	1.016	1.021
chr7	119996601	119998601	6.063	1.028	0.296	1.39
chr4	108795001	108797001	6.062	1.724	0.188	0.114
chr10	6004801	6006801	6.062	1.9	0.804	0.184
chr11	94231401	94233401	6.062	0.866	0.624	0.625
chr3	141138201	141140201	6.061	1.678	0.532	0.782
chr2	160176401	160178401	6.06	1.221	0.252	1.244
chr8	23112201	23114201	6.056	0.905	0.69	1.764
chr1	87576601	87578601	6.054	1.667	0.918	0.925
chr2	13279401	13281401	6.053	1.956	1.292	1.837
chr8	114372801	114374801	6.049	1.539	1.42	1.369
chr6	147131801	147133801	6.045	1.34	0.256	1.026
chr6	114382801	114384801	6.044	0.462	0.046	1.327
chr13	53765601	53767601	6.044	0.981	0.358	1.464
chr11	113649201	113651201	6.04	0.416	0	1.615
chr13	45524001	45526001	6.04	1.16	0.792	0.644
chr8	27493801	27495801	6.039	1.784	1.476	1.801
chr3	84237801	84239801	6.037	0.693	0.822	0.237
chr9	94639801	94641801	6.036	1.359	0.334	0.159
chr6	53984201	53986201	6.032	0.428	0.958	1.465
chr19	25998001	26000001	6.031	1.599	1.238	1.703
chr2	167689401	167691401	6.03	1.811	1.494	0.735
chr6	50642001	50644001	6.028	1.866	0.336	0.869
chr1	92666601	92668601	6.025	0.725	0.194	1.258
chr15	86644001	86646001	6.025	0.912	0.584	1.523
chr11	77617801	77619801	6.022	1.872	0.538	0.275
chr19	26687201	26689201	6.022	1.165	0.744	0.515
chr12	112638801	112640801	6.017	1.994	0.284	1.043
chr18	65798401	65800401	6.015	1.398	0.468	1.03
chr2	165999401	166001401	6.011	0	0.124	1.748
chr12	8417001	8419001	6.011	1.775	0.514	0.217
chr15	100753401	100755401	6.008	0.45	1.448	1.768
chr7	116833601	116835601	6.007	1.3	1.498	0.737
chr9	22836401	22838401	6.007	1.532	0	0.282
chr10	76095001	76097001	6.006	0.675	0.142	1.276
chr15	77160601	77162601	5.997	0.425	0	1.257
chr2	24981801	24983801	5.993	1.98	0.73	1.676
chr9	15364001	15366001	5.992	1.942	1.196	0.996
chr19	56666201	56668201	5.989	1.143	0.34	0.69
chr19	25495001	25497001	5.982	1.211	1.64	1.668
chr6	101468001	101470001	5.981	1.126	0.074	2.184
chr1	157547001	157549001	5.98	0.164	0	0.722
chr5	65067001	65069001	5.98	1.23	0.988	1.051
chr12	77615001	77617001	5.98	0.582	1.654	1.122
chr4	148448601	148450601	5.978	1.52	1.094	1.179
chr16	93302001	93304001	5.972	1.437	0.294	0.907
chr1	125250001	125252001	5.969	1.183	1.706	0.858
chr2	165308401	165310401	5.961	1.244	0.624	0.586
chr14	78729401	78731401	5.959	0.677	0.04	1.951
chr11	68157401	68159401	5.958	1.537	0.944	2.037
chr3	89591401	89593401	5.956	1.074	1.222	2.172
chr6	99940801	99942801	5.956	1.005	1.254	1.395
chr1	91767201	91769201	5.955	1.123	0.384	1.267
chr9	107586401	107588401	5.955	0.538	1.07	0.325
chr2	151786401	151788401	5.951	1.117	0.704	1.325
chr15	6939801	6941801	5.948	0.631	1.428	1.594
chr2	69396601	69398601	5.946	0.978	1.61	1.917
chr19	43010801	43012801	5.946	1.078	0.114	2.271
chr15	25570401	25572401	5.941	1.248	0.446	1.457
chr1	194300401	194302401	5.94	1.877	0.89	1.808
chr19	45381801	45383801	5.939	0.591	1.248	0.945
chr8	35510401	35512401	5.938	1.051	1.282	1.391
chr1	193706001	193708001	5.937	1.554	1.07	0.764
chr3	108981201	108983201	5.936	1.609	0.216	0.877
chr7	79303801	79305801	5.933	0.847	0	0.392
chr12	87677201	87679201	5.933	1.388	0.216	0.512
chr10	82521801	82523801	5.932	0.788	1.35	0.902
chr12	34989401	34991401	5.931	1.799	0.408	1.285
chr17	37066401	37068401	5.93	1.023	1.376	2.299
chr3	14958201	14960201	5.927	0.757	0.198	0.587
chr16	95489401	95491401	5.926	1.945	0.176	0.903
chr1	196260601	196262601	5.925	1.509	0.214	0.869
chr8	114050201	114052201	5.922	1.213	0.7	0.846
chr13	29080401	29082401	5.921	1.95	0.356	0.982
chr14	76556801	76558801	5.921	1.769	0.682	1.498
chr7	118943001	118945001	5.918	1.583	0.256	0.311
chr11	70089001	70091001	5.918	1.011	0.484	1.227
chr8	124210601	124212601	5.917	0.254	0.666	0.119
chr12	81675001	81677001	5.917	0.614	1.604	1.579
chr19	40549001	40551001	5.915	1.977	0.8	0.996
chr6	52493201	52495201	5.914	0.441	0.056	1.543
chr16	24475201	24477201	5.914	1.241	0.182	0.815
chr2	163500801	163502801	5.912	1.487	0.13	1.652
chr14	12956401	12958401	5.912	1.524	0.748	0.027
chr5	103864401	103866401	5.911	1.709	0.034	1.551
chr9	63709601	63711601	5.911	0.48	1.016	0.587
chr2	20416601	20418601	5.91	1.437	0.696	0.597
chr5	143692801	143694801	5.907	1.628	0.28	1.629
chr8	128347801	128349801	5.906	1.427	1.318	1.633
chr2	102020601	102022601	5.903	0.392	0.588	0
chr7	105562601	105564601	5.902	0.47	0.39	0.255
chr17	84442801	84444801	5.902	0.377	0	0.66
chr18	83121801	83123801	5.901	1.114	0.916	0.218
chr1	134854601	134856601	5.898	1.499	1.438	0.562
chr14	57282401	57284401	5.898	0.038	0.3	0.38
chr13	74382601	74384601	5.896	1.557	0.108	0.78
chr13	44448801	44450801	5.894	0.531	0.522	1.415
chr12	112885201	112887201	5.893	1.414	1.31	0.84
chr5	122976401	122978401	5.891	0.812	0	0.366
chr3	95248401	95250401	5.887	1.62	0	1.396
chr19	24765401	24767401	5.885	0.792	0	0.229
chr7	38972001	38974001	5.884	1.779	0.238	1.07
chr16	92927201	92929201	5.882	0.633	0.312	0.57
chr3	20040801	20042801	5.878	1.91	1.288	1.371
chr4	140950201	140952201	5.877	0.991	0.13	0.824
chr1	75243201	75245201	5.872	1.566	0.612	1.445
chr18	46835201	46837201	5.872	1.374	0.54	0.815
chr17	86892801	86894801	5.871	1.84	0.912	1.155
chr2	157577001	157579001	5.87	0.893	0.426	0.43
chr4	87510401	87512401	5.87	1.486	1.65	0.08
chr5	144740401	144742401	5.87	1.455	1.208	1.608
chr12	74763601	74765601	5.863	1.846	0.188	0
chr11	106332201	106334201	5.859	1.999	1.788	2.199
chr2	124744601	124746601	5.856	1.11	1.48	1.044
chr5	116830801	116832801	5.856	1.127	0.254	1.971
chr7	124676201	124678201	5.855	0.939	0.046	1.632
chr2	152992201	152994201	5.854	1.928	0.476	0.874
chr14	31061601	31063601	5.853	1.806	0.2	0
chr1	38601601	38603601	5.852	1.346	0.51	1.834
chr1	62457001	62459001	5.849	1.135	0.834	0
chr8	129051001	129053001	5.848	1.486	0.872	0.985
chr16	22497201	22499201	5.84	0.679	0.69	1.078
chr6	99352201	99354201	5.837	1.711	0.512	1.055
chr4	139694001	139696001	5.835	1.695	0.816	2.129
chr17	83535201	83537201	5.834	0.576	0.034	1.636
chr1	186605601	186607601	5.832	1.917	0.71	0.955
chr7	139439201	139441201	5.829	0.933	0	1.361
chr4	14894001	14896001	5.828	0.752	0.142	1
chr10	13095801	13097801	5.828	0.744	0.256	0.243
chr2	51387001	51389001	5.825	1.869	1.012	1.142
chr5	33797601	33799601	5.824	1.08	1.236	0.672
chr7	75246201	75248201	5.821	0.441	0.052	1.182
chr15	57535801	57537801	5.821	1.588	0.92	1.417
chr2	33120201	33122201	5.819	1.123	1.168	1.3
chr16	95603001	95605001	5.818	1.499	0.352	1.698
chr10	122295601	122297601	5.816	1.483	0.64	0.697
chr13	94843201	94845201	5.816	0.873	1.456	0.748
chr5	119501001	119503001	5.815	1.659	1.126	1.932
chr2	160362801	160364801	5.814	1.507	0.648	2.097
chr15	80315001	80317001	5.814	0.011	0.328	0
chr19	18817001	18819001	5.814	1.807	1.638	0.623
chr2	28651801	28653801	5.811	0.897	0.188	1.264
chr15	96488001	96490001	5.809	1.198	0.238	1.012
chr14	10683801	10685801	5.807	2.034	1.73	1.791
chr5	145748601	145750601	5.806	1.754	1.624	1.645
chr8	32995601	32997601	5.806	1.867	0.256	1.367
chr17	30291001	30293001	5.806	1.18	1.02	0.189
chr2	173251601	173253601	5.803	0.514	0.274	1.726
chr3	130466601	130468601	5.803	1.137	1.004	0.392
chr13	59820001	59822001	5.803	1.139	0.774	0.559
chr8	11288401	11290401	5.8	0.418	0.324	1.529
chr1	61259401	61261401	5.798	2.032	0.04	0.198
chr18	65309601	65311601	5.796	0.87	0.56	1.121
chr11	119677601	119679601	5.792	2.05	0.096	1.077
chr6	99908401	99910401	5.791	1.101	0.706	1.542
chr11	116506601	116508601	5.789	1.749	0.874	1.668
chr14	10225001	10227001	5.787	1.449	0	1.188
chr1	99568201	99570201	5.785	2.007	1.072	0.616
chr8	108055601	108057601	5.784	1.366	1.26	0.758
chr19	53594601	53596601	5.784	0.45	0.062	1.052
chr4	100615801	100617801	5.782	1.138	1.38	0.977
chr15	78150801	78152801	5.782	1.537	0.028	0.853
chr8	66855801	66857801	5.781	0.873	0.108	1.3
chr18	11488601	11490601	5.781	0.669	0.976	1.99
chr4	8884201	8886201	5.78	1.768	1.01	1.994
chr19	17723801	17725801	5.779	1.894	1.258	0.404
chr9	43798201	43800201	5.778	1.55	0.726	0.891
chrX	96435201	96437201	5.778	1.866	1.1	1.231
chr10	98879201	98881201	5.776	0.601	0.414	0.759
chr15	25644201	25646201	5.773	1.84	0.974	1.522
chr19	53904401	53906401	5.773	1.393	0.228	0.921
chr7	112636201	112638201	5.772	1.179	0.256	2.112
chr17	74319401	74321401	5.772	1.473	0.868	0.502
chr9	67112801	67114801	5.771	1.523	0.632	0.995
chr17	74170601	74172601	5.769	1.068	0.854	0.375
chr7	56597601	56599601	5.767	0.198	0.352	0
chr1	172090001	172092001	5.765	1.501	1.028	2.266
chr3	53104201	53106201	5.763	2.008	1.442	0.904
chr10	72094201	72096201	5.762	1.484	0.046	0.439
chr11	113348001	113350001	5.762	0.205	1.086	0.828
chr10	39092601	39094601	5.754	1.02	0.322	0.384
chr18	63517801	63519801	5.754	0.966	0.914	0.568
chr2	179247001	179249001	5.75	1.487	1.722	0.397
chr11	5093001	5095001	5.75	0.672	0.192	0.142
chr9	96350601	96352601	5.749	1.68	0.634	2.099
chr7	73090401	73092401	5.748	1.811	0.674	0.186
chr7	99924001	99926001	5.744	1.124	0.812	0.739
chr13	64182201	64184201	5.743	0.181	0.318	0.535
chr2	136772801	136774801	5.742	1.241	0.75	0.752
chr11	70494801	70496801	5.741	1.815	1.672	1.548
chr4	132047601	132049601	5.74	1.771	0.5	0.52
chr8	90328401	90330401	5.736	0.694	1.368	0.193
chr15	84584601	84586601	5.736	1.325	1.598	1.325
chr2	37839401	37841401	5.731	1.568	0.93	0.212
chr6	84489601	84491601	5.729	0.699	0.54	0.45
chr10	39217401	39219401	5.725	1.81	0.362	0.528
chr17	5964801	5966801	5.725	1.506	1.574	0.341
chr3	101207201	101209201	5.722	0.509	0.334	0.51
chr8	111102201	111104201	5.722	1.523	1.56	0.831
chr6	52431201	52433201	5.719	2.042	0.698	1.782
chr7	150272001	150274001	5.712	0.458	1.44	1.662
chr16	51987401	51989401	5.708	1.638	0.826	0.947
chr7	117874401	117876401	5.707	2.042	0.694	0.489
chr16	21219401	21221401	5.707	1.123	0.738	0.481
chr7	146638401	146640401	5.703	1.649	0.454	0.861
chr9	69289001	69291001	5.698	1.17	0.472	0.171
chr18	35549201	35551201	5.693	1.046	1.58	0.504
chr1	128358001	128360001	5.69	1.283	0.868	0
chr13	114651001	114653001	5.69	1.176	0.33	0.611
chr9	102894601	102896601	5.689	1.26	0.238	0.622
chr5	135999601	136001601	5.688	1.099	0.3	1.282
chr11	114663401	114665401	5.683	0.53	0.886	1.097
chr9	64424001	64426001	5.679	1.341	1.702	0.311
chr3	51415801	51417801	5.677	1.491	1.18	2.18
chr5	139410001	139412001	5.677	1.748	0.452	1.596
chr10	77588801	77590801	5.677	1.639	1.004	0.65
chr16	95835801	95837801	5.677	1.082	1.168	0.565
chr1	134979601	134981601	5.676	1.603	1.334	0.352
chr2	148374401	148376401	5.674	2.055	1.376	2.026
chr2	168327001	168329001	5.673	1.44	0.898	1.641
chr15	75463401	75465401	5.673	1.159	0.37	0.437
chr16	29759201	29761201	5.673	0.187	0.674	1.587
chr15	31167001	31169001	5.672	0.89	0	0.631
chr18	65947801	65949801	5.672	1.472	1.262	2.292
chr3	79033601	79035601	5.671	2.024	0.868	0.035
chr7	108561001	108563001	5.67	1.342	0.13	0.928
chr4	117312601	117314601	5.661	1.195	1.066	0.782
chr4	134853001	134855001	5.661	1.129	0.878	0.927
chr13	5817201	5819201	5.661	1.091	0.34	0.026
chr2	170293801	170295801	5.66	0.302	0.946	1.91
chr5	151697001	151699001	5.657	1.78	0.926	1.555
chr9	116675201	116677201	5.657	0.955	1.338	0.927
chr3	122991401	122993401	5.655	0.93	0.784	2.137
chr4	138352401	138354401	5.655	1.705	1.026	1.129
chr4	141513801	141515801	5.655	0.974	0.49	1.166
chr17	5558801	5560801	5.655	1.65	0.526	1.972
chr17	15245801	15247801	5.652	1.062	0.074	0.409
chr2	60766001	60768001	5.649	1.625	0.572	1.848
chr3	38389801	38391801	5.649	0.926	0.098	1.568
chr15	10745601	10747601	5.648	1.761	0.74	1.481
chr14	70344201	70346201	5.647	0.493	0	0.746
chr5	54347801	54349801	5.646	1.972	1.15	1.759
chr16	57914401	57916401	5.645	1.024	0.198	0.399
chr4	107269801	107271801	5.644	0.195	0.308	0.324
chr16	34352001	34354001	5.643	0.722	0.04	0.523
chr13	72537001	72539001	5.636	0.849	0.572	0.615
chr9	62314601	62316601	5.635	1.288	0.052	1.781
chr15	89141601	89143601	5.635	1.197	0.26	0.475
chr5	145217601	145219601	5.633	1.615	0.932	1.967
chr11	45351001	45353001	5.629	0.67	0.782	2.058
chr13	105332401	105334401	5.628	0.373	1.334	1.052
chr15	50514201	50516201	5.627	1.095	0.194	0.547
chr15	36772001	36774001	5.626	0.915	0	0.092
chr1	181806401	181808401	5.617	1.446	0.842	0.02
chr7	106454801	106456801	5.617	1.631	0.424	0.333
chr8	123333201	123335201	5.617	1.551	1.606	1.491
chr13	49655601	49657601	5.617	1.336	1.104	1.908
chr3	103355601	103357601	5.616	0.128	0.916	0.963
chr13	32048601	32050601	5.616	1.745	0.312	1.286
chr16	34426401	34428401	5.612	0.424	1.194	1.239
chr4	43836201	43838201	5.61	1.148	0.392	1.82
chr6	118324801	118326801	5.61	1.448	0.766	1.73
chr18	43665601	43667601	5.61	1.374	1.244	1.709
chr14	121543801	121545801	5.608	0.585	0.312	0.317
chr2	171459601	171461601	5.604	1.987	0.936	0.255
chr8	118289001	118291001	5.603	0.9	0.646	1.27
chr5	136653601	136655601	5.6	0.836	0.254	1.532
chr10	79095601	79097601	5.6	1.18	1.626	0.928
chr5	129189001	129191001	5.599	1.531	0	1.531
chr3	65708601	65710601	5.597	2.034	0	0.301
chr10	118467601	118469601	5.593	1.499	0.742	1.505
chr17	63670401	63672401	5.593	1.691	0	0.049
chr4	81085201	81087201	5.592	1.368	0.508	0.231
chr8	95240801	95242801	5.592	1.454	1.43	1.259
chr5	116630801	116632801	5.59	1.24	0.918	1.344
chr2	68248401	68250401	5.588	1.665	1.212	1.644
chr13	112187601	112189601	5.588	0.257	0.41	1.239
chr14	26324201	26326201	5.588	1.618	0.612	1.437
chr13	52216401	52218401	5.585	1.129	1.026	0.639
chr4	115864401	115866401	5.58	1.787	1.288	1.21
chr3	54485001	54487001	5.578	1.267	0.188	1.25
chr11	11783801	11785801	5.578	1.981	0.25	0.556
chr15	38350001	38352001	5.578	1.189	0.436	0.02
chr11	4867201	4869201	5.577	1.137	0.176	0.546
chr4	151099801	151101801	5.576	0.168	0.482	0.161
chr4	81314601	81316601	5.574	0.574	1.348	2.238
chr7	96539601	96541601	5.568	1.326	0.68	0.21
chr13	98153001	98155001	5.568	1.313	0.266	0.635
chr2	166945401	166947401	5.567	0.588	0.142	0.473
chr5	24515801	24517801	5.565	0.664	0.958	0.602
chr13	37842801	37844801	5.564	1.544	0.034	0.195
chr1	36570601	36572601	5.562	0.378	0.42	0.277
chr6	85987401	85989401	5.561	1.859	1.22	1.558
chr3	30059401	30061401	5.56	0.052	1.152	2.163
chr4	13702001	13704001	5.56	1.904	0.312	2.227
chr7	6737601	6739601	5.56	1.981	0.284	1.671
chr4	34959201	34961201	5.559	1.877	1.14	2.038
chr11	63780601	63782601	5.555	0.161	0.81	0.698
chr3	153305601	153307601	5.553	1.885	0.148	0.448
chr9	71826601	71828601	5.552	1.813	0.418	0.273
chr7	151981801	151983801	5.551	0.92	1.242	1.704
chr15	58025401	58027401	5.55	1.079	1.196	2.175
chr3	51152001	51154001	5.547	0.89	0.836	1.954
chr15	101387601	101389601	5.546	0.983	0.612	0.299
chr18	61773201	61775201	5.545	1.255	1.436	0.93
chr2	70177001	70179001	5.543	1.964	1.288	1.519
chr15	38754201	38756201	5.542	1.714	0.98	2.226
chr4	117277401	117279401	5.538	0.908	0.458	0.054
chr1	91395801	91397801	5.534	1.059	1.752	0.75
chr7	82543201	82545201	5.531	1.392	1.396	1.648
chr11	86709201	86711201	5.53	0.915	0	0
chr18	36072001	36074001	5.528	2.007	0.82	1.473
chr16	19904201	19906201	5.525	1.978	0.852	0.427
chr16	85543001	85545001	5.525	1.176	0.906	0.625
chr7	105481401	105483401	5.524	1.411	0.074	0.358
chr6	99594401	99596401	5.522	1.135	1.278	1.773
chr2	68723601	68725601	5.521	1.112	0.556	0.998
chr12	113693201	113695201	5.518	1.735	0.396	2.151
chr8	129632801	129634801	5.516	1.04	0.052	0.774
chr10	18108401	18110401	5.516	0.978	0.308	0
chr17	43518601	43520601	5.511	1.672	0.318	1.002
chr11	9025201	9027201	5.508	1.018	1.378	0.198
chr11	22574801	22576801	5.507	1.34	1.158	1.304
chr2	103321601	103323601	5.506	1.893	1.326	1.317
chr8	126233401	126235401	5.506	1.065	0.568	0.16
chr18	61621201	61623201	5.506	0.949	0.906	0.808
chr16	34748601	34750601	5.504	0.889	0.312	1.345
chr2	5050001	5052001	5.503	1.02	1.416	0.441
chr13	96720001	96722001	5.503	1.355	0.386	0.815
chr11	71572801	71574801	5.502	1.063	1.168	0.487
chr1	135862801	135864801	5.501	1.918	0.932	0.489
chr11	97555801	97557801	5.501	0.285	1.42	0.955
chr6	93970801	93972801	5.499	0.337	0.528	1.832
chr14	26383801	26385801	5.498	1.464	0.52	0.666
chr1	37694401	37696401	5.497	0.96	0	1.064
chr13	108846401	108848401	5.497	1.593	0.38	0.06
chr2	114622201	114624201	5.496	1.123	0.324	0.737
chr16	92104601	92106601	5.49	0.608	0.942	1.411
chr9	100286801	100288801	5.489	0	0.182	1.431
chr5	66966401	66968401	5.487	1.448	0.238	0.414
chr16	24267401	24269401	5.487	1.26	1.52	0.725
chr9	114707201	114709201	5.486	0.157	0	0.369
chr19	29222801	29224801	5.478	1.775	0.71	1.035
chr1	174458401	174460401	5.477	1.146	0.744	0.154
chr4	148946201	148948201	5.477	0.44	0.176	1.579
chr5	124101001	124103001	5.477	1.245	0.636	0.554
chr11	57468601	57470601	5.474	0.65	0.734	0.409
chr3	103520201	103522201	5.472	0.745	0.986	1.313
chr2	165228001	165230001	5.47	1.019	0.854	1.372
chr9	58661601	58663601	5.469	1.464	0.534	1.981
chr6	94543001	94545001	5.463	1.11	0.878	0.836
chr7	144784001	144786001	5.46	0.99	0.222	2.152
chr12	83218001	83220001	5.458	0.788	0.034	0.272
chr15	93370001	93372001	5.457	0.781	0.12	0.759
chr9	71682601	71684601	5.455	0.486	0.222	0
chr14	69676601	69678601	5.454	1.9	1.368	0.379
chr8	86361401	86363401	5.453	1.15	1.63	1.919
chr4	84169001	84171001	5.452	1.672	1.004	1.638
chr4	148119801	148121801	5.446	0.584	1.402	1.627
chr8	8257401	8259401	5.446	1.489	1.344	0.217
chr18	55552201	55554201	5.443	0.928	0.154	1.188
chr9	57859201	57861201	5.44	1.467	1.768	1.592
chr9	24798601	24800601	5.436	1.881	1.464	2.176
chr5	118531001	118533001	5.434	1.718	0.432	0.341
chr5	112220601	112222601	5.433	0.268	0.828	1.703
chr14	100609201	100611201	5.432	0.543	1.366	0.547
chr2	93206401	93208401	5.43	1.993	0.586	1.389
chr10	74527601	74529601	5.43	0.752	0.51	1.621
chr2	71688001	71690001	5.428	1.772	0.898	1.496
chr6	125542801	125544801	5.428	1.362	0.846	0.889
chr19	14417601	14419601	5.428	0.68	0.114	1.008
chr10	3293001	3295001	5.427	1.303	1.068	1.015
chr5	66341001	66343001	5.426	1.921	1.106	2.214
chr3	107058201	107060201	5.422	1.99	0.918	1.96
chr9	77299201	77301201	5.422	1.647	0.222	1.727
chr19	47297601	47299601	5.421	1.273	1.276	0.937
chr10	61671401	61673401	5.418	0.712	0.13	0.38
chr10	79666001	79668001	5.417	0.273	0.03	0.697
chr10	94710001	94712001	5.417	1.939	0.912	1.733
chr3	97877801	97879801	5.416	1.629	0	0.19
chr4	62923801	62925801	5.409	1.263	0	0.39
chr15	72663601	72665601	5.409	0.902	1.392	1.365
chr13	55999601	56001601	5.407	0.119	0.478	0.893
chr6	54665001	54667001	5.406	1.436	0.516	1.137
chr1	181515401	181517401	5.405	2.016	1.526	0.465
chr9	61075401	61077401	5.405	1.006	1.68	0.141
chr2	106668601	106670601	5.404	0.704	0.142	2.095
chr7	116781001	116783001	5.404	1.681	0.052	1.524
chr11	106828601	106830601	5.402	1.331	0.732	2.188
chr6	84745601	84747601	5.401	2.019	1.756	0.879
chr19	24233201	24235201	5.401	1.461	1.348	1.683
chr6	101218201	101220201	5.397	0.481	0	0.56
chr2	168832201	168834201	5.396	1.745	0.108	1.226
chr3	85795201	85797201	5.396	1.663	0.75	1.57
chr11	76076801	76078801	5.396	1.348	0.13	0.547
chr2	131838801	131840801	5.395	1.95	1.366	0.535
chr2	168519201	168521201	5.395	0.432	1.432	0.56
chr5	32428001	32430001	5.393	1.494	0.754	0.135
chr1	161599801	161601801	5.392	1.737	1.588	1.891
chr2	28871401	28873401	5.39	0.855	0	0.029
chr19	4045401	4047401	5.388	0.212	1.754	0.778
chr2	90354601	90356601	5.387	0.35	0.328	2.157
chr17	8903201	8905201	5.387	1.635	1.6	1.541
chr4	134616001	134618001	5.386	0.743	1.374	0.699
chr12	103928401	103930401	5.384	1.455	1.116	1.21
chr3	138444601	138446601	5.383	1.725	1.012	1.02
chr9	32693201	32695201	5.383	1.899	0.42	0.794
chr2	35451201	35453201	5.381	1.384	1.268	1.618
chr3	89095601	89097601	5.38	1.214	0.194	1.786
chr16	38248401	38250401	5.379	1.818	0.402	0.608
chr4	128370001	128372001	5.378	1.57	1.65	1.816
chr7	143772601	143774601	5.376	1.729	1.108	1.333
chr4	140244801	140246801	5.375	1.954	0.346	1.419
chr11	94577601	94579601	5.372	1.245	0.772	1.523
chr1	34449201	34451201	5.371	1.683	0.982	2.245
chr9	118647601	118649601	5.371	1.601	1.56	1.014
chr7	17340801	17342801	5.368	1.372	0.838	0.027
chr3	30277401	30279401	5.365	1.37	0.448	1.392
chr6	66997801	66999801	5.364	1.387	1.642	0.789
chr10	110364401	110366401	5.363	1.501	0.692	0.224
chr1	82637001	82639001	5.357	1.856	1.372	0.444
chr8	35138401	35140401	5.355	1.283	0.188	1.234
chr11	67819401	67821401	5.349	2.029	1.016	0.836
chr14	122120401	122122401	5.349	0.581	0	0.672
chr10	7746401	7748401	5.348	0.911	0.102	1.425
chr8	83484201	83486201	5.347	1.821	0.034	1.281
chr18	14660401	14662401	5.347	1.786	1.56	1.038
chr5	121165201	121167201	5.346	0.839	0.674	1.764
chr3	40486001	40488001	5.345	0.559	0.052	1.194
chr3	100837601	100839601	5.345	0.471	0.808	0.514
chr17	83443001	83445001	5.344	1.648	1.19	1.281
chr9	70698401	70700401	5.341	0.818	0.882	1.285
chr7	148784601	148786601	5.339	1.148	1.236	0.324
chr5	67115401	67117401	5.333	1.359	1.08	0.508
chr12	33693201	33695201	5.332	1.384	1.44	1.199
chr17	88531401	88533401	5.331	0.716	0.456	1.926
chr8	117117601	117119601	5.328	0.5	0.6	2.255
chr13	103445001	103447001	5.328	1.379	0.176	2.25
chr14	32947001	32949001	5.327	0.355	0.12	0.432
chr1	134063801	134065801	5.326	2.007	1.28	2.015
chr8	12776201	12778201	5.326	1.724	1.462	0.513
chr2	6310401	6312401	5.325	1.702	1.592	1.114
chr6	119295801	119297801	5.325	1.772	0.884	1.508
chr2	106636801	106638801	5.324	0.868	1.236	1.348
chr4	83057401	83059401	5.324	1.582	0.55	1.126
chr2	27437001	27439001	5.322	0.704	0.968	1.423
chr12	41241801	41243801	5.322	1.851	0	0.129
chr16	73096401	73098401	5.32	0.495	0.222	1.79
chr1	153773001	153775001	5.314	1.707	1.13	0.308
chr10	61060401	61062401	5.313	0.34	0.51	1.847
chr1	121798801	121800801	5.312	0.925	0.312	0.237
chr4	86052401	86054401	5.311	1.695	0.47	2.183
chr18	57964801	57966801	5.311	1.667	1.338	0.523
chr8	117897401	117899401	5.308	1.37	0.168	1.724
chr11	114980401	114982401	5.308	0.63	1.116	0.203
chr10	12253801	12255801	5.304	0.478	0.658	1.906
chr2	180206801	180208801	5.303	1.832	0.934	0.72
chr5	123948001	123950001	5.303	0.579	1.118	1.571
chr12	76969201	76971201	5.303	1.451	1.232	0.033
chr13	52928801	52930801	5.302	1.248	0.988	1.445
chr19	42365601	42367601	5.302	0.12	1.028	1.657
chr3	105679401	105681401	5.296	1.164	1.8	0.529
chr2	71876201	71878201	5.294	1.302	0.886	2.27
chr9	43060801	43062801	5.293	0.798	0.25	1.098
chr1	154948401	154950401	5.287	0.549	0.404	0.195
chr6	99142801	99144801	5.287	1.4	0.472	0.776
chr2	151718801	151720801	5.281	1.028	0.198	0.817
chr18	4853401	4855401	5.28	0.922	0	0.035
chr4	117502601	117504601	5.278	0.632	0.104	1.81
chr15	61898401	61900401	5.278	0.478	0.778	0.394
chr14	55213201	55215201	5.275	1.582	0.16	0.483
chr1	181066201	181068201	5.271	0.717	0.708	0.623
chr13	95317401	95319401	5.267	1.475	1.018	0.808
chr4	108897601	108899601	5.266	1.641	0.26	0.033
chr1	133656001	133658001	5.264	1.53	0.228	1.304
chr1	178761801	178763801	5.264	0.807	0.284	0.453
chr7	82663801	82665801	5.264	1.817	0.664	0.209
chr1	54897201	54899201	5.263	1.313	1.576	1.976
chr12	12833801	12835801	5.263	2	0.684	1.049
chr7	71085801	71087801	5.262	1.157	0.886	0.381
chr4	137216001	137218001	5.261	1.831	0.724	1.329
chr14	25582201	25584201	5.259	0.668	1.576	0.309
chr2	158559201	158561201	5.256	1.235	1.59	0.235
chr12	88161401	88163401	5.254	1.466	0.942	1.637
chr1	74388601	74390601	5.247	1.722	0.482	1.799
chr3	41377001	41379001	5.247	1.266	0.766	0.662
chr15	99677401	99679401	5.246	1.104	0.664	0.638
chr17	29381401	29383401	5.245	1.619	1.746	2.196
chr6	58914201	58916201	5.244	1.431	0.788	1.796
chr9	56396801	56398801	5.244	1.07	1.174	1.446
chr8	74664601	74666601	5.242	1.981	0.646	0.831
chr9	55179201	55181201	5.239	0.783	0.046	1.623
chr6	88359201	88361201	5.233	1.832	0.516	1.949
chr4	107500401	107502401	5.227	1.434	0.062	0.151
chr5	132914801	132916801	5.226	1.314	0.42	1.178
chr10	25602201	25604201	5.225	1.392	0.114	1.726
chr19	36185001	36187001	5.225	1.208	0.848	0.896
chr1	60472601	60474601	5.224	1.909	1.304	0.283
chr6	128077801	128079801	5.224	0.892	0	0.514
chr5	101712201	101714201	5.222	1.917	0.108	0.969
chr6	122239201	122241201	5.222	0.76	0.75	1.321
chr18	32723401	32725401	5.222	1.619	0.296	0.286
chr3	104213201	104215201	5.22	1.722	0.256	1.398
chr2	30539401	30541401	5.219	0.215	0.17	0.702
chr11	52945601	52947601	5.217	0.962	0.998	2.126
chr10	61962401	61964401	5.216	1.784	1.088	0.273
chr15	77678201	77680201	5.216	1.068	1.602	0.86
chr8	35823001	35825001	5.215	1.851	0	1.166
chr14	26114001	26116001	5.215	0.105	0.13	0.7
chr2	128162001	128164001	5.214	1.04	0.552	0.387
chr6	127994201	127996201	5.214	1.329	0	0.268
chr1	184572001	184574001	5.213	0.265	1.168	0.32
chr11	103123801	103125801	5.21	0.539	0.986	0.609
chr5	111446401	111448401	5.199	1.984	0.992	0.916
chr7	30044801	30046801	5.198	0.393	1.7	0.206
chr7	51148801	51150801	5.197	1.435	1.396	0.181
chr15	80045201	80047201	5.197	1.796	1.062	0.516
chr8	8958401	8960401	5.196	1.621	1.064	0.324
chr5	25032401	25034401	5.193	1.401	1.472	0.484
chr18	11076201	11078201	5.192	0.849	1.128	2.018
chr10	6170801	6172801	5.19	0.881	0.392	1.468
chr15	55020001	55022001	5.19	1.482	1.196	1.373
chr17	47678801	47680801	5.189	1.765	1.334	2.076
chrX	96486801	96488801	5.186	0.854	0.25	1.691
chr8	93897801	93899801	5.179	1.156	0.606	0.357
chr11	115703801	115705801	5.177	0.958	0.34	1.735
chr4	152592201	152594201	5.175	1.79	0.73	0.799
chr8	110924801	110926801	5.175	0.775	1.032	0.478
chr9	67333001	67335001	5.175	0.449	1.168	1.339
chr5	99814201	99816201	5.173	0.374	0	1.134
chr11	119912201	119914201	5.172	0.941	1.6	1.541
chr13	55857601	55859601	5.171	1.303	1.796	0.198
chr17	67060001	67062001	5.165	0.64	0.844	0.378
chr5	123367601	123369601	5.164	1.388	0.364	0.395
chr19	56297001	56299001	5.162	1.025	1.65	0.652
chr5	43719201	43721201	5.158	1.178	0.476	0.537
chr13	26361201	26363201	5.155	1.437	0.884	0.95
chr6	112906001	112908001	5.153	0.403	0.358	0.876
chr13	24656401	24658401	5.153	0.717	1.738	0.389
chr2	48295801	48297801	5.14	0.935	0.948	1.612
chr6	90878001	90880001	5.14	1.278	1.276	0.478
chr9	21556801	21558801	5.14	1.038	1.208	0.531
chr15	98799601	98801601	5.137	1.416	0.602	0.223
chr19	43620601	43622601	5.136	1.403	1.28	1.428
chr11	80864801	80866801	5.128	0.647	0	0.461
chr11	69413201	69415201	5.126	1.544	0.902	0.977
chr11	89217001	89219001	5.126	0.373	1.192	0.597
[truncated: 575 more rows]

## Sheet: PreHSC_PrimedEnhancers
Chr	Start	End	K4me1_Sig	K27ac_Sig	K4me3_Sig	K27me3_Sig
chr1	36625601	36627601	24.826	0	0.537	0.606
chr4	132945801	132947801	23.728	0.508	0.6174	0.294
chr4	120681001	120683001	22.726	0.432	0.5228	0.4
chr13	43311001	43313001	21.774	0.362	0.5702	0
chr9	32354201	32356201	21.72	0	0.5888	0.582
chr7	150226201	150228201	21.582	0.158	0.5368	0.216
chr2	71982001	71984001	21.358	0	0.456	0.126
chr15	61923801	61925801	20.826	0.268	0.5606	0.23
chr19	9180401	9182401	20.03	0	0.6558	0
chr2	118358401	118360401	20.028	0.07	0.5274	0.224
chr5	107508401	107510401	19.668	0.462	0.5036	0
chr10	111011801	111013801	19.514	0.518	0.6272	0.46
chr4	134010401	134012401	19.284	0	0.5898	0.448
chr11	53608001	53610001	19.16	0	0.594	0.142
chr2	29311001	29313001	19.16	0.168	0.5704	0.61
chr12	80996801	80998801	18.856	0.282	0.6608	0.45
chr8	109362401	109364401	18.61	0.58	0.5844	0.2
chr11	78945601	78947601	18.482	0.144	0.5652	0.09
chr8	128142801	128144801	18.11	0.532	0.6416	0.606
chr8	123817001	123819001	18.032	0.096	0.5606	0.138
chr2	157286601	157288601	18.01	0.378	0.575	0.346
chr13	103488401	103490401	17.92	0.178	0.5276	0.076
chr16	4552401	4554401	17.826	0	0.5464	0.38
chr14	122076201	122078201	17.692	0.58	0.6182	0.09
chr8	119933801	119935801	17.65	0.064	0.6558	0.088
chr12	86541801	86543801	17.626	0.434	0.5702	0.722
chr7	116731601	116733601	17.6	0.396	0.6512	0.048
chr6	121016001	121018001	17.268	0.166	0.5276	0.826
chr11	5700001	5702001	17.238	0.122	0.6274	0.602
chr4	41103801	41105801	17.188	0.172	0.494	0.102
chr17	27216601	27218601	17.004	0.004	0.5178	0.09
chr11	116958401	116960401	16.966	0.22	0.5656	0.194
chr2	71951201	71953201	16.742	0	0.5512	0.596
chr13	37971201	37973201	16.706	0.27	0.5466	0
chr11	68008601	68010601	16.67	0.06	0.5656	0.1
chr12	93002601	93004601	16.604	0	0.613	0.502
chr2	92567001	92569001	16.57	0.58	0.561	0.448
chr7	74113001	74115001	16.536	0.074	0.6466	0.09
chr1	170346201	170348201	16.53	0.234	0.523	0.194
chr7	26218401	26220401	16.444	0.528	0.6466	0.388
chr14	32344801	32346801	16.364	0	0.6274	0
chr8	64309801	64311801	16.226	0.182	0.4704	0.564
chr15	59423401	59425401	16.218	0.378	0.6466	0.744
chr1	182178201	182180201	16.084	0.558	0.6322	0.162
chr9	107419001	107421001	16.052	0.488	0.6702	0.684
chr4	131942801	131944801	15.962	0.566	0.6272	0.1
chr1	167743401	167745401	15.956	0.244	0.6082	0.658
chr12	81424801	81426801	15.9	0	0.4942	0
chr18	35454401	35456401	15.786	0.308	0.5706	0.038
chr6	55227001	55229001	15.708	0.13	0.542	0.62
chr14	55211001	55213001	15.424	0.108	0.5704	0.102
chr17	30366001	30368001	15.394	0	0.6134	0.33
chr9	118798601	118800601	15.39	0.082	0.5132	0.49
chr11	4684001	4686001	15.372	0.24	0.5844	0.828
chr9	56363601	56365601	15.252	0.41	0.5988	0.146
chr5	116934601	116936601	15.2	0.182	0.58	0.142
chr4	94861801	94863801	15.15	0.032	0.6274	0.55
chr2	26415801	26417801	15.132	0.398	0.5134	0.082
chr19	16326201	16328201	15.086	0.514	0.642	0.792
chr11	120969001	120971001	14.98	0.09	0.532	0.416
chr5	35377401	35379401	14.972	0.286	0.6272	0.562
chr9	62212801	62214801	14.912	0.308	0.5228	0.076
chr10	39378401	39380401	14.846	0.178	0.6132	0.076
chr7	88995201	88997201	14.826	0.358	0.4276	0
chr17	71483801	71485801	14.776	0	0.5468	0.43
chr8	123830001	123832001	14.76	0.188	0.6466	0.548
chr9	14533801	14535801	14.724	0.378	0.5514	0.024
chr19	5822801	5824801	14.682	0	0.6176	0.024
chr9	14390201	14392201	14.646	0.068	0.5896	0.158
chr11	31720401	31722401	14.436	0.548	0.6418	0.646
chr1	91947001	91949001	14.43	0.114	0.5704	0.766
chr16	10689401	10691401	14.428	0.06	0.475	0
chr4	102276601	102278601	14.388	0.302	0.6274	0
chr9	40960001	40962001	14.358	0.128	0.4652	0.206
chr15	55211601	55213601	14.318	0.542	0.6274	0.286
chr10	69594201	69596201	14.314	0.014	0.518	0.164
chr14	25566001	25568001	14.312	0.06	0.5988	0.122
chr11	31659001	31661001	14.248	0.06	0.6606	0.688
chr7	36200601	36202601	14.244	0.184	0.642	0.418
chr7	139890401	139892401	14.172	0.374	0.6178	0.396
chr16	33260401	33262401	14.14	0.354	0.6656	0
chr10	69581201	69583201	14.134	0.134	0.6416	0.154
chr13	108734801	108736801	14.126	0.054	0.5372	0.024
chr12	25408001	25410001	14.116	0.046	0.5086	0.25
chr9	108988801	108990801	14.08	0	0.5088	0.114
chr15	26647401	26649401	14.078	0.12	0.5228	0.768
chr11	115078801	115080801	14.042	0.342	0.4944	0.03
chr7	135524401	135526401	14.032	0.07	0.6322	0.23
chr1	89547201	89549201	13.962	0.118	0.6086	0.03
chr14	32743001	32745001	13.902	0.562	0.6322	0.736
chr3	78943801	78945801	13.894	0.424	0.6132	0.096
chr4	108926001	108928001	13.85	0.038	0.5558	0.166
chr10	42167401	42169401	13.786	0.314	0.6182	0
chr6	28678201	28680201	13.778	0.06	0.6182	0.28
chr6	99328801	99330801	13.764	0.386	0.58	0.018
chr15	85850401	85852401	13.752	0.168	0.5848	0.182
chr7	77650001	77652001	13.742	0.36	0.6372	0.566
chr8	72791401	72793401	13.704	0.514	0.6418	0.23
chr10	90703401	90705401	13.694	0.574	0.6276	0.284
chr8	111311401	111313401	13.684	0.134	0.5894	0.23
chr4	142360801	142362801	13.666	0	0.5224	0.458
chr10	67619801	67621801	13.65	0.038	0.5086	0.796
chr8	12939601	12941601	13.506	0.432	0.613	0.522
chr4	151126001	151128001	13.504	0.218	0.632	0.406
chr9	119317601	119319601	13.48	0	0.5038	0.126
chr5	121633801	121635801	13.474	0.04	0.6082	0
chr11	69413401	69415401	13.456	0.306	0.6702	0.774
chr1	195244601	195246601	13.448	0.074	0.575	0.366
chr2	128002001	128004001	13.428	0.136	0.551	0.34
chr12	17707601	17709601	13.34	0	0.599	0.004
chr6	100107801	100109801	13.302	0.166	0.6372	0.498
chr7	141354601	141356601	13.3	0.492	0.5464	0.528
chr14	8640401	8642401	13.29	0.314	0.5754	0.31
chr15	64089001	64091001	13.282	0.04	0.4942	0
chr12	106757201	106759201	13.266	0	0.6084	0.276
chr1	154271201	154273201	13.238	0.018	0.5276	0.134
chr17	75921401	75923401	13.188	0.244	0.5848	0.766
chr9	64347201	64349201	13.186	0.292	0.5704	0.726
chr2	153162401	153164401	13.182	0.37	0.4418	0.082
chr6	53151001	53153001	13.122	0.23	0.5702	0.082
chr16	21219201	21221201	13.068	0.546	0.6466	0.31
chr15	38489401	38491401	13.066	0.06	0.6226	0.238
chr1	182232001	182234001	13.046	0.09	0.5322	0
chr11	71631201	71633201	13.032	0.192	0.4184	0
chr12	88703001	88705001	13.022	0.298	0.6274	0.612
chr7	119395001	119397001	13.014	0.252	0.4896	0.076
chr12	71186401	71188401	13.01	0.028	0.604	0.638
chr19	7473601	7475601	13.002	0.05	0.594	0
chr5	64716201	64718201	12.986	0	0.6136	0.018
chr14	62993401	62995401	12.866	0.202	0.4802	0.288
chr2	121132601	121134601	12.86	0.434	0.5894	0.548
chr1	173113601	173115601	12.856	0.348	0.4892	0
chr2	3102401	3104401	12.794	0.47	0.556	0.688
chr3	79049001	79051001	12.78	0.514	0.442	0.564
chr11	78642401	78644401	12.77	0	0.6468	0
chr6	94113801	94115801	12.768	0.128	0.6274	0.418
chr9	31901801	31903801	12.758	0.134	0.475	0.552
chr3	122163001	122165001	12.674	0.496	0.4036	0.618
chr12	52794201	52796201	12.66	0	0.637	0.62
chr2	50554001	50556001	12.658	0.168	0.5938	0.112
chr11	113627401	113629401	12.648	0	0.5562	0
chr6	4757201	4759201	12.646	0.514	0.6228	0.732
chr1	74129401	74131401	12.642	0.55	0.6134	0
chr2	32357201	32359201	12.64	0.06	0.6226	0
chr15	77741601	77743601	12.638	0.218	0.6558	0.03
chr18	75059601	75061601	12.636	0.23	0.5846	0.228
chr5	116753801	116755801	12.6	0.166	0.5986	0.3
chr14	48133401	48135401	12.584	0.448	0.5516	0.126
chr6	54798801	54800801	12.58	0.478	0.5706	0.06
chr19	56381801	56383801	12.562	0.238	0.6082	0
chr12	80960001	80962001	12.56	0	0.6466	0.206
chr7	119875801	119877801	12.552	0.332	0.5612	0.598
chr7	20517001	20519001	12.55	0.418	0.5846	0.38
chr19	32400001	32402001	12.542	0.284	0.4226	0.282
chr18	38006201	38008201	12.528	0.06	0.5466	0.142
chr6	146933401	146935401	12.514	0.234	0.499	0.164
chr15	60670401	60672401	12.512	0.184	0.5372	0
chr10	66384401	66386401	12.496	0.194	0.4752	0.554
chr2	170115601	170117601	12.496	0.13	0.6512	0.108
chr5	118945201	118947201	12.478	0.562	0.589	0.794
chr2	11953801	11955801	12.462	0.402	0.542	0.004
chr4	43431201	43433201	12.448	0	0.6226	0
chr13	52136401	52138401	12.422	0.118	0.6274	0
chr14	122222401	122224401	12.422	0.004	0.5658	0.328
chr6	67026201	67028201	12.412	0.344	0.6416	0.29
chr16	5910001	5912001	12.406	0.248	0.4942	0
chr1	43587201	43589201	12.404	0.254	0.537	0.378
chr2	119028601	119030601	12.396	0.204	0.5372	0.512
chr10	60269001	60271001	12.394	0	0.6416	0
chr3	116727201	116729201	12.376	0.428	0.5796	0.148
chr14	70030401	70032401	12.35	0.298	0.6468	0.206
chr1	92907001	92909001	12.348	0.48	0.499	0.554
chr9	118673201	118675201	12.314	0.188	0.5658	0.114
chr16	14711001	14713001	12.304	0.516	0.5276	0.694
chr19	18656801	18658801	12.302	0.194	0.5226	0.64
chr6	101217801	101219801	12.278	0.538	0.6466	0.378
chr2	29639601	29641601	12.274	0.506	0.5606	0.396
chr8	126825001	126827001	12.27	0.082	0.5272	0.114
chr8	120528001	120530001	12.264	0.558	0.5562	0.35
chr13	49261601	49263601	12.244	0.07	0.5322	0.018
chr2	38409201	38411201	12.208	0.414	0.5224	0.03
chr6	100139601	100141601	12.184	0.482	0.6656	0.024
chr2	11125001	11127001	12.13	0.252	0.4226	0.332
chr2	137468401	137470401	12.13	0.102	0.5276	0.05
chr11	89977801	89979801	12.126	0.004	0.618	0.222
chr7	139427201	139429201	12.11	0.382	0.632	0.638
chr10	12517601	12519601	12.102	0.312	0.5562	0.198
chr14	25861201	25863201	12.1	0.506	0.4418	0
chr7	139828801	139830801	12.086	0.414	0.5702	0.42
chr1	156934001	156936001	12.07	0.06	0.6654	0.012
chr5	32068801	32070801	12.06	0	0.5228	0.194
chr13	51975201	51977201	12.052	0.03	0.5892	0
chr13	30923801	30925801	12.04	0.506	0.4606	0.096
chr14	70173401	70175401	12.002	0.418	0.6036	0.03
chr1	108465001	108467001	11.994	0.07	0.6276	0.218
chr5	40231401	40233401	11.976	0.06	0.5752	0.024
chr11	88397001	88399001	11.954	0.506	0.542	0
chr7	123350001	123352001	11.944	0.278	0.494	0.332
chr10	70724201	70726201	11.938	0.12	0.5798	0.458
chr2	120456201	120458201	11.93	0.336	0.6086	0.48
chr10	94654801	94656801	11.924	0.294	0.5228	0.524
chr5	67795001	67797001	11.904	0.242	0.6038	0.024
chr16	11461001	11463001	11.896	0.338	0.5038	0.82
chr8	106565401	106567401	11.854	0.348	0.632	0.238
chr2	31916801	31918801	11.838	0	0.6276	0
chr2	29321201	29323201	11.836	0	0.5226	0.24
chr18	63484401	63486401	11.804	0	0.6652	0.416
chr8	18618401	18620401	11.788	0.248	0.6654	0.38
chr8	127913401	127915401	11.768	0.248	0.5652	0.12
chr4	133977401	133979401	11.73	0.07	0.3752	0.768
chr3	148557401	148559401	11.716	0	0.6084	0.03
chr4	46099001	46101001	11.692	0.142	0.4986	0.314
chr17	86935001	86937001	11.686	0.332	0.5656	0
chr12	41306401	41308401	11.68	0.526	0.489	0.482
chr13	34774601	34776601	11.678	0.156	0.5656	0.09
chr5	67239001	67241001	11.666	0.216	0.6702	0.654
chr18	47509401	47511401	11.662	0.576	0.5988	0.574
chr11	95597601	95599601	11.656	0.562	0.4656	0.594
chr14	62454201	62456201	11.632	0.128	0.6128	0.516
chr19	9145801	9147801	11.632	0.13	0.5896	0.134
chr8	36421001	36423001	11.632	0.014	0.48	0
chr11	80311601	80313601	11.628	0.288	0.4704	0
chr3	153228001	153230001	11.586	0.386	0.5798	0.476
chr2	77626001	77628001	11.568	0.26	0.6418	0.646
chr7	121459801	121461801	11.566	0.578	0.5656	0.244
chr1	191569001	191571001	11.558	0	0.4564	0
chr15	72495801	72497801	11.548	0.39	0.575	0.206
chr5	40105801	40107801	11.548	0.078	0.4564	0.406
chr12	84187201	84189201	11.538	0.496	0.5132	0.31
chr11	24135801	24137801	11.534	0.258	0.5844	0
chr17	36038801	36040801	11.524	0	0.4802	0.042
chr10	20786401	20788401	11.52	0.458	0.5036	0.238
chr3	102056401	102058401	11.514	0.374	0.4608	0.278
chr12	87326001	87328001	11.512	0.294	0.6228	0.342
chr7	19756001	19758001	11.494	0.5	0.6416	0.314
chr4	132539201	132541201	11.452	0.404	0.4084	0
chr19	24381401	24383401	11.434	0.31	0.5514	0.068
chr5	102432601	102434601	11.416	0.22	0.6322	0.108
chr18	38680601	38682601	11.412	0.374	0.4464	0.512
chr11	88984601	88986601	11.404	0.308	0.5894	0.302
chr5	138112201	138114201	11.394	0.096	0.5466	0
chr8	118059001	118061001	11.392	0.494	0.537	0.62
chr14	54834001	54836001	11.386	0.142	0.6324	0.754
chr5	124783601	124785601	11.384	0.542	0.5658	0.238
chr7	119381801	119383801	11.368	0.542	0.4988	0
chr14	33495401	33497401	11.352	0.138	0.57	0.384
chr13	112580401	112582401	11.344	0.252	0.6274	0.722
chr13	94861401	94863401	11.344	0.128	0.5562	0.13
chr12	90057201	90059201	11.342	0.458	0.4892	0.342
chr8	116361001	116363001	11.336	0	0.561	0.4
chr3	115483601	115485601	11.326	0.138	0.4844	0.216
chr12	17513001	17515001	11.314	0.014	0.594	0.214
chr15	61060801	61062801	11.312	0.43	0.6368	0.706
chr11	94265401	94267401	11.308	0	0.4558	0.248
chr19	47366201	47368201	11.284	0.398	0.5558	0
chr11	55963201	55965201	11.276	0.014	0.5844	0.284
chr12	87677401	87679401	11.27	0.564	0.594	0.12
chr12	13186401	13188401	11.258	0.37	0.594	0.096
chr10	85869201	85871201	11.256	0.408	0.5562	0.396
chr5	149620601	149622601	11.254	0.44	0.599	0
chr1	132980601	132982601	11.25	0.47	0.5322	0.61
chr6	48369601	48371601	11.25	0.262	0.5038	0.654
chr14	119056001	119058001	11.242	0.482	0.6512	0.154
chr3	145608801	145610801	11.232	0.516	0.6652	0.384
chr6	18434001	18436001	11.228	0.488	0.399	0.43
chr2	146690401	146692401	11.22	0.264	0.5318	0.18
chr18	30513001	30515001	11.21	0.436	0.613	0.126
chr3	27780401	27782401	11.206	0.388	0.556	0.34
chr2	114449001	114451001	11.204	0.484	0.5084	0.672
chr4	132664001	132666001	11.2	0.034	0.651	0.46
chr15	93315201	93317201	11.186	0.17	0.38	0.504
chr18	57977201	57979201	11.186	0.212	0.656	0.09
chr5	144873801	144875801	11.18	0.266	0.4322	0.224
chr6	38899401	38901401	11.172	0.154	0.5844	0.154
chr16	16903401	16905401	11.164	0.258	0.5512	0
chr6	30353801	30355801	11.164	0.168	0.6084	0.114
chr15	36356401	36358401	11.16	0.154	0.5558	0.406
chr7	104049601	104051601	11.154	0.496	0.5086	0.234
chr2	119235201	119237201	11.15	0.332	0.5798	0.76
chr8	94136001	94138001	11.13	0.358	0.556	0.244
chr6	115430201	115432201	11.12	0.394	0.3988	0.142
chr4	57077001	57079001	11.116	0.07	0.5372	0.49
chr9	123267801	123269801	11.11	0	0.6036	0.472
chr3	104862601	104864601	11.106	0.534	0.6084	0
chr1	183789801	183791801	11.098	0.04	0.6134	0.266
chr3	94183201	94185201	11.096	0.568	0.6182	0.574
chr16	92883601	92885601	11.092	0.5	0.618	0
chr12	77080401	77082401	11.078	0.24	0.6036	0.266
chr16	57434001	57436001	11.078	0.284	0.5754	0
chr3	69305401	69307401	11.068	0.482	0.6606	0.54
chr11	118323001	118325001	11.062	0	0.6654	0.396
chr9	116675001	116677001	11.058	0.258	0.642	0.67
chr13	62981001	62983001	11.056	0.492	0.5896	0.374
chr6	72214801	72216801	11.056	0.12	0.4992	0
chr6	51836401	51838401	11.05	0.206	0.6228	0.03
chr15	3181601	3183601	11.048	0.458	0.5656	0.34
chr11	118087601	118089601	11.034	0.388	0.6038	0.224
chr8	108068601	108070601	11.024	0.004	0.58	0.394
chr2	152551401	152553401	11.014	0.014	0.5324	0.148
chr6	140733801	140735801	11.01	0.502	0.4894	0.782
chr3	153331001	153333001	11.004	0.004	0.6654	0
chr5	124818601	124820601	10.992	0.568	0.4754	0.382
chr17	87920801	87922801	10.988	0	0.6462	0.13
chr2	71687801	71689801	10.974	0.152	0.5608	0
chr11	78932401	78934401	10.96	0.47	0.6418	0.274
chr5	102254601	102256601	10.958	0.358	0.4846	0.482
chr8	113732201	113734201	10.93	0.202	0.6466	0
chr6	39297601	39299601	10.924	0.516	0.5844	0.514
chr2	4373801	4375801	10.906	0.188	0.5844	0.308
chr14	10387601	10389601	10.898	0.234	0.5274	0
chr3	115375601	115377601	10.894	0.05	0.542	0.024
chr2	79604401	79606401	10.882	0.386	0.4608	0.62
chr5	23540001	23542001	10.866	0.106	0.5466	0.558
chr7	135042401	135044401	10.866	0.566	0.5942	0.776
chr1	179399401	179401401	10.862	0.174	0.6226	0
chr15	10745401	10747401	10.858	0.04	0.5514	0.308
chr13	25084401	25086401	10.84	0.346	0.6088	0.09
chr3	100796601	100798601	10.836	0.542	0.6464	0.336
chr11	101534401	101536401	10.828	0.466	0.637	0.464
chr14	48908801	48910801	10.812	0.278	0.5988	0.538
chr2	167090201	167092201	10.81	0.192	0.6562	0.252
chr1	188222401	188224401	10.8	0.06	0.656	0.488
chr5	24588001	24590001	10.798	0.33	0.4086	0.044
chr5	45087001	45089001	10.798	0.326	0.6326	0.408
chr4	148668001	148670001	10.786	0.292	0.4562	0
chr4	114140401	114142401	10.78	0.142	0.6654	0
chr13	70399001	70401001	10.778	0	0.518	0.172
chr7	143238001	143240001	10.772	0.532	0.5746	0.132
chr3	154469001	154471001	10.768	0.192	0.6512	0.082
chr3	9516801	9518801	10.764	0.224	0.6606	0.184
chr5	66797001	66799001	10.758	0.446	0.466	0.612
chr9	21259401	21261401	10.758	0.512	0.5038	0.664
chr9	102612001	102614001	10.744	0.246	0.4798	0.03
chr6	114674601	114676601	10.734	0.178	0.6468	0.4
chr14	78836601	78838601	10.732	0.376	0.537	0.786
chr13	103856801	103858801	10.73	0.494	0.642	0.444
chr3	105429401	105431401	10.73	0.222	0.6368	0.274
chr7	129775201	129777201	10.728	0.25	0.5654	0.024
chr4	118947601	118949601	10.722	0.132	0.6608	0.29
chr15	90252801	90254801	10.72	0.572	0.5368	0.478
chr17	63083801	63085801	10.714	0.54	0.6466	0
chr5	22756201	22758201	10.714	0.014	0.5464	0
chr11	111073001	111075001	10.712	0.142	0.618	0.482
chr8	90313401	90315401	10.71	0.142	0.6082	0.172
chr3	130498001	130500001	10.702	0.486	0.4658	0
chr18	4802801	4804801	10.694	0.008	0.6512	0
chr17	8391201	8393201	10.688	0.234	0.5038	0
chr8	108821401	108823401	10.688	0.188	0.5986	0.548
chr13	13641401	13643401	10.684	0.03	0.4942	0.018
chr7	106817201	106819201	10.676	0.464	0.6036	0.754
chr3	85764001	85766001	10.674	0.442	0.6604	0.462
chr5	122844201	122846201	10.672	0.38	0.5514	0
chr1	183097401	183099401	10.668	0.152	0.5608	0.568
chr19	34494601	34496601	10.66	0.478	0.5082	0.412
chr1	186468001	186470001	10.658	0.384	0.6516	0.272
chr11	119279801	119281801	10.656	0.364	0.5418	0.33
chr3	130840201	130842201	10.652	0.454	0.6132	0
chr3	117773001	117775001	10.65	0.544	0.4562	0.816
chr6	34663201	34665201	10.644	0.43	0.6274	0.32
chr6	91609001	91611001	10.632	0	0.623	0
chr16	91409601	91411601	10.628	0.334	0.5656	0
chr7	26048401	26050401	10.628	0	0.5468	0.368
chr10	79163001	79165001	10.624	0.1	0.5652	0.096
chr12	103634401	103636401	10.602	0.238	0.6606	0
chr2	110019801	110021801	10.6	0	0.5706	0.832
chr12	107283801	107285801	10.596	0.118	0.5986	0
chr3	107483001	107485001	10.596	0.336	0.5654	0.354
chr4	97780001	97782001	10.588	0.542	0.5082	0.146
chr3	21325401	21327401	10.584	0.482	0.5038	0.256
chr6	51821201	51823201	10.566	0.546	0.494	0.688
chr2	174742401	174744401	10.562	0.056	0.6134	0.774
chr2	52850001	52852001	10.554	0.424	0.6178	0.636
chr9	110949001	110951001	10.554	0.352	0.4512	0.024
chr11	76127401	76129401	10.55	0.474	0.561	0.784
chr8	128019201	128021201	10.55	0.142	0.5986	0.192
chr9	40059401	40061401	10.548	0.496	0.437	0.164
chr4	134159201	134161201	10.534	0.146	0.6132	0
chr6	94605201	94607201	10.534	0.3	0.5228	0.206
chr5	136000401	136002401	10.53	0.424	0.5892	0.372
chr7	144035401	144037401	10.53	0.506	0.4796	0
chr15	59005201	59007201	10.522	0.336	0.618	0.568
chr5	122997801	122999801	10.516	0.468	0.6464	0.426
chr14	37745201	37747201	10.5	0.44	0.5132	0
chr17	80682401	80684401	10.482	0.08	0.5798	0
chr8	90751401	90753401	10.478	0.248	0.6562	0.082
chr1	188231801	188233801	10.476	0.174	0.5322	0
chr7	152205201	152207201	10.464	0.418	0.4942	0.106
chr14	55324801	55326801	10.456	0.494	0.594	0
chr11	101793001	101795001	10.454	0.05	0.537	0.218
chr1	194344801	194346801	10.444	0.548	0.6562	0.284
chr1	83710401	83712401	10.438	0.014	0.5848	0.422
chr14	122131001	122133001	10.438	0.446	0.6654	0.39
chr14	57323801	57325801	10.434	0.322	0.5608	0.594
chr8	8983801	8985801	10.432	0.328	0.6082	0.358
chr4	59303201	59305201	10.43	0.28	0.4992	0.094
chr2	52802601	52804601	10.428	0.11	0.537	0
chr11	75068001	75070001	10.424	0.218	0.5416	0.024
chr13	110446401	110448401	10.42	0.49	0.3516	0.712
chr14	122053201	122055201	10.418	0.248	0.594	0
chr14	55956601	55958601	10.406	0.268	0.5464	0.068
chr11	85755001	85757001	10.394	0.546	0.6226	0.478
chr16	23329001	23331001	10.39	0.128	0.4988	0.09
chr3	29914401	29916401	10.374	0.184	0.5802	0.33
chr9	90153001	90155001	10.372	0.07	0.656	0.336
chr12	85873401	85875401	10.37	0.32	0.5894	0.462
chr5	106182601	106184601	10.37	0.468	0.5986	0.23
chr6	92936801	92938801	10.368	0.352	0.5036	0.662
chr11	98627601	98629601	10.364	0.166	0.6226	0.538
chr9	63143001	63145001	10.36	0.44	0.5516	0.754
chr17	10547201	10549201	10.354	0.488	0.661	0.652
chr7	38104001	38106001	10.354	0.424	0.394	0.214
chr19	31983601	31985601	10.35	0	0.5086	0.09
chr7	81533401	81535401	10.346	0.152	0.5132	0.824
chr18	69787801	69789801	10.342	0.07	0.5752	0.238
chr2	145059001	145061001	10.34	0.404	0.461	0
chr17	32001201	32003201	10.338	0.082	0.6374	0.646
chr19	56760401	56762401	10.332	0	0.618	0.166
chr7	35819401	35821401	10.328	0	0.6652	0
chr5	137849001	137851001	10.31	0.244	0.632	0.42
chr16	87049601	87051601	10.308	0.176	0.4228	0.244
chr11	110299801	110301801	10.306	0.212	0.375	0
chr17	35966401	35968401	10.294	0.278	0.6656	0.076
chr16	20701201	20703201	10.288	0.1	0.5752	0.024
chr4	136078001	136080001	10.284	0.478	0.5134	0.148
chr1	178003601	178005601	10.27	0.554	0.4368	0.198
chr12	100563401	100565401	10.268	0.542	0.5748	0.296
chr12	76954201	76956201	10.258	0.332	0.6512	0.322
chr7	30241201	30243201	10.256	0.58	0.4754	0.03
chr7	75246601	75248601	10.254	0.234	0.5986	0.828
chr6	81939801	81941801	10.25	0.244	0.5606	0.224
chr14	10319801	10321801	10.246	0.31	0.556	0.764
chr1	138969601	138971601	10.24	0.244	0.6608	0.554
chr18	38921601	38923601	10.24	0.27	0.6036	0.126
chr12	74747601	74749601	10.216	0.472	0.5894	0.532
chr5	135043601	135045601	10.204	0.28	0.5372	0.166
chr2	135623001	135625001	10.202	0.51	0.5706	0.348
chr4	49639001	49641001	10.202	0.262	0.5326	0.71
chr14	52560401	52562401	10.176	0.05	0.599	0
chr7	53736601	53738601	10.176	0.462	0.5984	0.106
chr8	74899601	74901601	10.164	0.57	0.6276	0.578
chr13	70984801	70986801	10.158	0.324	0.4992	0.344
chr6	31555601	31557601	10.138	0.078	0.656	0.128
chr15	96572801	96574801	10.122	0.396	0.6466	0.448
chr2	102035401	102037401	10.118	0.186	0.5988	0
chr14	68294401	68296401	10.114	0.05	0.5276	0.826
chr18	35598601	35600601	10.112	0.082	0.5416	0.166
chr5	45070801	45072801	10.11	0.54	0.447	0.03
chr18	14081401	14083401	10.108	0	0.523	0
chr19	8776601	8778601	10.108	0.538	0.632	0
chr3	41088601	41090601	10.094	0.572	0.575	0.314
chr10	118468001	118470001	10.086	0.164	0.5082	0
chr6	122240401	122242401	10.086	0.488	0.461	0.766
chr9	63789201	63791201	10.08	0.272	0.6322	0.534
chr5	65905001	65907001	10.066	0.48	0.5984	0.03
chr14	69676401	69678401	10.052	0.018	0.5988	0.142
chr8	97710801	97712801	10.05	0.548	0.5658	0.502
chr13	32810601	32812601	10.044	0.516	0.4704	0.604
chr17	33577001	33579001	10.044	0.316	0.4418	0.276
chr12	41230401	41232401	10.03	0.248	0.5892	0.746
chr14	87509601	87511601	10.008	0.116	0.5656	0.726
chr17	78801601	78803601	10.008	0.148	0.5274	0.162
chr17	15225001	15227001	10.002	0.128	0.5656	0.312
chr18	63326201	63328201	10.002	0.558	0.6082	0.472
chr7	100080401	100082401	9.998	0.048	0.551	0.744
chr5	45713601	45715601	9.994	0.572	0.4752	0.134
chr7	19525401	19527401	9.994	0	0.637	0.018
chr13	47942601	47944601	9.982	0.238	0.5416	0.454
chr14	55002401	55004401	9.976	0.38	0.5894	0.096
chr7	87199201	87201201	9.966	0.35	0.4752	0
chr12	33719201	33721201	9.962	0.342	0.6512	0.828
chr16	34594001	34596001	9.956	0.06	0.6274	0.282
chr2	72148601	72150601	9.956	0.27	0.5754	0.232
chr18	12506001	12508001	9.954	0	0.5798	0
chr11	100471201	100473201	9.952	0.208	0.613	0
chr2	27261601	27263601	9.946	0.152	0.561	0.164
chr5	64596001	64598001	9.944	0.506	0.575	0.838
chr17	66085801	66087801	9.928	0.106	0.5942	0.142
chr8	128617601	128619601	9.926	0.42	0.5652	0.25
chr19	53526201	53528201	9.922	0.234	0.5656	0.024
chr3	151079801	151081801	9.92	0.406	0.6374	0.214
chr18	8933001	8935001	9.918	0.04	0.6322	0.386
chr3	121084801	121086801	9.914	0.486	0.5418	0.412
chr8	93854201	93856201	9.908	0.11	0.6178	0.154
chr11	120399801	120401801	9.896	0.106	0.5608	0.606
chr4	53602401	53604401	9.89	0.004	0.4086	0.328
chr8	81214601	81216601	9.876	0.064	0.6036	0.018
chr1	157911801	157913801	9.872	0.028	0.3704	0.096
chr11	87896401	87898401	9.87	0.028	0.6038	0.2
chr6	4887201	4889201	9.87	0	0.618	0.198
chr11	49577601	49579601	9.858	0.44	0.5986	0.35
chr4	138784801	138786801	9.858	0.004	0.5322	0.27
chr14	100622601	100624601	9.852	0	0.461	0.018
chr7	133144801	133146801	9.846	0	0.618	0
chr11	96535401	96537401	9.838	0.304	0.6324	0.214
chr9	102669001	102671001	9.836	0.198	0.532	0.502
chr1	52634801	52636801	9.828	0.392	0.4848	0
chr19	9146001	9148001	9.826	0.13	0.6038	0.134
chr16	92371401	92373401	9.822	0.546	0.5656	0.296
chr1	140446201	140448201	9.814	0.354	0.4322	0.754
chr19	28988801	28990801	9.814	0.178	0.5512	0
chr11	54694001	54696001	9.806	0.43	0.5274	0.372
chr2	70746601	70748601	9.802	0.074	0.6176	0.178
chr2	34808801	34810801	9.786	0.27	0.518	0.79
chr2	148162801	148164801	9.782	0.39	0.6418	0.748
chr8	35822801	35824801	9.774	0.004	0.5082	0.498
chr10	95279601	95281601	9.77	0.274	0.6512	0.112
chr8	119927601	119929601	9.76	0.528	0.523	0
chr18	65790001	65792001	9.758	0.142	0.537	0.424
chr5	132624801	132626801	9.752	0.58	0.5706	0.03
chr14	120746801	120748801	9.75	0.444	0.6086	0
chr4	71783601	71785601	9.75	0.162	0.6086	0.646
chr19	35225401	35227401	9.74	0.266	0.6086	0.096
chr4	45653401	45655401	9.738	0.546	0.575	0.664
chr4	106100801	106102801	9.728	0.17	0.6276	0.624
chr2	174390201	174392201	9.72	0.174	0.6132	0.622
chr4	131251401	131253401	9.712	0	0.5846	0.308
chr4	84951201	84953201	9.712	0.254	0.6562	0.038
chr7	105931801	105933801	9.71	0.264	0.6562	0.536
chr12	12798401	12800401	9.706	0.574	0.5706	0.03
chr1	145683601	145685601	9.704	0.336	0.5846	0
chr11	101098401	101100401	9.702	0.064	0.637	0.576
chr6	72987401	72989401	9.688	0	0.6134	0
chr18	4997401	4999401	9.686	0.502	0.5656	0.03
chr3	65663801	65665801	9.686	0.014	0.5464	0.238
chr1	171609001	171611001	9.678	0.418	0.4136	0.154
chr2	102707001	102709001	9.668	0.226	0.5466	0.024
chr11	33963201	33965201	9.662	0.262	0.6084	0.22
chr6	91272401	91274401	9.662	0.302	0.5038	0.724
chr5	45126801	45128801	9.656	0.328	0.6132	0.114
chr1	34895001	34897001	9.646	0.128	0.6034	0.03
chr3	107125801	107127801	9.644	0.522	0.5748	0.294
chr4	3638201	3640201	9.63	0.33	0.5034	0.586
chr7	81652601	81654601	9.628	0.364	0.5942	0.178
chr2	147767001	147769001	9.616	0.39	0.5512	0.062
chr4	105581801	105583801	9.602	0.13	0.6514	0.024
chr3	136425801	136427801	9.6	0.47	0.3894	0.424
chr11	98711601	98713601	9.594	0	0.6368	0.576
chr10	21655401	21657401	9.59	0.448	0.5944	0.038
chr8	127850601	127852601	9.588	0	0.575	0.418
chr5	119017601	119019601	9.582	0.568	0.6274	0.124
chr8	127783801	127785801	9.58	0	0.6462	0
chr7	117351801	117353801	9.576	0.576	0.5558	0.536
chr14	77057401	77059401	9.574	0.05	0.6084	0.146
chr7	38424201	38426201	9.574	0.086	0.5038	0.038
chr5	74396201	74398201	9.57	0.532	0.5896	0.154
chr18	54845201	54847201	9.568	0.26	0.3706	0.038
chr4	154347401	154349401	9.564	0.524	0.5224	0.172
chr13	37841401	37843401	9.56	0.348	0.575	0.452
chr4	40138001	40140001	9.558	0.464	0.5988	0
chr6	34901801	34903801	9.554	0.374	0.637	0.238
chr13	117672601	117674601	9.548	0.206	0.637	0.408
chr7	151897201	151899201	9.548	0	0.661	0.486
chr11	114414801	114416801	9.546	0.168	0.6086	0
chr2	116757001	116759001	9.546	0.536	0.4228	0.42
chr16	30732401	30734401	9.54	0.218	0.4514	0.444
chr17	32257801	32259801	9.534	0.432	0.5326	0.03
chr1	163946401	163948401	9.532	0.342	0.637	0.452
chr1	178923201	178925201	9.532	0.174	0.461	0
chr11	95215201	95217201	9.526	0.338	0.5846	0.404
chr5	36250201	36252201	9.526	0.534	0.594	0.03
chr8	18582601	18584601	9.526	0	0.556	0.024
chr2	179041401	179043401	9.522	0.428	0.537	0.544
chr7	52784001	52786001	9.516	0.278	0.6418	0.09
chr8	124092001	124094001	9.516	0	0.5848	0.26
chr9	108150601	108152601	9.514	0.326	0.442	0
chr16	5351201	5353201	9.512	0.382	0.6084	0.102
chr8	131118201	131120201	9.498	0.08	0.5942	0
chr18	25757001	25759001	9.496	0.528	0.589	0
chr12	27143601	27145601	9.494	0.348	0.4992	0.172
chr7	6862601	6864601	9.494	0.348	0.4088	0.12
chr1	177942801	177944801	9.478	0.232	0.4418	0.542
chr5	63153601	63155601	9.478	0.182	0.5796	0.244
chr9	116202201	116204201	9.478	0	0.6416	0.43
chr4	6301401	6303401	9.474	0.264	0.5608	0.42
chr4	53151801	53153801	9.468	0.178	0.4514	0.024
chr2	70863201	70865201	9.458	0.064	0.4848	0
chr3	52545401	52547401	9.438	0.22	0.4848	0
chr14	59429801	59431801	9.432	0.48	0.494	0.26
chr16	38369001	38371001	9.43	0.392	0.5608	0.288
chr8	34938601	34940601	9.42	0.342	0.5228	0.038
chr12	32701801	32703801	9.412	0.56	0.5944	0.192
chr4	138037201	138039201	9.406	0.122	0.5322	0.142
chr14	60173201	60175201	9.404	0.194	0.5414	0.796
chr4	46288201	46290201	9.404	0.298	0.594	0
chr4	88601401	88603401	9.402	0.51	0.5988	0.444
chr4	106010601	106012601	9.4	0.506	0.5466	0.054
chr4	153405201	153407201	9.398	0	0.5656	0.086
chr9	24095401	24097401	9.398	0.574	0.513	0
chr14	65215601	65217601	9.392	0.504	0.58	0.64
chr5	135004001	135006001	9.39	0.184	0.6182	0.09
chr15	99220401	99222401	9.388	0.416	0.6276	0.418
chr6	136878601	136880601	9.384	0.352	0.4034	0
chr8	111131601	111133601	9.384	0.498	0.5988	0.656
chr1	39435601	39437601	9.382	0.266	0.5704	0.038
chr5	106122001	106124001	9.382	0.418	0.5416	0.102
chr14	47253401	47255401	9.378	0.482	0.5512	0.512
chr15	97402001	97404001	9.376	0.564	0.6134	0.292
chr8	123431001	123433001	9.374	0.414	0.4938	0.036
chr5	9106201	9108201	9.372	0.038	0.6132	0.214
chr4	104391201	104393201	9.364	0.504	0.6182	0.31
chr10	94395201	94397201	9.36	0.378	0.6036	0.166
chr7	52941201	52943201	9.358	0.06	0.5896	0.158
chr9	105439401	105441401	9.352	0.416	0.5372	0.284
chr13	98345401	98347401	9.344	0.472	0.6084	0.242
chr5	97359401	97361401	9.342	0.256	0.5132	0
chr8	50345801	50347801	9.32	0.508	0.6226	0.414
chr11	86631201	86633201	9.316	0	0.5084	0.246
chr2	3585201	3587201	9.316	0.362	0.6514	0.07
chr10	61417601	61419601	9.314	0.224	0.6324	0
chr1	72859801	72861801	9.302	0.322	0.4086	0.712
chr19	55568601	55570601	9.296	0.43	0.556	0.012
chr7	106890601	106892601	9.286	0.566	0.4656	0.106
chr18	25715201	25717201	9.276	0	0.5848	0
chr4	59453601	59455601	9.276	0	0.4798	0.23
chr2	129828601	129830601	9.27	0.102	0.5606	0.55
chr9	47277401	47279401	9.26	0.04	0.6132	0.426
chr10	6754001	6756001	9.258	0.374	0.4988	0.372
chr1	158922401	158924401	9.246	0	0.6464	0.318
chr11	116048001	116050001	9.232	0.238	0.5464	0.018
chr1	39161001	39163001	9.226	0.398	0.5276	0.54
chr10	60958001	60960001	9.222	0.408	0.5034	0.54
chr3	109171401	109173401	9.222	0.55	0.6132	0.024
chr9	83509601	83511601	9.222	0.164	0.6086	0
chr14	65539201	65541201	9.22	0.352	0.5418	0.168
chr9	123398601	123400601	9.214	0.094	0.5702	0
chr7	75289001	75291001	9.212	0.376	0.5848	0
chr11	60099801	60101801	9.204	0.5	0.6276	0.142
chr2	159239801	159241801	9.204	0.128	0.5082	0.342
chr10	6714601	6716601	9.196	0.426	0.5558	0.588
chr7	118084401	118086401	9.196	0.314	0.58	0.56
chr2	114638201	114640201	9.192	0.546	0.494	0.262
chr15	58977401	58979401	9.19	0.5	0.5752	0.336
chr4	136132801	136134801	9.19	0.546	0.618	0.726
chr9	79873601	79875601	9.19	0.538	0.594	0.7
chr4	100467201	100469201	9.188	0.45	0.6608	0.03
chr15	72785401	72787401	9.182	0.206	0.5416	0.666
chr4	104984401	104986401	9.18	0.39	0.5418	0.252
chr1	188518801	188520801	9.178	0.42	0.5894	0.018
chr1	55978201	55980201	9.178	0.024	0.3752	0.244
chr9	79798601	79800601	9.176	0.43	0.6274	0.618
chr11	59739001	59741001	9.174	0.564	0.6606	0.21
chr9	108025001	108027001	9.172	0.392	0.5656	0.508
chr1	182878201	182880201	9.17	0	0.518	0.27
chr2	125527001	125529001	9.17	0.084	0.5132	0.054
chr10	75721401	75723401	9.158	0.368	0.6034	0.386
chr8	25462001	25464001	9.154	0.248	0.661	0.012
chr9	42844601	42846601	9.152	0.364	0.5702	0.214
chr9	116010601	116012601	9.148	0.49	0.6512	0.46
chr9	120565601	120567601	9.146	0	0.551	0.42
chr6	113630201	113632201	9.14	0.114	0.561	0.082
chr4	100582801	100584801	9.136	0.246	0.6086	0
chr12	74775801	74777801	9.128	0.164	0.5752	0.598
chr5	151828001	151830001	9.128	0.514	0.3608	0.586
chr12	12891801	12893801	9.124	0.028	0.6608	0.788
chr14	20789001	20791001	9.124	0.544	0.5654	0.076
chr5	116920201	116922201	9.12	0.514	0.5084	0.716
chr9	123847601	123849601	9.12	0	0.594	0.062
chr12	87154201	87156201	9.118	0.138	0.599	0.37
chr5	114999801	115001801	9.116	0	0.6654	0.796
chr5	75375001	75377001	9.106	0.298	0.6274	0
chr7	82702001	82704001	9.106	0.518	0.4654	0.836
chr11	22699601	22701601	9.102	0.362	0.6418	0.018
chr4	46857001	46859001	9.102	0.128	0.475	0.394
chr7	75262601	75264601	9.094	0	0.542	0
chr1	73948201	73950201	9.092	0.146	0.5322	0.262
chr3	130466401	130468401	9.088	0.418	0.5988	0
chr17	28440201	28442201	9.08	0.264	0.656	0.042
chr7	152185801	152187801	9.08	0.134	0.4422	0.03
chr2	28872001	28874001	9.078	0.146	0.5896	0.222
chr14	23620001	23622001	9.072	0.326	0.4942	0.332
chr5	112882001	112884001	9.072	0.106	0.6564	0.17
chr5	129910601	129912601	9.072	0	0.618	0
chr2	106648201	106650201	9.07	0.552	0.5894	0.816
chr17	83481601	83483601	9.068	0.44	0.5374	0
chr19	16412201	16414201	9.064	0.364	0.5942	0.096
chr14	63498001	63500001	9.062	0.334	0.5656	0.076
chr15	79850001	79852001	9.06	0.498	0.5326	0.442
chr5	4934401	4936401	9.054	0.478	0.4272	0.074
chr9	42435601	42437601	9.044	0	0.6514	0
chr7	118580001	118582001	9.042	0.184	0.5132	0.148
chr4	114087601	114089601	9.034	0.294	0.6656	0.038
chr13	34280001	34282001	9.03	0.146	0.6274	0.464
chr17	5227001	5229001	9.026	0.332	0.5798	0.278
chr11	71329201	71331201	9.024	0.47	0.5656	0.814
chr15	89117001	89119001	9.016	0	0.6558	0.076
chr16	22719401	22721401	9.016	0.536	0.6656	0.32
chr2	72290801	72292801	9.016	0	0.5182	0.224
chr14	38136201	38138201	9.01	0.48	0.5132	0.398
chr11	106680601	106682601	9.006	0.248	0.6084	0.178
chr8	129093601	129095601	9.006	0.07	0.58	0
chr13	28515801	28517801	9.004	0.12	0.556	0.336
chr18	75523401	75525401	9.002	0	0.4844	0
chr15	58726001	58728001	8.992	0.304	0.4748	0.84
chr7	118380601	118382601	8.99	0.558	0.6276	0.214
chr18	21833201	21835201	8.98	0.578	0.4082	0.076
chr6	134988801	134990801	8.98	0.47	0.4944	0.286
chr9	70538201	70540201	8.978	0.38	0.437	0
chr9	62103601	62105601	8.976	0.494	0.6036	0.8
chr16	24164601	24166601	8.974	0.224	0.6038	0.686
chr2	10183201	10185201	8.968	0.292	0.466	0.082
chr5	30498401	30500401	8.968	0.522	0.5178	0.65
chr7	138992401	138994401	8.964	0.452	0.5562	0.238
chr8	74804201	74806201	8.962	0.31	0.456	0.024
chr10	119813601	119815601	8.96	0.568	0.5604	0.684
chr1	62458201	62460201	8.956	0	0.5798	0
chr11	76299801	76301801	8.95	0.326	0.4754	0.522
chr17	56167601	56169601	8.948	0.238	0.6514	0
chr1	55721801	55723801	8.946	0.246	0.618	0.71
chr13	108645401	108647401	8.946	0.24	0.5512	0.764
chr13	15640001	15642001	8.946	0.148	0.6134	0.512
chr2	71568801	71570801	8.946	0.134	0.6372	0.22
chr8	125673001	125675001	8.936	0.08	0.5324	0
chr7	54254801	54256801	8.922	0.574	0.5318	0.632
chr4	123468601	123470601	8.92	0.53	0.4656	0.632
chr6	52451601	52453601	8.92	0.278	0.4562	0.488
chr8	113462801	113464801	8.918	0.148	0.5034	0.166
chr11	18797201	18799201	8.916	0.082	0.4086	0
chr11	93998601	94000601	8.912	0	0.5892	0.624
chr13	38174001	38176001	8.912	0.156	0.4658	0.082
chr3	145367001	145369001	8.91	0.492	0.6368	0.192
chr3	38817201	38819201	8.91	0.544	0.561	0.23
chr5	142884201	142886201	8.906	0	0.5988	0.378
chr13	59097001	59099001	8.904	0.378	0.5796	0.684
chr15	38849801	38851801	8.904	0.198	0.5802	0.2
chr2	105175401	105177401	8.894	0	0.4846	0.266
chr3	153840201	153842201	8.894	0.438	0.6132	0.718
chr1	156981201	156983201	8.892	0.106	0.6036	0.316
chr13	111755401	111757401	8.892	0.46	0.6038	0.74
chr15	12420001	12422001	8.89	0.526	0.656	0.534
chr7	53003601	53005601	8.888	0.284	0.5658	0.464
chr8	89741001	89743001	8.886	0.028	0.5748	0.734
chr4	134671001	134673001	8.88	0.07	0.5462	0.228
chr16	43961601	43963601	8.876	0.296	0.6226	0.484
chr10	99499801	99501801	8.874	0.28	0.5136	0.716
chr10	74806801	74808801	8.866	0.322	0.4558	0.274
chr5	137551401	137553401	8.858	0.254	0.451	0.042
chr5	148449001	148451001	8.858	0.178	0.6226	0.282
chr2	92938201	92940201	8.856	0	0.4274	0
chr11	20914201	20916201	8.854	0	0.5702	0
chr1	71942801	71944801	8.848	0.06	0.5988	0.204
chr12	8864201	8866201	8.846	0.102	0.5748	0.192
chr7	72628601	72630601	8.842	0.564	0.561	0.746
chr5	72573401	72575401	8.838	0.11	0.6322	0.276
chr6	88373601	88375601	8.838	0.118	0.6034	0.076
chr1	38534401	38536401	8.828	0.382	0.4562	0.32
chr17	50122001	50124001	8.826	0.384	0.5938	0.598
chr1	192595601	192597601	8.822	0.578	0.4702	0.434
chr3	145480001	145482001	8.822	0	0.6322	0
chr12	36239201	36241201	8.812	0.332	0.4324	0.162
chr4	11691401	11693401	8.812	0.36	0.4992	0.09
chr17	26625601	26627601	8.808	0.128	0.67	0.018
chr8	122408601	122410601	8.802	0.292	0.5748	0
chr6	17578001	17580001	8.798	0	0.4798	0
chr8	58637001	58639001	8.778	0.23	0.4942	0.308
chr9	40602601	40604601	8.77	0.092	0.5896	0.182
chr1	134091601	134093601	8.768	0.348	0.5514	0.768
chr6	135085801	135087801	8.768	0.298	0.5704	0.096
chr18	39635601	39637601	8.762	0.494	0.6132	0.6
chr2	169541401	169543401	8.762	0	0.456	0
chr1	88528801	88530801	8.756	0.334	0.513	0.782
chr6	51908201	51910201	8.756	0.108	0.5226	0.062
chr7	56301201	56303201	8.756	0.254	0.661	0.832
chr8	82459401	82461401	8.754	0.502	0.5182	0.242
chr3	69327401	69329401	8.746	0.184	0.656	0.52
chr7	96950001	96952001	8.74	0.278	0.656	0.22
chr12	100463401	100465401	8.734	0	0.556	0.07
chr8	94062401	94064401	8.732	0.306	0.4272	0
chr19	11053601	11055601	8.73	0.326	0.5988	0
chr18	3511601	3513601	8.724	0.034	0.4988	0.308
chr19	25433801	25435801	8.724	0	0.6038	0.128
chr12	119941201	119943201	8.72	0	0.6132	0.09
chr11	44503801	44505801	8.718	0.464	0.547	0.816
chr8	96433401	96435401	8.718	0.522	0.461	0.172
chr9	114740601	114742601	8.714	0.52	0.4514	0
chr11	31584601	31586601	8.712	0.322	0.5274	0.56
chr11	54589201	54591201	8.708	0.23	0.5848	0
chr4	134847201	134849201	8.708	0.546	0.5706	0.096
chr6	91059401	91061401	8.702	0.358	0.6324	0.024
chr5	140856601	140858601	8.7	0.276	0.4462	0.076
chr8	79790201	79792201	8.696	0.332	0.6084	0.286
chr1	181499401	181501401	8.692	0.202	0.5466	0.274
chr1	188477201	188479201	8.69	0.086	0.5654	0
chr8	8774001	8776001	8.688	0	0.6512	0
chr14	78321201	78323201	8.684	0.548	0.618	0.03
chr14	47652401	47654401	8.68	0.512	0.4608	0.162
chr4	19821001	19823001	8.678	0.194	0.6176	0.086
chr11	106332401	106334401	8.674	0.274	0.5562	0.212
chr4	55605001	55607001	8.672	0.268	0.6702	0.766
chr5	107424001	107426001	8.672	0.268	0.6086	0.784
chr3	51559401	51561401	8.67	0.138	0.5278	0.388
chr13	24422201	24424201	8.668	0.178	0.6658	0.668
chr4	47161801	47163801	8.666	0.124	0.4704	0.448
chr13	113551801	113553801	8.664	0.276	0.613	0.194
chr2	160327601	160329601	8.652	0.468	0.594	0
chr5	75269601	75271601	8.652	0.014	0.5988	0.024
chr10	8687201	8689201	8.65	0.018	0.656	0.624
chr11	98254001	98256001	8.646	0.05	0.58	0
chr4	106143201	106145201	8.646	0.074	0.642	0.168
chr6	125958801	125960801	8.646	0.138	0.5606	0.224
chr10	66499401	66501401	8.642	0	0.4658	0
chr5	9014801	9016801	8.642	0.51	0.4704	0.39
chr2	126962001	126964001	8.64	0.024	0.5038	0.192
chr4	31768001	31770001	8.64	0.014	0.6176	0.218
chr19	23013601	23015601	8.638	0	0.475	0
chr17	73285801	73287801	8.634	0.526	0.6656	0.324
chr3	135208601	135210601	8.632	0.4	0.5086	0.206
chr5	125777801	125779801	8.63	0	0.6226	0.378
chr14	56412801	56414801	8.624	0.188	0.3894	0.134
chr9	32756001	32758001	8.624	0.446	0.5418	0.622
chr11	114687401	114689401	8.622	0.332	0.6468	0.782
chr9	36868801	36870801	8.618	0.442	0.58	0.786
chr14	46814001	46816001	8.608	0.134	0.5086	0.03
chr13	112852601	112854601	8.602	0	0.6464	0.286
chr18	76347401	76349401	8.602	0.05	0.561	0.568
chr13	60727601	60729601	8.596	0.568	0.575	0
chr5	106599601	106601601	8.596	0.162	0.5608	0.524
chr1	186152401	186154401	8.59	0.132	0.5466	0.372
chr17	28155801	28157801	8.588	0.398	0.5466	0.348
chr15	85811801	85813801	8.586	0.298	0.6608	0.266
chr17	46963201	46965201	8.584	0.506	0.6036	0.334
chr4	97784601	97786601	8.582	0.23	0.5798	0.552
chr11	78379401	78381401	8.572	0.472	0.6418	0
chr1	183905401	183907401	8.568	0.348	0.475	0.214
chr11	59197401	59199401	8.568	0.018	0.5512	0
chr18	75785201	75787201	8.568	0.524	0.556	0.394
chr12	86979601	86981601	8.566	0.1	0.5704	0.012
chr2	135392401	135394401	8.566	0	0.542	0.022
chr19	17084601	17086601	8.564	0.574	0.399	0.09
chr1	195444001	195446001	8.562	0.394	0.6464	0.802
chr6	97171401	97173401	8.556	0.33	0.5132	0.024
chr7	90578601	90580601	8.554	0.312	0.4988	0.61
chr5	36088801	36090801	8.552	0.574	0.5606	0.03
chr12	110768001	110770001	8.55	0.136	0.6274	0.672
chr11	106622401	106624401	8.546	0.082	0.6272	0.47
chr7	6103601	6105601	8.542	0.466	0.6654	0.452
chr1	14454401	14456401	8.538	0.06	0.5944	0.206
chr17	5088401	5090401	8.536	0.312	0.5326	0.254
chr3	62199801	62201801	8.528	0.302	0.4748	0.316
chr8	128119201	128121201	8.528	0.178	0.5322	0
chr13	24792801	24794801	8.526	0	0.599	0
chr9	66527401	66529401	8.522	0.086	0.6658	0
chr5	20793401	20795401	8.516	0.192	0.5844	0.1
chr9	71577201	71579201	8.516	0.488	0.4706	0.35
chr2	169604801	169606801	8.506	0.428	0.575	0.354
chr8	91003201	91005201	8.506	0.038	0.461	0.292
chr9	56149801	56151801	8.504	0.19	0.446	0.296
chr3	138480001	138482001	8.5	0.412	0.4608	0.13
chr13	104747001	104749001	8.494	0	0.518	0.128
chr10	87527001	87529001	8.492	0.472	0.3988	0.736
chr7	103961001	103963001	8.492	0.07	0.5466	0
chr2	156915001	156917001	8.488	0.538	0.6228	0.736
chr6	51799401	51801401	8.47	0.124	0.57	0
chr17	86574801	86576801	8.466	0.378	0.6036	0.396
chr1	59999401	60001401	8.462	0.286	0.5516	0.498
chr13	9984001	9986001	8.462	0.302	0.4322	0.192
chr14	21638401	21640401	8.46	0.46	0.4226	0.64
chr9	58057401	58059401	8.46	0.106	0.5418	0.12
chr1	57946201	57948201	8.454	0.07	0.594	0.03
chr10	61680401	61682401	8.454	0.282	0.494	0.1
chr7	35568801	35570801	8.454	0.402	0.4274	0.698
chr13	42680001	42682001	8.452	0.368	0.5752	0.416
chr7	74759201	74761201	8.452	0.356	0.613	0.778
chr14	25072201	25074201	8.444	0.194	0.613	0.378
chr9	120594001	120596001	8.44	0.298	0.3938	0.03
chr6	108205001	108207001	8.438	0.372	0.5942	0.49
chr7	129175801	129177801	8.436	0.302	0.513	0
chr9	41269201	41271201	8.436	0.342	0.4606	0
chr19	37579801	37581801	8.434	0.168	0.5368	0.568
chr3	152309801	152311801	8.432	0	0.6656	0
chr3	138501601	138503601	8.428	0.306	0.6274	0.384
chr4	141806001	141808001	8.428	0.156	0.599	0.646
chr12	76969601	76971601	8.426	0.204	0.5418	0.348
chr15	34512201	34514201	8.424	0.184	0.5224	0
chr13	29083001	29085001	8.422	0	0.6128	0
chr16	30669201	30671201	8.422	0.124	0.6082	0.322
chr2	75867201	75869201	8.412	0.428	0.5796	0.072
chr17	78986401	78988401	8.406	0.018	0.5416	0
chr19	55829801	55831801	8.406	0.45	0.637	0.076
chr3	78874601	78876601	8.404	0.194	0.456	0.326
chr17	84457601	84459601	8.402	0	0.6466	0
chr14	8855601	8857601	8.398	0.308	0.5464	0.684
chr4	137214601	137216601	8.394	0.252	0.6088	0.32
chr11	116247601	116249601	8.392	0.424	0.5656	0.578
chr7	6721801	6723801	8.388	0.18	0.5896	0.142
chr11	107324801	107326801	8.384	0.44	0.5844	0.756
chr18	57244201	57246201	8.382	0.204	0.6652	0.276
chr4	48643001	48645001	8.382	0.574	0.3374	0.392
chr8	90386801	90388801	8.378	0.5	0.5276	0.518
chr17	48094401	48096401	8.376	0.17	0.5274	0.09
chr16	98066601	98068601	8.374	0.252	0.6366	0.71
chr11	5076601	5078601	8.366	0.506	0.6606	0.482
chr5	77094801	77096801	8.364	0.374	0.4796	0.438
chr19	55306401	55308401	8.362	0.464	0.6462	0.406
chr1	91464401	91466401	8.36	0.14	0.6656	0.314
chr4	102571601	102573601	8.36	0.258	0.4896	0.172
chr4	134853401	134855401	8.36	0.454	0.618	0.348
chr9	59000201	59002201	8.356	0.112	0.5704	0.502
chr15	28035801	28037801	8.354	0.326	0.456	0.338
chr17	10087201	10089201	8.352	0.256	0.4704	0.172
chr13	97833801	97835801	8.35	0.554	0.6464	0.248
chr4	57846801	57848801	8.35	0.162	0.5322	0.3
chr1	189559201	189561201	8.348	0.52	0.4514	0.732
chr4	59655801	59657801	8.348	0.314	0.632	0.454
chr5	33319401	33321401	8.348	0	0.6178	0
chr4	6341601	6343601	8.346	0.32	0.5942	0.732
chr4	59442401	59444401	8.342	0.568	0.6178	0.402
chr1	133280601	133282601	8.34	0.118	0.5318	0
chr11	85304001	85306001	8.34	0.406	0.5226	0.236
chr3	53401601	53403601	8.336	0.22	0.4704	0.332
chr10	41743201	41745201	8.334	0.482	0.6608	0.502
chr14	120668601	120670601	8.334	0.166	0.637	0.03
chr1	136118201	136120201	8.328	0	0.5752	0.082
chr1	60698001	60700001	8.324	0.054	0.5468	0.082
chr5	98627201	98629201	8.324	0.078	0.4796	0.096
chr8	123248801	123250801	8.324	0.164	0.5848	0
chr18	43519601	43521601	8.32	0.488	0.5372	0.202
chr9	40013601	40015601	8.32	0.128	0.513	0.172
chr16	34533201	34535201	8.312	0.322	0.5182	0.244
chr10	93481601	93483601	8.304	0.48	0.6226	0
chr13	51862601	51864601	8.296	0.262	0.5278	0.786
chr9	21361201	21363201	8.296	0.252	0.6228	0.05
chr6	121141001	121143001	8.288	0	0.6702	0.12
chr15	7021601	7023601	8.282	0.156	0.637	0.388
chr14	21516801	21518801	8.278	0.084	0.4704	0
chr3	20885801	20887801	8.274	0.474	0.5464	0.398
chr9	46884001	46886001	8.268	0.128	0.6466	0.206
chr18	8999801	9001801	8.266	0.468	0.5086	0.536
chr7	90719201	90721201	8.254	0.224	0.6558	0
chr5	124485801	124487801	8.242	0.004	0.4894	0
chr6	144989401	144991401	8.242	0.222	0.4796	0.678
chr18	77728001	77730001	8.238	0.316	0.5178	0.296
chr4	149237601	149239601	8.238	0.13	0.6226	0.23
chrX	147487801	147489801	8.238	0.362	0.3656	0.264
chr13	43633001	43635001	8.232	0.24	0.5798	0.038
chr6	52526001	52528001	8.23	0.478	0.594	0.294
chr17	64964801	64966801	8.222	0.252	0.4322	0.738
chr1	51586601	51588601	8.22	0.45	0.537	0.374
chr14	20867601	20869601	8.22	0.474	0.6276	0.348
chr3	27626601	27628601	8.22	0.29	0.6702	0.43
chr10	67701601	67703601	8.214	0.442	0.6226	0.33
chr10	84285401	84287401	8.214	0	0.4702	0.488
chr13	56243801	56245801	8.214	0.178	0.4846	0.556
chr19	4450801	4452801	8.204	0.5	0.58	0.586
chr14	118468201	118470201	8.198	0.326	0.6324	0
chr16	24567201	24569201	8.196	0.256	0.656	0.154
chr3	145549001	145551001	8.192	0.202	0.556	0.238
chr13	51586201	51588201	8.186	0.176	0.5896	0.666
chr15	99632801	99634801	8.186	0.5	0.6512	0.21
chr2	35451601	35453601	8.186	0	0.6082	0.816
chr15	38225601	38227601	8.18	0.334	0.6084	0.018
chr14	12789801	12791801	8.172	0.528	0.5228	0.446
chr14	29188001	29190001	8.172	0.39	0.6228	0.836
chr12	33172201	33174201	8.162	0.218	0.537	0.14
chr2	173055401	173057401	8.162	0.24	0.6372	0.532
chr9	115323001	115325001	8.162	0.118	0.623	0.576
chr6	55488001	55490001	8.16	0.176	0.4372	0.178
chr17	31545401	31547401	8.158	0.316	0.5894	0
chr5	99805201	99807201	8.158	0.522	0.6608	0
chr5	104242801	104244801	8.156	0.16	0.5752	0.76
chr2	166033401	166035401	8.15	0.258	0.6134	0.096
chr5	119771601	119773601	8.144	0.018	0.5466	0.09
chr7	146889001	146891001	8.144	0.396	0.6036	0.234
chr2	164211201	164213201	8.142	0.142	0.6084	0.37
chr7	146637601	146639601	8.142	0.332	0.5274	0.186
chr5	132843801	132845801	8.138	0.086	0.5322	0.216
chr2	128904001	128906001	8.132	0.462	0.58	0.544
chr4	136690001	136692001	8.132	0.518	0.575	0.516
chr10	95380201	95382201	8.13	0.38	0.6036	0.142
chr2	135740601	135742601	8.13	0.346	0.5892	0.31
chr2	167523001	167525001	8.13	0.296	0.551	0.132
chr1	173118201	173120201	8.126	0	0.5418	0.212
chr11	95263401	95265401	8.118	0.128	0.618	0.172
chr2	84089201	84091201	8.118	0.198	0.4892	0.134
chr12	78278201	78280201	8.114	0.074	0.6274	0.336
chr1	62637401	62639401	8.11	0.338	0.4036	0.788
chr10	17911001	17913001	8.11	0.222	0.5794	0.572
chr2	119316401	119318401	8.108	0.368	0.4894	0.784
chr16	33410601	33412601	8.104	0.166	0.6702	0.03
chr4	115314801	115316801	8.098	0	0.5892	0.024
chr8	84550401	84552401	8.094	0.192	0.5368	0.748
chr15	59273201	59275201	8.092	0	0.575	0
chr7	35769001	35771001	8.088	0.4	0.5654	0.684
chr10	83377801	83379801	8.07	0.55	0.4514	0.338
chr6	34317601	34319601	8.068	0.436	0.5988	0.73
chr11	97601201	97603201	8.064	0.386	0.656	0.038
chr2	174730401	174732401	8.064	0.29	0.6228	0.188
chr16	57468801	57470801	8.058	0.34	0.6226	0
chr6	115426201	115428201	8.056	0.362	0.4512	0.154
chr2	171501801	171503801	8.052	0.396	0.3752	0.438
chr8	111117801	111119801	8.052	0	0.6274	0
chr9	46023201	46025201	8.048	0.184	0.4652	0.024
chr11	75479001	75481001	8.044	0.538	0.6608	0.364
chr2	18985601	18987601	8.044	0.292	0.5608	0.66
chr3	30802601	30804601	8.044	0.438	0.6514	0.1
chr13	105837401	105839401	8.042	0.426	0.6654	0.248
chr1	192356001	192358001	8.04	0.372	0.6416	0.12
chr1	170527201	170529201	8.026	0.406	0.6228	0.288
chr18	61351601	61353601	8.026	0.356	0.4988	0.14
chr6	135247801	135249801	8.026	0.464	0.5894	0.51
chr12	12326601	12328601	8.024	0.082	0.4036	0
chr11	57809601	57811601	8.022	0.29	0.6178	0.572
chr11	80615601	80617601	8.022	0.336	0.5798	0
chr1	158582401	158584401	8.02	0	0.5182	0
chr13	29080201	29082201	8.02	0.51	0.6034	0.468
chr19	40505001	40507001	8.02	0.152	0.4942	0.024
chr5	77539401	77541401	8.02	0.174	0.599	0.65
chr15	75410401	75412401	8.014	0.54	0.451	0
chr18	84242001	84244001	8.014	0.118	0.575	0
chr6	135218001	135220001	8.012	0.242	0.3274	0.146
chr2	13263401	13265401	8.008	0.286	0.575	0.702
chr4	80959401	80961401	8.008	0.004	0.6464	0
chr2	115209801	115211801	8.004	0.394	0.6322	0.392
chr4	55154401	55156401	8.002	0.348	0.6226	0
chr1	90552401	90554401	7.994	0.224	0.6272	0.018
chr17	68174201	68176201	7.992	0.376	0.4514	0.254
chr11	121202201	121204201	7.988	0.07	0.4462	0.354
chr11	77492601	77494601	7.988	0.346	0.4656	0.662
chr2	166518001	166520001	7.986	0.236	0.6562	0.17
chr14	10300201	10302201	7.982	0.194	0.6654	0.134
chr6	114372801	114374801	7.98	0.158	0.6036	0.486
chr14	19066201	19068201	7.972	0.194	0.5274	0.778
chr10	23851601	23853601	7.97	0.082	0.6608	0.606
chr17	5421801	5423801	7.97	0.492	0.4466	0.134
chr13	44342401	44344401	7.966	0.1	0.6658	0.528
chr2	179546201	179548201	7.964	0.342	0.547	0.308
chr11	101203401	101205401	7.96	0.014	0.6564	0.314
chr2	158737201	158739201	7.954	0	0.537	0
chr13	98627201	98629201	7.95	0.372	0.4848	0.154
chr2	29345201	29347201	7.95	0.138	0.4702	0.33
chr3	101706201	101708201	7.948	0.446	0.6274	0.46
chr5	119581401	119583401	7.944	0.114	0.4798	0.41
chr15	6832001	6834001	7.942	0.13	0.6464	0.282
chr6	34444801	34446801	7.94	0.23	0.5232	0
chr4	58320401	58322401	7.936	0.294	0.6132	0.382
chr18	68256201	68258201	7.924	0.35	0.499	0.03
chr2	116867001	116869001	7.924	0.532	0.5368	0.83
chr6	145411201	145413201	7.922	0.07	0.4084	0.768
chr12	3370801	3372801	7.918	0.216	0.6178	0.044
chr12	28030801	28032801	7.91	0.504	0.432	0.492
chr12	39589801	39591801	7.908	0.296	0.499	0.586
chr13	9735601	9737601	7.904	0.12	0.3608	0.174
chr9	64618001	64620001	7.904	0.17	0.537	0.106
chr3	51741401	51743401	7.898	0.24	0.6276	0.206
chr2	59884001	59886001	7.896	0.074	0.5274	0.236
chr4	147295601	147297601	7.89	0.298	0.575	0.502
chr11	45900201	45902201	7.888	0.27	0.6562	0
chr6	133971001	133973001	7.884	0.466	0.618	0.362
chr17	81117801	81119801	7.882	0.576	0.599	0
chr18	4746001	4748001	7.882	0.156	0.5896	0.214
chr2	173596801	173598801	7.878	0.33	0.4798	0
chr13	48672601	48674601	7.874	0.532	0.6558	0.206
chr12	41420001	41422001	7.872	0.178	0.5708	0
chr7	137893801	137895801	7.87	0.412	0.5226	0.478
chr4	57906801	57908801	7.868	0.24	0.4462	0
chr10	39240001	39242001	7.866	0.05	0.6182	0.018
chr6	136914001	136916001	7.866	0.37	0.451	0
chr7	37498601	37500601	7.864	0	0.3942	0
chr2	169559401	169561401	7.862	0.194	0.5276	0
chr17	79167201	79169201	7.852	0.234	0.5652	0.34
chr15	78150801	78152801	7.85	0.162	0.5896	0.484
chr3	21892401	21894401	7.848	0.23	0.6034	0.3
chr8	91910201	91912201	7.848	0.004	0.5088	0.232
chr13	5873601	5875601	7.846	0.34	0.6512	0.236
chr10	117388801	117390801	7.844	0.198	0.632	0.484
chr10	67629001	67631001	7.844	0.188	0.532	0.23
chr5	107502601	107504601	7.844	0.38	0.3942	0.152
chr16	10968601	10970601	7.84	0.368	0.6274	0.03
chr18	75099001	75101001	7.84	0.518	0.613	0.468
chr17	84462401	84464401	7.838	0.518	0.6656	0.082
chr3	109277201	109279201	7.83	0	0.6132	0.758
chr2	26916601	26918601	7.828	0.404	0.4844	0.368
chr4	130827601	130829601	7.826	0.364	0.4894	0.354
chr8	8736401	8738401	7.826	0.368	0.618	0.32
chr11	101478401	101480401	7.824	0.416	0.4182	0.5
chr6	47281801	47283801	7.822	0.53	0.4324	0.03
chr6	99903401	99905401	7.82	0.242	0.6278	0.018
chr7	143174801	143176801	7.81	0.018	0.561	0.724
chr3	101222401	101224401	7.806	0.462	0.6462	0.096
chr16	24397001	24399001	7.802	0	0.6226	0
chr5	106112201	106114201	7.802	0.55	0.499	0.024
chr15	38754201	38756201	7.798	0.51	0.5274	0.018
chr9	114694201	114696201	7.798	0.108	0.5322	0.426
chr12	100766201	100768201	7.794	0.362	0.5846	0.778
chr2	114953001	114955001	7.794	0.48	0.4512	0.678
chr8	130370601	130372601	7.792	0.296	0.6178	0.134
chr19	37601801	37603801	7.79	0.234	0.5656	0.404
chr9	115343801	115345801	7.79	0	0.4846	0
chr13	99894401	99896401	7.786	0.018	0.58	0.288
chr4	94363001	94365001	7.782	0.368	0.499	0.572
chr7	88798401	88800401	7.78	0.378	0.48	0.164
chrX	6166001	6168001	7.78	0.22	0.4894	0.682
chr13	34513801	34515801	7.778	0.404	0.6558	0.166
chr14	47575001	47577001	7.778	0.39	0.4088	0.148
chr2	52276201	52278201	7.778	0.568	0.5754	0
chr5	144423401	144425401	7.778	0.228	0.5844	0.286
chr8	8957401	8959401	7.778	0	0.4988	0.09
chr1	91217001	91219001	7.776	0.208	0.6326	0.214
chr6	7915401	7917401	7.776	0.56	0.3706	0.456
chr11	69255801	69257801	7.772	0.312	0.5798	0.588
chr5	54429401	54431401	7.766	0.074	0.5182	0.396
chr2	131965201	131967201	7.762	0.004	0.5702	0.418
chr1	192004201	192006201	7.76	0.486	0.5942	0.438
chr9	40876201	40878201	7.758	0.196	0.4088	0.142
chr11	96763001	96765001	7.75	0.272	0.5756	0.248
chr5	137059801	137061801	7.75	0.528	0.4038	0.148
chr8	128147201	128149201	7.75	0.372	0.6366	0
chr6	54302201	54304201	7.744	0	0.5468	0.784
chr11	63789001	63791001	7.736	0.152	0.6416	0
chr8	48419201	48421201	7.736	0.498	0.5038	0.35
chr8	116055401	116057401	7.732	0.382	0.3852	0.244
chr9	31779001	31781001	7.732	0.288	0.5462	0.118
chr12	7968201	7970201	7.73	0.346	0.518	0.626
chr8	70639001	70641001	7.726	0.31	0.5272	0.244
chr7	151874601	151876601	7.724	0.546	0.6134	0.202
chr10	56472401	56474401	7.716	0.436	0.5798	0.044
chr16	44602401	44604401	7.716	0.284	0.556	0.358
chr14	65776801	65778801	7.714	0.194	0.6558	0
chr15	84768001	84770001	7.714	0.522	0.5894	0.148
chr4	119926001	119928001	7.712	0.474	0.5324	0.524
chr3	122063401	122065401	7.71	0.468	0.6178	0.558
chr16	64883801	64885801	7.7	0.348	0.5086	0.762
chr11	76164001	76166001	7.698	0.104	0.5844	0.082
chr2	52738001	52740001	7.698	0.378	0.5846	0
chr11	87076201	87078201	7.69	0.092	0.594	0.458
chr16	3927401	3929401	7.69	0.166	0.4466	0.438
chr2	26768201	26770201	7.684	0.286	0.5842	0.374
chr14	76878001	76880001	7.682	0.294	0.5372	0.6
chr11	63189601	63191601	7.678	0.374	0.5796	0.304
chr19	41750401	41752401	7.678	0.06	0.5182	0.37
chr6	71671201	71673201	7.676	0.548	0.523	0.202
chr8	123743601	123745601	7.674	0.168	0.6082	0.468
chr13	29730401	29732401	7.672	0.516	0.613	0.316
chr5	117960001	117962001	7.67	0.546	0.5372	0.03
chr10	7740201	7742201	7.668	0.134	0.4558	0.03
chr12	77473401	77475401	7.668	0.248	0.6562	0.142
chr1	82913401	82915401	7.664	0	0.5272	0.286
chr2	167860601	167862601	7.664	0.452	0.6654	0.292
chr6	97241201	97243201	7.664	0.288	0.6276	0
chr11	57377201	57379201	7.66	0	0.5086	0.386
chr16	32703201	32705201	7.66	0.5	0.5468	0.63
chr17	71316401	71318401	7.654	0.392	0.6514	0.03
chr18	11204401	11206401	7.654	0.198	0.5464	0.468
chr10	25085801	25087801	7.648	0.45	0.494	0.082
chr10	24213001	24215001	7.646	0.574	0.6608	0
chr9	121966001	121968001	7.646	0.556	0.5562	0.408
chr15	84602801	84604801	7.642	0.274	0.618	0.206
chr15	99905001	99907001	7.64	0.27	0.5514	0.482
chr16	34375001	34377001	7.638	0.282	0.4084	0.71
chr4	56863001	56865001	7.638	0.564	0.4178	0.622
chr2	90841201	90843201	7.636	0.516	0.4232	0.128
chr18	47470601	47472601	7.632	0.568	0.4654	0.338
chr9	96624401	96626401	7.632	0.574	0.6084	0.516
chr5	32896201	32898201	7.626	0.138	0.5038	0
chr2	103785001	103787001	7.624	0	0.6416	0.648
chr8	113582801	113584801	7.624	0.078	0.6182	0.226
chr1	155447201	155449201	7.612	0.44	0.556	0.462
chr19	6097801	6099801	7.612	0.122	0.5132	0
chr5	65255801	65257801	7.608	0	0.4608	0.056
chr7	149220001	149222001	7.608	0.536	0.5512	0.552
chr11	62072601	62074601	7.604	0.458	0.5702	0.556
chr11	65008201	65010201	7.604	0.084	0.4562	0.296
chr16	43573601	43575601	7.604	0.262	0.656	0.62
chr8	71151001	71153001	7.598	0.014	0.499	0
chr9	32568201	32570201	7.598	0.07	0.4514	0.03
chr2	170078001	170080001	7.594	0.37	0.5276	0.78
chr2	52730801	52732801	7.592	0.532	0.561	0.196
chr11	24957001	24959001	7.59	0.202	0.6608	0.178
chr1	138975201	138977201	7.586	0.568	0.6274	0.534
chr2	151719201	151721201	7.584	0	0.632	0.32
chr2	91767801	91769801	7.584	0	0.6658	0.018
chr13	46875001	46877001	7.578	0	0.5798	0
chr12	77462801	77464801	7.57	0.428	0.6702	0.134
chr11	120960801	120962801	7.566	0.508	0.6084	0.054
chr17	87110401	87112401	7.562	0.106	0.6654	0
chr14	70301201	70303201	7.56	0.06	0.5324	0.184
chr3	122199001	122201001	7.552	0.49	0.5082	0.304
chr1	158337401	158339401	7.55	0.084	0.4708	0
chr5	92154201	92156201	7.548	0.34	0.451	0.398
chr2	117787001	117789001	7.542	0.316	0.6462	0.03
chr13	94597001	94599001	7.536	0.2	0.608	0
chr5	99726401	99728401	7.536	0.192	0.5988	0.09
chr1	195052401	195054401	7.53	0.494	0.4892	0.084
chr11	114006801	114008801	7.53	0.376	0.4656	0.478
chr15	99727001	99729001	7.528	0.156	0.5654	0.038
chr2	27437201	27439201	7.526	0.328	0.5752	0.226
chr6	31573601	31575601	7.526	0.038	0.6606	0.762
chr5	119289401	119291401	7.52	0.074	0.58	0.372
chr11	4047401	4049401	7.516	0	0.5322	0.328
chr10	96184401	96186401	7.512	0.202	0.5892	0.702
chr8	93671401	93673401	7.512	0.528	0.5992	0.534
chr9	60078601	60080601	7.512	0.484	0.4658	0.23
chr11	113988201	113990201	7.51	0.408	0.5846	0.192
chr2	93962001	93964001	7.51	0.048	0.5702	0.186
chr8	114374201	114376201	7.508	0.422	0.5702	0.296
chr9	114856801	114858801	7.508	0.202	0.6654	0
chr14	62681801	62683801	7.506	0.552	0.3894	0.134
chr1	155378801	155380801	7.502	0.214	0.6176	0.536
chr1	36444401	36446401	7.5	0.124	0.5988	0.554
chr2	104297801	104299801	7.494	0.552	0.499	0.096
chr17	74169601	74171601	7.492	0.174	0.4894	0
chr3	79379601	79381601	7.492	0.442	0.466	0.352
chr17	31703801	31705801	7.49	0	0.5754	0.232
chr17	72335001	72337001	7.484	0.262	0.5752	0.09
chr15	93565001	93567001	7.482	0.57	0.5754	0.524
chr9	45935001	45937001	7.48	0.488	0.4272	0.544
chr7	20429001	20431001	7.478	0	0.5606	0.5
chr18	76284201	76286201	7.476	0.14	0.5562	0.214
chr7	133979201	133981201	7.476	0	0.5514	0
chr5	119117201	119119201	7.472	0.438	0.6416	0.67
chr6	85962801	85964801	7.468	0.156	0.4512	0.038
chr14	19219001	19221001	7.464	0.444	0.423	0.114
chr1	170195001	170197001	7.462	0.142	0.5082	0.686
chr9	66855801	66857801	7.462	0.316	0.6414	0.422
chr3	104510801	104512801	7.46	0	0.561	0.076
chr5	150323401	150325401	7.454	0.186	0.6418	0.7
chr6	92855201	92857201	7.454	0.294	0.575	0.318
chr8	84105601	84107601	7.446	0.328	0.5654	0.192
chr9	14047401	14049401	7.444	0.2	0.5226	0.466
chr3	20559601	20561601	7.442	0.426	0.4704	0.768
chr10	17447001	17449001	7.44	0.138	0.4702	0.468
chr11	67818201	67820201	7.438	0.162	0.5748	0.258
chr2	45267601	45269601	7.436	0.42	0.4658	0.724
chr13	45491601	45493601	7.432	0.454	0.5324	0.1
chr3	107961201	107963201	7.432	0.176	0.5944	0.126
chr17	53716801	53718801	7.426	0.338	0.5848	0
chr2	132698601	132700601	7.426	0.43	0.5608	0.126
chr2	58160801	58162801	7.426	0.48	0.3562	0.648
chr4	134071401	134073401	7.422	0.578	0.5466	0.468
chr5	65073801	65075801	7.42	0.316	0.632	0.548
chr1	155045801	155047801	7.418	0.372	0.4132	0.38
chr2	168885801	168887801	7.418	0.498	0.6226	0.084
chr14	75455601	75457601	7.416	0.486	0.5464	0
chr5	66914801	66916801	7.416	0.022	0.661	0.142
chr4	65063801	65065801	7.414	0.534	0.5562	0.528
chr4	95564201	95566201	7.412	0.392	0.575	0.716
chr3	144265801	144267801	7.41	0.084	0.637	0
chr10	3139201	3141201	7.408	0.266	0.5798	0.362
chr5	150083201	150085201	7.408	0.336	0.6226	0.684
chr13	15633801	15635801	7.404	0.392	0.6326	0.814
chr12	11228001	11230001	7.402	0.314	0.5702	0
chr7	105337601	105339601	7.4	0.07	0.4176	0.03
chr3	150993401	150995401	7.396	0.128	0.48	0.342
chr3	83813601	83815601	7.396	0.028	0.4656	0.296
chr6	5458601	5460601	7.394	0.244	0.6418	0
chr11	67379201	67381201	7.392	0.512	0.532	0.524
chr9	65541201	65543201	7.392	0.014	0.556	0
chr16	35740801	35742801	7.39	0.218	0.5512	0.66
chr11	115233001	115235001	7.388	0.1	0.5318	0.68
chr2	136737201	136739201	7.388	0.468	0.5466	0.396
chr6	112276801	112278801	7.386	0.234	0.642	0
chr10	77828801	77830801	7.38	0.422	0.537	0
chr10	92854201	92856201	7.38	0.444	0.2942	0.66
chr7	149607401	149609401	7.38	0.484	0.5562	0.682
chr6	5879601	5881601	7.378	0.468	0.3278	0
chr16	30674201	30676201	7.374	0.096	0.6134	0.194
chr9	71824401	71826401	7.374	0.46	0.518	0.366
chr11	103526401	103528401	7.372	0.454	0.5654	0.658
chr6	142740601	142742601	7.372	0.358	0.6224	0.536
chr6	145842001	145844001	7.366	0.28	0.4752	0.262
chr5	138237001	138239001	7.364	0.472	0.618	0.2
chr7	119930401	119932401	7.364	0.414	0.6514	0.524
chr8	111171401	111173401	7.362	0.382	0.5228	0.338
chr9	102863001	102865001	7.362	0.128	0.5416	0
chr4	148814001	148816001	7.358	0.41	0.451	0.446
chr10	82271001	82273001	7.354	0.09	0.5132	0.654
chr2	163511001	163513001	7.354	0	0.575	0.32
chr5	112914801	112916801	7.352	0.118	0.6416	0.65
chr6	53565001	53567001	7.352	0.334	0.6134	0
chr5	65716201	65718201	7.35	0.054	0.6084	0
chr10	9595401	9597401	7.344	0.142	0.6512	0.592
chr4	48704801	48706801	7.344	0.558	0.6702	0.12
chr1	172395401	172397401	7.338	0.052	0.4992	0.34
chr2	37703401	37705401	7.334	0.064	0.6416	0
chr10	8644201	8646201	7.332	0.362	0.6132	0
chr1	40025401	40027401	7.33	0.31	0.6464	0.078
chr18	70799201	70801201	7.33	0.158	0.5082	0.566
chr19	58178201	58180201	7.33	0.07	0.5654	0
chr14	122402401	122404401	7.328	0.542	0.48	0.478
chr1	74193001	74195001	7.326	0.362	0.5894	0.682
chr4	130816001	130818001	7.322	0.05	0.466	0.182
chr8	36982201	36984201	7.318	0.368	0.4992	0
chr10	76843001	76845001	7.316	0.484	0.6084	0
chr6	54701601	54703601	7.316	0	0.4898	0
chr19	36744201	36746201	7.308	0.55	0.5988	0.42
chr11	103109801	103111801	7.302	0.054	0.5516	0
chr12	86191201	86193201	7.302	0.202	0.6702	0.46
chr3	27784201	27786201	7.302	0.346	0.4654	0.49
chr9	31074201	31076201	7.3	0.276	0.5276	0.212
chr2	141096801	141098801	7.296	0.11	0.4986	0
chr13	70408601	70410601	7.292	0.388	0.6134	0.2
chr5	136820201	136822201	7.29	0.418	0.504	0.606
chr12	8378201	8380201	7.286	0.486	0.6418	0.53
chr6	88014001	88016001	7.284	0.044	0.6038	0.14
chr19	16223001	16225001	7.278	0.188	0.5798	0.572
chr7	28076001	28078001	7.276	0.492	0.4708	0.178
chr7	71177601	71179601	7.276	0.15	0.5892	0.566
chr6	95599801	95601801	7.27	0.028	0.5084	0.556
chr2	116861401	116863401	7.268	0.262	0.4802	0
chr13	44805401	44807401	7.266	0.288	0.6468	0
chr2	169858201	169860201	7.266	0.312	0.5896	0
chr8	125341401	125343401	7.266	0.028	0.4798	0.636
chr11	22140201	22142201	7.264	0.014	0.6084	0.23
chr13	102394601	102396601	7.264	0	0.6562	0.234
chr2	49326801	49328801	7.264	0.474	0.5372	0.314
chr17	31592001	31594001	7.262	0.538	0.5656	0.472
chr3	130873601	130875601	7.262	0.424	0.623	0.406
chr15	99642001	99644001	7.26	0.516	0.5606	0.248
chr4	131753601	131755601	7.26	0.552	0.5608	0.56
chr5	128969601	128971601	7.252	0.164	0.5368	0.58
chr10	38961201	38963201	7.25	0.136	0.4892	0.644
chr14	123043601	123045601	7.248	0.092	0.5226	0.794
chr1	154947801	154949801	7.246	0.306	0.537	0.266
chr18	89092401	89094401	7.242	0.458	0.5798	0.58
chr2	169706001	169708001	7.24	0.42	0.6228	0.372
chr5	20439801	20441801	7.24	0.346	0.5468	0.716
chr19	10248601	10250601	7.238	0.496	0.5942	0.712
chr8	96192001	96194001	7.234	0.22	0.4988	0
chr1	137615801	137617801	7.226	0.268	0.6372	0
chr12	15746001	15748001	7.226	0.128	0.4704	0.03
chr13	29792601	29794601	7.226	0.106	0.4704	0.34
chr13	94824401	94826401	7.222	0.282	0.5702	0.682
chr7	150518801	150520801	7.222	0.382	0.6702	0.362
chr8	26502001	26504001	7.22	0.228	0.4942	0.778
chr9	115654201	115656201	7.218	0.264	0.6228	0.338
chr12	110152601	110154601	7.212	0.23	0.4752	0.412
chr6	98794401	98796401	7.212	0.414	0.5704	0.406
chr8	37175601	37177601	7.212	0.43	0.6604	0
chr8	48424801	48426801	7.21	0.184	0.5036	0.152
chr14	62849001	62851001	7.206	0.208	0.4702	0
chr1	186413201	186415201	7.204	0.164	0.5178	0
chr9	67690801	67692801	7.202	0.396	0.4464	0.584
chr4	149755801	149757801	7.198	0.436	0.399	0.23
chr8	26668401	26670401	7.192	0.32	0.4988	0.118
chr16	45624601	45626601	7.19	0.142	0.5368	0.466
chr19	38039601	38041601	7.19	0.502	0.5658	0.428
chr14	65955601	65957601	7.182	0.07	0.4088	0.03
chr14	31281401	31283401	7.18	0.528	0.4988	0.716
chr8	121201801	121203801	7.176	0.412	0.5416	0.524
chr2	166490001	166492001	7.17	0.414	0.6034	0.29
chr15	101077801	101079801	7.168	0.392	0.5082	0
chr15	35735401	35737401	7.168	0.44	0.5512	0
chr17	47565001	47567001	7.168	0.028	0.5418	0.412
chr4	33347401	33349401	7.168	0.404	0.4512	0.434
chr1	120544601	120546601	7.166	0.274	0.4508	0
chr17	35663001	35665001	7.166	0.324	0.5274	0.614
chr19	47352201	47354201	7.166	0.408	0.6514	0.048
chr8	93456001	93458001	7.166	0.11	0.556	0.288
chr13	56701001	56703001	7.164	0.004	0.5798	0
chr14	49877201	49879201	7.164	0.42	0.394	0.274
chr15	72634001	72636001	7.164	0.576	0.6562	0.744
chr1	162204001	162206001	7.16	0.034	0.5274	0.428
chr14	54721801	54723801	7.16	0.412	0.5226	0
chr13	42948801	42950801	7.156	0	0.5704	0.142
chr8	14721401	14723401	7.154	0.374	0.5324	0.042
chr8	124000001	124002001	7.148	0.118	0.546	0.324
chr1	153357801	153359801	7.138	0.524	0.6418	0.266
chr12	99243601	99245601	7.138	0.546	0.5228	0.244
chr9	110997001	110999001	7.136	0.414	0.6084	0.718
chr10	109797001	109799001	7.134	0.06	0.4948	0.042
chr10	79300201	79302201	7.128	0.108	0.4752	0.764
chr13	104704201	104706201	7.122	0.488	0.4656	0.368
chr2	91818801	91820801	7.122	0	0.6368	0.67
chr11	8591001	8593001	7.118	0.572	0.6514	0.368
chr5	116004601	116006601	7.116	0	0.5944	0.05
chr7	19443601	19445601	7.112	0.44	0.5704	0.534
chr11	69567601	69569601	7.106	0.438	0.4754	0.406
chr1	40461001	40463001	7.1	0.174	0.5462	0.742
chr18	26055201	26057201	7.1	0.29	0.5038	0.788
chr13	43955401	43957401	7.098	0.5	0.4846	0.018
chr12	81953001	81955001	7.096	0.302	0.6466	0.344
chr3	84111801	84113801	7.094	0.182	0.6608	0.704
chr17	43567201	43569201	7.092	0.408	0.4938	0.03
chr3	148608801	148610801	7.092	0.436	0.5702	0.71
chr9	20525401	20527401	7.092	0.018	0.5846	0.018
chr5	67090201	67092201	7.09	0.162	0.6088	0.626
chr12	88004401	88006401	7.088	0.004	0.6472	0.402
chr7	84276401	84278401	7.086	0.416	0.5752	0.23
chr19	57055201	57057201	7.082	0.386	0.3848	0.76
chr19	6156001	6158001	7.082	0.004	0.5706	0.622
chr2	92268001	92270001	7.082	0.468	0.6224	0.056
chr1	172400801	172402801	7.074	0.2	0.451	0.318
chr18	24029801	24031801	7.074	0.392	0.6128	0.392
chr8	85462801	85464801	7.072	0.536	0.6134	0.044
chr1	38331001	38333001	7.07	0.226	0.4512	0.33
chr16	22312001	22314001	7.07	0.504	0.4372	0.828
chr2	112149201	112151201	7.07	0.27	0.6036	0.51
chr7	117671601	117673601	7.066	0.572	0.3748	0.168
chr14	57913001	57915001	7.064	0.182	0.6134	0.082
chr14	46520401	46522401	7.062	0.194	0.4274	0.48
chr5	8863001	8865001	7.062	0.444	0.4944	0.366
chr13	53238001	53240001	7.06	0.262	0.6126	0.66
chr2	27216201	27218201	7.06	0.274	0.5272	0.488
chr11	101804001	101806001	7.05	0.064	0.542	0.384
chr15	59268401	59270401	7.05	0.406	0.3796	0.764
chr5	32391601	32393601	7.05	0	0.6084	0.216
chr1	132269201	132271201	7.048	0.106	0.6372	0
chr16	18610801	18612801	7.044	0.344	0.6466	0.024
chr17	7399601	7401601	7.044	0.452	0.5274	0.494
chr6	98558201	98560201	7.042	0	0.4704	0.048
chr9	47206401	47208401	7.036	0.28	0.5938	0.18
chr14	60266001	60268001	7.034	0.208	0.5322	0.596
chr4	99631001	99633001	7.03	0.156	0.5466	0.262
chr8	111377001	111379001	7.028	0.5	0.6278	0.154
chr19	24923801	24925801	7.026	0.262	0.5988	0.53
chr16	85746201	85748201	7.024	0.378	0.542	0.2
chr5	64314801	64316801	7.024	0.004	0.4608	0.148
chr13	34175201	34177201	7.02	0.38	0.4558	0.574
chr4	151275801	151277801	7.018	0.09	0.6322	0.19
chr7	124633001	124635001	7.016	0.478	0.518	0.716
chr9	122006801	122008801	7.014	0.128	0.5082	0.206
chr16	32087401	32089401	7.012	0.438	0.5466	0.52
chr7	103882201	103884201	7.01	0.04	0.3752	0.102
chr1	87705201	87707201	7	0.332	0.4608	0
chr8	125528601	125530601	7	0.418	0.6084	0.096
chr11	78519401	78521401	6.992	0.29	0.5036	0.382
chr7	107039401	107041401	6.99	0.388	0.494	0.142
chr10	69755801	69757801	6.986	0.506	0.6272	0.436
chr13	40357801	40359801	6.984	0.474	0.4988	0.768
chr15	79708801	79710801	6.984	0.574	0.575	0.33
chr2	138056801	138058801	6.978	0.45	0.5274	0.368
chr14	48693201	48695201	6.976	0.106	0.423	0.164
chr12	16736201	16738201	6.97	0.118	0.4988	0.082
chr18	11975401	11977401	6.97	0.47	0.456	0.33
chr2	45374401	45376401	6.97	0.194	0.4848	0.436
chr19	31475201	31477201	6.966	0.32	0.5944	0.27
chr4	152581601	152583601	6.966	0.394	0.513	0.42
chr9	13455801	13457801	6.966	0.438	0.6224	0.206
chr14	25894401	25896401	6.964	0.268	0.6226	0.62
chr7	75238801	75240801	6.962	0.474	0.5704	0.148
chr1	36072401	36074401	6.96	0.014	0.6558	0.552
chr12	46045201	46047201	6.96	0.322	0.3656	0.44
chr14	54954801	54956801	6.96	0.472	0.5082	0.03
chr2	59381201	59383201	6.956	0.348	0.5182	0.224
chr5	75841401	75843401	6.95	0.192	0.5562	0.448
chr10	60875201	60877201	6.946	0	0.5228	0.202
chr13	5767601	5769601	6.942	0	0.6132	0
chr5	105416401	105418401	6.94	0.318	0.456	0.25
chr12	25881801	25883801	6.936	0.378	0.4652	0.612
chr19	40574801	40576801	6.936	0.214	0.6418	0
chr4	45047601	45049601	6.934	0.208	0.5848	0.362
chr18	57566601	57568601	6.932	0.496	0.4514	0.202
chr11	117116001	117118001	6.93	0.506	0.513	0.428
chr10	39789001	39791001	6.924	0.088	0.5748	0.232
chr15	36975001	36977001	6.922	0.482	0.5654	0.162
chr16	45370001	45372001	6.922	0.302	0.575	0.546
chr6	21995601	21997601	6.922	0.276	0.5372	0.492
chr9	14088801	14090801	6.92	0.266	0.3846	0.192
chr3	78931401	78933401	6.916	0.578	0.423	0.154
chr5	77103201	77105201	6.916	0.552	0.632	0.192
chr5	136389001	136391001	6.912	0.378	0.5178	0.594
chr14	33784201	33786201	6.91	0	0.6132	0.58
chr5	132872401	132874401	6.91	0.194	0.5178	0.512
chr9	40751401	40753401	6.91	0.208	0.5896	0.154
chr11	74826401	74828401	6.908	0.338	0.6558	0.508
chr13	93326001	93328001	6.906	0.448	0.3802	0.326
chr3	78842601	78844601	6.906	0.234	0.4704	0
chr7	37789201	37791201	6.904	0.516	0.4894	0.562
chr3	97859201	97861201	6.9	0	0.532	0.672
chr4	119915001	119917001	6.898	0.408	0.6418	0.572
chr9	71824601	71826601	6.898	0.364	0.5132	0.366
chr11	5398401	5400401	6.896	0.414	0.618	0
chr12	81466001	81468001	6.896	0.13	0.5706	0
chr13	41552601	41554601	6.896	0	0.6464	0.502
chr11	82158401	82160401	6.894	0.246	0.5324	0.248
chr6	53904401	53906401	6.894	0.54	0.6174	0.194
chr16	76332001	76334001	6.892	0.198	0.3892	0.57
chr11	76176401	76178401	6.89	0.074	0.5226	0.23
chr2	28819001	28821001	6.89	0	0.6466	0
chr2	77161001	77163001	6.89	0.404	0.4082	0.468
chr18	50222001	50224001	6.888	0	0.5938	0.472
chr6	94307401	94309401	6.888	0.28	0.6082	0.42
chr8	126501801	126503801	6.882	0.522	0.5372	0.166
chr3	133196001	133198001	6.87	0.11	0.6606	0
chr4	53240001	53242001	6.87	0	0.4082	0.048
chr8	75258001	75260001	6.87	0.316	0.6132	0.53
chr11	61908201	61910201	6.866	0.45	0.561	0.08
chr13	95212801	95214801	6.85	0.46	0.6134	0
chr13	3693201	3695201	6.848	0.302	0.546	0.352
chr2	71702601	71704601	6.848	0.44	0.5134	0.248
chr13	23753801	23755801	6.846	0.138	0.3176	0.158
chr15	63902401	63904401	6.846	0.038	0.656	0.576
chr8	118498001	118500001	6.846	0.296	0.4608	0.5
chr12	32822801	32824801	6.84	0.07	0.6654	0.52
chr17	30559601	30561601	6.84	0.49	0.6368	0.378
chr19	24452401	24454401	6.84	0.312	0.5988	0.038
chr8	48092601	48094601	6.84	0.008	0.5992	0.406
chr1	188839001	188841001	6.838	0.06	0.4608	0
chr4	140730801	140732801	6.838	0.004	0.618	0.018
chr13	114644801	114646801	6.834	0.424	0.5608	0.46
chr19	55373601	55375601	6.834	0.244	0.404	0.03
chr7	149253401	149255401	6.832	0.394	0.589	0.54
chr14	75961001	75963001	6.826	0.372	0.5512	0.354
chr6	142997801	142999801	6.822	0	0.5468	0
chr7	103651401	103653401	6.822	0.486	0.5034	0.516
chr5	64283601	64285601	6.82	0.578	0.5704	0.566
chr13	81368401	81370401	6.818	0.488	0.5942	0.09
chr2	29826001	29828001	6.816	0	0.6322	0.096
chr7	81467801	81469801	6.816	0.322	0.5276	0.554
chr7	91359201	91361201	6.814	0.29	0.594	0.682
chr12	38318601	38320601	6.812	0.23	0.5038	0.816
chr4	131336601	131338601	6.812	0.486	0.589	0.03
chr14	104140401	104142401	6.81	0.156	0.561	0
chr12	27218401	27220401	6.806	0.128	0.5322	0.03
chr3	67787201	67789201	6.804	0.138	0.5226	0.496
chr2	28027801	28029801	6.802	0.24	0.5036	0.132
chr13	109062601	109064601	6.8	0	0.637	0.238
chr8	14604801	14606801	6.8	0.27	0.6036	0.67
chr9	23183401	23185401	6.798	0.202	0.5416	0.638
chr8	126531201	126533201	6.796	0.346	0.5274	0.766
chr6	4987001	4989001	6.79	0.396	0.5842	0.112
chr19	40454801	40456801	6.788	0.008	0.5276	0
chr3	107621401	107623401	6.786	0.184	0.6228	0.018
chr12	33627801	33629801	6.78	0.336	0.4466	0.258
chr3	148773601	148775601	6.778	0	0.5656	0
chr11	94239201	94241201	6.776	0.564	0.6372	0.154
chr17	81414601	81416601	6.774	0.43	0.5846	0.44
chr4	63119801	63121801	6.774	0.486	0.5748	0.562
chr13	24290601	24292601	6.772	0.06	0.5272	0.614
chr7	137977801	137979801	6.77	0.518	0.5608	0.444
chr6	18418201	18420201	6.764	0.302	0.4656	0.288
chr5	76436201	76438201	6.762	0	0.618	0
chr3	29903401	29905401	6.756	0.138	0.6276	0.106
chr1	87933801	87935801	6.754	0.418	0.575	0.682
chr10	85117601	85119601	6.752	0.288	0.5228	0.012
chr12	4670801	4672801	6.748	0.542	0.3846	0.244
chr2	131042401	131044401	6.748	0	0.5894	0.47
chr10	61749601	61751601	6.746	0.482	0.375	0.522
chr5	129343601	129345601	6.744	0.15	0.48	0.366
chr5	45501201	45503201	6.744	0.06	0.5942	0
chr11	43307801	43309801	6.742	0.266	0.575	0.114
chr17	63137201	63139201	6.742	0	0.632	0.474
chr2	94237001	94239001	6.742	0	0.6658	0
chr16	43624401	43626401	6.738	0.312	0.6226	0.218
chr10	67711001	67713001	6.736	0.202	0.6514	0.024
chr18	13688801	13690801	6.734	0	0.5086	0.024
chr4	108468601	108470601	6.734	0.264	0.5656	0.29
chr8	87949001	87951001	6.734	0.558	0.632	0.096
chr17	15294201	15296201	6.732	0	0.4704	0.134
chr17	81191401	81193401	6.728	0.092	0.5224	0.492
chr13	41574401	41576401	6.722	0	0.6652	0.082
chr14	118962801	118964801	6.722	0.274	0.613	0.278
chr17	64318001	64320001	6.72	0.118	0.627	0.314
chr5	52822201	52824201	6.72	0	0.5226	0.262
chr7	116461001	116463001	6.72	0.438	0.5372	0.024
chr12	118876401	118878401	6.716	0.486	0.618	0
chr7	111599001	111601001	6.714	0.414	0.5604	0.056
chr16	75876401	75878401	6.708	0.38	0.5894	0.568
chr5	30190401	30192401	6.708	0.36	0.456	0.788
chr16	18696001	18698001	6.704	0.014	0.5322	0.03
chr1	157920801	157922801	6.7	0	0.499	0
chr5	67307601	67309601	6.698	0.234	0.5898	0.096
chr17	73361201	73363201	6.696	0.474	0.6082	0.282
chr5	23067401	23069401	6.694	0.024	0.5562	0.266
chr11	96271401	96273401	6.69	0.04	0.5128	0
chr18	6456601	6458601	6.688	0.266	0.6276	0.36
chr2	79366601	79368601	6.688	0.04	0.589	0.402
chr7	119534401	119536401	6.688	0.374	0.661	0.832
chr9	71626401	71628401	6.688	0.382	0.5086	0
chr4	83931401	83933401	6.686	0.024	0.5274	0.466
chr8	81874001	81876001	6.682	0.12	0.5084	0.018
chr13	53411601	53413601	6.676	0.014	0.5564	0.148
chr2	83553601	83555601	6.676	0.408	0.5892	0.23
chr1	191867801	191869801	6.672	0.49	0.4328	0.326
chr3	41132201	41134201	6.672	0.51	0.5178	0.726
chr13	109238801	109240801	6.67	0	0.5942	0.216
chr16	18175001	18177001	6.668	0.362	0.532	0.256
chr12	86757801	86759801	6.666	0.288	0.6036	0.4
chr3	31803201	31805201	6.664	0.13	0.4654	0.524
chr12	83502601	83504601	6.66	0.138	0.5938	0.184
chr19	56875401	56877401	6.66	0	0.5416	0.44
chr2	120326201	120328201	6.66	0.286	0.48	0
chr15	37695001	37697001	6.658	0.024	0.6606	0.706
chr3	30762601	30764601	6.658	0.04	0.6324	0.308
chr2	60816201	60818201	6.654	0.04	0.5896	0
chr1	90647001	90649001	6.652	0	0.6512	0.148
chr16	21653801	21655801	6.648	0	0.5372	0.274
chr3	37044001	37046001	6.648	0.096	0.6608	0.562
chr1	153167601	153169601	6.646	0.406	0.4322	0.446
chr17	43894601	43896601	6.646	0.118	0.5992	0.65
chr2	74865401	74867401	6.646	0.014	0.6134	0
chr10	111279001	111281001	6.642	0.14	0.5894	0.73
chr12	104459001	104461001	6.64	0.532	0.5514	0.542
chr2	114907001	114909001	6.638	0.53	0.5178	0.274
chr4	59250801	59252801	6.638	0.04	0.6274	0
chr5	125194001	125196001	6.636	0.546	0.5558	0.15
chr19	32347401	32349401	6.632	0.446	0.4656	0.448
chr13	35868001	35870001	6.63	0.484	0.523	0.204
chr2	145596201	145598201	6.63	0.014	0.4796	0.082
chr11	71572601	71574601	6.626	0.07	0.5136	0
chr17	71404801	71406801	6.624	0.366	0.5132	0.042
chr14	76045201	76047201	6.622	0.128	0.6274	0.172
chr15	40396801	40398801	6.618	0.472	0.5322	0.422
chr6	53932201	53934201	6.616	0.206	0.6278	0.106
chr1	38737601	38739601	6.612	0.024	0.4704	0.192
chr14	102060601	102062601	6.608	0.45	0.5892	0.448
chr15	40753601	40755601	6.608	0.502	0.4036	0.132
chr17	88276201	88278201	6.606	0.48	0.537	0
chr10	93674001	93676001	6.602	0.156	0.6036	0.068
chr11	8517401	8519401	6.602	0.24	0.413	0.77
chr16	89889601	89891601	6.602	0.05	0.6134	0.018
chr4	149834201	149836201	6.6	0	0.5658	0
chr5	100128601	100130601	6.6	0.47	0.5038	0.376
chr5	130795801	130797801	6.596	0	0.5612	0.728
chr6	92877601	92879601	6.596	0.118	0.618	0.082
chr7	108830001	108832001	6.596	0.192	0.5702	0.372
chr15	96982801	96984801	6.594	0.084	0.6036	0.324
chr1	108080601	108082601	6.592	0.288	0.5372	0
chr5	123828801	123830801	6.592	0.292	0.4986	0.282
chr19	37608401	37610401	6.59	0.41	0.5084	0
chr6	140764401	140766401	6.588	0.244	0.5082	0.35
chr17	28845001	28847001	6.586	0.07	0.5702	0
chr17	49094601	49096601	6.586	0.188	0.456	0
chr8	126795601	126797601	6.586	0	0.6656	0.056
chr16	59543401	59545401	6.582	0.42	0.585	0.11
chr14	63799801	63801801	6.578	0.244	0.6084	0.294
chr11	76687001	76689001	6.576	0.382	0.5036	0.03
chr14	61603001	61605001	6.576	0.078	0.5988	0.03
chr3	139522201	139524201	6.572	0.544	0.4992	0
chr11	105013001	105015001	6.57	0	0.58	0
chr13	52671001	52673001	6.568	0.398	0.5846	0.832
chr4	9198201	9200201	6.564	0.518	0.5038	0.528
chr14	37977601	37979601	6.562	0.298	0.5704	0.59
chr2	19067001	19069001	6.56	0.386	0.5796	0.484
chr2	167086401	167088401	6.558	0.164	0.4136	0.146
chr13	3869601	3871601	6.556	0.034	0.5086	0.5
chr13	46033001	46035001	6.556	0.538	0.6418	0.526
chr17	4207801	4209801	6.556	0.576	0.5084	0.324
chr19	55575601	55577601	6.556	0.37	0.6558	0.576
chr11	113296401	113298401	6.554	0.178	0.4896	0.718
chr19	15274801	15276801	6.554	0.204	0.5464	0.57
chr15	37609001	37611001	6.552	0.178	0.575	0.544
chr2	135536401	135538401	6.552	0.342	0.637	0
chr5	141297001	141299001	6.552	0.176	0.6464	0.25
chr14	18177801	18179801	6.548	0.274	0.4372	0.368
chr15	63872201	63874201	6.548	0.004	0.5896	0.792
chr18	65725001	65727001	6.548	0.418	0.6322	0.024
chr1	88125401	88127401	6.54	0.424	0.5656	0
chr16	37027001	37029001	6.54	0.082	0.4752	0
chr4	53351401	53353401	6.54	0.122	0.58	0.082
chr6	93116601	93118601	6.54	0.296	0.6416	0.09
chr5	38115801	38117801	6.538	0.034	0.5654	0.278
chr14	17527401	17529401	6.536	0.576	0.4988	0
chr10	69946401	69948401	6.534	0.35	0.5134	0.102
chr12	12331001	12333001	6.534	0.184	0.537	0.186
chr9	77327801	77329801	6.532	0.51	0.4656	0.2
chr8	119145001	119147001	6.528	0.514	0.6512	0.03
chr1	60517401	60519401	6.526	0.192	0.637	0.082
chr6	121024601	121026601	6.524	0.22	0.451	0.51
chr2	167219401	167221401	6.522	0.138	0.4892	0.096
chr8	89376401	89378401	6.522	0.004	0.5704	0
chr4	144867401	144869401	6.52	0.552	0.461	0.22
chr4	32949601	32951601	6.52	0.1	0.6512	0.502
chr11	59733001	59735001	6.516	0.41	0.6228	0.236
chr12	55135401	55137401	6.516	0.344	0.5226	0.03
chr14	121451801	121453801	6.516	0.248	0.6656	0.354
chr6	92448001	92450001	6.512	0.408	0.5942	0.426
chr8	93559601	93561601	6.51	0.218	0.5418	0.308
chr5	4804001	4806001	6.508	0.312	0.5514	0.54
chr2	84368601	84370601	6.504	0.564	0.5658	0.368
chr11	25984601	25986601	6.502	0.526	0.5798	0.472
chr11	57063001	57065001	6.502	0.322	0.6132	0.22
chr11	81591601	81593601	6.5	0.174	0.599	0.538
chr2	35029201	35031201	6.494	0	0.5892	0.3
chr1	188603601	188605601	6.492	0	0.57	0
chr12	88246601	88248601	6.492	0.234	0.5944	0.41
chr15	59435801	59437801	6.492	0	0.5658	0.094
chr5	152000401	152002401	6.492	0.106	0.661	0.6
chr3	148541001	148543001	6.49	0.312	0.4086	0.09
chr5	67810001	67812001	6.48	0.248	0.5702	0.658
chr7	90530601	90532601	6.474	0.208	0.5182	0.38
chr13	108600801	108602801	6.472	0.324	0.5604	0.03
chr6	99565001	99567001	6.472	0.188	0.551	0.384
chr11	33760401	33762401	6.47	0.418	0.399	0.648
chr18	62389001	62391001	6.47	0.5	0.6654	0.63
chr2	129374601	129376601	6.466	0.462	0.6274	0.082
chr2	75661001	75663001	6.466	0.428	0.5368	0
chr16	26597001	26599001	6.464	0.504	0.4036	0.146
chr4	115496201	115498201	6.464	0.262	0.537	0.6
chr6	142659401	142661401	6.464	0.58	0.6132	0.592
chr12	77874401	77876401	6.462	0.514	0.5322	0.316
chr11	35706401	35708401	6.456	0.128	0.6182	0.03
chr16	93729401	93731401	6.454	0.504	0.4702	0.478
chr9	72672601	72674601	6.454	0.024	0.5514	0.244
chr8	109343601	109345601	6.452	0	0.4324	0
chr17	63681601	63683601	6.45	0.228	0.4844	0.472
chr13	20638201	20640201	6.448	0	0.5322	0.328
chr13	111446401	111448401	6.44	0.008	0.461	0.06
chr5	58147801	58149801	6.44	0.152	0.4848	0.154
chr6	34104801	34106801	6.44	0.05	0.5516	0.334
chr6	93359601	93361601	6.438	0.554	0.4754	0.538
chr9	45839801	45841801	6.436	0.298	0.5084	0.09
chr18	12918601	12920601	6.43	0	0.58	0.096
chr10	6248801	6250801	6.426	0.564	0.5466	0.082
chr19	30947201	30949201	6.426	0.42	0.4706	0
chr6	145516601	145518601	6.426	0.312	0.5796	0.198
chr10	8613601	8615601	6.42	0.252	0.6604	0.384
chr13	96030401	96032401	6.42	0.32	0.5944	0.496
chr8	18720201	18722201	6.42	0.506	0.6368	0.216
chr9	13351801	13353801	6.418	0.428	0.6132	0.53
chr14	73873601	73875601	6.416	0.008	0.5612	0
chr18	47652401	47654401	6.416	0.05	0.5752	0.562
chr6	92714201	92716201	6.414	0.512	0.456	0.778
chr18	32853401	32855401	6.41	0.114	0.575	0
chr5	32428001	32430001	6.41	0.11	0.6226	0.268
chr9	64578001	64580001	6.41	0.326	0.637	0.21
chr4	64898201	64900201	6.406	0.082	0.4846	0.54
chr16	49504001	49506001	6.404	0.074	0.5226	0
chr1	188429801	188431801	6.4	0.446	0.5274	0.344
chr15	99919401	99921401	6.396	0.392	0.5084	0.244
chr7	96956801	96958801	6.396	0.014	0.5894	0.544
chr15	11996601	11998601	6.394	0.302	0.556	0
chr18	4552201	4554201	6.394	0.024	0.6084	0
chr2	133864601	133866601	6.39	0.412	0.4322	0.306
chr8	49046601	49048601	6.39	0.114	0.6368	0.166
chr10	13030801	13032801	6.388	0.422	0.5608	0.344
chr14	49610201	49612201	6.388	0.536	0.566	0.8
chr7	5034601	5036601	6.388	0.546	0.6702	0.218
chr3	103684401	103686401	6.386	0.07	0.637	0.274
chr3	135392801	135394801	6.386	0	0.632	0.134
chr13	74029601	74031601	6.384	0.272	0.6134	0.168
chr6	135223201	135225201	6.382	0.346	0.5658	0.31
chr6	146680401	146682401	6.382	0.532	0.6082	0.03
chr5	66291201	66293201	6.38	0.18	0.5892	0.268
chr9	48503401	48505401	6.38	0.368	0.5608	0.03
chr15	25945601	25947601	6.376	0.124	0.5322	0.172
chr3	97058801	97060801	6.376	0	0.6608	0.258
chr8	12800201	12802201	6.376	0.292	0.4276	0
chr10	39257601	39259601	6.372	0.536	0.5318	0.75
chr15	10650601	10652601	6.372	0.312	0.4706	0.374
chr6	128004801	128006801	6.37	0.346	0.632	0.372
chr12	90073401	90075401	6.368	0	0.6082	0.156
chr17	25547001	25549001	6.366	0.152	0.4942	0.594
chr17	41009601	41011601	6.366	0.482	0.4558	0
chr18	65534801	65536801	6.366	0.514	0.585	0
chr2	137025201	137027201	6.364	0.084	0.4656	0.03
chr6	148940801	148942801	6.354	0.494	0.4892	0.224
chr6	30448801	30450801	6.354	0.46	0.5034	0.634
chr8	106699201	106701201	6.352	0.48	0.5038	0.31
chr10	98935201	98937201	6.348	0.332	0.4322	0.648
chr7	116772801	116774801	6.348	0.544	0.5036	0.024
chr9	37322801	37324801	6.348	0.082	0.537	0.164
chr3	135341001	135343001	6.346	0.44	0.404	0.538
chr2	102487201	102489201	6.344	0.164	0.4798	0.366
chr4	105641401	105643401	6.344	0.082	0.556	0
chr5	150069601	150071601	6.344	0.516	0.6034	0.3
chr17	87790001	87792001	6.34	0.184	0.5844	0.266
chr5	134855401	134857401	6.336	0.05	0.6228	0.07
chr7	107848001	107850001	6.336	0.162	0.456	0.57
chr1	91625001	91627001	6.334	0.168	0.6272	0.7
chr12	106831401	106833401	6.334	0.528	0.5228	0
chr12	76846601	76848601	6.334	0.502	0.5324	0.406
chr19	36281801	36283801	6.332	0.136	0.5132	0.096
chr8	9156601	9158601	6.324	0.46	0.618	0.282
chr11	119992601	119994601	6.32	0.574	0.4986	0.03
chr5	122978001	122980001	6.318	0.07	0.5558	0.198
chr14	60292601	60294601	6.316	0.128	0.58	0.214
chr16	30317001	30319001	6.314	0.372	0.6084	0.33
chr2	156568401	156570401	6.308	0.326	0.6324	0.454
chr18	65714401	65716401	6.306	0.146	0.5132	0
chr13	45625201	45627201	6.304	0.3	0.5992	0.024
chr18	82912001	82914001	6.302	0.57	0.5368	0.292
chr2	130640401	130642401	6.302	0.388	0.5272	0.31
chr19	43796601	43798601	6.3	0.5	0.5276	0.554
chr10	110708601	110710601	6.298	0.11	0.5988	0
chr2	76374201	76376201	6.296	0.188	0.5326	0.25
chr8	114556601	114558601	6.296	0.352	0.5178	0
chr4	118959001	118961001	6.294	0.556	0.4322	0.514
chr10	21627201	21629201	6.288	0.436	0.4418	0.256
chr6	89397001	89399001	6.286	0.07	0.6274	0.68
chr4	119505801	119507801	6.284	0.06	0.4658	0.018
chr12	25442401	25444401	6.282	0.42	0.5702	0.388
chr8	96441201	96443201	6.28	0.368	0.6084	0.702
chr8	125347601	125349601	6.278	0.318	0.4512	0.708
chr6	52620201	52622201	6.276	0.482	0.5038	0.102
chr7	109363201	109365201	6.27	0.548	0.5612	0.534
chr6	109102601	109104601	6.268	0.348	0.3798	0
chr15	6504401	6506401	6.264	0	0.4606	0
chr18	64710201	64712201	6.264	0.362	0.494	0
chr12	106240601	106242601	6.262	0.578	0.4798	0.742
chr2	101593801	101595801	6.262	0.22	0.6512	0.162
chr3	152176201	152178201	6.26	0.458	0.5514	0.114
chr3	27803001	27805001	6.26	0.198	0.4228	0.114
chr4	13834801	13836801	6.26	0.446	0.4942	0.368
chr7	96515801	96517801	6.26	0.094	0.5324	0.288
chr1	39944401	39946401	6.258	0.488	0.632	0.562
chr18	46835001	46837001	6.256	0.128	0.5324	0.106
chr12	71963601	71965601	6.254	0.164	0.6274	0.082
chr4	88773201	88775201	6.254	0.256	0.5656	0.266
chr8	47798001	47800001	6.254	0.004	0.4992	0.254
chr14	23833601	23835601	6.252	0	0.48	0.012
chr5	32558601	32560601	6.25	0.188	0.4894	0.43
chr13	64080801	64082801	6.246	0.428	0.5416	0.56
chr8	11363201	11365201	6.246	0.456	0.6702	0.198
chr18	35194401	35196401	6.244	0.574	0.5372	0.25
chr13	101350801	101352801	6.238	0.188	0.5988	0.03
chr4	10903601	10905601	6.238	0.542	0.5466	0.81
chr1	181065601	181067601	6.236	0.252	0.5562	0.572
chr13	89474601	89476601	6.236	0	0.5182	0.238
chr15	6940601	6942601	6.236	0.174	0.5942	0
chr12	59676601	59678601	6.226	0.064	0.637	0
chr10	52979401	52981401	6.22	0.56	0.532	0.102
chr1	184881001	184883001	6.218	0.41	0.5182	0.76
chr10	90699001	90701001	6.218	0	0.5228	0
chr4	69881401	69883401	6.214	0.138	0.6562	0.362
chr4	98817601	98819601	6.214	0	0.4084	0.394
chr2	57699801	57701801	6.212	0.316	0.6034	0.398
chr12	81968001	81970001	6.21	0.004	0.6036	0.024
chr7	106064401	106066401	6.21	0.316	0.575	0.49
chr7	29126201	29128201	6.21	0.418	0.5514	0.83
chr9	118917601	118919601	6.208	0.188	0.5276	0.748
chr15	12447401	12449401	6.204	0.326	0.6656	0.162
chr12	54020001	54022001	6.202	0.192	0.5418	0.066
chr2	68643601	68645601	6.2	0	0.5466	0.024
chr5	149778801	149780801	6.196	0.028	0.637	0.818
chr3	153082201	153084201	6.194	0.064	0.5464	0
chr5	116839601	116841601	6.192	0.392	0.5656	0.742
chr6	29037601	29039601	6.192	0.544	0.6132	0.26
chr9	42550201	42552201	6.19	0	0.4984	0.31
chr17	47496401	47498401	6.188	0.198	0.4702	0.496
chr14	71931201	71933201	6.186	0.132	0.4036	0.49
chr11	116681601	116683601	6.184	0.004	0.651	0
chr19	4807001	4809001	6.184	0.546	0.5274	0
chr3	146960201	146962201	6.182	0.482	0.6562	0.148
chr18	5522601	5524601	6.18	0.256	0.6658	0.172
chr4	149117801	149119801	6.18	0.268	0.6414	0.596
chr4	119508001	119510001	6.178	0.122	0.5512	0.218
chr15	55383001	55385001	6.176	0.51	0.4086	0.51
chr17	44298801	44300801	6.176	0.132	0.6702	0.114
chr2	158608001	158610001	6.176	0	0.5178	0.342
chr4	117117601	117119601	6.174	0.412	0.6132	0.266
chr6	145096801	145098801	6.174	0.132	0.499	0.324
chr13	98258601	98260601	6.17	0.326	0.5372	0.242
chr15	98950401	98952401	6.168	0.048	0.508	0.55
chr1	64869601	64871601	6.164	0.166	0.542	0.252
chr2	33963401	33965401	6.16	0.12	0.518	0.106
chr9	116242801	116244801	6.16	0.574	0.5896	0.134
chr6	38146601	38148601	6.158	0.336	0.6134	0.406
chr11	76737201	76739201	6.156	0.094	0.4654	0.75
chr15	61014001	61016001	6.154	0.276	0.5086	0.348
chr17	66029201	66031201	6.154	0.352	0.4558	0
chr7	124265801	124267801	6.154	0	0.5558	0
chr8	72886001	72888001	6.154	0.156	0.6086	0.708
chr11	82633601	82635601	6.15	0.208	0.5798	0.778
chr14	65428801	65430801	6.15	0.406	0.5182	0.384
chr18	53425201	53427201	6.15	0.086	0.5274	0
chr3	121120201	121122201	6.148	0.282	0.5752	0.826
chr13	108296401	108298401	6.146	0.38	0.5846	0.43
chr4	100929001	100931001	6.146	0.488	0.4512	0.478
chr1	16283201	16285201	6.144	0.398	0.5084	0.356
chr18	35257401	35259401	6.144	0.106	0.599	0.76
chr13	37618601	37620601	6.142	0.298	0.5036	0
chr17	67070601	67072601	6.142	0.414	0.4418	0.77
chr2	92787601	92789601	6.14	0.386	0.6464	0.094
chr13	46001001	46003001	6.128	0.572	0.5278	0.732
chr16	4439201	4441201	6.124	0.354	0.6132	0.698
chr1	167082801	167084801	6.122	0.332	0.6418	0.57
chr16	11351601	11353601	6.122	0.194	0.618	0.154
chr8	24649001	24651001	6.118	0.272	0.6272	0.802
chr14	48825801	48827801	6.116	0.148	0.6086	0.252
chr4	142733801	142735801	6.114	0.438	0.5892	0.244
chr18	11216801	11218801	6.11	0.352	0.4796	0.386
chr2	168319801	168321801	6.11	0.352	0.4988	0.312
chr4	108766401	108768401	6.11	0.324	0.5752	0.386
chr3	57949001	57951001	6.106	0.196	0.5132	0.53
chr2	122091401	122093401	6.102	0.372	0.4988	0.82
chr7	88081601	88083601	6.102	0.488	0.456	0.646
chr3	84953001	84955001	6.1	0.004	0.5276	0
chr5	143818001	143820001	6.1	0.384	0.6084	0
chr16	73863201	73865201	6.098	0.182	0.6272	0.616
chrX	50391201	50393201	6.09	0.292	0.48	0.684
chr6	36852801	36854801	6.086	0.178	0.5514	0.224
chr19	46261401	46263401	6.082	0.394	0.532	0.252
chr11	71899001	71901001	6.078	0	0.5986	0.042
chr18	74155201	74157201	6.076	0.484	0.4512	0
chr18	5199001	5201001	6.074	0	0.6178	0.2
chr2	9524201	9526201	6.074	0.404	0.5604	0.486
chr4	43952601	43954601	6.072	0.348	0.6226	0.772
chr15	76372401	76374401	6.066	0.368	0.6322	0
chr2	124909401	124911401	6.066	0.12	0.3564	0.172
chr9	21231401	21233401	6.064	0.286	0.6322	0.776
chr6	117197601	117199601	6.058	0.332	0.4846	0
chr14	64857201	64859201	6.056	0.098	0.6464	0.358
chr19	21646601	21648601	6.054	0	0.6418	0.4
chr2	132408001	132410001	6.054	0.258	0.504	0
chr10	85417201	85419201	6.052	0.178	0.5656	0.354
chr18	43502401	43504401	6.052	0.44	0.4894	0.09
chr17	43212601	43214601	6.05	0.446	0.6558	0.222
chr7	88458201	88460201	6.05	0.296	0.47	0.248
chr13	105763401	105765401	6.048	0.312	0.5942	0.516
chr4	11609601	11611601	6.048	0.198	0.4704	0.144
chr4	32401401	32403401	6.048	0.162	0.5846	0.796
chr14	122152801	122154801	6.046	0.39	0.6134	0.602
chr2	51622601	51624601	6.044	0.344	0.5086	0.61
chr5	67836401	67838401	6.042	0.398	0.461	0.638
chr1	130724601	130726601	6.04	0	0.5416	0
chr12	87995001	87997001	6.038	0.138	0.6464	0.018
chr14	104158401	104160401	6.038	0.514	0.6134	0.212
chr8	4312201	4314201	6.038	0.208	0.6608	0.478
chr13	41611801	41613801	6.036	0.244	0.4944	0.336
chr14	15431201	15433201	6.028	0.478	0.5178	0.472
chr8	37971201	37973201	6.028	0	0.5086	0
chr15	95673201	95675201	6.026	0.486	0.5084	0.82
chr4	57198201	57200201	6.026	0	0.6324	0
chr1	140945201	140947201	6.024	0.242	0.4608	0.126
chr1	55205401	55207401	6.024	0.024	0.5608	0.342
chr18	52942001	52944001	6.024	0.086	0.4562	0.224
chr19	30108601	30110601	6.02	0.13	0.6178	0
chr10	33941201	33943201	6.018	0.308	0.5226	0.654
chr13	24534801	24536801	6.018	0.248	0.6604	0
chr2	125474401	125476401	6.016	0.398	0.5272	0.528
chr1	163641801	163643801	6.012	0.42	0.4228	0.734
chr6	100160401	100162401	6.012	0.05	0.6322	0.166
chr8	11191001	11193001	6.012	0.432	0.5416	0.588
chr4	53947601	53949601	6.008	0.3	0.4232	0.594
chr12	13163401	13165401	6.002	0	0.3178	0.142
chr5	64754801	64756801	6.002	0.442	0.5654	0.316
chr13	34768201	34770201	6	0.238	0.5702	0.272
chr4	41565201	41567201	6	0.262	0.6604	0.412
chr1	154878401	154880401	5.998	0.504	0.6086	0.36
chr4	128821401	128823401	5.998	0.128	0.4558	0.666
chr8	75685001	75687001	5.994	0.452	0.4752	0.464
chr11	104162601	104164601	5.992	0.46	0.656	0.404
chr11	94311201	94313201	5.992	0.574	0.6228	0.69
chr12	29291401	29293401	5.992	0.51	0.6228	0.076
chr4	59172801	59174801	5.992	0.004	0.6654	0.082
chr6	55269201	55271201	5.992	0.07	0.6416	0.542
chr13	22122401	22124401	5.99	0.438	0.6128	0.38
chr6	108833201	108835201	5.99	0.574	0.5704	0.09
chr13	62964001	62966001	5.986	0	0.5796	0.132
chr10	80843001	80845001	5.984	0.164	0.5892	0
chr2	103279201	103281201	5.984	0.418	0.6182	0.514
chr14	22709801	22711801	5.982	0.258	0.5228	0.514
chr4	63230401	63232401	5.978	0.216	0.561	0.236
chr7	79353201	79355201	5.978	0.434	0.556	0.678
chr12	30974401	30976401	5.976	0.174	0.5036	0.178
chr19	57368401	57370401	5.974	0.208	0.5416	0.076
chr8	117750001	117752001	5.972	0.06	0.6274	0.242
chr1	31205801	31207801	5.97	0.386	0.475	0.802
chr15	72644001	72646001	5.97	0.228	0.5274	0.828
chr2	52327001	52329001	5.97	0.526	0.4038	0.834
chr5	104761601	104763601	5.97	0.396	0.6034	0.452
chr2	131758001	131760001	5.968	0.06	0.4704	0.158
chr7	108554201	108556201	5.968	0.168	0.4422	0.646
chrX	96487801	96489801	5.968	0	0.3512	0.222
chr16	26100201	26102201	5.966	0.386	0.561	0.77
chr19	53093801	53095801	5.966	0.518	0.4754	0.822
chr3	35120801	35122801	5.966	0.162	0.5894	0.776
chr4	136014001	136016001	5.966	0.388	0.57	0.732
chr14	46110601	46112601	5.964	0	0.5606	0.342
chr18	58625401	58627401	5.964	0.054	0.4988	0.03
chr4	148392601	148394601	5.964	0.172	0.5562	0.538
chr11	50755601	50757601	5.958	0.192	0.556	0.53
chr6	91624201	91626201	5.958	0.416	0.4516	0
chr1	189489401	189491401	5.954	0.004	0.499	0.018
chr17	67770801	67772801	5.952	0.362	0.5848	0
chr16	21474001	21476001	5.95	0.332	0.566	0.508
chr1	139540601	139542601	5.948	0.014	0.6416	0.178
chr13	112884601	112886601	5.948	0.318	0.604	0.504
chr15	74752401	74754401	5.946	0	0.532	0.024
chr19	57731801	57733801	5.946	0.21	0.6178	0
chr8	117533601	117535601	5.946	0.106	0.6222	0.018
chr13	47372401	47374401	5.944	0.256	0.5706	0.296
chr17	30396601	30398601	5.944	0.562	0.561	0.412
chr8	119696001	119698001	5.942	0.254	0.661	0.65
chr17	36133201	36135201	5.94	0	0.6462	0.09
chr7	119916201	119918201	5.936	0.47	0.6084	0.29
chr12	84199001	84201001	5.934	0.128	0.613	0.166
chr3	30159801	30161801	5.934	0.408	0.5466	0.62
chr4	32262201	32264201	5.934	0	0.6324	0.326
chr11	75932801	75934801	5.932	0.082	0.418	0.34
chr4	150740601	150742601	5.932	0.478	0.499	0.548
chr2	179670201	179672201	5.93	0.314	0.5416	0.09
chr11	109420201	109422201	5.928	0	0.5608	0.076
chr16	94979801	94981801	5.924	0.114	0.6702	0.742
chr8	129442001	129444001	5.92	0.242	0.5848	0.496
chr15	73727401	73729401	5.918	0.412	0.642	0.18
chr4	48733801	48735801	5.918	0.148	0.4324	0.494
chr11	4867201	4869201	5.912	0.152	0.4942	0.678
chr1	187434001	187436001	5.906	0.3	0.5942	0.83
chr18	36104801	36106801	5.906	0	0.6038	0.018
chr2	67917001	67919001	5.904	0.312	0.4228	0.236
chr9	122567801	122569801	5.904	0.106	0.4512	0.624
chr7	35680801	35682801	5.9	0.23	0.494	0.142
chr2	75902601	75904601	5.898	0.302	0.6224	0.396
chr4	53551201	53553201	5.898	0.476	0.4752	0.576
chr8	127800201	127802201	5.898	0.252	0.5324	0.094
chr10	74506601	74508601	5.896	0.152	0.4562	0.054
chr18	57696601	57698601	5.896	0.402	0.6038	0.166
chr6	54238801	54240801	5.894	0.24	0.494	0.722
chr1	99718601	99720601	5.892	0.358	0.551	0.096
chr12	81090201	81092201	5.89	0.522	0.5702	0.1
chr17	29410401	29412401	5.89	0.4	0.6654	0.792
chr3	126826401	126828401	5.888	0.346	0.6132	0.722
chr7	28329601	28331601	5.888	0.506	0.665	0.096
chr8	86329801	86331801	5.888	0.174	0.537	0
chr4	129240201	129242201	5.886	0.506	0.5464	0.426
chr9	62350401	62352401	5.886	0.286	0.6226	0.554
chr2	158892801	158894801	5.884	0	0.5558	0.082
chr3	27108801	27110801	5.884	0.288	0.599	0.666
[truncated: 1,289 more rows]

## Sheet: FL_PrimedEnhancers
Chr	Start	End	K4me1_Sig	K27ac_Sig	K4me3_Sig	K27me3_Sig
chr1	74054001	74056001	35.21	0.652	0.514	0.44
chr11	78159401	78161401	33.908	0.572	1.206	0.416
chr2	93323401	93325401	27.586	0.124	0.322	0.598
chr2	153262201	153264201	23.78	0.632	1.216	0.404
chr8	125204001	125206001	23.694	0.212	0.69	0.572
chr11	88389001	88391001	23.662	0.342	0.48	0.11
chr10	28236601	28238601	23.588	0.762	1.05	0.17
chr10	28236601	28238601	23.588	0.762	1.05	0.17
chr2	130960001	130962001	23.548	0.332	0.446	0.648
chr11	95697401	95699401	23.198	0.582	0	0.238
chr6	48490801	48492801	22.856	0.586	0.158	0
chr3	19157801	19159801	22.844	0.344	0.66	0.218
chr8	71700401	71702401	22.748	0.092	0.212	0.196
chr8	81824201	81826201	21.87	0.824	0.77	0.012
chr7	87911401	87913401	21.738	0.742	1.126	0.012
chr4	138760601	138762601	21.612	0.546	1.05	0.184
chr17	66023401	66025401	21.476	0.458	0.842	0.15
chr19	26687001	26689001	21.378	0.668	0.278	0.372
chr1	138023601	138025601	21.238	0.094	0	0.012
chr17	28650601	28652601	21.18	0.544	0.036	0.438
chr17	56166201	56168201	20.962	0.004	0	0.01
chr16	11011401	11013401	20.404	0.306	0.494	0.18
chr15	76587401	76589401	20.094	0.756	0.594	0.424
chr1	39952001	39954001	20.05	0.622	0.034	0.406
chr11	120405001	120407001	20.004	0.364	0.012	0.1
chr2	32740801	32742801	19.892	0.366	0.234	0
chr15	6504201	6506201	19.626	0.85	0.936	0.378
chr17	75922001	75924001	19.472	0.824	0.916	0.096
chr13	105838401	105840401	19.41	0.874	0.624	0.272
chr13	105838401	105840401	19.41	0.874	0.624	0.272
chr12	33692801	33694801	19.346	0.374	0.27	0.262
chr1	37671001	37673001	19.326	0.616	0.202	0.382
chr14	122544201	122546201	19.278	0.062	0.582	0.34
chr19	24765001	24767001	18.82	0.158	0.282	0
chr7	87373801	87375801	18.73	0.218	0.636	0.064
chr18	35599001	35601001	18.67	0.61	0.38	0.288
chr11	115534201	115536201	18.598	0.852	0.692	0.784
chr11	31702801	31704801	18.592	0.706	0.692	0.264
chr17	32306001	32308001	18.362	0.52	0	0.532
chr13	104108201	104110201	18.338	0.602	1.194	0.576
chr4	59211401	59213401	18.302	0.826	0.324	0.22
chr11	31715201	31717201	18.278	0.342	0	0.03
chr11	52150401	52152401	18.2	0.854	0.458	0.198
chr5	36365601	36367601	18.098	0.726	0.178	0.012
chr3	86558801	86560801	18.074	0.762	0.646	0
chr14	75584001	75586001	17.99	0.638	0.66	0.084
chr19	46772201	46774201	17.988	0.314	0.426	0.34
chr12	86988001	86990001	17.962	0.556	0.158	0.674
chr3	131698201	131700201	17.828	0.76	0.504	0
chr10	110442601	110444601	17.73	0.824	1.108	0
chr9	96615201	96617201	17.694	0.376	0	0
chr16	96205601	96207601	17.68	0.56	0.904	0
chr7	52563201	52565201	17.66	0.214	0.986	0.03
chr11	95495601	95497601	17.624	0.87	0.99	0.376
chr6	146861001	146863001	17.582	0.78	0.548	0
chr8	119784801	119786801	17.572	0.338	0.938	0.03
chr16	96060201	96062201	17.564	0.678	0.892	0.538
chr10	19610201	19612201	17.534	0.722	0.968	0.662
chr10	61768601	61770601	17.496	0.668	0.914	0.238
chr16	92921201	92923201	17.494	0.55	0.86	0
chr11	76406601	76408601	17.388	0.612	0.534	0.598
chr7	20339401	20341401	17.33	0.33	1.08	0.566
chr4	132579801	132581801	17.312	0.7	0.1	0.03
chr3	96284401	96286401	17.218	0.842	0.968	0.618
chr6	56709601	56711601	17.134	0.638	0.124	0
chr10	13189601	13191601	17.118	0.556	0.682	0.132
chr7	81639201	81641201	17.106	0	0.368	0
chr2	179695801	179697801	17.064	0.304	1.152	0.738
chr5	115602401	115604401	17.046	0.786	1.084	0.708
chr11	81786201	81788201	16.996	0.068	0.124	0.064
chr4	59907601	59909601	16.96	0.792	0.158	0.734
chr16	30171801	30173801	16.918	0.818	0.27	0.42
chr9	21130001	21132001	16.9	0.312	0.368	0.084
chr4	131445201	131447201	16.846	0.494	0.168	0.17
chr11	61469801	61471801	16.792	0.154	0.514	0.742
chr1	80666601	80668601	16.776	0.674	0.548	0
chr19	53607401	53609401	16.752	0.486	1.006	0.19
chr17	87184201	87186201	16.74	0.828	0.714	0.734
chr8	93898801	93900801	16.694	0.668	0.258	0.064
chr10	80613201	80615201	16.692	0.854	0.626	0.132
chr11	119297001	119299001	16.686	0.334	0.268	0.332
chr3	29989801	29991801	16.676	0.856	0.456	0.05
chr15	83229201	83231201	16.618	0.55	0.492	0.41
chr13	104829201	104831201	16.504	0.308	0.18	0.772
chr7	82812201	82814201	16.466	0.644	0.704	0.292
chr17	23691201	23693201	16.37	0.578	0.158	0.622
chr18	20959601	20961601	16.37	0.734	0.324	0.634
chr11	59908001	59910001	16.314	0.756	0.514	0.538
chr2	181144801	181146801	16.308	0.67	0.604	0.3
chr12	8474201	8476201	16.278	0.64	0.578	0.416
chr2	156899001	156901001	16.212	0.698	0.87	0.238
chr2	179768001	179770001	16.202	0.184	0.458	0.45
chr6	119992001	119994001	16.194	0.872	0.424	0.29
chr13	95037201	95039201	16.192	0.634	1.126	0.624
chr6	37557001	37559001	16.19	0.25	0.436	0.188
chr19	26845001	26847001	16.186	0.312	0	0
chr1	7102001	7104001	16.176	0.334	0.346	0.218
chr8	122848401	122850401	16.172	0.514	0.268	0.782
chr3	52247201	52249201	16.134	0.308	0.268	0.076
chr8	14933601	14935601	16.098	0.274	0.782	0.772
chr8	125149601	125151601	16.072	0.636	1.082	0.598
chr16	94467001	94469001	16.066	0.302	0.626	0.234
chr5	66754001	66756001	16.054	0.65	0.514	0
chr3	50931401	50933401	16.026	0.756	1.016	0.208
chr17	29953201	29955201	15.984	0.438	1.084	0.696
chr5	58125801	58127801	15.95	0.84	0.192	0.23
chr6	113467001	113469001	15.948	0.156	0.18	0.182
chr5	122741001	122743001	15.908	0.556	0.46	0.632
chr16	13331801	13333801	15.884	0.334	1.072	0.36
chr12	111988001	111990001	15.848	0.856	0.392	0.264
chr3	144360201	144362201	15.846	0.396	0.67	0.19
chr7	142740201	142742201	15.824	0.034	0.146	0
chr12	32817201	32819201	15.812	0.71	0.592	0
chr7	108015801	108017801	15.76	0.186	1.048	0.396
chr3	28304201	28306201	15.752	0	0.324	0
chr4	148370601	148372601	15.728	0.73	0.804	0.284
chr3	106921401	106923401	15.668	0.848	0.39	0.774
chr4	31807001	31809001	15.552	0.798	0.57	0.014
chr7	109581001	109583001	15.532	0.636	0.38	0.1
chr17	87528601	87530601	15.526	0.486	0.368	0.274
chr12	103893801	103895801	15.5	0.728	0.112	0.44
chr16	10525001	10527001	15.496	0.82	0.19	0.136
chr4	122548601	122550601	15.424	0.652	0.178	0.118
chr10	39365201	39367201	15.384	0.52	0.122	0.084
chr6	88424801	88426801	15.368	0.788	0.168	0
chr10	66393801	66395801	15.354	0.46	0.59	0.48
chr15	100139401	100141401	15.34	0	0.202	0
chr15	100139401	100141401	15.34	0	0.202	0
chr10	61383201	61385201	15.332	0.364	0.906	0.44
chr11	77616801	77618801	15.332	0.704	1.038	0.088
chr17	5687401	5689401	15.33	0.516	0	0.078
chr19	14510001	14512001	15.318	0.812	1.15	0.376
chr1	64913201	64915201	15.302	0.862	0.546	0.13
chr4	56927401	56929401	15.3	0.638	0.044	0.702
chr9	64075401	64077401	15.27	0.55	0.592	0.048
chr2	166052001	166054001	15.252	0.766	1.22	0.612
chr11	52118601	52120601	15.246	0.664	0.378	0.35
chr4	19829601	19831601	15.242	0.64	1.23	0
chr5	16083401	16085401	15.226	0.124	0.28	0
chr7	25637601	25639601	15.194	0.514	0.94	0.566
chr9	121361601	121363601	15.124	0.004	0.09	0.234
chr2	145674801	145676801	15.11	0.186	0.592	0.26
chr9	119317601	119319601	15.1	0.19	0.146	0.012
chr2	140609401	140611401	15.088	0.544	0.448	0.136
chr11	21073001	21075001	15.086	0.068	0.938	0.442
chr3	101687401	101689401	15.062	0.596	0.946	0.48
chr13	94905401	94907401	15.03	0.758	0.648	0.74
chr5	72553401	72555401	15.012	0.67	0.704	0.014
chr8	33272601	33274601	15.002	0.19	0.412	0
chr4	119304001	119306001	14.956	0.46	0.19	0.44
chr1	155648801	155650801	14.922	0.52	0.078	0.542
chr3	135231001	135233001	14.912	0.366	1.16	0.516
chr15	58376401	58378401	14.902	0.76	0.436	0.194
chr5	108201001	108203001	14.9	0.154	0.034	0.414
chr3	53289001	53291001	14.862	0.782	0.468	0.256
chr5	66171801	66173801	14.856	0.652	0.246	0.012
chr18	12505401	12507401	14.846	0.062	0.896	0
chr15	99155801	99157801	14.824	0.792	0.246	0.376
chr2	51491601	51493601	14.824	0.692	0	0.056
chr2	157252601	157254601	14.802	0.45	0.982	0.456
chr4	133206201	133208201	14.792	0.424	0.682	0.694
chr10	67895001	67897001	14.768	0.688	0.936	0.474
chr4	148835201	148837201	14.744	0.784	0.714	0.154
chr13	52064001	52066001	14.732	0.426	0.592	0.802
chr17	29191801	29193801	14.724	0.558	0.412	0.184
chr5	24563801	24565801	14.72	0.844	0.726	0.68
chr2	59950601	59952601	14.718	0.306	0.938	0.318
chr16	96050201	96052201	14.7	0.42	0.726	0.248
chr10	19953001	19955001	14.68	0.522	0.256	0.048
chr4	57845001	57847001	14.676	0.426	0.862	0.58
chr4	59408201	59410201	14.624	0.614	0.424	0.266
chr4	11419201	11421201	14.61	0.632	0.436	0.386
chr7	78544201	78546201	14.598	0.372	0.468	0.35
chr14	17350001	17352001	14.55	0.582	0.068	0.118
chr4	128313201	128315201	14.532	0.062	0.392	0.128
chr10	127181801	127183801	14.53	0.574	0.958	0.702
chr19	4239401	4241401	14.516	0.576	0.558	0.364
chr10	12837401	12839401	14.498	0.398	0.278	0.202
chr6	48778801	48780801	14.478	0.608	0.248	0.058
chr7	31890201	31892201	14.458	0.76	0.916	0.554
chr2	173510801	173512801	14.452	0.836	0.458	0.214
chr10	115725201	115727201	14.444	0.314	0.78	0.28
chr2	181282201	181284201	14.438	0.194	0.246	0.166
chr18	68378201	68380201	14.424	0.424	0.222	0.326
chr13	113263001	113265001	14.392	0.33	0.426	0.03
chr1	182142401	182144401	14.384	0.852	0	0.278
chr5	139558001	139560001	14.374	0.786	0.2	0.22
chr5	119049201	119051201	14.362	0.606	1.038	0.114
chr4	59890601	59892601	14.332	0.192	0.29	0.508
chr17	33894001	33896001	14.324	0.218	0.494	0.054
chr6	27267201	27269201	14.324	0.736	0.3	0.098
chr2	59958001	59960001	14.304	0.152	0.156	0
chr4	130269001	130271001	14.3	0.784	1.096	0.792
chr4	148790201	148792201	14.288	0.782	0.034	0.096
chr1	39582201	39584201	14.218	0.004	0	0.144
chr14	73788001	73790001	14.212	0.094	0.492	0.322
chr8	83275401	83277401	14.208	0.64	1.082	0.438
chr2	177945201	177947201	14.188	0.732	1.04	0.32
chr1	64364401	64366401	14.186	0.57	0.378	0.084
chr5	114435801	114437801	14.162	0.726	0.524	0.43
chr9	121594001	121596001	14.16	0.782	0.424	0.112
chr15	37718401	37720401	14.148	0.702	0.86	0.81
chr9	22917601	22919601	14.146	0.496	0.044	0.252
chr7	109121801	109123801	14.132	0.874	1.14	0.664
chr2	80611401	80613401	14.118	0.336	0.39	0.702
chr13	28947601	28949601	14.068	0.004	0	0.036
chr14	121726201	121728201	14.068	0.36	0.98	0.222
chr16	93767001	93769001	14.04	0	0.256	0.442
chr11	78165801	78167801	14.032	0.422	1.194	0.582
chr11	80366201	80368201	14.016	0.252	0.448	0.76
chr6	71386801	71388801	14.016	0.692	1.002	0.22
chr5	104235801	104237801	14.012	0.434	0.458	0.252
chr7	19845801	19847801	14.012	0.448	1.18	0.714
chr4	9531801	9533801	13.966	0.604	0.168	0.712
chr3	135748801	135750801	13.952	0	0.414	0.13
chr1	183896401	183898401	13.926	0.52	0.538	0.476
chr2	35271601	35273601	13.902	0	0.034	0.29
chr4	125096401	125098401	13.896	0.856	0.302	0.844
chr8	36312801	36314801	13.894	0.872	0.38	0.168
chr1	82970801	82972801	13.888	0.76	0.324	0.602
chr2	34373001	34375001	13.844	0	0.012	0
chr15	55743201	55745201	13.84	0.698	0.804	0
chr6	17603801	17605801	13.838	0.372	0.446	0.042
chr6	91054001	91056001	13.832	0.338	0.368	0.22
chr14	47552801	47554801	13.83	0.516	0.87	0
chr2	129373601	129375601	13.83	0.374	0.034	0.03
chr10	93476201	93478201	13.808	0.124	0.012	0
chr19	26780201	26782201	13.784	0.212	0.312	0.012
chr9	65679601	65681601	13.768	0.756	0.836	0.22
chr12	31762801	31764801	13.73	0.816	0.584	0.402
chr18	75380001	75382001	13.724	0.638	0.134	0.102
chr8	89141001	89143001	13.7	0.818	0.414	0.238
chr17	27111401	27113401	13.698	0.582	1.164	0.184
chr19	46245801	46247801	13.678	0.576	0.166	0.096
chr9	122140801	122142801	13.664	0.396	0.368	0.708
chr11	52127201	52129201	13.624	0.704	0.616	0.22
chr14	23031401	23033401	13.624	0.662	0.982	0.356
chr4	49638601	49640601	13.618	0.38	0.774	0
chr1	123050801	123052801	13.56	0.616	0.302	0.184
chr9	99081401	99083401	13.544	0.438	0	0
chr9	94633601	94635601	13.538	0	0.2	0.238
chr15	50914401	50916401	13.518	0.552	0.234	0.55
chr9	60869401	60871401	13.514	0.348	0.86	0.046
chr5	124049401	124051401	13.506	0.248	0.502	0.254
chr14	29269201	29271201	13.504	0.872	0.57	0.44
chr11	68868601	68870601	13.502	0.434	1.038	0.048
chr2	31129001	31131001	13.496	0.72	0.804	0.782
chr19	17297201	17299201	13.484	0.132	0.134	0
chr8	47798001	47800001	13.482	0.788	0.236	0.1
chr5	111167401	111169401	13.468	0.636	1.014	0.478
chr6	84045801	84047801	13.452	0.848	1.038	0.418
chr12	87584601	87586601	13.448	0.402	0.694	0.042
chr14	103761001	103763001	13.422	0.062	0	0.156
chr7	16778001	16780001	13.42	0.214	0.402	0.15
chr18	3667001	3669001	13.374	0.158	0.012	0.788
chr17	5211601	5213601	13.37	0.64	0	0.43
chr4	41104201	41106201	13.34	0.838	0.984	0.772
chr1	133069801	133071801	13.326	0	0.046	0.2
chr12	109883801	109885801	13.322	0.514	0.626	0.12
chr14	21361201	21363201	13.322	0.094	0.08	0.114
chr14	28213201	28215201	13.308	0.004	0.068	0.012
chr14	79356001	79358001	13.298	0.792	0	0.114
chr6	97455401	97457401	13.294	0.25	0.146	0.584
chr9	74844001	74846001	13.29	0.558	0.3	0.13
chr7	37386401	37388401	13.288	0.846	0.166	0.18
chr12	12296201	12298201	13.286	0.814	0.2	0.12
chr4	10930801	10932801	13.276	0.306	0.872	0.198
chr3	107999201	108001201	13.27	0.816	0.546	0.618
chr15	79708601	79710601	13.262	0.61	0.324	0
chr8	34715401	34717401	13.258	0	0.494	0.104
chr4	88386801	88388801	13.244	0.822	0.268	0.118
chr11	90080801	90082801	13.234	0.794	0.636	0
chr19	8644401	8646401	13.232	0.874	0.992	0.444
chr12	103738201	103740201	13.224	0.33	0.726	0.446
chr6	134210401	134212401	13.216	0.312	0.022	0.392
chr9	66866201	66868201	13.21	0.638	0.838	0.03
chr18	32452001	32454001	13.198	0.368	0.112	0.504
chr18	80920401	80922401	13.186	0.308	0.012	0.468
chr11	77814201	77816201	13.184	0.334	0.814	0.526
chr8	86438601	86440601	13.174	0.758	0.378	0.282
chr10	57356801	57358801	13.166	0.274	1.15	0.182
chr10	57787801	57789801	13.148	0.246	1.206	0
chr2	169945201	169947201	13.134	0.004	0.258	0.71
chr11	69730001	69732001	13.11	0.308	0.948	0.822
chr9	71870601	71872601	13.108	0.122	0.324	0.164
chr5	142891401	142893401	13.084	0.54	0.94	0.758
chr7	132721801	132723801	13.054	0.788	0.368	0.398
chr5	117551001	117553001	13.024	0.552	0.59	0.684
chr9	52433801	52435801	13.018	0.51	0.324	0.536
chr16	20084801	20086801	13.012	0.85	0.638	0.344
chr9	47546801	47548801	13.004	0.366	1.136	0.504
chr3	135105601	135107601	12.992	0.27	0.346	0.048
chr13	10064401	10066401	12.982	0.434	0.48	0.102
chr10	128297201	128299201	12.962	0.692	0.034	0.532
chr5	102926601	102928601	12.938	0.332	0.336	0.304
chr11	87279601	87281601	12.932	0.786	0.838	0.722
chr7	143256401	143258401	12.932	0.668	0.224	0.714
chr9	106112201	106114201	12.922	0.508	1.194	0.294
chr13	75847201	75849201	12.902	0.756	0.716	0.066
chr1	38505201	38507201	12.896	0.304	0.738	0.358
chr11	88027401	88029401	12.892	0.634	1.016	0.148
chr16	90125201	90127201	12.884	0.156	0.324	0.394
chr1	170321601	170323601	12.86	0.85	0.782	0.556
chr13	30350601	30352601	12.852	0.668	0.512	0.514
chr13	59756201	59758201	12.85	0.396	0.27	0.254
chr9	68997401	68999401	12.85	0.402	0.178	0.508
chr19	29895401	29897401	12.848	0.724	0.424	0.128
chr18	32665401	32667401	12.832	0.46	0.168	0.082
chr6	86610001	86612001	12.808	0.58	0.012	0.188
chr5	39235401	39237401	12.794	0.818	0.134	0.078
chr14	17888001	17890001	12.784	0.784	1.15	0.084
chr16	95582001	95584001	12.774	0.426	0.448	0
chr2	143872001	143874001	12.748	0.818	0.536	0.398
chr18	81045601	81047601	12.74	0.76	0.758	0.906
chr15	80730601	80732601	12.714	0.664	0.948	0.672
chr9	83005001	83007001	12.714	0.338	0.714	0.518
chr12	52794201	52796201	12.712	0.252	1.116	0.2
chr9	66824401	66826401	12.704	0.43	0	0.112
chr1	179444001	179446001	12.67	0.792	1.026	0.582
chr5	111600601	111602601	12.652	0.696	0.078	0.304
chr3	86947801	86949801	12.648	0.16	0.1	0.256
chr1	130720001	130722001	12.646	0.304	0.67	0.888
chr14	64498601	64500601	12.636	0.49	0.55	0.884
chr5	36065201	36067201	12.636	0.698	0.278	0.048
chr6	85275001	85277001	12.58	0.468	0.502	0
chr7	149530601	149532601	12.576	0.218	1.13	0.048
chr6	142827801	142829801	12.566	0.59	0.236	0.276
chr6	82993001	82995001	12.55	0.458	1.148	0.702
chr10	127477401	127479401	12.532	0.068	0	0
chr11	115371201	115373201	12.524	0.426	1.172	0.35
chr2	59889601	59891601	12.512	0.342	0.234	0.158
chr8	89425401	89427401	12.494	0.214	0.202	0.43
chr10	92881001	92883001	12.484	0	0.96	0.096
chr14	35110001	35112001	12.464	0.612	1.104	0.05
chr1	158789001	158791001	12.462	0.642	0.458	0.68
chr13	56727601	56729601	12.458	0.58	0.204	0.382
chr17	6975201	6977201	12.458	0.694	0.39	0.284
chr11	108172601	108174601	12.456	0.154	0.592	0
chr4	87475601	87477601	12.448	0.758	0.682	0.348
chr9	110318601	110320601	12.436	0.704	1.05	0.084
chr14	51590201	51592201	12.432	0.422	0	0
chr4	149015201	149017201	12.428	0.362	0.758	0.516
chr14	121745601	121747601	12.42	0.486	1.16	0.916
chr2	130278801	130280801	12.42	0.332	0.336	0.88
chr9	23182801	23184801	12.42	0.638	0.034	0.528
chr17	45747801	45749801	12.412	0.798	0.09	0.832
chr3	37454601	37456601	12.412	0.762	0.388	0.384
chr14	22341801	22343801	12.41	0.696	0.122	0.18
chr7	117668401	117670401	12.408	0.522	0.022	0.284
chr4	11174001	11176001	12.388	0.152	0.012	0.548
chr11	5399201	5401201	12.384	0.644	0.358	0.83
chr18	8999801	9001801	12.376	0.454	0.85	0.41
chr4	117047401	117049401	12.372	0	0.1	0.466
chr10	82557201	82559201	12.37	0.374	0.156	0.166
chr9	46024601	46026601	12.362	0.756	0.456	0.308
chr2	12180001	12182001	12.354	0.766	0.726	0
chr1	170254801	170256801	12.348	0.304	0.256	0.866
chr11	97616801	97618801	12.348	0.644	0.682	0.368
chr7	108139201	108141201	12.312	0.224	0.212	0.39
chr11	82354201	82356201	12.304	0.488	0.928	0.68
chr5	137891601	137893601	12.3	0.67	1.15	0.172
chr14	101879601	101881601	12.258	0.578	0.916	0.348
chr1	88426801	88428801	12.252	0.122	0.314	0.03
chr9	58395001	58397001	12.234	0.424	0.346	0.506
chr19	57467001	57469001	12.226	0.43	0.638	0.212
chr9	111023401	111025401	12.222	0.49	0.826	0.078
chr14	101909801	101911801	12.214	0.73	0.346	0.118
chr12	81154601	81156601	12.212	0.214	0.57	0.36
chr1	195670401	195672401	12.204	0.454	0.212	0.468
chr2	5724801	5726801	12.17	0.664	0.926	0.308
chr2	79105401	79107401	12.168	0.604	1.014	0.58
chr1	7136201	7138201	12.166	0.48	1.166	0.736
chr6	87040601	87042601	12.15	0.428	0.58	0.012
chr2	83486801	83488801	12.148	0.694	0.95	0.194
chr11	107009401	107011401	12.136	0.192	0	0.52
chr11	8577801	8579801	12.094	0.586	0.312	0
chr17	46990001	46992001	12.092	0.636	0.392	0.356
chr8	18746401	18748401	12.088	0.632	0.368	0.242
chr18	55502201	55504201	12.076	0.604	0.892	0.336
chr2	59889401	59891401	12.076	0.406	0.302	0.13
chr5	45104401	45106401	12.074	0.79	0.324	0.754
chr10	87392601	87394601	12.064	0.332	0.356	0.384
chr15	95781401	95783401	12.062	0.484	0.86	0.31
chr10	60207801	60209801	12.06	0.52	0.78	0.25
chr13	25078401	25080401	12.048	0.752	0.478	0.252
chr17	3223201	3225201	12.034	0.036	0.524	0.686
chr7	129212401	129214401	12.034	0	1.196	0.288
chr11	106300201	106302201	12.032	0.284	0.402	0.32
chr16	55812201	55814201	12.01	0.308	0.952	0.424
chr10	20728801	20730801	12.008	0.816	1.104	0.476
chr3	87324201	87326201	11.996	0.828	0.592	0
chr2	78900001	78902001	11.986	0.874	0.356	0.528
chrX	7439601	7441601	11.986	0.668	0.5	0.574
chr18	56943601	56945601	11.976	0.734	0.512	0.352
chr1	186660201	186662201	11.974	0.858	0	0.024
chr5	125983201	125985201	11.962	0.428	0.2	0.626
chr3	32902601	32904601	11.95	0.82	0.858	0.468
chr3	79338201	79340201	11.942	0.816	0.26	0.396
chr12	84135401	84137401	11.932	0.586	0.85	0.304
chr2	141151601	141153601	11.922	0.752	0.638	0.202
chr3	58305601	58307601	11.92	0.186	0.168	0
chr1	74671401	74673401	11.918	0.83	0.614	0.48
chr10	92944401	92946401	11.898	0.556	0.904	0
chr2	151372001	151374001	11.896	0.758	0.156	0.18
chr11	22556801	22558801	11.894	0.466	0.178	0.154
chr4	131763801	131765801	11.89	0	0.58	0
chr2	24400001	24402001	11.884	0.428	0.09	0.254
chr2	3030201	3032201	11.88	0.858	0.416	0.442
chr14	64492801	64494801	11.866	0.552	0.358	0
chr10	74982401	74984401	11.86	0.064	0.782	0.578
chr15	93126401	93128401	11.854	0.31	1.016	0.064
chr18	80633601	80635601	11.842	0.25	0.258	0.584
chr11	120456001	120458001	11.83	0.062	0.662	0.588
chr11	60687601	60689601	11.826	0.47	0.804	0.076
chr4	3669601	3671601	11.812	0.78	0.212	0.134
chr16	49905401	49907401	11.802	0.46	0.18	0.128
chr14	28200801	28202801	11.8	0.774	0.414	0
chr1	195396601	195398601	11.798	0.364	0.212	0.284
chr9	62655401	62657401	11.778	0.272	1.07	0.574
chr10	61794201	61796201	11.772	0.664	0.034	0.148
chr6	57693801	57695801	11.768	0.492	0.268	0.012
chr18	4186001	4188001	11.752	0.276	0.112	0.404
chr4	87988801	87990801	11.752	0.184	0.056	0
chr13	30703401	30705401	11.74	0.578	0.246	0.06
chr3	116020601	116022601	11.74	0.342	0.346	0.166
chr2	166816201	166818201	11.728	0.818	0.324	0.41
chr1	168311001	168313001	11.726	0.696	0.98	0.506
chr6	116631601	116633601	11.724	0.818	0.872	0.356
chr8	123225001	123227001	11.712	0.818	0.414	0.686
chr9	47578801	47580801	11.704	0.448	1.226	0.732
chr2	166508801	166510801	11.694	0.552	0.67	0.584
chr8	73798001	73800001	11.692	0.816	0.536	0.76
chr18	77171401	77173401	11.69	0.15	0.546	0.662
chr8	80019401	80021401	11.682	0.19	0.1	0
chr1	17707401	17709401	11.68	0.46	0.078	0.536
chr18	15823401	15825401	11.668	0.55	0.48	0.076
chr2	120292201	120294201	11.668	0.848	0.114	0
chr12	81934001	81936001	11.664	0.456	0.122	0.378
chr14	122996801	122998801	11.664	0.126	0.414	0.178
chr9	75069401	75071401	11.658	0.45	0.846	0.86
chr1	182182201	182184201	11.656	0.67	0.044	0.714
chr10	120929201	120931201	11.644	0.31	0.424	0.458
chr14	106249801	106251801	11.642	0.428	0.134	0.18
chr9	80551801	80553801	11.638	0.306	0.558	0.168
chr3	52774601	52776601	11.636	0.186	0.09	0
chr10	58915601	58917601	11.632	0.336	0.424	0.204
chr19	46736001	46738001	11.622	0.76	1.204	0.662
chr2	26916201	26918201	11.622	0.402	0.268	0.3
chr10	80129801	80131801	11.594	0.302	0.848	0.882
chr2	152646201	152648201	11.594	0.726	1.158	0.844
chr13	49462201	49464201	11.592	0.722	0.766	0.376
chr1	140932201	140934201	11.564	0.062	0.682	0
chr4	142787801	142789801	11.564	0.664	0.758	0.084
chr19	55556001	55558001	11.554	0.682	0.848	0.288
chr1	37558801	37560801	11.552	0.728	0.156	0.186
chr10	80797801	80799801	11.532	0.48	0.158	0.324
chr6	145259601	145261601	11.528	0.856	1.006	0.078
chr3	122843601	122845601	11.516	0.818	1.126	0.152
chr15	99954001	99956001	11.512	0.152	0.124	0.856
chr8	84898401	84900401	11.512	0.522	0.468	0.578
chr4	97209601	97211601	11.484	0.85	0.926	0.904
chr16	37752401	37754401	11.476	0.846	0.28	0.012
chr16	11077201	11079201	11.468	0.55	0.724	0.078
chr2	165484201	165486201	11.468	0.18	1.216	0.234
chr11	45003801	45005801	11.466	0.82	0.87	0.232
chr7	19823601	19825601	11.466	0.642	1.216	0.538
chr1	60054401	60056401	11.456	0.124	1.226	0.256
chr17	84593401	84595401	11.452	0.034	0.068	0.03
chr19	14418001	14420001	11.452	0.152	0.334	0.238
chr12	105979601	105981601	11.446	0.784	1.092	0.76
chr4	59256401	59258401	11.43	0.366	0.18	0.128
chr5	68222201	68224201	11.416	0.464	0	0.272
chr14	17087801	17089801	11.396	0.272	0.872	0.32
chr9	57701601	57703601	11.396	0.152	0.212	0.136
chr8	48092601	48094601	11.394	0.804	0	0.36
chr2	25909201	25911201	11.392	0.122	0.614	0.318
chr16	90676401	90678401	11.388	0.544	0.67	0.552
chr8	123095201	123097201	11.38	0	0.648	0.4
chr11	104248601	104250601	11.372	0.22	0	0.132
chr10	84656401	84658401	11.364	0.818	0.046	0.274
chr5	77812201	77814201	11.356	0.738	0.258	0.258
chr3	136346801	136348801	11.352	0.484	0.268	0.248
chr19	7511801	7513801	11.344	0.728	1.014	0.428
chr8	8801001	8803001	11.334	0.128	0.256	0.908
chr8	90830601	90832601	11.332	0.602	0.288	0.52
chr1	178914801	178916801	11.318	0.498	0	0.462
chr9	56275201	56277201	11.308	0.658	0.892	0.134
chr12	84989601	84991601	11.306	0.752	0.424	0.778
chr11	5658801	5660801	11.302	0.18	1.148	0.33
chr8	83475801	83477801	11.286	0.454	0.604	0
chr12	111692001	111694001	11.282	0.458	0.814	0.262
chr1	182737401	182739401	11.272	0.216	0.892	0.516
chr8	70524401	70526401	11.268	0.872	0.726	0.666
chr1	129492201	129494201	11.266	0.218	0.814	0.588
chr5	96563001	96565001	11.262	0.15	0.468	0.05
chr2	35268001	35270001	11.254	0.302	1.014	0.866
chr11	80135801	80137801	11.252	0.614	0.914	0.484
chr10	19923801	19925801	11.246	0.704	1.106	0.136
chr11	103153201	103155201	11.238	0.154	1.072	0.476
chr4	6383401	6385401	11.232	0.434	0.156	0.432
chr15	84166601	84168601	11.228	0.786	0.67	0.636
chr7	146404001	146406001	11.206	0.57	0.112	0.588
chr2	102089801	102091801	11.198	0.242	0.48	0.408
chr16	21606601	21608601	11.196	0.784	0.168	0.428
chr7	133390801	133392801	11.194	0.794	0.85	0.54
chr19	46260201	46262201	11.192	0.156	0.726	0.324
chr2	164699001	164701001	11.188	0.368	0.302	0.204
chr6	120129801	120131801	11.166	0.758	0.638	0.628
chr11	118120801	118122801	11.128	0.76	0.414	0.462
chr12	4612001	4614001	11.124	0.724	0.436	0
chr6	147546801	147548801	11.11	0.366	0.012	0
chr9	13351601	13353601	11.106	0.872	1.096	0.46
chr1	60473201	60475201	11.102	0.82	0.704	0.462
chr17	82110801	82112801	11.102	0.85	1.026	0.1
chr4	149698401	149700401	11.1	0.552	0.636	0.096
chr9	31253001	31255001	11.1	0.062	0.692	0.844
chr19	32837401	32839401	11.076	0	0.424	0
chr9	46005001	46007001	11.076	0.398	0.882	0
chr7	114762001	114764001	11.068	0.652	0.724	0.118
chr4	133097401	133099401	11.062	0.182	0.1	0.19
chr16	24669401	24671401	11.06	0.854	0.448	0.276
chr2	79441401	79443401	11.056	0.544	0	0
chr3	109346401	109348401	11.054	0.668	1.226	0.202
chr6	125438801	125440801	11.054	0.462	0.168	0.51
chr2	156001001	156003001	11.05	0	0.124	0.152
chr11	4490801	4492801	11.048	0.094	0.698	0
chr9	122135801	122137801	11.042	0.568	0.868	0.646
chr19	16243201	16245201	11.038	0.28	0.782	0
chr6	50470201	50472201	11.024	0.83	0.602	0.256
chr5	53983601	53985601	11.02	0.788	0.816	0.472
chr13	101913201	101915201	11.008	0.372	0.36	0.076
chr6	137737001	137739001	11.006	0.688	1.088	0.828
chr12	101440601	101442601	10.988	0.786	0.77	0.646
chr13	48636201	48638201	10.988	0.094	0.682	0.102
chr2	126187401	126189401	10.986	0.844	0.224	0.886
chr5	108392201	108394201	10.984	0.272	0.156	0.184
chr17	56390001	56392001	10.982	0.64	0.792	0.014
chr6	91665201	91667201	10.968	0.75	1.004	0.084
chr2	93041001	93043001	10.962	0	0.536	0.096
chr14	62291801	62293801	10.948	0.454	0.436	0.03
chr9	118829001	118831001	10.942	0.218	0.224	0.54
chr16	37686401	37688401	10.934	0.274	0.112	0.312
chr6	67244001	67246001	10.928	0.094	0	0
chr4	102170401	102172401	10.918	0.698	0.404	0.812
chr11	44342001	44344001	10.91	0.246	0.682	0
chr2	13470801	13472801	10.902	0.732	0.356	0.38
chr11	88539001	88541001	10.892	0.094	0.536	0.326
chr4	141246201	141248201	10.87	0.578	0.056	0.426
chr13	23859801	23861801	10.868	0.602	0.522	0.888
chr11	97043801	97045801	10.864	0.18	0.212	0.568
chr5	149352201	149354201	10.856	0.702	0.38	0.826
chr4	55366601	55368601	10.854	0.398	1.196	0.298
chr17	28555201	28557201	10.852	0.79	0.424	0.478
chr13	55796601	55798601	10.85	0.846	0.634	0.05
chr12	35464001	35466001	10.848	0.82	0.904	0.384
chr14	27995001	27997001	10.844	0.826	0.826	0.484
chr5	100649401	100651401	10.812	0.766	0.268	0.066
chr16	45038001	45040001	10.808	0.508	0.122	0.512
chr11	67417401	67419401	10.8	0.816	0.722	0.446
chr18	70681201	70683201	10.788	0.828	0.08	0.064
chr12	101929201	101931201	10.772	0	0	0
chr14	27935401	27937401	10.772	0.062	0.19	0.596
chr2	146104601	146106601	10.758	0.61	0.95	0.166
chr11	48874001	48876001	10.748	0.268	1.224	0.066
chr9	111115401	111117401	10.746	0.124	0.112	0.168
chr10	76998801	77000801	10.724	0.338	0.312	0.118
chr8	86097801	86099801	10.714	0.84	1.112	0.186
chr8	47998801	48000801	10.712	0.4	0.64	0.114
chr7	20461201	20463201	10.708	0.67	0.246	0.03
chr8	127445201	127447201	10.7	0.276	1.03	0.184
chr7	152118201	152120201	10.696	0.33	0.69	0.852
chr3	97907001	97909001	10.68	0.608	0.938	0.348
chr4	88109001	88111001	10.678	0.498	0.546	0.306
chr8	109079601	109081601	10.676	0.374	0.324	0.276
chr10	126282401	126284401	10.672	0.848	1.226	0.832
chr14	74639801	74641801	10.67	0.368	0.336	0.066
chr2	78831201	78833201	10.668	0.572	0.958	0.354
chr2	32506801	32508801	10.666	0.12	0.19	0.466
chr1	6233601	6235601	10.664	0.212	1.204	0.328
chr1	135683601	135685601	10.662	0.452	0.638	0.136
chr10	94270201	94272201	10.662	0.426	1.016	0.73
chr6	89303801	89305801	10.66	0.756	1.136	0.694
chr1	40470201	40472201	10.656	0.622	0.358	0.55
chr1	94000601	94002601	10.65	0	1.072	0.13
chr14	102060801	102062801	10.65	0	0.502	0
chr8	107878401	107880401	10.648	0.246	0	0.11
chr8	93499801	93501801	10.646	0.034	0.514	0
chr3	87994201	87996201	10.644	0.608	0.424	0.742
chr2	125492001	125494001	10.636	0.664	0.544	0.674
chr6	54109201	54111201	10.636	0.754	0.736	0.372
chr11	108196001	108198001	10.626	0.366	0.848	0.706
chr8	84297401	84299401	10.618	0	1.106	0
chr6	142880201	142882201	10.602	0.548	0.504	0.358
chr1	153431601	153433601	10.598	0.662	0.39	0.684
chr4	141089001	141091001	10.598	0.816	1.014	0.558
chr18	77946201	77948201	10.576	0.866	1.216	0.576
chr13	120220001	120222001	10.572	0.458	0.914	0.724
chr10	118844801	118846801	10.562	0.006	0.508	0
chr6	114674001	114676001	10.558	0.032	1.026	0.142
chr4	12719401	12721401	10.552	0.7	0	0.03
chr12	71757201	71759201	10.55	0.184	0.414	0
chr1	43577601	43579601	10.548	0.614	0.524	0.204
chr5	23540201	23542201	10.54	0.126	0.616	0
chr4	102296201	102298201	10.534	0.524	0.022	0.124
chr19	54225801	54227801	10.516	0.57	0.96	0.7
chr16	50597001	50599001	10.502	0.37	0.382	0.48
chr8	93682801	93684801	10.502	0.816	0.322	0.692
chr5	3547801	3549801	10.496	0.726	0.858	0.684
chr13	28754601	28756601	10.486	0.664	0.044	0.496
chr6	72785401	72787401	10.474	0.696	0.86	0.474
chr14	119338601	119340601	10.472	0.034	0.646	0.176
chr13	109094401	109096401	10.47	0	0.09	0.872
chr3	107489201	107491201	10.464	0.102	0.134	0.03
chr11	82507401	82509401	10.462	0.782	0.414	0.568
chr2	78846601	78848601	10.462	0.602	0.726	0.31
chr4	135632001	135634001	10.462	0.428	0.834	0.408
chr1	173604401	173606401	10.458	0.546	0.89	0.482
chr10	41770601	41772601	10.456	0.75	1.128	0.534
chr3	9752201	9754201	10.45	0.52	0.39	0.296
chr16	20144001	20146001	10.438	0.52	0.034	0.704
chr2	79385201	79387201	10.432	0.756	0.78	0.38
chr13	45976201	45978201	10.422	0.766	0.314	0.17
chr8	84893401	84895401	10.408	0.582	0.914	0.462
chr1	87725801	87727801	10.404	0.094	0.414	0.426
chr6	89405001	89407001	10.4	0.872	0.156	0.12
chr4	134341201	134343201	10.368	0.758	0.726	0.114
chr13	30055201	30057201	10.364	0.636	0.178	0
chr19	59907401	59909401	10.364	0	0.044	0.12
chr6	34444201	34446201	10.362	0.094	0.246	0.626
chr2	173074001	173076001	10.358	0.826	0	0.856
chr11	77217201	77219201	10.354	0.304	0.112	0.528
chr8	94030401	94032401	10.35	0.454	0	0.708
chr6	42259801	42261801	10.344	0.638	0.806	0.694
chr8	64208801	64210801	10.342	0.636	0.19	0.538
chr6	17725401	17727401	10.318	0.598	1	0.272
chr11	113528401	113530401	10.31	0.516	1.17	0.638
chr3	148158401	148160401	10.292	0.218	0.57	0
chr5	139913601	139915601	10.29	0.488	0.434	0.536
chr11	60929201	60931201	10.284	0.548	0.1	0.256
chr2	9935401	9937401	10.28	0.182	0.558	0.496
chr15	99632801	99634801	10.278	0.004	0.996	0.03
chr6	72800401	72802401	10.27	0.546	0.278	0.49
chr10	44002201	44004201	10.268	0.678	0.962	0.064
chr9	77323801	77325801	10.268	0.67	1.192	0.048
chr17	92109001	92111001	10.262	0.034	0.234	0
chr6	30701201	30703201	10.26	0	0.012	0.062
chr12	118648601	118650601	10.256	0.672	0	0.564
chr8	14945001	14947001	10.248	0	0.404	0.628
chr10	82222001	82224001	10.238	0.18	0.626	0.908
chr14	35052601	35054601	10.232	0.762	0.19	0.06
chr12	119941001	119943001	10.226	0.814	0.602	0.804
chr14	121991001	121993001	10.224	0.37	0.702	0.084
chr13	102484001	102486001	10.222	0.064	0.614	0
chr10	105197001	105199001	10.214	0.432	0.926	0
chr13	35171401	35173401	10.2	0.334	0.48	0.212
chr15	103292001	103294001	10.198	0.872	0.604	0.042
chr18	82711801	82713801	10.198	0.454	0.94	0.484
chr9	100407001	100409001	10.198	0.46	0.95	0.114
chr5	147616201	147618201	10.192	0.7	1.016	0.156
chr12	109858001	109860001	10.188	0.694	0.902	0.392
chr13	51879001	51881001	10.186	0.604	1.216	0.646
chr2	180465201	180467201	10.176	0.784	0.88	0.614
chr8	130824201	130826201	10.166	0.218	0	0.32
chr14	59472601	59474601	10.154	0.79	0.268	0.218
chr4	59311601	59313601	10.154	0.862	0.446	0.102
chr10	79674001	79676001	10.15	0.698	0.3	0.09
chr6	42231601	42233601	10.15	0.122	1.14	0
chr3	148390601	148392601	10.146	0.304	0	0
chr6	31107801	31109801	10.14	0.576	0.646	0.22
chr19	31906401	31908401	10.122	0.224	0.38	0.778
chr5	141481001	141483001	10.12	0.822	0.748	0.908
chr16	34920001	34922001	10.112	0.46	0.568	0.444
chr18	58729401	58731401	10.11	0.48	1.058	0.204
chr6	140305001	140307001	10.11	0.068	0.256	0.446
chr6	121021001	121023001	10.102	0.816	0.268	0.296
chr3	37992201	37994201	10.098	0.788	0	0
chr4	83662601	83664601	10.094	0.87	0.358	0.616
chr19	38312001	38314001	10.092	0.738	0.534	0.204
chr5	115521201	115523201	10.092	0.668	0.984	0.566
chr10	14397401	14399401	10.082	0.816	0.58	0.116
chr8	12925401	12927401	10.08	0.752	0.258	0.758
chr6	3698201	3700201	10.078	0.252	0.1	0.19
chr11	48585201	48587201	10.076	0.368	0.392	0.03
chr2	14577801	14579801	10.076	0.58	0.782	0.23
chrX	90934601	90936601	10.076	0.242	0.056	0.912
chr11	120040001	120042001	10.072	0.154	0.828	0.652
chr16	50372401	50374401	10.072	0.646	0.1	0
chr3	61045001	61047001	10.07	0.548	0.938	0.896
chr16	30534001	30536001	10.068	0.706	1.036	0.516
chr5	122717401	122719401	10.068	0.126	0.702	0.224
chr13	45090801	45092801	10.062	0.244	0.816	0.042
chr16	52079601	52081601	10.06	0	0.146	0
chr6	51165401	51167401	10.058	0.094	0.238	0
chr14	79553001	79555001	10.05	0.842	1.072	0.136
chr18	64009801	64011801	10.05	0.546	0.146	0.234
chr10	87526601	87528601	10.046	0.526	1.174	0.292
chr10	82542001	82544001	10.042	0.692	0.938	0.69
chr3	37051001	37053001	10.034	0.848	0.758	0.616
chr4	88343801	88345801	10.024	0.276	0	0.146
chr6	66921801	66923801	10.01	0.186	0.258	0
chr9	97007201	97009201	10.008	0.246	0.446	0.326
chr13	109030401	109032401	10.004	0.432	0.582	0.43
chr6	28549201	28551201	10.002	0.844	0.504	0.752
chr5	46350201	46352201	10	0.872	0.894	0.066
chr11	53561201	53563201	9.994	0.432	1.138	0.26
chr8	14321001	14323001	9.992	0.428	0.424	0.082
chr13	112249801	112251801	9.99	0.094	0.192	0.586
chr17	50868601	50870601	9.964	0.77	0.424	0.208
chr15	80087801	80089801	9.96	0.216	0.758	0.03
chr19	6252001	6254001	9.956	0.522	0.568	0.418
chr2	120175401	120177401	9.954	0.004	0.536	0.136
chr1	4457601	4459601	9.94	0.188	0.136	0.408
chr1	186522001	186524001	9.936	0.366	0.738	0.082
chr11	61892401	61894401	9.936	0.184	1.138	0.856
chr18	65624801	65626801	9.932	0.462	0.134	0.03
chr13	45704801	45706801	9.924	0.21	0.146	0.274
chr5	122960601	122962601	9.924	0.216	0.334	0.114
chr4	46020001	46022001	9.914	0.726	0.482	0.704
chr2	49188201	49190201	9.912	0.4	0.414	0.362
chr3	22049001	22051001	9.91	0.274	0.246	0.296
chr10	39178401	39180401	9.908	0.368	0.224	0.656
chr5	111821801	111823801	9.908	0.694	0.536	0.626
chr14	77047401	77049401	9.902	0.154	1.06	0.904
chr5	101044201	101046201	9.902	0.732	0.312	0.282
chr3	127889401	127891401	9.9	0.342	1.184	0.542
chr1	51963801	51965801	9.888	0.57	0.324	0
chr12	85505401	85507401	9.888	0	0.068	0
chr2	112109201	112111201	9.888	0.034	1.006	0.03
chr6	128083601	128085601	9.88	0.398	0.892	0.658
chr15	100458401	100460401	9.878	0.756	0.48	0.71
chr15	79550201	79552201	9.862	0.72	0.3	0.186
chr2	18576201	18578201	9.862	0.79	0.846	0.35
chr18	21125801	21127801	9.85	0.546	0.212	0.374
chr2	35078001	35080001	9.838	0.282	0.112	0.706
chr4	133907801	133909801	9.828	0.822	0.178	0.084
chr18	56229001	56231001	9.824	0.462	0	0
chr18	57730001	57732001	9.82	0.788	0.612	0.55
chr7	116297601	116299601	9.82	0.764	0.536	0.166
chr15	66919201	66921201	9.814	0.524	0.448	0.194
chr4	102893601	102895601	9.814	0.82	0.536	0.49
chr7	54277401	54279401	9.81	0.726	0.982	0.338
chr18	78141001	78143001	9.8	0	0	0
chr4	47977201	47979201	9.798	0.494	0.18	0.602
chr1	164666001	164668001	9.796	0.396	0.614	0.602
chr13	36513401	36515401	9.79	0.34	0.558	0.168
chr7	126085601	126087601	9.79	0.604	0.134	0.118
chr4	115248201	115250201	9.786	0.636	0.946	0.282
chr12	99483601	99485601	9.78	0.096	0.38	0.372
chr12	21436401	21438401	9.776	0.54	0.626	0.862
chr12	72112401	72114401	9.774	0.152	0	0.046
chr5	75824601	75826601	9.772	0.276	0	0.322
chr14	60891401	60893401	9.762	0.578	1.194	0.196
chr4	94348601	94350601	9.754	0.094	0.636	0
chr8	81749201	81751201	9.748	0.594	0.224	0.808
chr10	10195401	10197401	9.746	0.552	0.424	0.254
chr7	121188001	121190001	9.73	0.468	1.104	0.046
chr2	164740401	164742401	9.716	0.452	0.39	0.244
chr1	36620201	36622201	9.714	0.064	0.122	0.202
chr11	50068801	50070801	9.692	0.514	0.534	0.256
chr9	65518401	65520401	9.692	0.402	0.536	0
chr6	67258601	67260601	9.684	0.456	1.038	0.102
chr1	69717601	69719601	9.678	0.548	0.692	0.202
chr8	109361401	109363401	9.676	0.548	0.502	0.33
chr2	156568001	156570001	9.674	0.068	0.19	0.082
chr5	17344601	17346601	9.67	0.634	0.75	0
chr4	153968801	153970801	9.656	0.754	0.636	0.282
chr8	85586201	85588201	9.656	0.872	1.124	0.844
chr15	61923801	61925801	9.646	0.3	0.022	0
chr16	76361601	76363601	9.646	0.428	0.434	0.294
chr17	35985401	35987401	9.646	0	0.448	0.578
chr5	139329201	139331201	9.646	0.818	1.15	0.538
chr11	100172201	100174201	9.644	0.724	0.234	0.518
chr4	87579801	87581801	9.644	0.52	0.638	0.462
chr18	50147801	50149801	9.64	0.182	0	0
chr5	99832601	99834601	9.638	0.498	1.126	0.194
chr18	23977001	23979001	9.628	0.676	0	0.048
chr6	51821401	51823401	9.622	0.486	0.994	0.05
chr11	115553401	115555401	9.604	0.336	0.948	0.486
chr1	9961601	9963601	9.6	0.462	0.024	0
chr8	113212201	113214201	9.594	0.828	0.412	0.694
chr8	127763201	127765201	9.588	0.668	0.202	0.102
chr3	153527001	153529001	9.582	0.844	0.312	0.68
chr18	55199001	55201001	9.566	0.428	1.03	0.162
chr2	117927801	117929801	9.56	0.668	0	0
chr15	73180001	73182001	9.558	0.608	0.392	0.568
chr12	3661401	3663401	9.552	0.124	0.748	0
chr6	22443601	22445601	9.552	0.27	0.568	0
chr11	96603401	96605401	9.544	0.47	0.874	0.896
chr6	143315201	143317201	9.538	0.79	0.358	0.732
chr15	79737001	79739001	9.536	0.64	0.414	0.702
chr6	50068801	50070801	9.536	0.062	0	0.012
chr2	165644401	165646401	9.534	0.618	0.012	0.03
chr1	165770001	165772001	9.522	0.788	0.09	0.672
chr4	128747801	128749801	9.522	0.248	0	0.066
chr18	57977801	57979801	9.518	0.156	0.256	0.014
chr14	62737201	62739201	9.516	0.428	0.034	0
chr1	62495801	62497801	9.51	0.366	0.392	0
chr11	18388801	18390801	9.504	0.392	0.78	0.42
chr12	8266201	8268201	9.498	0.122	0.794	0.868
chr12	74865801	74867801	9.496	0.542	1.16	0.836
chr3	78843001	78845001	9.496	0.27	0.96	0.412
chr10	114941801	114943801	9.488	0.336	0.738	0.178
chr13	112273401	112275401	9.486	0.15	1.198	0.574
chr11	117152601	117154601	9.484	0	0.414	0.36
chr12	56048401	56050401	9.476	0.334	1.016	0.538
chr11	11841201	11843201	9.474	0.18	0.458	0.742
chr17	29173601	29175601	9.474	0	0	0.112
chr2	44943801	44945801	9.464	0.062	1.112	0.836
chr9	55545801	55547801	9.464	0.066	1.028	0.25
chr5	45774801	45776801	9.462	0.332	0.022	0.72
chr6	117322201	117324201	9.462	0.546	0.904	0.704
chr9	108465201	108467201	9.458	0.424	0.09	0.702
chr6	37172401	37174401	9.454	0.468	1.116	0.136
chr9	8547001	8549001	9.45	0.85	0.056	0.73
chr1	52870601	52872601	9.436	0	0.558	0.274
chr2	95670201	95672201	9.436	0.55	0.3	0.186
chr6	99381401	99383401	9.43	0.704	0.256	0
chr4	141067401	141069401	9.426	0.09	0.658	0.114
chr10	74801201	74803201	9.422	0.83	0.936	0.808
chr6	149262601	149264601	9.42	0.642	0.536	0.148
chr15	68994601	68996601	9.416	0.454	0.056	0
chr16	23086001	23088001	9.412	0.608	0.514	0
chr10	93204601	93206601	9.406	0.336	0.794	0.066
chr5	124622801	124624801	9.406	0.82	0.938	0.778
chr9	115387801	115389801	9.392	0.816	0.458	0.708
chr8	117675601	117677601	9.386	0.458	0.68	0.626
chr12	101659001	101661001	9.384	0.24	0.704	0.556
chr1	16100601	16102601	9.38	0.458	1.038	0.084
chr14	14813201	14815201	9.378	0.312	0	0
chr5	108912401	108914401	9.378	0.39	1.204	0.426
chr15	74802601	74804601	9.374	0.634	0.036	0
chr10	83096601	83098601	9.372	0.51	0.246	0.512
chr17	91722801	91724801	9.368	0.64	0.67	0.546
chr13	54174801	54176801	9.364	0.73	0	0.824
chr18	10740801	10742801	9.356	0.788	0.626	0.386
chr3	83783601	83785601	9.354	0.822	0.648	0.582
chr2	38470801	38472801	9.348	0.85	1.082	0.388
chr5	14804801	14806801	9.348	0.78	0.212	0.224
chr4	151612401	151614401	9.346	0.122	0.572	0.06
chr1	20926601	20928601	9.34	0.688	0.434	0.688
chr8	119482401	119484401	9.34	0.548	0.938	0.586
chr3	145272401	145274401	9.338	0.456	1.006	0.426
chr3	53784401	53786401	9.336	0.49	0.914	0.436
chr7	150205801	150207801	9.33	0.302	0.246	0.064
chr8	12955001	12957001	9.328	0.764	0.402	0.492
chr6	50111801	50113801	9.314	0.786	0.434	0.59
chr10	127068201	127070201	9.308	0.364	0.314	0.538
chr1	78720801	78722801	9.292	0.704	0.222	0.512
chr7	29496401	29498401	9.292	0.396	0.994	0.408
chr11	107385801	107387801	9.29	0.824	0.492	0
chr2	90971401	90973401	9.286	0.368	0.102	0.59
chr17	79702601	79704601	9.284	0.58	0.548	0.868
chr5	149311001	149313001	9.28	0.78	0.256	0.474
chr1	64887201	64889201	9.274	0.77	0.968	0.352
chr18	79232001	79234001	9.272	0.83	0.702	0.332
chr15	85949801	85951801	9.268	0.372	0.124	0.194
chr1	64126001	64128001	9.258	0.572	0.944	0.772
chr5	64847401	64849401	9.256	0.516	0.806	0.554
chr9	44722201	44724201	9.254	0.032	0.034	0.09
chr7	109418201	109420201	9.252	0.792	0.53	0
chr17	79229601	79231601	9.246	0.448	0.456	0.43
chr4	59377201	59379201	9.244	0.244	0.704	0.212
chr2	3364801	3366801	9.232	0.186	1.096	0.73
chr2	52427201	52429201	9.23	0.4	0.268	0.26
chr3	97797201	97799201	9.226	0.214	0.246	0.62
chr19	59324001	59326001	9.22	0.786	0.046	0.51
chr7	134331601	134333601	9.22	0.624	0.916	0.524
chr6	143120201	143122201	9.218	0.18	0.388	0.398
chr11	76371001	76373001	9.216	0.032	0.502	0.582
chr1	62487201	62489201	9.206	0.094	0	0.118
chr3	79346001	79348001	9.206	0.4	0.404	0.102
chr17	10671001	10673001	9.198	0.742	0.46	0.198
chr3	104657201	104659201	9.198	0.694	1.048	0.3
chr16	11097601	11099601	9.196	0.458	0.994	0.076
chr5	89404201	89406201	9.188	0.758	0.76	0.136
chr7	139763601	139765601	9.188	0.516	0.746	0.45
chr4	133560601	133562601	9.186	0.552	0.244	0.344
chr7	17301001	17303001	9.184	0.48	0.636	0.458
chr10	67927601	67929601	9.182	0.76	0	0.102
chr11	34319201	34321201	9.18	0.244	0.594	0.102
chr8	72508401	72510401	9.178	0.19	0.156	0.084
chr12	4604401	4606401	9.176	0.668	0.604	0.784
chr9	69183201	69185201	9.174	0.634	0.78	0.22
chr16	96593601	96595601	9.172	0.698	0.278	0.84
chr11	117526801	117528801	9.17	0.666	1.16	0.814
chr4	115864201	115866201	9.17	0.796	0.824	0.752
chr9	64089801	64091801	9.166	0.87	0.468	0.258
chr11	64562401	64564401	9.164	0.666	0.546	0.392
chr14	64526801	64528801	9.164	0.526	0.97	0.166
chr19	21964401	21966401	9.162	0.874	0.826	0.186
chr4	154360001	154362001	9.16	0.218	0.356	0.472
chr6	145321801	145323801	9.16	0.694	0.568	0.908
chr16	94594601	94596601	9.158	0.484	0.156	0.304
chr2	5745001	5747001	9.158	0.666	0.168	0.732
chr7	65997601	65999601	9.156	0.486	0.124	0.534
chr5	107658001	107660001	9.142	0.752	0.222	0.302
chr2	127134801	127136801	9.14	0.54	0.946	0.24
chr7	107121001	107123001	9.14	0.698	0.87	0.726
chr7	112888001	112890001	9.14	0.6	0.168	0.864
chr14	8803601	8805601	9.138	0.452	0.636	0.066
chr5	31159401	31161401	9.134	0.428	0.582	0.3
chr4	106854401	106856401	9.13	0.068	0.636	0
chr9	22476601	22478601	9.114	0.516	0.38	0.048
chr2	101539001	101541001	9.11	0.454	0.694	0.064
chr7	20329401	20331401	9.108	0.782	0.012	0.816
chr19	21986801	21988801	9.106	0.548	0.814	0.12
chr4	52484601	52486601	9.098	0.394	0.646	0.376
chr2	143808801	143810801	9.096	0.19	0.66	0
chr2	92506801	92508801	9.096	0.416	0.866	0.492
chr1	195273001	195275001	9.092	0.698	0.858	0.902
chr5	43899201	43901201	9.086	0.22	0.68	0
chr13	110541001	110543001	9.082	0.312	0.1	0.392
chr18	54094601	54096601	9.08	0.84	0.422	0.896
chr3	130680401	130682401	9.08	0.81	0.714	0.78
chr11	86552601	86554601	9.076	0.306	0.804	0.408
chr13	69665001	69667001	9.076	0.064	0.434	0.136
chr10	53767001	53769001	9.072	0.544	0.156	0.436
chr16	44680201	44682201	9.07	0.828	0.226	0.616
chr2	22860801	22862801	9.058	0.582	0.984	0
chr4	119871201	119873201	9.058	0.462	0.334	0.168
chr8	84330801	84332801	9.058	0.574	0.48	0
chr14	21384401	21386401	9.054	0.226	0.214	0
chr15	28786001	28788001	9.05	0.852	0.992	0.212
chr2	158598401	158600401	9.05	0.096	1.058	0.238
chr7	152144201	152146201	9.036	0.698	0.484	0.432
chr5	4934801	4936801	9.034	0.456	0.192	0.458
chr4	53251801	53253801	9.024	0	0.078	0
chr11	115514201	115516201	9.014	0.728	0.724	0.844
chr12	86915801	86917801	9.012	0.578	0.078	0.704
chr7	56120001	56122001	9.008	0.524	0.612	0.13
chr14	87508201	87510201	9.002	0.486	0.48	0.17
chr7	151869401	151871401	9.002	0.306	0.894	0.644
chr15	99652801	99654801	8.988	0.85	0.39	0.554
chr12	118965801	118967801	8.982	0.282	0.684	0.17
chr12	36147401	36149401	8.982	0.824	0.09	0
chr3	97774401	97776401	8.982	0.124	0.462	0
chr1	154620201	154622201	8.98	0.186	1.114	0.398
chr2	101666801	101668801	8.98	0.592	0.602	0.42
chr9	50673201	50675201	8.98	0.754	0.392	0.046
chr9	89999801	90001801	8.972	0.062	0.402	0
chr1	155765801	155767801	8.968	0.462	0.414	0.514
chr5	66218801	66220801	8.966	0.482	0.804	0.172
chr19	42818801	42820801	8.962	0.42	0.846	0.752
chr11	75806001	75808001	8.958	0.212	0.894	0.486
chr12	103747601	103749601	8.946	0.518	0.056	0.63
chr6	90629401	90631401	8.944	0.428	0.892	0.118
chr7	6108801	6110801	8.94	0.372	1.05	0.682
chr9	34846001	34848001	8.94	0.49	0.192	0.892
chr19	12637801	12639801	8.934	0.188	0	0.218
chr10	7797401	7799401	8.926	0.816	0.736	0.216
chr18	61791401	61793401	8.926	0.306	0.782	0.826
chr15	64016801	64018801	8.924	0.816	0.348	0
chr17	79421601	79423601	8.92	0.792	1.216	0.36
chr1	162948401	162950401	8.918	0.644	1.07	0.15
chr7	100150601	100152601	8.912	0.366	0.134	0.012
chr3	81990201	81992201	8.908	0.822	0.268	0.36
chr11	5301601	5303601	8.906	0.154	0.47	0.15
chr18	42629001	42631001	8.904	0.124	0.446	0.132
chr3	104030601	104032601	8.902	0.824	0.492	0.642
chr18	78359801	78361801	8.892	0.612	0.512	0
chr6	28816601	28818601	8.884	0.794	0.702	0.74
chr15	38387201	38389201	8.882	0.46	0.47	0.206
chr16	19847601	19849601	8.88	0.096	0.37	0.794
chr11	106190801	106192801	8.878	0.094	0.302	0
chr6	72931201	72933201	8.876	0.848	0.726	0.88
chr18	57515801	57517801	8.874	0.552	0.77	0.224
chr12	110702401	110704401	8.868	0.306	0	0.114
chr7	95611401	95613401	8.864	0.254	0	0.03
chr1	129309601	129311601	8.862	0.062	0.324	0.23
chr1	187045801	187047801	8.854	0.338	1.048	0.232
chr11	34380801	34382801	8.85	0.598	1.192	0.814
chr19	41320201	41322201	8.85	0.064	0.58	0.506
chr9	43842201	43844201	8.844	0.85	0.426	0.904
chr14	65485001	65487001	8.84	0.704	0.124	0.194
chr1	136595001	136597001	8.838	0.212	0.916	0.164
chr1	186418001	186420001	8.836	0.43	0	0.046
chr19	29457801	29459801	8.832	0.406	0.85	0.148
chr4	87314401	87316401	8.828	0.278	0.992	0.392
chr4	137013201	137015201	8.818	0.428	0.702	0.874
chr2	37906801	37908801	8.816	0.546	1.138	0.174
chr9	121804201	121806201	8.816	0.392	0.2	0.504
chr4	55378001	55380001	8.808	0.454	0.634	0.196
chr13	76077001	76079001	8.804	0.49	0.826	0
chr13	54249001	54251001	8.8	0.766	1.016	0.144
chr7	139528201	139530201	8.794	0.186	0.246	0.44
chr18	47477601	47479601	8.792	0.332	0.012	0.756
chr19	16089801	16091801	8.792	0.64	0.814	0.348
chr5	141598201	141600201	8.792	0.452	0.77	0.612
chr6	49914201	49916201	8.792	0.396	0.958	0.028
chr8	128027201	128029201	8.79	0.818	0.022	0.042
chr5	147569201	147571201	8.778	0.16	0.068	0.41
chr18	6484801	6486801	8.776	0.788	0.012	0
chr11	59883201	59885201	8.772	0.508	1.104	0.9
chr12	13468601	13470601	8.772	0.452	0.638	0
chr10	87500201	87502201	8.77	0.334	0.168	0
chr11	106334201	106336201	8.768	0.544	0.704	0.166
chr1	52132601	52134601	8.756	0.822	0.716	0.168
chr13	112695001	112697001	8.744	0.13	0.034	0.16
chr14	78253401	78255401	8.74	0.69	0.78	0.608
chr15	25390401	25392401	8.736	0.454	0.09	0.064
chr14	30949001	30951001	8.732	0.22	0.782	0.576
chr8	130843401	130845401	8.73	0	0.236	0
chr3	30376401	30378401	8.726	0.516	1.236	0.706
chr15	97782401	97784401	8.722	0.456	0.87	0.822
chr18	32551001	32553001	8.72	0.76	0.874	0.876
chr4	102193801	102195801	8.718	0.122	0.58	0.43
chr2	73811601	73813601	8.716	0.34	0.312	0
chr18	60869201	60871201	8.712	0.576	0.66	0.458
chr17	3191001	3193001	8.71	0.424	0.936	0.304
chr8	34918201	34920201	8.708	0.84	0.49	0.292
chr7	117580601	117582601	8.706	0	0.56	0.012
chr15	99931801	99933801	8.702	0.092	0.346	0.118
chr1	40042401	40044401	8.696	0.064	0.056	0
chr11	5246601	5248601	8.696	0.638	0.636	0
chr16	4663201	4665201	8.686	0	0.224	0
chr4	137727401	137729401	8.684	0.604	1.114	0.43
chr9	35297201	35299201	8.676	0.668	0.524	0.482
chr15	94052801	94054801	8.652	0.392	0.09	0.378
chr3	101108601	101110601	8.65	0.842	0.292	0.682
chr9	55243001	55245001	8.648	0.62	1.004	0.896
chr12	26590001	26592001	8.646	0.276	0.512	0.254
chr9	96518801	96520801	8.638	0.854	1.082	0.684
chr12	100847001	100849001	8.634	0.344	0.09	0.06
chr2	132382201	132384201	8.632	0.484	0.924	0.32
chr17	66169201	66171201	8.628	0.368	0.044	0.136
chr2	154272001	154274001	8.628	0.334	1.194	0.374
chr15	100236001	100238001	8.614	0.664	0.18	0.38
chr16	96370201	96372201	8.608	0.602	0.48	0.612
chr18	60841801	60843801	8.608	0.24	0.692	0.514
chr19	45095001	45097001	8.608	0.278	0.558	0.626
chr4	43477601	43479601	8.606	0.704	0.69	0.226
chr15	80511001	80513001	8.602	0.31	0.336	0.114
chr19	9991601	9993601	8.602	0.64	0.48	0
chr16	15990601	15992601	8.6	0.67	0.792	0.282
chr11	65533001	65535001	8.596	0.572	0.958	0.328
chr18	79534801	79536801	8.594	0.428	1.194	0.786
chr5	77357401	77359401	8.594	0.488	0.336	0.206
chr17	66221801	66223801	8.59	0.724	0.268	0.616
chr16	23174601	23176601	8.578	0.482	0.222	0.238
chr16	91487601	91489601	8.576	0.394	0.514	0.574
chr19	7439601	7441601	8.572	0.846	0.902	0.144
chr11	53756601	53758601	8.566	0.758	0.158	0.1
chr1	156680601	156682601	8.564	0.648	0.514	0
chr4	149510201	149512201	8.562	0.212	0.696	0.19
chr4	12574201	12576201	8.554	0.676	0.468	0.238
chr3	30047801	30049801	8.548	0.728	0.87	0.316
chr12	35700601	35702601	8.544	0.816	0.044	0.334
chr15	76055001	76057001	8.544	0.524	0.848	0.284
chr18	32656401	32658401	8.542	0.632	0.692	0.856
chr17	12544801	12546801	8.54	0.836	0.814	0.59
chr9	106371401	106373401	8.538	0.796	0.012	0
chr5	25000401	25002401	8.534	0.152	0.448	0.292
chr16	91824601	91826601	8.53	0.696	0.2	0.112
chr18	4265201	4267201	8.53	0.454	0.692	0.806
chr10	66370201	66372201	8.528	0.636	0.29	0.488
chr3	57541801	57543801	8.526	0	0.256	0
chr3	86228401	86230401	8.526	0.662	0.572	0.404
chr7	125315401	125317401	8.526	0.606	1.016	0.292
chr13	44883401	44885401	8.514	0.844	0.312	0
chr13	46813201	46815201	8.514	0.272	0.416	0.43
chr13	104020601	104022601	8.51	0.128	0	0
chr17	4208201	4210201	8.508	0.726	0.706	0.202
chr16	17882601	17884601	8.504	0.062	0	0.742
chr19	34787601	34789601	8.502	0.392	0.044	0.226
chr1	21078401	21080401	8.5	0.426	0	0.23
chr2	29486201	29488201	8.496	0.672	0.96	0.372
chr10	66713601	66715601	8.492	0	0.57	0.34
chr3	104803401	104805401	8.49	0.756	0.646	0.656
chr9	90126401	90128401	8.488	0.308	0.202	0.364
chr2	130286001	130288001	8.486	0.85	0.192	0.304
chr2	51021601	51023601	8.484	0.42	0.434	0.588
chr13	24746201	24748201	8.482	0.36	1.092	0.296
chr11	74844801	74846801	8.48	0.388	0.134	0.308
chr18	63012801	63014801	8.48	0.244	0.078	0.012
chr9	98989801	98991801	8.476	0.186	0	0
chr1	89071401	89073401	8.464	0.57	0.748	0.842
chr4	32433201	32435201	8.462	0.786	1.038	0.49
chr6	99051601	99053601	8.462	0.122	1.162	0.114
chr9	111028801	111030801	8.462	0.814	0.624	0.826
chr11	52432001	52434001	8.46	0.246	0.736	0.596
chr6	47413801	47415801	8.46	0.48	0.288	0.464
chr12	35710401	35712401	8.456	0.49	0	0.012
chr13	44454801	44456801	8.454	0.584	0.202	0.144
chr7	108308001	108310001	8.454	0.394	0.378	0.252
chr15	97843801	97845801	8.452	0.552	0.034	0.766
chr15	63902601	63904601	8.45	0.736	0.896	0.86
chr2	140516801	140518801	8.444	0.31	0	0.308
chr14	73546601	73548601	8.44	0.188	0	0.03
chr15	6290601	6292601	8.428	0.098	0.55	0.048
chr10	94167801	94169801	8.424	0.454	0.782	0
chr5	115717601	115719601	8.42	0.064	0.986	0
chr19	55683401	55685401	8.418	0.85	0.604	0.378
chr3	101310001	101312001	8.416	0.278	1.084	0.686
chr11	59339601	59341601	8.412	0.338	0.022	0.738
chr17	5185401	5187401	8.412	0.608	0.928	0.42
chr14	80049201	80051201	8.406	0.628	0.422	0.594
chr6	100211401	100213401	8.406	0.626	0.568	0.538
chr18	55417601	55419601	8.396	0.756	0.536	0.156
chrX	96063201	96065201	8.394	0.82	0	0.792
chr18	23354801	23356801	8.392	0.538	0.49	0.204
chr11	53751401	53753401	8.39	0.43	0.356	0.742
chr7	95589201	95591201	8.386	0.336	0.814	0
chr3	37375401	37377401	8.384	0.214	0.056	0
chr15	96206601	96208601	8.38	0.876	0.992	0.268
chr1	140851601	140853601	8.378	0.49	0.214	0.478
chr8	125109201	125111201	8.376	0.832	0.96	0.278
chr1	10219401	10221401	8.372	0.394	1.192	0.262
chr16	10300601	10302601	8.372	0.7	1.026	0.404
chr3	60405401	60407401	8.364	0.638	1.09	0.516
chr16	90258801	90260801	8.358	0.542	0.27	0.1
chr2	84458201	84460201	8.356	0.844	0.97	0.182
chr5	73254801	73256801	8.356	0.512	0.826	0.15
chr1	146614401	146616401	8.354	0.84	0.634	0.164
chr10	9240201	9242201	8.35	0.424	0.178	0.164
chr1	173271001	173273001	8.348	0.186	0.636	0.136
chr8	47834001	47836001	8.348	0.552	1.228	0.048
chr18	55253001	55255001	8.346	0.702	0.67	0.388
chr6	51516601	51518601	8.346	0.61	0.022	0.228
chr19	56885201	56887201	8.344	0.42	0.312	0.428
chr9	115851401	115853401	8.344	0.582	0.468	0.408
chr3	108190601	108192601	8.342	0.422	0.568	0.41
chr16	13275201	13277201	8.336	0.376	0.168	0.38
chr14	57899401	57901401	8.334	0.638	1.126	0.426
chr16	32059601	32061601	8.332	0.432	0	0
chr7	29741601	29743601	8.332	0.098	0.358	0.046
chr15	84806001	84808001	8.318	0.1	0	0.368
chr9	8498201	8500201	8.318	0.638	0.114	0
chr11	94264801	94266801	8.312	0.454	0.69	0.604
chr14	20621801	20623801	8.304	0.636	0.512	0.308
chr9	89150801	89152801	8.302	0.16	0.626	0.296
chr1	72048001	72050001	8.3	0.648	1.014	0.674
chr13	44156201	44158201	8.296	0.858	0	0.832
chr5	32172001	32174001	8.29	0.54	0.302	0.776
chr9	20752001	20754001	8.288	0	0.93	0.332
chr11	106842801	106844801	8.286	0.312	0	0.216
chr1	129403201	129405201	8.282	0.398	0.258	0.046
chr19	53727001	53729001	8.278	0.434	0.49	0.59
chr13	30779601	30781601	8.276	0.636	1.216	0.718
chr3	60198601	60200601	8.276	0.422	0.2	0.05
chr11	32846001	32848001	8.272	0.782	0.044	0.338
chr19	37981201	37983201	8.264	0.034	0.424	0.702
chr5	107713601	107715601	8.264	0.456	0.9	0.644
chr1	99520001	99522001	8.26	0.37	0.392	0.292
chr17	46309001	46311001	8.26	0.21	0.2	0.134
chr2	72813001	72815001	8.254	0.004	0.974	0.066
chr17	73580801	73582801	8.252	0.708	0.524	0.048
chr15	89970801	89972801	8.246	0.822	0.682	0.132
chr2	112096001	112098001	8.246	0.248	0.234	0.398
chrX	102261201	102263201	8.244	0.09	1.092	0.122
chr10	19722401	19724401	8.242	0.578	0.012	0.598
chr17	88542001	88544001	8.236	0.634	0.39	0.728
chr17	31559401	31561401	8.23	0.122	0.526	0.012
chr17	32545201	32547201	8.23	0.73	0.324	0.894
chr1	172725001	172727001	8.228	0.064	0	0
chr17	29816801	29818801	8.228	0.692	0.424	0.078
chr15	50904601	50906601	8.226	0.31	0.882	0.652
chr3	79797601	79799601	8.226	0.49	0.258	0.012
chr11	77923001	77925001	8.224	0.246	0.224	0.064
chr5	134490001	134492001	8.224	0.368	0.814	0.596
chr9	65502401	65504401	8.214	0.812	0.212	0.39
chr18	65310201	65312201	8.208	0.062	0.27	0.048
chr1	37855801	37857801	8.206	0.312	0.814	0.514
chr4	95052001	95054001	8.206	0.49	0.28	0.112
chr9	50640801	50642801	8.204	0.452	1.022	0.496
chr18	35934001	35936001	8.2	0.456	0.794	0.238
chr8	129849001	129851001	8.198	0.762	0.93	0.272
chr11	11640601	11642601	8.194	0.514	0.836	0.644
chr3	83818201	83820201	8.19	0.7	0.18	0.718
chr6	96293001	96295001	8.182	0.58	0	0.37
chr19	60651801	60653801	8.17	0.808	1.05	0.846
chr5	136389601	136391601	8.158	0.796	0.612	0.262
chr6	135960001	135962001	8.154	0.752	0.268	0.126
chr9	107658801	107660801	8.152	0.272	1.016	0.166
chr13	95606801	95608801	8.15	0.364	0.692	0.264
chrX	12888801	12890801	8.15	0.368	0.334	0.714
chr19	46253601	46255601	8.134	0.846	0.558	0.842
chr1	137049801	137051801	8.13	0	1.116	0.154
chr3	116185201	116187201	8.128	0.336	0.1	0.398
chr2	142706001	142708001	8.126	0.428	0.012	0
chr6	7610801	7612801	8.124	0.546	0.436	0.728
chr10	40186401	40188401	8.12	0.614	0.346	0
chr14	97934401	97936401	8.12	0.186	1.116	0.252
chr8	9428001	9430001	8.12	0.478	0.268	0.384
chr14	55187601	55189601	8.118	0.55	0.246	0.326
chr10	72082401	72084401	8.114	0.546	0.368	0.186
chr11	120154801	120156801	8.106	0.426	0.67	0.608
chr11	22565401	22567401	8.104	0.49	0.926	0.196
chr14	30852201	30854201	8.096	0.454	0.602	0.62
chr19	38661201	38663201	8.096	0.428	1.106	0.15
chr3	116351601	116353601	8.096	0.666	0.414	0.1
chr10	74093201	74095201	8.094	0.454	0.368	0.838
chr5	64227401	64229401	8.092	0.19	0.79	0.592
chr15	101237401	101239401	8.088	0.038	0.258	0.466
chr3	27228801	27230801	8.086	0.464	0.424	0.106
chr5	52567201	52569201	8.084	0	0.168	0
chr5	90842401	90844401	8.082	0.702	0.114	0.064
chr15	99269601	99271601	8.074	0.278	0.334	0.184
chr6	34852001	34854001	8.072	0.846	0	0.238
chr11	54254201	54256201	8.062	0.398	0.224	0.652
chr15	77680201	77682201	8.06	0.636	0.48	0.146
chr2	165673601	165675601	8.06	0.214	0.662	0.626
chr2	26303801	26305801	8.056	0.272	0.336	0.804
chr3	38844601	38846601	8.054	0.402	0.022	0
chr19	60199801	60201801	8.048	0.734	0.122	0.38
chr9	122152201	122154201	8.046	0.15	0.458	0.78
chr15	83248601	83250601	8.044	0.276	0.034	0.412
chr3	144017801	144019801	8.04	0.664	0.112	0.342
chr3	27180401	27182401	8.036	0.648	0.53	0
chr2	103272201	103274201	8.028	0.63	0.936	0.652
chr6	72759801	72761801	8.024	0.488	0.124	0.142
chr1	128052401	128054401	8.02	0.824	0.728	0.326
chr16	14134601	14136601	8.02	0.758	1.082	0.05
chr17	79422001	79424001	8.018	0.792	0.882	0.372
chr6	142802401	142804401	8.014	0.874	0.28	0.848
chr12	100536201	100538201	8.012	0.338	0.402	0
chr2	122065601	122067601	8.01	0.488	0.334	0.232
chr19	42083001	42085001	8.008	0.876	0.49	0.662
chr14	31995801	31997801	8.006	0.162	0.022	0.218
chr4	116585401	116587401	8.006	0.646	0.716	0
chr19	29328801	29330801	7.994	0.822	1.104	0.322
chr11	107964801	107966801	7.99	0.662	0.268	0.526
chr3	68449801	68451801	7.99	0.558	0.446	0.532
chr6	29734401	29736401	7.988	0.75	1.144	0.402
chr1	158881401	158883401	7.986	0.524	0.716	0.324
chr3	137669401	137671401	7.984	0.338	1.05	0.03
chr11	49522201	49524201	7.98	0.722	1.128	0.344
chr9	121228201	121230201	7.98	0.642	0.848	0.012
chr18	34386401	34388401	7.976	0.634	0.916	0.548
chr9	40242601	40244601	7.974	0.812	0.446	0.268
chr1	21025201	21027201	7.972	0.488	0.894	0.324
chr11	86738001	86740001	7.97	0.422	0.178	0.832
chr1	144789201	144791201	7.968	0.394	0.592	0.076
chr14	18246201	18248201	7.966	0.458	0.348	0.334
chr3	41129801	41131801	7.966	0.252	1.138	0.59
chr1	184512201	184514201	7.964	0.488	0.916	0.548
chr10	66676601	66678601	7.964	0.126	0.746	0.388
chr19	47808601	47810601	7.952	0.28	0.112	0.162
chr9	71936601	71938601	7.95	0.308	0.158	0.06
chr1	162233801	162235801	7.948	0.614	0.38	0.102
chr15	102423401	102425401	7.948	0.462	0.692	0.212
chr16	8688801	8690801	7.948	0.184	0.426	0
chr1	193422001	193424001	7.944	0.586	0.1	0.154
chr4	149751801	149753801	7.944	0.616	0.424	0.47
chr17	12687001	12689001	7.942	0.186	1.092	0.272
chr18	75035601	75037601	7.936	0.494	0.816	0.17
chr8	95345201	95347201	7.936	0.782	0.044	0.638
chr17	84215001	84217001	7.932	0.092	0.536	0.012
chr4	97099201	97101201	7.928	0.638	0	0.154
chr11	62863201	62865201	7.926	0.696	0.314	0
chr12	55357401	55359401	7.924	0.398	0.826	0.154
chr12	97436601	97438601	7.92	0.424	0	0
chr5	132642001	132644001	7.92	0.678	0.468	0.344
chr6	31195201	31197201	7.918	0.49	0.046	0.382
chr13	14125801	14127801	7.914	0.636	0.346	0.172
chr5	8664001	8666001	7.912	0.364	0.624	0.262
chr8	64062801	64064801	7.912	0.668	0	0.03
chr7	52255201	52257201	7.908	0.16	1.096	0.476
chr1	108172401	108174401	7.906	0.55	0.65	0
chr6	39490401	39492401	7.9	0.368	0.914	0.156
chr9	116192001	116194001	7.896	0.79	0.38	0.012
chr18	75373401	75375401	7.894	0.158	0.582	0.03
chr19	55941001	55943001	7.894	0.634	0.112	0.88
chr2	48976601	48978601	7.894	0.156	0.246	0
chr11	88403401	88405401	7.892	0.45	1.202	0.622
chr11	103044601	103046601	7.884	0.252	0.446	0.06
chr1	4735601	4737601	7.882	0.254	0	0.306
chr6	134584601	134586601	7.88	0.418	0.824	0.556
chr18	42023801	42025801	7.876	0.48	0.344	0.638
chr3	51223201	51225201	7.876	0.18	0.774	0.102
chr16	94630801	94632801	7.87	0.728	0.212	0.692
chr6	43568401	43570401	7.87	0.874	1.002	0.326
chr11	107445401	107447401	7.862	0.214	0.27	0.58
chr5	148274601	148276601	7.862	0.604	0.58	0.682
chr9	14038001	14040001	7.862	0.5	0.792	0.256
chr11	74850401	74852401	7.86	0	0.47	0.308
chr14	10441201	10443201	7.86	0.034	0.224	0
chr16	16574801	16576801	7.856	0.152	0.224	0.012
chr17	81705001	81707001	7.856	0.218	0.658	0.454
chr3	89450201	89452201	7.856	0.828	0.078	0.342
chr7	136938401	136940401	7.85	0.634	0.612	0.732
chr8	118849001	118851001	7.85	0.838	1.038	0.482
chr4	32672201	32674201	7.848	0.424	1.15	0.1
chr6	54012001	54014001	7.848	0.242	0.214	0.066
chr2	116949601	116951601	7.846	0.126	0.202	0
chr2	92971401	92973401	7.846	0.186	0.402	0
chr7	75252001	75254001	7.846	0.82	0.58	0.246
chr8	71145801	71147801	7.846	0.602	0.502	0.116
chr6	82794001	82796001	7.838	0.678	0.394	0.194
chr10	20941801	20943801	7.826	0.658	0.716	0.028
chr13	115867001	115869001	7.818	0.696	0.112	0.248
chr11	84164001	84166001	7.816	0.272	0.492	0.374
chr11	121339601	121341601	7.814	0.552	0.022	0.852
chr9	62349401	62351401	7.814	0.314	0.168	0
chr13	43363601	43365601	7.808	0.816	0.09	0.058
chr17	63752001	63754001	7.808	0.12	0.712	0.664
chr8	36544801	36546801	7.808	0.722	0.168	0.536
chr13	96369001	96371001	7.806	0.632	0.078	0.304
chr16	4896401	4898401	7.806	0.574	0.124	0.066
chr4	144626601	144628601	7.806	0.516	1.002	0.144
chr6	71068601	71070601	7.802	0.658	0.902	0.348
chr11	68147001	68149001	7.798	0.454	0.724	0.666
chr2	163544001	163546001	7.796	0.844	0.892	0.694
chr12	25739001	25741001	7.79	0.786	0.614	0.064
chr16	10553001	10555001	7.788	0.37	0.548	0.574
chr6	146528801	146530801	7.788	0.184	0.546	0.546
chr3	69576401	69578401	7.786	0.586	0.034	0.456
chr3	101212201	101214201	7.782	0.572	1.118	0.236
chr4	117017201	117019201	7.778	0.668	0.102	0.158
chr2	166162001	166164001	7.774	0.696	0.992	0.604
chr5	47745601	47747601	7.772	0.216	1.196	0
chr18	35636601	35638601	7.77	0.758	0.57	0.418
chr4	123725201	123727201	7.746	0.634	0.122	0.178
chr18	75038601	75040601	7.744	0.634	1.09	0.602
chr4	47260001	47262001	7.744	0.578	0.96	0.376
chr8	10367401	10369401	7.742	0.186	1.226	0.492
chr12	21232601	21234601	7.74	0.274	0.578	0.494
chr5	116636401	116638401	7.738	0.794	0.538	0.726
chr6	42373601	42375601	7.738	0.334	0.714	0.256
chr2	165693001	165695001	7.736	0.516	1.016	0.29
chrX	139119601	139121601	7.734	0.604	0	0.702
chr11	74813401	74815401	7.732	0.466	0.992	0.354
chr11	80894401	80896401	7.732	0.462	0.716	0.564
chr17	10506201	10508201	7.732	0.218	0.494	0.58
chr15	11915001	11917001	7.728	0.364	0.468	0.442
chr10	53693201	53695201	7.726	0.696	0.96	0.398
chr15	66932001	66934001	7.726	0.546	0	0.52
chr3	151113401	151115401	7.714	0.25	0.112	0.396
chr1	127372201	127374201	7.71	0.558	0.368	0.226
chr1	91517201	91519201	7.704	0.122	0.736	0.232
chr6	145546601	145548601	7.694	0.722	0.948	0.334
chr8	16427001	16429001	7.69	0.582	0	0
chr2	6741601	6743601	7.686	0.542	0.57	0.476
chr15	28035001	28037001	7.684	0.424	0.134	0.374
chr9	40230801	40232801	7.684	0.668	0	0.818
chr11	18892401	18894401	7.682	0.662	0.468	0.216
chr8	24045201	24047201	7.678	0.066	1.016	0.238
chr3	90430001	90432001	7.676	0.092	0.022	0.376
chr11	101009801	101011801	7.674	0.814	0	0.266
chr5	33292601	33294601	7.674	0.514	0.19	0.326
chr9	31858401	31860401	7.674	0.846	0.358	0.168
chr7	71168401	71170401	7.672	0.72	0.322	0.45
chr9	60936201	60938201	7.668	0.762	0.4	0.244
chr15	78431201	78433201	7.666	0	0.224	0.112
chr6	66134001	66136001	7.666	0.79	0.022	0.53
chr13	23792201	23794201	7.662	0.84	0.772	0.232
chr5	77088801	77090801	7.66	0.49	0	0.188
chrX	34410001	34412001	7.658	0.58	0.434	0.064
chr1	163920601	163922601	7.656	0.486	0.292	0.56
chr11	96644201	96646201	7.654	0.48	0.392	0.522
chr16	19959801	19961801	7.648	0.124	0.202	0.102
chr16	4201601	4203601	7.648	0.34	0.926	0.408
chr5	15812001	15814001	7.648	0.612	0.312	0.012
chr8	3247601	3249601	7.648	0.124	1.228	0.102
chr12	58334201	58336201	7.642	0.81	1.158	0.326
chr12	60306601	60308601	7.642	0.302	0.636	0.396
chr14	121660201	121662201	7.642	0.066	0.346	0.148
chr19	30579001	30581001	7.642	0.846	0.862	0.728
chr8	109687401	109689401	7.64	0.49	1.036	0.202
chr6	99293801	99295801	7.638	0.76	0.09	0.382
chr2	156033601	156035601	7.632	0.184	0.29	0.556
chr6	129293801	129295801	7.63	0.36	0.19	0.166
chr7	16838601	16840601	7.628	0.546	0.156	0.272
chr4	116995401	116997401	7.624	0.572	0	0.658
chr12	35117001	35119001	7.618	0.512	0.18	0.154
chr8	83020601	83022601	7.616	0.482	0.526	0.646
chr18	43343601	43345601	7.614	0.732	0.512	0.528
chr4	40783801	40785801	7.61	0.314	0	0.084
chr5	108282401	108284401	7.606	0.336	0.012	0.512
chr2	119129601	119131601	7.604	0.642	0.368	0.546
chr16	37533401	37535401	7.6	0.394	0.602	0.222
chr1	140963401	140965401	7.592	0.698	0.224	0.148
chr1	72020601	72022601	7.592	0.678	0.302	0.164
chr11	32882401	32884401	7.592	0.774	0.514	0.864
chr9	65564401	65566401	7.59	0.838	0.748	0.03
chr2	44902401	44904401	7.588	0.182	0.1	0.012
chr8	90904201	90906201	7.588	0.854	0.63	0.656
chr11	114927201	114929201	7.586	0.154	0.368	0.53
chr18	78750001	78752001	7.586	0.304	0.1	0
chr2	139817801	139819801	7.586	0.156	0.056	0.48
chr8	81068001	81070001	7.584	0.69	0.96	0.45
chr1	159410601	159412601	7.58	0.46	0.312	0.03
chr15	42270401	42272401	7.58	0	0.334	0.012
chr5	77383401	77385401	7.58	0.128	0.648	0.098
chr10	28371201	28373201	7.578	0.284	1.104	0.388
chr15	42498201	42500201	7.578	0.122	0.414	0
chr2	127322001	127324001	7.578	0.546	0.812	0.888
chr1	180256801	180258801	7.574	0.516	1.226	0.29
chr11	54267801	54269801	7.572	0.546	1.128	0.408
chr4	88148201	88150201	7.57	0.856	0.222	0.268
chr13	77064001	77066001	7.566	0.182	0.524	0.758
chr14	22914201	22916201	7.566	0.306	0.314	0.236
chr6	81936001	81938001	7.562	0.484	0.27	0.892
chr12	74560801	74562801	7.556	0.516	0.1	0.15
chr11	69883801	69885801	7.552	0.03	0.468	0.702
chr2	135313601	135315601	7.552	0.124	0	0.064
chr12	100011001	100013001	7.534	0.722	0.982	0.506
chr1	108689601	108691601	7.524	0.73	0.786	0.396
chr3	80902601	80904601	7.524	0.242	0	0
chr5	100985601	100987601	7.524	0.636	0.592	0.12
chr10	78044001	78046001	7.522	0.818	0.322	0.166
chr13	56875001	56877001	7.514	0	0.804	0.178
chr14	31661401	31663401	7.514	0.066	0.502	0.202
chr7	143951001	143953001	7.512	0.606	0.47	0.238
chr2	159180201	159182201	7.51	0.424	0.224	0.238
chr17	63205601	63207601	7.508	0.094	0.044	0.084
chr10	67817401	67819401	7.506	0.422	0.19	0
chr13	111153001	111155001	7.502	0.754	0.38	0.594
chr4	149913401	149915401	7.5	0.78	1.11	0.574
chr11	107319401	107321401	7.492	0.632	0.88	0.694
chr2	167410601	167412601	7.488	0.608	0.034	0.178
chr1	167265001	167267001	7.484	0.274	0.55	0.148
chr16	22538801	22540801	7.482	0.672	0.526	0.378
chr19	42219001	42221001	7.476	0.82	0.424	0.024
chr2	3525401	3527401	7.474	0.518	0.334	0.47
chr4	135625801	135627801	7.474	0.3	0.658	0.122
chr7	103923001	103925001	7.474	0.27	0.044	0.816
chr6	65089801	65091801	7.47	0	0.46	0.03
chr6	88757601	88759601	7.468	0.094	0.614	0.338
chr16	3706601	3708601	7.466	0.816	0.158	0
chr7	108249201	108251201	7.466	0.454	0.668	0.634
chr1	167857201	167859201	7.462	0.518	0	0.248
chr4	19624601	19626601	7.46	0.332	0.556	0.592
chr17	82178001	82180001	7.458	0	0	0.146
chr9	83293601	83295601	7.454	0.364	0.592	0
chr13	41026201	41028201	7.45	0.786	0.112	0
chr4	126012601	126014601	7.446	0.792	0.958	0.232
chr13	28636401	28638401	7.442	0.062	0.212	0.032
chr6	84881401	84883401	7.44	0.398	0.424	0.136
chr14	26161601	26163601	7.434	0.336	1.14	0.584
chr5	33946001	33948001	7.434	0.034	0.18	0.17
chr18	12582601	12584601	7.432	0.364	0.712	0.776
chr11	54356801	54358801	7.43	0.788	0.724	0.65
chr9	77808201	77810201	7.426	0.544	0.358	0.606
chr4	144630601	144632601	7.42	0.696	0.224	0.356
chr10	98709601	98711601	7.412	0.546	0.158	0.358
chr3	152557001	152559001	7.41	0.832	0.39	0.408
chr15	61501401	61503401	7.404	0.452	0	0
chr2	131646801	131648801	7.402	0.646	0.962	0.454
chr2	48770801	48772801	7.398	0.556	0.356	0
chr8	86299801	86301801	7.396	0.606	0.526	0.048
chr2	38681401	38683401	7.394	0	0.962	0
chr4	10347001	10349001	7.394	0.09	0.424	0.316
chr6	91637401	91639401	7.39	0.162	0	0.118
chr10	121877601	121879601	7.388	0.696	0.582	0.25
chr11	75943601	75945601	7.388	0.548	0.622	0.586
chr15	102360201	102362201	7.388	0.152	0.402	0.458
chr2	121890601	121892601	7.388	0.034	0.09	0
chr6	118985201	118987201	7.384	0.4	0.178	0.726
chr13	83269601	83271601	7.382	0.576	0.748	0.292
chr9	114645601	114647601	7.38	0.848	1.182	0.902
chr10	82371201	82373201	7.378	0.766	1.088	0.33
chr19	16262601	16264601	7.376	0.632	0.736	0.858
chr6	102505201	102507201	7.376	0.606	0.212	0.446
chr7	133867801	133869801	7.374	0.372	0	0.194
chr8	74788401	74790401	7.372	0.366	0.334	0.262
chr1	135668001	135670001	7.37	0.724	0.926	0.546
chr3	83751001	83753001	7.368	0.1	0.48	0.288
chr2	170359201	170361201	7.364	0.852	0.86	0.216
chr3	29915401	29917401	7.364	0.696	1.19	0.796
chr6	77125601	77127601	7.364	0	0.636	0
chr15	77795401	77797401	7.362	0.004	0.802	0.272
chr17	48585601	48587601	7.362	0.608	0.304	0.838
chr15	96175401	96177401	7.36	0.482	1.126	0.374
chr19	29901601	29903601	7.36	0.852	0.646	0.094
chr2	93962201	93964201	7.36	0.784	0.514	0.31
chr13	102321801	102323801	7.358	0.576	0.79	0.728
chr11	22571201	22573201	7.354	0.572	0.76	0.52
chr1	9865601	9867601	7.348	0.556	0.022	0.254
chr6	119684401	119686401	7.348	0.814	0.58	0.516
chr6	56734401	56736401	7.344	0.73	0.382	0.594
chr12	66072401	66074401	7.34	0.492	0.39	0.026
chr12	78343601	78345601	7.34	0	0.112	0
chrX	96408001	96410001	7.34	0	0.792	0.77
chr12	16905201	16907201	7.338	0.064	0.84	0
chr7	95438801	95440801	7.334	0.76	0.5	0.428
chr6	11878001	11880001	7.328	0.452	0.668	0.826
chr13	40938601	40940601	7.326	0.07	0	0.29
chr10	5138001	5140001	7.324	0.698	0.47	0.56
chr14	32400401	32402401	7.322	0.544	0.75	0.066
chr15	72623401	72625401	7.32	0.852	0.668	0.788
chr7	118107201	118109201	7.318	0.512	0.1	0.482
chr13	14158601	14160601	7.314	0	0.526	0
chr19	34635401	34637401	7.314	0.846	0.522	0.636
chr4	3456401	3458401	7.31	0.12	1.112	0.872
chr4	53947201	53949201	7.308	0.484	0.512	0.328
chr2	126299601	126301601	7.304	0.318	0.168	0.46
chr11	34577201	34579201	7.298	0.18	0.424	0.62
chr2	122062201	122064201	7.298	0.156	0.336	0.868
chr8	90744201	90746201	7.298	0.062	0.19	0.154
chr1	135728401	135730401	7.296	0.422	0.534	0.906
chr8	87173401	87175401	7.294	0.574	0	0.06
chr12	113899601	113901601	7.292	0.632	0.18	0.172
chr4	130277601	130279601	7.292	0.516	0.924	0.546
chr5	121070801	121072801	7.292	0.244	0.122	0.78
chr14	65956001	65958001	7.29	0.608	0.858	0.33
chr18	53008201	53010201	7.29	0.61	0.156	0.61
chr6	86396801	86398801	7.29	0.458	0.758	0.068
chr10	117923201	117925201	7.286	0.156	0.57	0
chr4	144686001	144688001	7.286	0	0.336	0.342
chr12	35521201	35523201	7.284	0.736	0.892	0.126
chr17	15845201	15847201	7.282	0.874	0.224	0.678
chr17	70836201	70838201	7.282	0.84	0.536	0.43
chr19	7372801	7374801	7.28	0.85	0.392	0.198
chr14	73221001	73223001	7.278	0.764	0.47	0.318
chr17	83758001	83760001	7.278	0.154	0	0.118
chr16	11601201	11603201	7.276	0.7	0.626	0.74
chr5	115783401	115785401	7.276	0.494	0.736	0.512
chr6	100571801	100573801	7.276	0.454	0.726	0.152
chr2	60741801	60743801	7.274	0.18	0.894	0.564
chr1	10244001	10246001	7.272	0.248	0.78	0.168
chr12	86107001	86109001	7.272	0.092	0.548	0.114
chr17	50121801	50123801	7.262	0.226	0.056	0.064
chr16	98066001	98068001	7.26	0.364	0.012	0
chr17	79442201	79444201	7.258	0.81	0.374	0.6
chr6	61215801	61217801	7.258	0.576	0.09	0.416
chr13	69065801	69067801	7.254	0.362	0.224	0.86
chr3	51742201	51744201	7.254	0.126	0.022	0.244
chr8	15144801	15146801	7.244	0.67	0.3	0.216
chr17	10936201	10938201	7.24	0.516	0.068	0.312
chr9	123503001	123505001	7.24	0.518	1.182	0.77
chr11	30123801	30125801	7.234	0.34	0.022	0
chrX	161389201	161391201	7.234	0.836	0.722	0.516
chr1	134908201	134910201	7.232	0.386	0.744	0.554
chr2	75812601	75814601	7.232	0.842	0.266	0.222
chr10	41871601	41873601	7.222	0.094	0.112	0
chr19	40776401	40778401	7.218	0.76	0.1	0.396
chr8	109602601	109604601	7.218	0.394	0.504	0.36
chr8	77590401	77592401	7.218	0.852	0.378	0.05
chr10	17507201	17509201	7.216	0	0.514	0.23
chr9	70723001	70725001	7.216	0.364	0.48	0.246
chr2	44997801	44999801	7.21	0.664	0.156	0.77
chr7	91311401	91313401	7.21	0.276	0.122	0.356
chr9	71832201	71834201	7.206	0.788	0	0.148
chr5	148257601	148259601	7.204	0.706	0.1	0.096
chr3	138699801	138701801	7.202	0.154	0.59	0.096
chr4	34790201	34792201	7.2	0.782	0.412	0.47
chr1	36007201	36009201	7.198	0.062	0.794	0.858
chr2	75673801	75675801	7.196	0.672	0.804	0.03
chr8	125060401	125062401	7.194	0.28	0.19	0.03
chr10	67881601	67883601	7.192	0.608	0.324	0.372
chr2	9781601	9783601	7.19	0.302	0.59	0.16
chr17	25019801	25021801	7.186	0.038	1.036	0.178
chr5	116469801	116471801	7.186	0.394	0.922	0.726
chr6	115609601	115611601	7.186	0.388	0.86	0.29
chr6	54206401	54208401	7.186	0.454	0.3	0.38
chr13	98060601	98062601	7.18	0.394	0.324	0.314
chr1	10991001	10993001	7.178	0.154	1.082	0.498
chr18	55447401	55449401	7.178	0.604	1.118	0.816
chr19	45532201	45534201	7.178	0.362	0.748	0
chr15	61258601	61260601	7.174	0.482	1.136	0.704
chr10	62116801	62118801	7.17	0.51	0.534	0.362
chr7	141909601	141911601	7.17	0.302	0.146	0.308
chr7	38985201	38987201	7.17	0.632	0.962	0.392
chrX	156201601	156203601	7.17	0.694	0.814	0.85
chr17	63770801	63772801	7.168	0.242	0.668	0.132
chr2	167137801	167139801	7.166	0.792	0.022	0.27
chr5	9086601	9088601	7.162	0.124	0.202	0.102
chr10	82612001	82614001	7.156	0.486	1.226	0.832
chr6	61376601	61378601	7.154	0.156	1.118	0
chr1	139516401	139518401	7.15	0.398	0.58	0.078
chr16	24267001	24269001	7.15	0.608	0.49	0.728
chr1	170407201	170409201	7.148	0.84	0.47	0.622
chr6	83424601	83426601	7.148	0.872	0	0
chr7	148604601	148606601	7.148	0.674	0.136	0.166
chr5	39641801	39643801	7.146	0.576	0.292	0.528
chr2	52794201	52796201	7.144	0.73	0.692	0.288
chr7	88352801	88354801	7.142	0	0.392	0.624
chr7	108303801	108305801	7.14	0.124	0.436	0.384
chr4	62254201	62256201	7.136	0.55	0.508	0.418
chr5	124902401	124904401	7.136	0.544	0.892	0.132
chr1	193734401	193736401	7.134	0.062	0.414	0
chr1	52283801	52285801	7.134	0.45	0.09	0.334
chr11	62574801	62576801	7.134	0.732	0.134	0.36
chr4	59640801	59642801	7.126	0.092	0.48	0.012
chr8	42327401	42329401	7.126	0.156	0.034	0.012
chr10	103180801	103182801	7.122	0.504	0	0
chr11	11873401	11875401	7.118	0.184	0.892	0.55
chr12	104190401	104192401	7.112	0.488	0.368	0.53
chr8	9316601	9318601	7.11	0.634	0.536	0.396
chr12	99987001	99989001	7.108	0.092	0.2	0.45
chr13	76029401	76031401	7.106	0.726	0.178	0.602
chr14	99541001	99543001	7.106	0.214	0.258	0.112
chr19	18664601	18666601	7.106	0.392	0.202	0.564
chr5	64970801	64972801	7.092	0.7	0.592	0.62
chr4	119859801	119861801	7.09	0.654	0.626	0.738
chrX	53734001	53736001	7.088	0.814	0.178	0.248
chr2	79352201	79354201	7.086	0.124	0.872	0
chr3	94745801	94747801	7.084	0.872	0.278	0.286
chr5	77721601	77723601	7.08	0.58	1.016	0.208
chr2	132467801	132469801	7.078	0.638	1.17	0.78
chrX	56841201	56843201	7.078	0.242	0.078	0.216
chr12	106916401	106918401	7.076	0.61	0.044	0.12
chr16	78537201	78539201	7.076	0.702	0.534	0.55
chr2	62456801	62458801	7.07	0.73	0.714	0.286
chr4	55871401	55873401	7.07	0.364	0.234	0.428
chr11	77061801	77063801	7.068	0.52	1.152	0.392
chr13	48942601	48944601	7.068	0.304	0.806	0
chr3	116303401	116305401	7.066	0.336	0.88	0.7
chr3	27200801	27202801	7.066	0.638	1.206	0.402
chr6	99262401	99264401	7.062	0.694	0.56	0.078
chr10	100180201	100182201	7.056	0.304	0.426	0
chr12	103918801	103920801	7.056	0.364	0.368	0.598
chr11	114980001	114982001	7.054	0.784	0.804	0.74
chr6	30088401	30090401	7.05	0.242	0.024	0.802
chr10	79424401	79426401	7.04	0.09	1.116	0.456
chr4	98865201	98867201	7.04	0.85	0.87	0.432
chr12	118799001	118801001	7.038	0.606	1.14	0.064
chr9	106672201	106674201	7.024	0.242	1.092	0.612
chr2	5624601	5626601	7.022	0.73	1.004	0.286
chr4	44229201	44231201	7.022	0.698	0.012	0.334
chr6	71875001	71877001	7.022	0.604	0.28	0.614
chr4	131434401	131436401	7.02	0.548	0.694	0.514
chr16	49701001	49703001	7.018	0.546	0.692	0.716
chr8	48076201	48078201	7.018	0.666	0.95	0.616
chr12	105428801	105430801	7.014	0.632	0.266	0.706
chr2	38016401	38018401	7.012	0.336	0.022	0
chr6	95306001	95308001	7.004	0.462	0.994	0.732
chr1	174565001	174567001	7	0.34	0.346	0.812
chr1	71991401	71993401	6.998	0.688	0.078	0.19
chr13	11999001	12001001	6.994	0.604	0.058	0
chr9	15989001	15991001	6.994	0.542	0.692	0.47
chr14	64996001	64998001	6.99	0.73	0.59	0.16
chr2	53052601	53054601	6.99	0.032	0.402	0.584
chr18	46312001	46314001	6.984	0.092	0.58	0.288
chr8	26502401	26504401	6.984	0.578	0.624	0.784
chr12	82628201	82630201	6.978	0.754	0.924	0.344
chr3	88522201	88524201	6.978	0.062	0.268	0.012
chr11	120350001	120352001	6.974	0.334	0.256	0.19
chr11	23211601	23213601	6.966	0.692	0.192	0.468
chr7	106165201	106167201	6.966	0.124	0.034	0.102
chr13	105742001	105744001	6.964	0.638	1.138	0.634
chr16	49137001	49139001	6.964	0	0.246	0
chr9	96673601	96675601	6.964	0.816	0.066	0.698
chr11	80373401	80375401	6.96	0.186	0.134	0.36
chr3	146445601	146447601	6.96	0.242	0	0.136
chr9	31012201	31014201	6.96	0.092	0.48	0.592
chr1	128102601	128104601	6.958	0.606	0.47	0.45
chr4	116742001	116744001	6.956	0	0.09	0
chr7	104737801	104739801	6.956	0.39	0.85	0.744
chr4	34442001	34444001	6.95	0.51	0.902	0.634
chr11	62561801	62563801	6.942	0.574	0.244	0.568
chr12	86686601	86688601	6.942	0	0.468	0.246
chr3	97874201	97876201	6.942	0.092	0.268	0.636
chr4	103030401	103032401	6.942	0.454	0.39	0.19
chr5	67177401	67179401	6.942	0.69	0.268	0.102
chr1	139726601	139728601	6.94	0.578	0.144	0.614
chr18	26582801	26584801	6.938	0.18	0.266	0
chr7	87492001	87494001	6.938	0	0.416	0.15
chr8	112919201	112921201	6.936	0.524	0.826	0.642
chr1	191730001	191732001	6.934	0.522	0.222	0.806
chr8	93417001	93419001	6.934	0.362	0.892	0.226
chr2	27318401	27320401	6.932	0.186	0.86	0
chr6	30448801	30450801	6.93	0.3	0	0
chr13	23778001	23780001	6.928	0.568	0.758	0
chr13	34890601	34892601	6.924	0.608	0.178	0.296
chr9	79663601	79665601	6.92	0.122	0.056	0.14
chr8	109413201	109415201	6.91	0.332	0.19	0.184
chr1	164434801	164436801	6.906	0.876	0.292	0.61
chr16	38104601	38106601	6.904	0.818	0.678	0.412
chr7	65959001	65961001	6.904	0.062	1.016	0.048
chr11	117430401	117432401	6.902	0	0.326	0.844
chr6	115435401	115437401	6.902	0.828	0.134	0.562
chr1	161155001	161157001	6.9	0.66	0.422	0.134
chr13	101482801	101484801	6.9	0.87	1.036	0.774
chr6	54805001	54807001	6.898	0.546	0.924	0.132
chr15	93230401	93232401	6.896	0.432	0.144	0.274
chr7	105868001	105870001	6.896	0.034	0	0
chr9	3570801	3572801	6.896	0.64	0.892	0.12
chr8	105953801	105955801	6.892	0.396	0.034	0.764
chrX	155920801	155922801	6.892	0.698	0	0.442
chr9	70070001	70072001	6.89	0.704	0.858	0.212
chr9	63856001	63858001	6.886	0.212	1.07	0.048
chr3	137689401	137691401	6.884	0.606	0.984	0.834
chr1	55189601	55191601	6.882	0.874	0.926	0.274
chr3	109296801	109298801	6.882	0.482	1.002	0.15
chr8	107754601	107756601	6.882	0	0.972	0.03
chr1	145500401	145502401	6.88	0.18	0.334	0.31
chr16	43971401	43973401	6.878	0.518	0.636	0.466
chr10	53680001	53682001	6.876	0.3	0.29	0.31
chr11	22822401	22824401	6.876	0.124	0	0
chr13	100619801	100621801	6.87	0.282	0	0.174
chr11	30028401	30030401	6.866	0.278	0.536	0.438
chr4	10943001	10945001	6.866	0.396	0.526	0.448
chr6	16797201	16799201	6.866	0.488	1.204	0.68
chr4	73925001	73927001	6.862	0.688	0.824	0.26
chr14	101731001	101733001	6.85	0.302	0.648	0.236
chr12	33656001	33658001	6.846	0.376	0.814	0.582
chr16	92330601	92332601	6.846	0	0.248	0
chr6	4580801	4582801	6.844	0.304	0.414	0.012
chr12	85076201	85078201	6.838	0.45	0	0.31
chr9	123865001	123867001	6.836	0.094	0.156	0
chr16	43586201	43588201	6.832	0.3	0	0.408
chr4	82054801	82056801	6.83	0.212	0.502	0
chr6	108238401	108240401	6.83	0.608	0.994	0.25
chr7	50678001	50680001	6.83	0	1.118	0.048
chr16	75831201	75833201	6.828	0.724	0.458	0.658
chr7	111020801	111022801	6.824	0	0.068	0
chr1	131515001	131517001	6.82	0.778	0.044	0.06
chr7	87715401	87717401	6.82	0.76	0.782	0.09
chr5	76030401	76032401	6.818	0	0.792	0
chr6	51839601	51841601	6.818	0.494	0.402	0.03
chr14	67685401	67687401	6.814	0.584	0.29	0.284
chr15	103288801	103290801	6.812	0.364	0.034	0.354
chr3	126825001	126827001	6.812	0.796	0.558	0
chr6	134227401	134229401	6.81	0.612	0.38	0.33
chrX	17167401	17169401	6.808	0.82	0.278	0.692
chr17	50870601	50872601	6.806	0.456	0.504	0.262
chr11	32370401	32372401	6.802	0	0.09	0.082
chr11	59631801	59633801	6.792	0.15	0.858	0.186
chr15	101909201	101911201	6.792	0.484	0.178	0.08
chr16	93391601	93393601	6.79	0.338	0.446	0.628
chr1	45916201	45918201	6.788	0.394	0.702	0.49
chr10	117447801	117449801	6.788	0.216	0.156	0.012
chr13	43000401	43002401	6.786	0.674	0.546	0.634
chr8	95537401	95539401	6.786	0.75	0.512	0.164
chr3	132475201	132477201	6.784	0.784	0.112	0.136
chr11	75481601	75483601	6.782	0.85	0.39	0.238
chr3	152061001	152063001	6.774	0.274	0.94	0.594
chr16	16244001	16246001	6.77	0.61	0.494	0.064
chr5	20543601	20545601	6.77	0.584	0	0.22
chr17	7386601	7388601	6.764	0.276	0.872	0.06
chr5	58206601	58208601	6.762	0.542	0.28	0.382
chr6	50126401	50128401	6.758	0.808	1.08	0.646
chr7	103834801	103836801	6.758	0.218	0	0.012
chr11	58954401	58956401	6.754	0.276	0.66	0.57
chr14	120758401	120760401	6.754	0.792	0.17	0
chr2	71536601	71538601	6.746	0.694	1.002	0.696
chr8	129465601	129467601	6.744	0.704	0.938	0.284
chr5	107781201	107783201	6.74	0.192	0	0
chr5	23032601	23034601	6.74	0.722	0.168	0.08
chr17	21084401	21086401	6.738	0.15	1.102	0.864
chr4	83110201	83112201	6.736	0.572	0.602	0.428
chr14	115587001	115589001	6.734	0.242	1.118	0.624
chr15	39750201	39752201	6.734	0.85	1.07	0.652
chr14	119098601	119100601	6.732	0.242	0.336	0.094
chr5	20410001	20412001	6.732	0.09	0.358	0.064
chr1	64584401	64586401	6.73	0.576	0.302	0.308
chr16	31123001	31125001	6.728	0.514	0	0.426
chr5	73263401	73265401	6.724	0	0.67	0.272
chr9	55456601	55458601	6.724	0.182	1.026	0.18
chr15	81176801	81178801	6.718	0.846	0.402	0.462
chr10	42606801	42608801	6.714	0.334	0.28	0.064
chr5	125030401	125032401	6.714	0.548	0.548	0.256
chr6	121798001	121800001	6.712	0.692	0.624	0.308
chr13	58304801	58306801	6.71	0.84	0.936	0.35
chr7	95770601	95772601	6.71	0.51	0.882	0.494
chr19	12880001	12882001	6.706	0.302	0.682	0.416
chr19	31420601	31422601	6.704	0.752	0.546	0.86
chr3	21739201	21741201	6.698	0.636	0.602	0.492
chr9	48401801	48403801	6.698	0.302	0.592	0.768
chr13	20468401	20470401	6.696	0.512	1.216	0.18
chr3	101615201	101617201	6.694	0.544	1.026	0.326
chr18	67741801	67743801	6.69	0.818	0.156	0.216
chr3	107609601	107611601	6.69	0.124	0.134	0.582
chr3	97960401	97962401	6.69	0.46	0.112	0.048
chr7	87498001	87500001	6.69	0.664	0.112	0.442
chr1	99946801	99948801	6.688	0.278	0	0
chr11	78847201	78849201	6.686	0.422	0.658	0.64
chr4	106058201	106060201	6.682	0.666	0.412	0.692
chr7	79378401	79380401	6.678	0.244	0.356	0.048
chr1	43603801	43605801	6.668	0.334	0.192	0.012
chr11	90464801	90466801	6.666	0.092	0.034	0
chr5	118793001	118795001	6.664	0.126	0.034	0.372
chr9	84005401	84007401	6.664	0	0.446	0.212
chr10	16794801	16796801	6.66	0.544	0.59	0
chr18	67824001	67826001	6.66	0.428	0.446	0.62
chr9	101141801	101143801	6.656	0.34	0.972	0.06
chr16	95614801	95616801	6.654	0.634	0.602	0.102
chr4	97655601	97657601	6.654	0.842	1.024	0.374
chr6	30063601	30065601	6.652	0.22	0.626	0
chr16	48606001	48608001	6.648	0.85	0.146	0.534
chr17	87472801	87474801	6.648	0.574	0.884	0.132
chr1	92185601	92187601	6.644	0.61	0.322	0.804
chr1	107802401	107804401	6.642	0.218	1.016	0.816
chr8	26674401	26676401	6.64	0.612	0.458	0.49
chr7	35090801	35092801	6.634	0.558	0.66	0.012
chr3	104344001	104346001	6.63	0.692	1.194	0.322
chr11	18767201	18769201	6.626	0.302	0.68	0.322
chr17	84603001	84605001	6.626	0.46	0.156	0.082
chr3	135957001	135959001	6.626	0.394	0.112	0.326
chr1	69454401	69456401	6.624	0.364	1.036	0.498
chr4	56843601	56845601	6.618	0.096	0.19	0.344
chr2	18293801	18295801	6.616	0.364	0.67	0.708
chr13	14008801	14010801	6.614	0.81	0.994	0.844
chr16	90275601	90277601	6.614	0.21	0.044	0.262
chr2	117786801	117788801	6.614	0.64	0.404	0
chr6	31353601	31355601	6.614	0.288	0.278	0.308
chr5	97324401	97326401	6.61	0.858	0.892	0.192
chr10	128199801	128201801	6.606	0.43	0.234	0.428
chr10	93332401	93334401	6.6	0.344	0.178	0.238
chr15	82715001	82717001	6.6	0.298	0.602	0.832
chr19	45502401	45504401	6.598	0.092	0.592	0.528
chr2	135586401	135588401	6.596	0.606	0.812	0.368
chr1	107896801	107898801	6.594	0.512	0.302	0.144
chr4	135537201	135539201	6.594	0.814	0.582	0.214
chr11	59594601	59596601	6.592	0.336	0.192	0.596
chr5	111503801	111505801	6.592	0.152	0.146	0.218
chr8	120388201	120390201	6.592	0.034	0.192	0.046
chr1	74767001	74769001	6.582	0.188	0	0.194
chr9	24943401	24945401	6.582	0.032	0.536	0.396
chr6	86044001	86046001	6.578	0.55	0.892	0.314
chr5	104150801	104152801	6.574	0.43	0.18	0.504
chr7	126847601	126849601	6.572	0.52	0.77	0.534
chr1	159477201	159479201	6.568	0.21	0.458	0.22
chr16	8730601	8732601	6.568	0.062	0	0.314
chr7	133499601	133501601	6.568	0.278	0.156	0.5
chr3	27777801	27779801	6.566	0.22	1.116	0.012
chr5	138578601	138580601	6.562	0.034	0.962	0.27
chr11	47096601	47098601	6.558	0.49	0.08	0.064
chr3	129335601	129337601	6.558	0.244	0.434	0
chr7	66487001	66489001	6.554	0	0.446	0
chr12	77464801	77466801	6.552	0.578	0.656	0.65
chr11	11399801	11401801	6.548	0.698	0.134	0.174
chr17	88829601	88831601	6.546	0.82	0.482	0.136
chr3	96573401	96575401	6.546	0.518	0.502	0.03
chr10	110965001	110967001	6.544	0.464	0.992	0.432
chr5	134150201	134152201	6.544	0.122	0.09	0.1
chr4	147995401	147997401	6.538	0.184	0.144	0.568
chr9	58651001	58653001	6.538	0.186	0.94	0.72
chr11	88504601	88506601	6.536	0.548	1.026	0.332
chr3	106251401	106253401	6.536	0.82	0.022	0
chr1	93178601	93180601	6.532	0.458	0.368	0.106
chr9	50254601	50256601	6.532	0.764	0.938	0.362
chr11	109298001	109300001	6.53	0.826	0.078	0.516
chr7	89976401	89978401	6.524	0.484	0.1	0.648
chr1	64091001	64093001	6.514	0.748	0.914	0.854
chr6	17465001	17467001	6.514	0.812	0.534	0.62
chr17	88937201	88939201	6.512	0.362	0.546	0.456
chr3	53103001	53105001	6.51	0.522	0.19	0.29
chr17	15668401	15670401	6.508	0.848	0.012	0.296
chr14	22422401	22424401	6.506	0.31	0.258	0.382
chr17	30284201	30286201	6.506	0.334	0.29	0.7
chr8	60100201	60102201	6.506	0.786	0.224	0.442
chr13	24489801	24491801	6.504	0.036	0.1	0.272
chr18	78162601	78164601	6.504	0.67	0.46	0.454
chr11	20005801	20007801	6.502	0.732	0.194	0
chr11	43497201	43499201	6.502	0.422	0.906	0
chr14	121528601	121530601	6.502	0.392	0.782	0.6
chr16	20723801	20725801	6.502	0.334	0.302	0.518
chr19	42096401	42098401	6.5	0.456	0.012	0.012
chr3	94455601	94457601	6.496	0.716	0.488	0.516
chr2	48681401	48683401	6.494	0.732	0.67	0.064
chr2	35044001	35046001	6.488	0.15	0.502	0.156
chr1	57893201	57895201	6.486	0.786	0.848	0.788
chr5	136247001	136249001	6.486	0.544	0.078	0.514
chr2	117269401	117271401	6.484	0.156	0	0
chr6	113335001	113337001	6.482	0.724	0.594	0.41
chr8	130312801	130314801	6.482	0.552	0.76	0.85
chr10	23522201	23524201	6.478	0.422	0.268	0.71
chr7	3281401	3283401	6.478	0.54	0.568	0.41
chr13	111136201	111138201	6.476	0.34	0.092	0.1
chr2	156565001	156567001	6.476	0.394	1.06	0
chr10	126796801	126798801	6.472	0.758	1.172	0.604
chr12	74540601	74542601	6.472	0.522	0.258	0.392
chr1	173261401	173263401	6.464	0.36	0.558	0.324
chr10	105098801	105100801	6.464	0.516	1.006	0.3
chr12	113982201	113984201	6.462	0.342	1.218	0
chr16	73820401	73822401	6.458	0.306	0.022	0.194
chr17	34504601	34506601	6.458	0.812	0.714	0.114
chr5	8417201	8419201	6.456	0.46	1.04	0.338
chr11	75877401	75879401	6.454	0.462	0.48	0.292
chr6	47536801	47538801	6.454	0.87	0.97	0.86
chr19	46516601	46518601	6.452	0.428	0.078	0
chr5	8943401	8945401	6.45	0.474	0.376	0.484
chr10	122645201	122647201	6.448	0.632	1.024	0.844
chr18	65800001	65802001	6.446	0.518	0.912	0.358
chr15	6006401	6008401	6.442	0.572	0.682	0.34
chr14	104911401	104913401	6.44	0	0.146	0.058
chr2	160890801	160892801	6.44	0.032	0.168	0
chr10	75147601	75149601	6.438	0.85	0	0.754
chr8	131074801	131076801	6.438	0.782	0.504	0.624
chr1	46143001	46145001	6.436	0.662	0.158	0.594
chr6	48548001	48550001	6.436	0.576	0.046	0.302
chr6	4897401	4899401	6.434	0.362	0.012	0.166
chr15	96450801	96452801	6.432	0.606	1.018	0.348
chr16	34915401	34917401	6.432	0.124	0.234	0.302
chr4	120484201	120486201	6.432	0.84	0.068	0.304
chr9	118944601	118946601	6.43	0.856	0.838	0.58
chr2	21181801	21183801	6.428	0.274	0.424	0
chr9	56012601	56014601	6.428	0.424	0.68	0.788
chr1	82858401	82860401	6.426	0.404	0.682	0.724
chr8	88379601	88381601	6.424	0.132	0.056	0
chr1	167700801	167702801	6.422	0.212	1.214	0
chr11	7516001	7518001	6.422	0.238	0.768	0.754
chr4	130493801	130495801	6.422	0.634	0.568	0.676
chr10	100106601	100108601	6.42	0.584	0.146	0.534
chr3	10042201	10044201	6.42	0.696	0.368	0.53
chr17	78941801	78943801	6.418	0.696	0.412	0.108
chr11	98659801	98661801	6.416	0.79	0.202	0.326
chr15	42419201	42421201	6.416	0.184	0.034	0.18
chr9	96070401	96072401	6.412	0.638	0.436	0.17
chr15	59418801	59420801	6.406	0.578	1.05	0.276
chr7	38095601	38097601	6.406	0.874	0.102	0.632
chr1	59284201	59286201	6.404	0.756	0.792	0.084
chr15	36698201	36700201	6.404	0.694	0.526	0.396
chr18	34291601	34293601	6.402	0.728	0.728	0
chr1	78690201	78692201	6.4	0.368	0.036	0
chr16	33199601	33201601	6.4	0.37	0.548	0.168
chr1	10941401	10943401	6.398	0.342	0.424	0.448
chr9	110258601	110260601	6.398	0.31	0.882	0.604
chr17	35047601	35049601	6.394	0.092	0.86	0.114
chr6	148242801	148244801	6.394	0.798	0.592	0.666
chr13	114711201	114713201	6.392	0.574	0.77	0.3
chr11	4516801	4518801	6.388	0.814	0.936	0.87
chr1	137841401	137843401	6.386	0.818	0.334	0.292
chr11	23581801	23583801	6.386	0.73	0.034	0.238
chr12	82095601	82097601	6.386	0.096	0.568	0.892
chr5	133055001	133057001	6.382	0.812	0.414	0.86
chr9	70214401	70216401	6.382	0.58	1.016	0.306
chr1	33567401	33569401	6.376	0.696	0.2	0.12
chr19	14574401	14576401	6.376	0.512	0.134	0.056
chr6	140561801	140563801	6.376	0.332	1.002	0.13
chr14	49605201	49607201	6.372	0.82	0.124	0.292
chr1	180146401	180148401	6.368	0.272	0.466	0.102
chr6	55206201	55208201	6.366	0.852	0.59	0.726
chr1	80323601	80325601	6.362	0.694	0.246	0.384
chr7	82763401	82765401	6.362	0.722	0.97	0.88
chr14	52786201	52788201	6.36	0.334	0.602	0.648
chr17	29235801	29237801	6.36	0.672	0.47	0.176
chr5	107475601	107477601	6.36	0.18	0.682	0.136
chr3	146317401	146319401	6.358	0.75	1.216	0.356
chr4	11888601	11890601	6.356	0.616	1.126	0.178
chr4	11954001	11956001	6.354	0.822	0.18	0
chr4	155257801	155259801	6.354	0.514	0.472	0.26
chr16	58020401	58022401	6.352	0.306	0.034	0.03
chr16	32344601	32346601	6.35	0.552	0.212	0.188
chr4	12752601	12754601	6.35	0.872	0.746	0.358
chr6	31990001	31992001	6.346	0.512	1.184	0.158
chr14	94052401	94054401	6.344	0.302	0.302	0.49
chr4	119201401	119203401	6.342	0.694	0.3	0.162
chr14	65546401	65548401	6.338	0.308	0.29	0.226
chr4	53192601	53194601	6.336	0.514	0.224	0.696
chr9	54713201	54715201	6.334	0.366	0.404	0.23
chr9	82837401	82839401	6.334	0.484	0.58	0.012
chr8	81796201	81798201	6.332	0.124	0.114	0
chr11	57931201	57933201	6.328	0.512	0.446	0.56
chr17	32175401	32177401	6.326	0.278	0.772	0.304
chr2	18444801	18446801	6.322	0.336	0.046	0
chr10	44795201	44797201	6.32	0.4	0.1	0
chr4	53719601	53721601	6.32	0.552	0.59	0.428
chr13	84751401	84753401	6.318	0.24	0	0.03
chr3	104968601	104970601	6.318	0.67	0.614	0.54
chr1	40169001	40171001	6.316	0.362	0.948	0.458
chr17	92101601	92103601	6.316	0.246	0.468	0.292
chr18	9380801	9382801	6.316	0.302	0.368	0.612
chr1	34888801	34890801	6.314	0	0.38	0
chr2	167539801	167541801	6.314	0.556	0.234	0.142
chr17	17736601	17738601	6.308	0.28	0.872	0.014
chr4	125906601	125908601	6.308	0.542	0	0.892
chr7	148148601	148150601	6.306	0.754	0	0.172
chr9	62769001	62771001	6.306	0.092	1.08	0.364
chr9	118563201	118565201	6.304	0.398	0.202	0
chr4	118838001	118840001	6.298	0.22	0.358	0
chr11	70710401	70712401	6.296	0.784	0.502	0.728
chr3	31024001	31026001	6.296	0.09	0.212	0.114
chr17	47693201	47695201	6.294	0.22	0	0
chr14	121537001	121539001	6.292	0.812	0.034	0.71
chr14	104065201	104067201	6.29	0.366	0	0.482
chr15	95644401	95646401	6.29	0.612	0.112	0.144
chr8	58952401	58954401	6.286	0.572	0.946	0.874
chr13	58489401	58491401	6.28	0.574	0.136	0.23
chr15	66319201	66321201	6.28	0.34	0	0
chr7	38795801	38797801	6.28	0.21	0.992	0.062
chr3	95498001	95500001	6.278	0	0.994	0
chr8	72352601	72354601	6.278	0.154	0.078	0
chr14	46638601	46640601	6.276	0.812	0.022	0.782
chr15	66926601	66928601	6.276	0.496	0	0.19
chr17	31643401	31645401	6.276	0.432	0.848	0.554
chr11	6367801	6369801	6.274	0.454	0.456	0.214
chr8	86145801	86147801	6.274	0.522	1.028	0.51
chr6	33223801	33225801	6.272	0.758	0.378	0.05
chr11	100766201	100768201	6.27	0	0.896	0.03
chr2	151993001	151995001	6.27	0.73	0	0
chr5	105952001	105954001	6.27	0.516	0.422	0.722
chr2	29237001	29239001	6.268	0.816	1.06	0.326
chr14	64486401	64488401	6.266	0.03	0.546	0.494
chr8	74689201	74691201	6.266	0.302	0.69	0.266
chr9	114415201	114417201	6.266	0.184	0.2	0.306
chr1	54061401	54063401	6.264	0.812	0.2	0.454
chr10	98416401	98418401	6.264	0.518	0.858	0.396
chr13	20348201	20350201	6.258	0.358	0.712	0.062
chr5	73535601	73537601	6.258	0.342	0.022	0.132
chr1	137743401	137745401	6.256	0.698	0.112	0.87
chr3	87667601	87669601	6.256	0.668	1.224	0.276
chr14	21742801	21744801	6.254	0	0.594	0.118
chr14	23631801	23633801	6.254	0.872	1.124	0.518
chr9	116383201	116385201	6.254	0.758	1.102	0.692
chr1	82895801	82897801	6.252	0.188	0.906	0.312
chr3	153425801	153427801	6.252	0.222	0.502	0.424
chr5	104224401	104226401	6.252	0.034	1.144	0.482
chr11	46984001	46986001	6.25	0.542	0.336	0
chr19	16811401	16813401	6.244	0.42	1.16	0.516
chr2	83550001	83552001	6.244	0.51	0.77	0.342
chr7	37115001	37117001	6.242	0.272	1.038	0.032
chr1	74218801	74220801	6.236	0.51	0.502	0.014
chr11	101450001	101452001	6.234	0.286	0.594	0.03
chr9	56413601	56415601	6.234	0.516	0.258	0.072
chr15	25827601	25829601	6.232	0.704	0.37	0.1
chr4	114655401	114657401	6.232	0.152	0.202	0
[truncated: 674 more rows]

## Sheet: BM_PrimedEnhancers
Chr	Start	End	K4me1_Sig	K27ac_Sig	K4me3_Sig	K27me3_Sig
chr7	16586801	16588801	28.636	0.72	0.334	0
chr2	172856801	172858801	26.908	0.798	0.008	0.308
chr1	55958801	55960801	26.51	0.588	0.228	0.07
chr2	153236401	153238401	25.116	0.7	0.63	0.07
chr7	139904201	139906201	24.11	0.632	0.122	0.046
chr18	82657801	82659801	22.652	0.87	0	0.046
chr5	28363401	28365401	22.396	0.526	0.356	0.094
chr15	67120201	67122201	21.804	0.776	0.564	0
chr4	11173601	11175601	21.522	0.174	0.054	0.162
chr6	87942401	87944401	20.914	0.708	0.918	0
chr9	118313601	118315601	20.84	0.788	1.362	0.19
chr9	120268801	120270801	20.1	0.86	0.394	0.718
chr19	42829201	42831201	19.98	0.636	0	0
chr2	131001801	131003801	19.978	0.61	1.058	0
chr15	78928801	78930801	19.544	0.446	0.334	0.234
chr3	131698201	131700201	19.268	0.852	0.448	0
chr6	88855801	88857801	18.858	0.892	0.256	0.582
chr5	147600401	147602401	18.416	0.766	0.336	0
chr5	147600401	147602401	18.416	0.766	0.336	0
chr14	64540201	64542201	18.374	0.83	0.09	0.48
chr11	98987201	98989201	18.316	0.88	0.79	0.718
chr4	41257801	41259801	18.282	0.656	0.196	0
chr4	106688401	106690401	18.118	0.436	0	0.046
chr3	52839601	52841601	18.104	0.314	1.224	0.55
chr12	8850001	8852001	18.044	0.576	0.996	0.502
chr12	103231401	103233401	17.848	0.252	0	0
chr4	59286801	59288801	17.84	0.654	0.6	0.044
chr1	51893201	51895201	17.694	0.618	0.456	0.254
chr15	77795001	77797001	17.672	0.808	0.212	0.046
chr3	102933201	102935201	17.558	0.066	0.038	0
chr14	47552401	47554401	17.496	0.458	0.928	0.04
chr7	29342201	29344201	17.402	0.086	0.128	0.192
chr15	12236001	12238001	17.32	0.48	0.258	0.02
chr10	40963801	40965801	17.254	0.218	0.212	0.286
chr3	96650601	96652601	17.22	0.448	0.326	0.504
chr6	113022601	113024601	17.056	0.458	1.302	0.046
chr10	128244201	128246201	17.006	0.832	1.258	0
chr9	65033001	65035001	16.898	0.804	0.544	0.646
chr6	54760201	54762201	16.894	0.666	0.608	0
chr12	33718801	33720801	16.786	0.722	0.724	0.118
chr11	116996201	116998201	16.556	0.512	0.958	0.144
chr3	153353401	153355401	16.534	0.666	0.244	0.304
chr17	79744401	79746401	16.522	0.83	0.03	0
chr8	97423401	97425401	16.492	0.742	0.63	0.372
chr4	116585201	116587201	16.48	0.35	0.998	0.02
chr4	131436201	131438201	16.454	0.338	0.714	0.21
chr15	79513401	79515401	16.304	0.186	0.054	0
chr16	22258401	22260401	16.24	0.852	1.118	0
chr2	120549001	120551001	16.116	0.066	0	0
chr11	55195201	55197201	16.106	0.906	0.288	0.622
chr16	95582001	95584001	15.944	0.84	0.016	0
chr9	89786601	89788601	15.902	0.896	0.274	1.01
chr18	6470001	6472001	15.888	0.6	1.408	0
chr9	119333601	119335601	15.878	0.762	0.546	0.144
chr11	120399801	120401801	15.844	0.49	0.516	0.724
chr3	148074401	148076401	15.81	0.612	0	0
chr5	137031601	137033601	15.8	0.788	1.282	0.166
chr11	115509801	115511801	15.744	0.756	0.114	0.192
chr7	56552601	56554601	15.704	0.708	0	0.188
chr2	121978001	121980001	15.674	0.338	1.2	0.194
chr7	52643601	52645601	15.626	0.862	1.134	0.68
chr17	63166601	63168601	15.604	0.86	0.836	0.556
chr8	75174201	75176201	15.578	0.444	0.7	0
chr6	65597201	65599201	15.55	0.73	0.52	0.044
chr10	85416801	85418801	15.514	0.654	0.37	0
chr10	31049401	31051401	15.502	0.642	1.232	0.188
chr8	94587801	94589801	15.452	0.304	0.7	0.918
chr7	104331601	104333601	15.444	0.48	0.822	0.096
chr4	8480201	8482201	15.442	0.36	0.63	0
chr4	7133201	7135201	15.438	0.218	0.328	0.83
chr4	124443001	124445001	15.396	0.372	0.282	0
chr7	118156801	118158801	15.394	0.678	0.008	0.02
chr7	134254401	134256401	15.386	0.13	0.402	0.136
chr16	34324601	34326601	15.364	0.852	0.782	0
chr4	130223601	130225601	15.218	0.83	0.92	0
chr14	58505001	58507001	15.208	0.852	0.378	0.24
chr12	114230201	114232201	15.19	0.414	0.076	0.264
chr9	77813001	77815001	15.154	0.762	0	0.16
chr1	195383601	195385601	15.138	0.776	0	0.266
chr10	110610601	110612601	15.038	0.624	0.13	0
chr8	108162401	108164401	15.016	0.032	0.966	0.21
chr14	79299801	79301801	14.972	0.844	0	0
chr6	71820401	71822401	14.972	0.01	0.526	0
chr15	12794401	12796401	14.97	0.664	0.852	0.334
chr19	29232201	29234201	14.906	0.534	0.504	0.19
chr6	51413201	51415201	14.896	0.794	0.836	0
chr6	90757001	90759001	14.884	0.82	0.53	0.262
chr4	126704201	126706201	14.864	0.284	0.372	0
chr5	130723001	130725001	14.81	0.49	0	0
chr15	99327601	99329601	14.802	0.732	0.206	0.256
chr3	14894801	14896801	14.738	0.522	0.44	0.282
chr1	95111801	95113801	14.67	0.48	0.054	0
chr17	33892801	33894801	14.67	0.642	0.16	0
chr11	52150201	52152201	14.668	0.656	0.136	0.09
chr11	21065201	21067201	14.66	0.402	0.632	0.478
chr7	74564801	74566801	14.66	0.688	0.204	0.144
chr13	15937001	15939001	14.648	0.884	0	0.07
chr1	133981201	133983201	14.636	0.448	0.076	0
chr12	7968601	7970601	14.602	0.896	0	0.02
chr4	111113201	111115201	14.582	0.644	0.016	0
chr4	101088201	101090201	14.576	0.82	0.114	0.094
chr2	173511001	173513001	14.572	0.58	0.568	0.07
chr13	103342601	103344601	14.546	0.404	0.062	0
chr3	138157201	138159201	14.514	0.524	0.988	0
chr17	29840601	29842601	14.508	0.904	0.63	0.096
chr2	166463801	166465801	14.458	0.514	0	0.354
chr10	107628201	107630201	14.4	0.898	1.05	0.07
chr10	114758401	114760401	14.294	0.228	0.378	0.666
chr13	98238801	98240801	14.286	0.12	0.22	0.496
chr13	98893601	98895601	14.284	0.564	0.548	0.674
chr9	72512201	72514201	14.274	0.326	1.026	0.046
chr11	11860201	11862201	14.246	0.598	0.76	0.264
chr2	38770201	38772201	14.242	0.894	1.122	0
chr2	25767801	25769801	14.176	0.468	0.228	0.964
chr11	88227801	88229801	14.144	0.688	0.224	0.58
chr5	140669601	140671601	14.14	0.24	0.252	0.09
chr8	97582601	97584601	14.1	0.39	0.738	0.448
chr13	9096001	9098001	14.09	0.458	1.088	0.266
chr2	117776001	117778001	14.082	0.634	0.296	0.31
chr13	103655201	103657201	14.038	0.492	0.25	0.41
chr16	94384201	94386201	14.018	0.502	0.318	0.262
chr9	57371001	57373001	13.974	0.862	0.328	0
chr5	116150201	116152201	13.972	0.72	1.498	0.28
chr15	55675201	55677201	13.97	0.164	1.042	0
chr6	28806201	28808201	13.958	0.652	0.448	0.116
chr8	27264801	27266801	13.954	0.378	0.76	0.584
chr1	107681801	107683801	13.92	0.886	0.6	0.338
chr15	96127001	96129001	13.92	0.424	0.532	0.02
chr11	57846401	57848401	13.904	0.51	0.25	0.356
chr13	96539401	96541401	13.898	0.806	0.09	0.114
chr7	30871801	30873801	13.894	0.894	1.402	0.522
chr12	85269001	85271001	13.888	0.26	0.594	0.38
chr4	88688401	88690401	13.886	0.426	0.16	0
chr16	18459001	18461001	13.866	0.774	0.692	0.552
chr19	47032201	47034201	13.834	0.908	0.964	0
chr2	74831601	74833601	13.822	0.712	0.356	0
chr4	123254001	123256001	13.786	0.776	0.366	0.092
chr3	151118001	151120001	13.702	0.164	1.344	0.02
chr10	66586401	66588401	13.682	0.766	1.07	0.6
chr2	69832001	69834001	13.678	0.208	0.356	0
chr7	73589801	73591801	13.642	0.382	0.662	0.65
chr11	3783801	3785801	13.63	0.886	0	0
chr4	131622801	131624801	13.63	0.316	0.532	0
chr9	65679801	65681801	13.62	0.412	0.302	0.02
chr11	61932401	61934401	13.612	0.872	0.212	0.602
chr4	114738601	114740601	13.61	0.448	0.054	0.212
chr4	114774801	114776801	13.606	0.524	0.258	0.022
chr18	6237001	6239001	13.602	0.392	0.974	0
chr16	4773001	4775001	13.58	0.392	1.032	0.234
chr4	142787401	142789401	13.558	0.544	0	0.046
chr4	106855001	106857001	13.552	0.152	0.03	0.046
chr1	64887001	64889001	13.536	0.558	0.07	0.188
chr7	108261601	108263601	13.516	0.47	0.766	0
chr7	95649801	95651801	13.516	0.602	0.478	0.314
chr9	22919001	22921001	13.516	0.13	0.054	0
chr2	135921801	135923801	13.498	0.12	0.844	0.046
chr7	150365801	150367801	13.478	0.436	0	0
chr7	38755801	38757801	13.478	0.842	1.498	0.096
chr9	107727601	107729601	13.444	0.634	0.23	0.094
chr9	116007401	116009401	13.438	0.678	0.564	0
chr6	127532001	127534001	13.408	0.35	1.218	0.746
chr15	78583801	78585801	13.394	0.348	1.04	0.41
chr7	87267201	87269201	13.37	0.218	0.296	0.242
chr10	33916601	33918601	13.34	0.632	0.03	0.934
chr5	101339801	101341801	13.32	0.786	0.29	0.07
chr4	154309001	154311001	13.314	0.838	0.4	0.022
chr5	20478001	20480001	13.308	0.788	0.152	0
chr2	32578401	32580401	13.296	0.174	0.502	0
chr1	137331201	137333201	13.294	0.26	0.386	0.07
chr1	152242001	152244001	13.274	0.194	1.468	0
chr13	113409001	113411001	13.27	0.118	0.898	0
chr11	103101601	103103601	13.26	0.808	0.134	0.358
chr2	114317201	114319201	13.244	0.632	1.058	0
chr6	51208201	51210201	13.232	0.46	0.228	0.07
chr12	81102201	81104201	13.228	0.404	0	0
chr7	62634801	62636801	13.22	0.776	0.34	0
chr15	66761201	66763201	13.212	0.884	0.054	0.094
chr17	30495001	30497001	13.208	0.788	1.002	0.144
chr11	63827801	63829801	13.192	0.294	0	0
chr17	71087001	71089001	13.144	0.414	0.6	0.334
chr9	115299601	115301601	13.132	0.382	0.662	0.726
chr14	17087601	17089601	13.118	0.896	0.38	0.092
chr2	155317401	155319401	13.114	0.436	0.174	0.168
chr6	113629801	113631801	13.106	0.566	0.606	0.482
chr14	26544401	26546401	13.1	0.804	0.522	0.84
chr12	33656001	33658001	13.098	0.544	1.076	0
chr8	67242801	67244801	13.086	0.852	0.814	0.07
chr2	32515001	32517001	13.072	0.742	0.954	0.092
chr10	127871401	127873401	13.058	0.852	0.168	0.12
chr5	92594401	92596401	13.052	0.744	0.534	0.308
chr6	118329001	118331001	13	0.108	0.57	0
chr10	122243201	122245201	12.992	0.522	0.866	0.214
chr9	44056201	44058201	12.954	0.84	0.746	0.992
chr7	140064201	140066201	12.93	0.468	0.114	0.094
chr3	62177801	62179801	12.916	0.566	1.146	0.742
chr6	52360401	52362401	12.912	0.766	0.738	0.066
chr2	84623401	84625401	12.89	0	0	0
chr7	29217201	29219201	12.874	0.864	0.808	0
chr3	135107001	135109001	12.86	0.382	0.48	0
chr4	106008401	106010401	12.826	0.37	0	0
chr3	9654401	9656401	12.814	0.634	0.35	0
chr5	93254401	93256401	12.814	0.46	0	0
chr7	104856801	104858801	12.808	0.522	0	0.046
chr15	31515801	31517801	12.798	0.48	0.506	0.428
chr4	87989001	87991001	12.768	0.776	0.456	0.142
chr14	67653001	67655001	12.75	0	0.302	0.046
chr4	147996401	147998401	12.74	0.698	0.122	0.07
chr8	86097801	86099801	12.734	0.414	0.506	0.042
chr4	140741601	140743601	12.726	0.518	0.928	0.164
chr6	15697201	15699201	12.702	0.534	0.318	0.436
chr11	107202601	107204601	12.682	0.59	0.538	0.29
chr17	86753201	86755201	12.676	0.688	0.054	0
chr9	55948801	55950801	12.67	0.808	0	0
chr7	122554601	122556601	12.648	0.862	0.366	0.576
chr7	17155801	17157801	12.634	0.284	0.024	0.242
chr2	18896001	18898001	12.632	0.456	0.7	0.504
chr7	65997001	65999001	12.632	0.392	0.44	0.238
chr6	88278801	88280801	12.628	0.164	0.092	0
chr14	31569801	31571801	12.624	0	1.066	0
chr12	104659801	104661801	12.606	0.394	0.494	0
chr18	35933601	35935601	12.596	0.798	0.25	0
chr11	99006401	99008401	12.594	0.524	0.016	0
chr1	152948201	152950201	12.592	0.688	1.262	0.282
chr8	126531401	126533401	12.592	0.698	0	0.212
chr12	34015801	34017801	12.566	0.774	0.456	0.17
chr5	102483601	102485601	12.516	0.822	0.6	0.416
chr13	120219601	120221601	12.508	0.448	0.184	0
chr15	12443401	12445401	12.45	0.338	0.09	0.168
chr1	88302201	88304201	12.434	0.488	0.008	0.07
chr10	53044401	53046401	12.434	0.568	0.328	0
chr2	165484801	165486801	12.432	0.59	0.478	0.286
chr6	92081001	92083001	12.416	0.566	0.606	0.334
chr3	27753001	27755001	12.414	0.47	0.67	0
chr6	144766201	144768201	12.408	0.666	1.244	0.068
chr13	17928001	17930001	12.396	0.72	1.282	0.092
chr2	76528001	76530001	12.39	0.618	1.352	0.314
chr2	168024201	168026201	12.368	0.01	0.152	0.044
chr16	77018201	77020201	12.36	0.292	0.714	0.144
chr7	104302401	104304401	12.358	0.848	0.576	0.166
chr10	19756201	19758201	12.35	0.61	0	0
chr9	64979401	64981401	12.346	0.01	0.456	0.12
chr2	180080201	180082201	12.34	0.098	0.744	0
chr9	40866201	40868201	12.34	0.686	0	0.16
chr3	9852801	9854801	12.338	0.842	0.494	0.456
chr11	115565601	115567601	12.332	0.216	0.22	0.086
chr1	140868801	140870801	12.316	0.48	0.662	0.022
chr4	118947601	118949601	12.296	0.556	0.008	0.07
chr7	30206001	30208001	12.278	0.142	0.152	0.232
chr6	85252001	85254001	12.272	0.742	0.768	0.286
chr13	48636401	48638401	12.256	0.426	0.404	0
chr1	107760801	107762801	12.252	0.852	0.816	0.366
chr16	57242801	57244801	12.252	0.12	0.64	0
chr13	49056201	49058201	12.242	0	0	0
chr5	75106001	75108001	12.226	0.774	0.478	0
chr13	103441201	103443201	12.204	0.47	0.114	0
chr16	49319201	49321201	12.188	0.514	0.69	0.672
chr17	28555801	28557801	12.182	0.684	0.312	0.19
chr10	114902001	114904001	12.178	0.774	0.66	0.336
chr11	100934201	100936201	12.176	0.304	0.18	0.188
chr9	7251601	7253601	12.172	0.282	0	0.09
chr17	46109601	46111601	12.158	0.876	0.13	0
chr9	71799001	71801001	12.154	0.896	0.19	0
chr18	42629201	42631201	12.144	0.174	0.814	0.926
chr2	173132801	173134801	12.14	0.554	0.218	0.798
chr14	87818601	87820601	12.134	0.228	1.162	0
chr13	56089801	56091801	12.128	0.35	0	0.112
chr2	102734401	102736401	12.128	0.71	0.284	0
chr17	27696201	27698201	12.112	0.372	0.828	0
chr2	119936401	119938401	12.108	0.898	0.546	0.116
chr2	45714201	45716201	12.104	0.14	0.1	0.02
chr4	46469001	46471001	12.02	0.59	0.928	0.046
chr1	159364601	159366601	12.016	0.876	0.054	0.09
chr15	58725801	58727801	12.016	0.464	0.646	0.96
chr1	35982201	35984201	12.014	0.832	1.07	0.144
chr18	65799601	65801601	12.014	0.206	0	0.526
chr17	5105801	5107801	12.008	0.228	0.152	0
chr2	24758001	24760001	12.002	0.896	0.146	0.31
chr17	25204201	25206201	11.992	0.196	0.332	0.774
chr15	93574201	93576201	11.98	0.884	0.678	0
chr13	91560201	91562201	11.968	0.686	0.618	0.02
chr8	125020401	125022401	11.94	0.556	0.54	0.144
chr15	82970601	82972601	11.924	0.206	0.324	0.29
chr1	39952201	39954201	11.92	0.328	0	0.02
chr9	45264401	45266401	11.892	0.47	0.09	0
chr9	89969801	89971801	11.892	0.796	0	0
chr8	23700401	23702401	11.884	0.904	0.616	0
chr9	56048201	56050201	11.874	0.294	0.016	0
chr13	100779601	100781601	11.872	0.896	1.412	0.528
chr16	49887001	49889001	11.868	0.884	0.472	0
chr4	97655601	97657601	11.866	0.786	0.144	0.022
chr4	97655601	97657601	11.866	0.786	0.144	0.022
chr7	136902201	136904201	11.854	0.294	0.546	0.51
chr17	33700601	33702601	11.852	0.064	0.206	0
chr5	34682401	34684401	11.852	0.436	0.644	0.286
chr2	11629201	11631201	11.828	0.794	0.798	0.09
chr14	55740601	55742601	11.806	0.84	1.498	0.55
chr4	135869401	135871401	11.786	0.25	1.354	0
chr5	107713601	107715601	11.784	0.656	1.11	0
chr16	73102801	73104801	11.78	0.524	0.068	0.218
chr9	110252801	110254801	11.758	0.666	0.166	0.19
chr2	134534401	134536401	11.746	0.752	1.502	0.868
chr10	128138601	128140601	11.734	0.434	1.28	0.482
chr10	42606801	42608801	11.7	0.894	1.122	0.334
chr11	46149201	46151201	11.678	0.534	0.174	0.02
chr13	14125601	14127601	11.672	0.61	0	0.12
chr4	148370601	148372601	11.66	0.646	1.21	0.19
chr8	12903801	12905801	11.658	0.272	0.204	0.92
chr10	67953601	67955601	11.656	0.654	0.578	0.528
chr11	119048001	119050001	11.642	0.556	0.674	0.734
chr6	52791201	52793201	11.636	0.7	0.054	0.512
chr5	149678201	149680201	11.632	0.478	0.434	0.748
chr2	93053601	93055601	11.626	0.172	0.538	0.896
chr1	153882201	153884201	11.616	0.644	0.19	0
chr12	12356801	12358801	11.612	0.818	0.818	0.164
chr6	124051601	124053601	11.61	0.87	0.942	0.09
chr14	70371801	70373801	11.598	0.722	1.036	0.292
chr18	32335401	32337401	11.598	0.164	0.152	0.144
chr4	120576801	120578801	11.582	0.814	0.848	0.216
chr7	134844001	134846001	11.576	0.37	0.448	0.412
chr7	89868401	89870401	11.56	0.478	0.88	0.114
chr12	104277201	104279201	11.556	0.262	1.286	0
chr17	78725401	78727401	11.554	0.808	0.548	0
chr12	16575201	16577201	11.538	0.198	0	0.094
chr11	119544801	119546801	11.524	0.83	0.236	0.166
chr16	31075001	31077001	11.514	0.522	0.464	0
chr17	86574201	86576201	11.514	0.448	0.904	0.19
chr11	97671001	97673001	11.512	0.73	0.024	0
chr18	82804001	82806001	11.494	0.536	1.07	0.164
chr6	86994001	86996001	11.494	0.83	1.338	0
chr12	99453401	99455401	11.482	0.208	0.96	0.114
chr6	86802201	86804201	11.482	0.502	1.262	0
chr2	93039201	93041201	11.464	0.228	0.016	0.02
chr1	79778801	79780801	11.458	0.304	0.714	0.728
chr2	131090401	131092401	11.452	0.206	0.198	0.304
chr6	145900601	145902601	11.444	0.076	0	0
chr8	3482601	3484601	11.442	0.436	0.578	0.218
chr13	94000401	94002401	11.434	0.842	0.016	0
chr18	55246401	55248401	11.416	0.698	0.016	0
chr3	122302601	122304601	11.408	0.886	0.326	0.264
chr7	29255401	29257401	11.406	0.696	1.202	0.554
chr15	66714601	66716601	11.4	0.828	0.684	0.602
chr11	11720401	11722401	11.392	0.84	0.57	0.238
chr7	125994601	125996601	11.39	0.35	0.288	0.356
chr2	51364001	51366001	11.382	0.468	0	0
chr4	100743401	100745401	11.382	0.88	1.354	0.628
chr10	80028201	80030201	11.378	0.808	0.63	0.358
chr14	32945201	32947201	11.378	0.162	1.324	0.094
chr17	5091001	5093001	11.378	0.086	0.114	0
chr4	115413001	115415001	11.378	0.884	0.296	0.094
chr6	127308001	127310001	11.376	0.642	1.23	0.162
chr11	58793201	58795201	11.374	0.044	0.808	0.046
chr17	73475801	73477801	11.366	0.712	0.022	0.048
chr7	108447201	108449201	11.366	0.862	1.508	0.994
chr2	16584801	16586801	11.334	0.546	0.37	0.216
chr4	148915201	148917201	11.324	0.044	0.448	0
chr15	36697001	36699001	11.322	0.522	0.174	0.766
chr12	100765201	100767201	11.308	0.62	0.434	0
chr17	24720401	24722401	11.308	0.61	1.004	0.168
chr14	34254801	34256801	11.3	0.764	0.174	0.02
chr16	17461601	17463601	11.3	0.58	0.22	0
chr2	9846801	9848801	11.292	0.698	0.486	0.164
chr11	24099001	24101001	11.274	0.534	0	0
chr2	165644201	165646201	11.274	0.392	0	0
chr10	12706201	12708201	11.262	0.656	0.624	0.02
chr19	30402201	30404201	11.262	0.196	0	0
chr11	75017601	75019601	11.248	0.392	0.288	0.266
chr3	153755601	153757601	11.238	0.732	1.152	0
chr1	136599801	136601801	11.236	0	0	0.114
chr12	114268201	114270201	11.234	0.798	0.272	0.14
chr2	91565201	91567201	11.234	0.798	0.448	0
chr10	7669401	7671401	11.23	0.884	0.92	0.07
chr1	59371601	59373601	11.21	0.336	0.358	0
chr1	167080001	167082001	11.204	0.36	1.138	0.192
chr8	24308401	24310401	11.198	0.59	0.296	0.17
chr10	4904401	4906401	11.192	0.72	0.906	0.07
chr4	135822201	135824201	11.168	0.316	0.82	0.902
[truncated: 2,596 more rows]
