# Supplementary material for: Transcriptional regulatory network controlling the ontogeny of hematopoietic stem cells
Source: Genes Dev. 2020 Jul 1;34(13-14):950–64. doi: 10.1101/gad.338202.120 (PMC7328518; doi:10.1101/gad.338202.120)
Supplement: Supplemental Material [file supp_gad.338202.120_Supplemental_Table_S9.xlsx]

## Sheet: Cluster1_Targets
Enh_Chr	Enh_Start	Enh_End	Target_TrxID	Target_GeneName
chr1	36900801	36902801	ENSMUST00000150747	Arid5a
chr1	36900801	36902801	ENSMUST00000162662	Actr1b
chr1	78480201	78482201	ENSMUST00000170217	Farsb
chr1	78480201	78482201	ENSMUST00000171087	Farsb
chr1	78480201	78482201	ENSMUST00000068333	Farsb
chr1	133388801	133390801	ENSMUST00000062108	Ikbke
chr1	133388801	133390801	ENSMUST00000027683	Srgap2
chr1	133388801	133390801	ENSMUST00000112386	Rab7l1
chr2	4462401	4464401	ENSMUST00000142452	Frmd4a
chr2	4462401	4464401	ENSMUST00000091497	Frmd4a
chr2	4462401	4464401	ENSMUST00000153160	Frmd4a
chr2	32356201	32358201	ENSMUST00000113307	Slc25a25
chr2	32356201	32358201	ENSMUST00000113400	Swi5
chr2	32356201	32358201	ENSMUST00000127131	Swi5
chr2	32356201	32358201	ENSMUST00000091089	Dnm1
chr2	32356201	32358201	ENSMUST00000113354	Dnm1
chr2	32356201	32358201	ENSMUST00000139291	Dnm1
chr2	32356201	32358201	ENSMUST00000136079	Ciz1
chr2	32356201	32358201	ENSMUST00000136325	Ciz1
chr2	32356201	32358201	ENSMUST00000147338	Ciz1
chr2	32356201	32358201	ENSMUST00000125482	Ciz1
chr2	32356201	32358201	ENSMUST00000149184	Ciz1
chr2	32356201	32358201	ENSMUST00000153782	Slc25a25
chr2	32356201	32358201	ENSMUST00000048431	Naif1
chr2	32356201	32358201	ENSMUST00000136816	Fam102a
chr2	32356201	32358201	ENSMUST00000113290	St6galnac6
chr2	32356201	32358201	ENSMUST00000072111	St6galnac6
chr2	32356201	32358201	ENSMUST00000068271	Ak1
chr2	32356201	32358201	ENSMUST00000132327	Fpgs
chr2	32356201	32358201	ENSMUST00000124133	Sh2d3c
chr2	32356201	32358201	ENSMUST00000113242	Sh2d3c
chr2	32356201	32358201	ENSMUST00000139563	Sh2d3c
chr2	32356201	32358201	ENSMUST00000113307	Slc25a25
chr2	32356201	32358201	ENSMUST00000113400	Swi5
chr2	32356201	32358201	ENSMUST00000127131	Swi5
chr2	32356201	32358201	ENSMUST00000091089	Dnm1
chr2	32356201	32358201	ENSMUST00000139291	Dnm1
chr2	32356201	32358201	ENSMUST00000136079	Ciz1
chr2	32356201	32358201	ENSMUST00000136325	Ciz1
chr2	32356201	32358201	ENSMUST00000147338	Ciz1
chr2	32356201	32358201	ENSMUST00000139637	Ciz1
chr2	32356201	32358201	ENSMUST00000125482	Ciz1
chr2	32356201	32358201	ENSMUST00000149184	Ciz1
chr2	32356201	32358201	ENSMUST00000048431	Naif1
chr2	32356201	32358201	ENSMUST00000136816	Fam102a
chr2	32356201	32358201	ENSMUST00000113290	St6galnac6
chr2	32356201	32358201	ENSMUST00000095044	St6galnac6
chr2	32356201	32358201	ENSMUST00000072111	St6galnac6
chr2	32356201	32358201	ENSMUST00000149220	St6galnac6
chr2	32356201	32358201	ENSMUST00000068271	Ak1
chr2	32356201	32358201	ENSMUST00000132327	Fpgs
chr2	32356201	32358201	ENSMUST00000124133	Sh2d3c
chr2	32356201	32358201	ENSMUST00000113242	Sh2d3c
chr2	33283801	33285801	ENSMUST00000156306	Eng
chr2	33283801	33285801	ENSMUST00000130399	Cdk9
chr2	33283801	33285801	ENSMUST00000154340	Rpl12
chr2	33283801	33285801	ENSMUST00000042615	Ralgps1
chr2	33283801	33285801	ENSMUST00000095035	Zbtb43
chr2	33283801	33285801	ENSMUST00000028125	Zbtb43
chr2	33283801	33285801	ENSMUST00000126442	Zbtb43
chr2	34086201	34088201	ENSMUST00000113132	Pbx3
chr2	34086201	34088201	ENSMUST00000127353	Pbx3
chr2	34086201	34088201	ENSMUST00000124443	Mapkap1
chr2	34086201	34088201	ENSMUST00000028238	Rab14
chr2	34086201	34088201	ENSMUST00000113132	Pbx3
chr2	34086201	34088201	ENSMUST00000125428	Pbx3
chr2	34086201	34088201	ENSMUST00000127353	Pbx3
chr2	34086201	34088201	ENSMUST00000124443	Mapkap1
chr2	34086201	34088201	ENSMUST00000148308	Hspa5
chr2	34086201	34088201	ENSMUST00000028238	Rab14
chr2	44807201	44809201	ENSMUST00000148279	Gtdc1
chr2	44807201	44809201	ENSMUST00000143766	Gtdc1
chr2	44807201	44809201	ENSMUST00000068415	Zeb2
chr2	44807201	44809201	ENSMUST00000131635	Zeb2
chr2	50994601	50996601	ENSMUST00000017288	Rnd3
chr2	60693001	60695001	ENSMUST00000137480	Baz2b
chr2	60693001	60695001	ENSMUST00000123046	Rbms1
chr2	68620001	68622001	ENSMUST00000028426	Lass6
chr2	74770201	74772201	ENSMUST00000047904	Hoxd4
chr2	74770201	74772201	ENSMUST00000059272	Hoxd9
chr2	74770201	74772201	ENSMUST00000019749	Hoxd8
chr2	74770201	74772201	ENSMUST00000144040	Hoxd3
chr2	74770201	74772201	ENSMUST00000111983	Hoxd3
chr2	74770201	74772201	ENSMUST00000053932	Hoxd3
chr2	74770201	74772201	ENSMUST00000111982	Hoxd3
chr2	75801401	75803401	ENSMUST00000099994	Ttc30a1
chr2	77106401	77108401	ENSMUST00000102660	Sestd1
chr2	77106401	77108401	ENSMUST00000102659	Sestd1
chr2	77106401	77108401	ENSMUST00000139021	Sestd1
chr2	77106401	77108401	ENSMUST00000102660	Sestd1
chr2	77106401	77108401	ENSMUST00000102659	Sestd1
chr2	77106401	77108401	ENSMUST00000139021	Sestd1
chr2	128121401	128123401	ENSMUST00000028858	Bub1
chr2	128121401	128123401	ENSMUST00000014499	Anapc1
chr2	143831401	143833401	ENSMUST00000028907	Bfsp1
chr2	143831401	143833401	ENSMUST00000016072	Rrbp1
chr2	143831401	143833401	ENSMUST00000136068	Rrbp1
chr2	143831401	143833401	ENSMUST00000037875	Rrbp1
chr2	157549201	157551201	ENSMUST00000173595	Nnat
chr2	157549201	157551201	ENSMUST00000173839	Nnat
chr2	157549201	157551201	ENSMUST00000109528	Blcap
chr2	157549201	157551201	ENSMUST00000088494	Blcap
chr2	157549201	157551201	ENSMUST00000088485	Nnat
chr2	157549201	157551201	ENSMUST00000029178	Ctnnbl1
chr2	157549201	157551201	ENSMUST00000109522	Tti1
chr2	166021201	166023201	ENSMUST00000139266	Sulf2
chr2	166021201	166023201	ENSMUST00000139202	Zmynd8
chr2	166083001	166085001	ENSMUST00000103084	Zfp334
chr2	166083001	166085001	ENSMUST00000153655	Zmynd8
chr2	166083001	166085001	ENSMUST00000136842	Zmynd8
chr2	166083001	166085001	ENSMUST00000049412	Stau1
chr2	166476801	166478801	ENSMUST00000099080	Prex1
chr2	166476801	166478801	ENSMUST00000109246	Prex1
chr2	166476801	166478801	ENSMUST00000136974	Prex1
chr2	166476801	166478801	ENSMUST00000167469	Trp53rk
chr2	166476801	166478801	ENSMUST00000099078	Arfgef2
chr2	166476801	166478801	ENSMUST00000109246	Prex1
chr2	166476801	166478801	ENSMUST00000136974	Prex1
chr2	166476801	166478801	ENSMUST00000167469	Trp53rk
chr2	166476801	166478801	ENSMUST00000099078	Arfgef2
chr2	166511201	166513201	ENSMUST00000099080	Prex1
chr2	166511201	166513201	ENSMUST00000051923	Trp53rk
chr2	166511201	166513201	ENSMUST00000144847	Arfgef2
chr2	166511201	166513201	ENSMUST00000051923	Trp53rk
chr3	51810801	51812801	ENSMUST00000037141	Setd7
chr3	95484801	95486801	ENSMUST00000136139	Gabpb2
chr3	95484801	95486801	ENSMUST00000117782	Adamtsl4
chr3	95484801	95486801	ENSMUST00000015994	Adamtsl4
chr3	95484801	95486801	ENSMUST00000151054	Adamtsl4
chr3	95484801	95486801	ENSMUST00000074315	Ecm1
chr3	95484801	95486801	ENSMUST00000153026	Ecm1
chr3	95484801	95486801	ENSMUST00000137912	Ecm1
chr3	95484801	95486801	ENSMUST00000147217	Ecm1
chr3	95484801	95486801	ENSMUST00000015892	Prpf3
chr3	95484801	95486801	ENSMUST00000161482	Prpf3
chr3	95484801	95486801	ENSMUST00000171368	Anp32e
chr3	95484801	95486801	ENSMUST00000119365	Itga10
chr3	138415601	138417601	ENSMUST00000090178	Dnajb14
chr3	138415601	138417601	ENSMUST00000029800	Tspan5
chr3	138415601	138417601	ENSMUST00000153336	Tspan5
chr3	144218801	144220801	ENSMUST00000082437	2019-09-15
chr3	144218801	144220801	ENSMUST00000082437	2019-09-15
chr3	144218801	144220801	ENSMUST00000082437	2019-09-15
chr3	144218801	144220801	ENSMUST00000106211	2019-09-15
chr3	144218801	144220801	ENSMUST00000106211	2019-09-15
chr3	144218801	144220801	ENSMUST00000082437	2019-09-15
chr3	144218801	144220801	ENSMUST00000106211	2019-09-15
chr3	144218801	144220801	ENSMUST00000082437	2019-09-15
chr3	144218801	144220801	ENSMUST00000082437	2019-09-15
chr3	144218801	144220801	ENSMUST00000106211	2019-09-15
chr4	43980401	43982401	ENSMUST00000107855	Glipr2
chr4	43980401	43982401	ENSMUST00000107845	Clta
chr4	43980401	43982401	ENSMUST00000102934	Rnf38
chr4	43980401	43982401	ENSMUST00000045793	Rnf38
chr4	43980401	43982401	ENSMUST00000143337	Rnf38
chr4	43980401	43982401	ENSMUST00000153384	Rnf38
chr4	43980401	43982401	ENSMUST00000147302	Rnf38
chr4	63255401	63257401	ENSMUST00000102867	Whrn
chr4	63255401	63257401	ENSMUST00000063650	Whrn
chr4	63255401	63257401	ENSMUST00000084510	Whrn
chr4	100193401	100195401	ENSMUST00000107004	Alg6
chr4	100193401	100195401	ENSMUST00000039630	Ror1
chr4	118947401	118949401	ENSMUST00000145976	Ybx1
chr4	118947401	118949401	ENSMUST00000052715	Zfp691
chr4	118947401	118949401	ENSMUST00000030393	Lepre1
chr4	118947401	118949401	ENSMUST00000127737	Ybx1
chr4	118947401	118949401	ENSMUST00000144992	Ybx1
chr4	118947401	118949401	ENSMUST00000139897	Ybx1
chr4	118947401	118949401	ENSMUST00000106318	Ppih
chr4	118947401	118949401	ENSMUST00000106321	Ppih
chr4	118947401	118949401	ENSMUST00000145976	Ybx1
chr4	118947401	118949401	ENSMUST00000052715	Zfp691
chr4	118947401	118949401	ENSMUST00000127737	Ybx1
chr4	118947401	118949401	ENSMUST00000144992	Ybx1
chr4	118947401	118949401	ENSMUST00000139897	Ybx1
chr4	118947401	118949401	ENSMUST00000152733	Ybx1
chr4	118947401	118949401	ENSMUST00000106318	Ppih
chr4	118947401	118949401	ENSMUST00000106321	Ppih
chr4	131942601	131944601	ENSMUST00000030730	Trnau1ap
chr4	131942601	131944601	ENSMUST00000105960	Trnau1ap
chr4	131942601	131944601	ENSMUST00000084250	Rcc1
chr4	131942601	131944601	ENSMUST00000105951	Rcc1
chr4	131942601	131944601	ENSMUST00000152943	Snhg3
chr4	131942601	131944601	ENSMUST00000151374	Snhg3
chr4	131942601	131944601	ENSMUST00000102568	Phactr4
chr4	131942601	131944601	ENSMUST00000084170	Phactr4
chr4	131942601	131944601	ENSMUST00000127516	Phactr4
chr4	131942601	131944601	ENSMUST00000136711	Phactr4
chr4	131942601	131944601	ENSMUST00000030730	Trnau1ap
chr4	131942601	131944601	ENSMUST00000105960	Trnau1ap
chr4	131942601	131944601	ENSMUST00000084250	Rcc1
chr4	131942601	131944601	ENSMUST00000105951	Rcc1
chr4	131942601	131944601	ENSMUST00000152943	Snhg3
chr4	131942601	131944601	ENSMUST00000151374	Snhg3
chr4	131942601	131944601	ENSMUST00000102568	Phactr4
chr4	131942601	131944601	ENSMUST00000084170	Phactr4
chr4	131942601	131944601	ENSMUST00000127516	Phactr4
chr4	132658601	132660601	ENSMUST00000148518	Ahdc1
chr4	132658601	132660601	ENSMUST00000135299	Eya3
chr4	132658601	132660601	ENSMUST00000105915	Ahdc1
chr4	132658601	132660601	ENSMUST00000156677	Ahdc1
chr4	132658601	132660601	ENSMUST00000044521	Ahdc1
chr4	132658601	132660601	ENSMUST00000138831	Wasf2
chr4	132658601	132660601	ENSMUST00000136637	Wasf2
chr4	132658601	132660601	ENSMUST00000105910	Cd164l2
chr4	132658601	132660601	ENSMUST00000030677	Map3k6
chr4	132658601	132660601	ENSMUST00000043305	Wdtc1
chr4	132658601	132660601	ENSMUST00000145664	Arid1a
chr5	121631601	121633601	ENSMUST00000100770	Ptpn11
chr5	122579601	122581601	ENSMUST00000042312	Trafd1
chr5	122579601	122581601	ENSMUST00000152744	Myl2
chr5	122579601	122581601	ENSMUST00000102528	Ppp1cc
chr5	122579601	122581601	ENSMUST00000134719	Ppp1cc
chr5	140406801	140408801	ENSMUST00000171208	Micall2
chr5	140406801	140408801	ENSMUST00000050519	Elfn1
chr6	50630801	50632801	ENSMUST00000146341	Osbpl3
chr6	52054401	52056401	ENSMUST00000094623	Cbx3
chr6	52054401	52056401	ENSMUST00000114436	Hoxa1
chr6	52054401	52056401	ENSMUST00000014848	Hoxa2
chr6	52054401	52056401	ENSMUST00000128102	Hoxa3
chr6	52054401	52056401	ENSMUST00000101395	Hoxa4
chr6	52054401	52056401	ENSMUST00000114425	Hoxa9
chr6	52054401	52056401	ENSMUST00000147174	Hoxa11as
chr6	72408201	72410201	ENSMUST00000059983	Vamp8
chr6	72408201	72410201	ENSMUST00000170659	Mat2a
chr6	72408201	72410201	ENSMUST00000059472	Mat2a
chr6	72408201	72410201	ENSMUST00000167889	Elmod3
chr6	90670201	90672201	ENSMUST00000101153	Iqsec1
chr6	90670201	90672201	ENSMUST00000032174	Klf15
chr6	90670201	90672201	ENSMUST00000044019	Slc41a3
chr6	90670201	90672201	ENSMUST00000101151	Iqsec1
chr6	90670201	90672201	ENSMUST00000154198	Iqsec1
chr6	90670201	90672201	ENSMUST00000133492	Iqsec1
chr6	90918201	90920201	ENSMUST00000141952	Nup210
chr6	108158401	108160401	ENSMUST00000032191	Sumf1
chr6	108158401	108160401	ENSMUST00000113204	Itpr1
chr6	108158401	108160401	ENSMUST00000032192	Itpr1
chr6	108158401	108160401	ENSMUST00000113208	Itpr1
chr6	108158401	108160401	ENSMUST00000165865	Itpr1
chr6	126091201	126093201	ENSMUST00000112244	Ntf3
chr6	126091201	126093201	ENSMUST00000146264	Vwf
chr6	126091201	126093201	ENSMUST00000050484	Ntf3
chr6	136479601	136481601	ENSMUST00000032335	Atf7ip
chr6	136927801	136929801	ENSMUST00000032344	Arhgdib
chr6	136927801	136929801	ENSMUST00000111891	Arhgdib
chr7	20431801	20433801	ENSMUST00000139077	Ccdc61
chr7	20431801	20433801	ENSMUST00000165913	Fbxo46
chr7	20431801	20433801	ENSMUST00000132655	Ppp1r13l
chr7	20431801	20433801	ENSMUST00000085715	Mark4
chr7	20431801	20433801	ENSMUST00000122127	Gemin7
chr7	20431801	20433801	ENSMUST00000173739	Apoe
chr7	20431801	20433801	ENSMUST00000108450	Pvrl2
chr7	20431801	20433801	ENSMUST00000003061	Bcam
chr7	20431801	20433801	ENSMUST00000108449	Cblc
chr7	20431801	20433801	ENSMUST00000120537	Bcl3
chr7	20431801	20433801	ENSMUST00000146194	Bcl3
chr7	35582201	35584201	ENSMUST00000135295	Chst8
chr7	35582201	35584201	ENSMUST00000032709	Kctd15
chr7	35582201	35584201	ENSMUST00000078686	Chst8
chr7	74114601	74116601	ENSMUST00000124899	Asb7
chr7	74114601	74116601	ENSMUST00000098382	Adamts17
chr7	106213001	106215001	ENSMUST00000033001	Dgat2
chr7	137432601	137434601	ENSMUST00000122054	Fgfr2
chr7	137432601	137434601	ENSMUST00000120187	Fgfr2
chr7	137432601	137434601	ENSMUST00000106209	Fgfr2
chr7	137432601	137434601	ENSMUST00000117754	Fgfr2
chr7	137432601	137434601	ENSMUST00000118296	Fgfr2
chr7	137432601	137434601	ENSMUST00000068807	Fgfr2
chr7	137432601	137434601	ENSMUST00000006367	Htra1
chr8	26630401	26632401	ENSMUST00000142395	Whsc1l1
chr8	26630401	26632401	ENSMUST00000095386	Ddhd2
chr8	26630401	26632401	ENSMUST00000033975	Ddhd2
chr8	72457401	72459401	ENSMUST00000169125	Zfp964
chr8	72457401	72459401	ENSMUST00000123453	Gmip
chr8	72457401	72459401	ENSMUST00000164890	Lpar2
chr8	72457401	72459401	ENSMUST00000057831	Cilp2
chr8	72457401	72459401	ENSMUST00000110160	Tm6sf2
chr8	72457401	72459401	ENSMUST00000066469	Cope
chr8	72457401	72459401	ENSMUST00000169125	Zfp964
chr8	72457401	72459401	ENSMUST00000123453	Gmip
chr8	72457401	72459401	ENSMUST00000164890	Lpar2
chr8	72457401	72459401	ENSMUST00000110160	Tm6sf2
chr8	72457401	72459401	ENSMUST00000066469	Cope
chr8	73402801	73404801	ENSMUST00000008032	Crlf1
chr8	73402801	73404801	ENSMUST00000132648	Crlf1
chr8	73402801	73404801	ENSMUST00000125184	Uba52
chr8	73402801	73404801	ENSMUST00000134693	Pde4c
chr8	73402801	73404801	ENSMUST00000034296	Pik3r2
chr8	73402801	73404801	ENSMUST00000098656	Arrdc2
chr8	73402801	73404801	ENSMUST00000007865	Ccdc124
chr8	73402801	73404801	ENSMUST00000054220	Rpl18a
chr8	81846201	81848201	ENSMUST00000048718	Mmaa
chr8	93377001	93379001	ENSMUST00000120213	Aktip
chr8	97229801	97231801	ENSMUST00000034228	Arl2bp
chr8	97229801	97231801	ENSMUST00000034227	Pllp
chr8	97229801	97231801	ENSMUST00000161762	Ciapin1
chr8	97229801	97231801	ENSMUST00000160779	Coq9
chr8	128240201	128242201	ENSMUST00000047850	Sipa1l2
chr8	128240201	128242201	ENSMUST00000143504	Ntpcr
chr8	128240201	128242201	ENSMUST00000034313	Ntpcr
chr8	128240201	128242201	ENSMUST00000065135	Ntpcr
chr9	36985401	36987401	ENSMUST00000172702	Chek1
chr9	36985401	36987401	ENSMUST00000161500	Fez1
chr9	36985401	36987401	ENSMUST00000080754	Pknox2
chr9	61207801	61209801	ENSMUST00000065603	Lrrc49
chr9	61207801	61209801	ENSMUST00000034820	Tle3
chr9	61207801	61209801	ENSMUST00000162583	Tle3
chr9	61207801	61209801	ENSMUST00000161993	Tle3
chr9	61207801	61209801	ENSMUST00000160724	Tle3
chr9	61207801	61209801	ENSMUST00000162973	Tle3
chr9	61207801	61209801	ENSMUST00000161194	Tle3
chr9	61207801	61209801	ENSMUST00000034785	Glce
chr9	66952801	66954801	ENSMUST00000113705	Tpm1
chr9	66952801	66954801	ENSMUST00000041139	Rab8b
chr9	66952801	66954801	ENSMUST00000113701	Tpm1
chr9	66952801	66954801	ENSMUST00000113684	Tpm1
chr9	66952801	66954801	ENSMUST00000085405	Tln2
chr9	66952801	66954801	ENSMUST00000113705	Tpm1
chr9	66952801	66954801	ENSMUST00000041139	Rab8b
chr9	66952801	66954801	ENSMUST00000113701	Tpm1
chr9	66952801	66954801	ENSMUST00000113684	Tpm1
chr9	66952801	66954801	ENSMUST00000085405	Tln2
chr9	72511601	72513601	ENSMUST00000062088	Zfp280d
chr9	72511601	72513601	ENSMUST00000166266	BC065403
chr9	72511601	72513601	ENSMUST00000085358	Tex9
chr9	72511601	72513601	ENSMUST00000163401	Rfx7
chr9	72511601	72513601	ENSMUST00000055535	Prtg
chr9	72511601	72513601	ENSMUST00000098566	Pigb
chr9	72511601	72513601	ENSMUST00000062088	Zfp280d
chr9	72511601	72513601	ENSMUST00000166266	BC065403
chr9	72511601	72513601	ENSMUST00000085358	Tex9
chr9	72511601	72513601	ENSMUST00000163401	Rfx7
chr9	72511601	72513601	ENSMUST00000055535	Prtg
chr9	72511601	72513601	ENSMUST00000098566	Pigb
chr9	107545801	107547801	ENSMUST00000041459	Cyb561d2
chr9	107545801	107547801	ENSMUST00000093786	Rassf1
chr9	107545801	107547801	ENSMUST00000010211	Rassf1
chr9	107545801	107547801	ENSMUST00000102530	Sema3b
chr9	107545801	107547801	ENSMUST00000102531	Sema3b
chr9	107545801	107547801	ENSMUST00000055704	Gnai2
chr9	107545801	107547801	ENSMUST00000167868	Slc38a3
chr9	107545801	107547801	ENSMUST00000112323	Rbm6
chr9	107545801	107547801	ENSMUST00000082429	Gpx1
chr9	107545801	107547801	ENSMUST00000035237	Usp4
chr9	116000801	116002801	ENSMUST00000035014	Tgfbr2
chr9	116000801	116002801	ENSMUST00000061101	Tgfbr2
chr9	116000801	116002801	ENSMUST00000035014	Tgfbr2
chr9	116000801	116002801	ENSMUST00000061101	Tgfbr2
chr10	43158601	43160601	ENSMUST00000167488	Bend3
chr10	43158601	43160601	ENSMUST00000054418	Rtn4ip1
chr10	56100001	56102001	ENSMUST00000068581	Gja1
chr10	66671001	66673001	ENSMUST00000174408	Jmjd1c
chr10	111373001	111375001	ENSMUST00000174653	Krr1
chr10	111373001	111375001	ENSMUST00000099281	Krr1
chr10	116232401	116234401	ENSMUST00000169937	Cnot2
chr11	20992601	20994601	ENSMUST00000132017	Vps54
chr11	20992601	20994601	ENSMUST00000125302	Mdh1
chr11	85817601	85819601	ENSMUST00000145281	Bcas3
chr11	85817601	85819601	ENSMUST00000044423	Brip1
chr11	94961801	94963801	ENSMUST00000128512	Samd14
chr11	94961801	94963801	ENSMUST00000001548	Itga3
chr11	94961801	94963801	ENSMUST00000107734	Myst2
chr11	94961801	94963801	ENSMUST00000021243	Slc35b1
chr11	94961801	94963801	ENSMUST00000138513	Igf2bp1
chr11	105368001	105370001	ENSMUST00000168598	Tanc2
chr11	105368001	105370001	ENSMUST00000142905	Mrc2
chr11	105368001	105370001	ENSMUST00000124449	Map3k3
chr11	105368001	105370001	ENSMUST00000106865	Ccdc47
chr11	106583201	106585201	ENSMUST00000080853	Pecam1
chr11	106583201	106585201	ENSMUST00000140255	Smarcd2
chr11	106583201	106585201	ENSMUST00000141146	Icam2
chr11	106583201	106585201	ENSMUST00000106799	Ern1
chr11	106583201	106585201	ENSMUST00000103069	Pecam1
chr11	106583201	106585201	ENSMUST00000165352	Pecam1
chr11	106583201	106585201	ENSMUST00000106796	Pecam1
chr11	106583201	106585201	ENSMUST00000135481	Pecam1
chr11	106583201	106585201	ENSMUST00000106779	Ddx5
chr11	106583201	106585201	ENSMUST00000129585	Ddx5
chr11	106583201	106585201	ENSMUST00000123339	Ddx5
chr11	106583201	106585201	ENSMUST00000075012	Helz
chr11	114694201	114696201	ENSMUST00000000206	Btbd17
chr11	114694201	114696201	ENSMUST00000146853	Btbd17
chr11	114694201	114696201	ENSMUST00000141386	Btbd17
chr11	114694201	114696201	ENSMUST00000137965	Btbd17
chr11	114694201	114696201	ENSMUST00000133245	Gprc5c
chr11	114694201	114696201	ENSMUST00000021071	Gprc5c
chr11	114694201	114696201	ENSMUST00000136785	Gprc5c
chr11	114694201	114696201	ENSMUST00000144473	Nup85
chr11	114694201	114696201	ENSMUST00000000206	Btbd17
chr11	114694201	114696201	ENSMUST00000141481	Btbd17
chr11	114694201	114696201	ENSMUST00000146853	Btbd17
chr11	114694201	114696201	ENSMUST00000141386	Btbd17
chr11	114694201	114696201	ENSMUST00000137965	Btbd17
chr11	114694201	114696201	ENSMUST00000133245	Gprc5c
chr11	114694201	114696201	ENSMUST00000021071	Gprc5c
chr11	114694201	114696201	ENSMUST00000136785	Gprc5c
chr11	114694201	114696201	ENSMUST00000144473	Nup85
chr11	115954601	115956601	ENSMUST00000106446	Wbp2
chr11	115954601	115956601	ENSMUST00000141556	Mrps7
chr11	115954601	115956601	ENSMUST00000106495	Grb2
chr11	115954601	115956601	ENSMUST00000156812	Caskin2
chr11	115954601	115956601	ENSMUST00000140683	Unk
chr11	115954601	115956601	ENSMUST00000106451	Unc13d
chr11	115954601	115956601	ENSMUST00000153408	Unc13d
chr11	115954601	115956601	ENSMUST00000074628	Wbp2
chr11	115954601	115956601	ENSMUST00000141531	Trim47
chr11	115954601	115956601	ENSMUST00000106441	Trim47
chr11	115954601	115956601	ENSMUST00000021120	Trim47
chr11	115954601	115956601	ENSMUST00000106440	Trim65
chr11	115954601	115956601	ENSMUST00000126861	Fbf1
chr11	115954601	115956601	ENSMUST00000106435	Fbf1
chr11	115954601	115956601	ENSMUST00000130229	Acox1
chr11	115954601	115956601	ENSMUST00000148601	Acox1
chr11	115954601	115956601	ENSMUST00000021133	Srp68
chr11	118665001	118667001	ENSMUST00000106279	Rbfox3
chr11	118665001	118667001	ENSMUST00000117731	Rbfox3
chr11	118665001	118667001	ENSMUST00000103023	Rbfox3
chr11	118665001	118667001	ENSMUST00000106258	Gaa
chr12	33859201	33861201	ENSMUST00000076698	Sypl
chr12	33859201	33861201	ENSMUST00000053215	Pik3cg
chr12	33859201	33861201	ENSMUST00000020877	Twistnb
chr12	56596401	56598401	ENSMUST00000021412	Psma6
chr12	56596401	56598401	ENSMUST00000162972	Psma6
chr12	56596401	56598401	ENSMUST00000021413	Nfkbia
chr12	70525001	70527001	ENSMUST00000153550	Map4k5
chr12	70525001	70527001	ENSMUST00000021368	Nemf
chr12	70525001	70527001	ENSMUST00000021370	L2hgdh
chr12	72583001	72585001	ENSMUST00000057859	Frmd6
chr12	87427601	87429601	ENSMUST00000003687	Tgfb3
chr12	108889801	108891801	ENSMUST00000125210	Setd3
chr12	108889801	108891801	ENSMUST00000054955	Eml1
chr12	112012801	112014801	ENSMUST00000018851	Dync1h1
chr12	112012801	112014801	ENSMUST00000165978	Tecpr2
chr12	112012801	112014801	ENSMUST00000060274	Traf3
chr12	112012801	112014801	ENSMUST00000058102	Eif5
chr13	51473401	51475401	ENSMUST00000057478	Spin1
chr13	51473401	51475401	ENSMUST00000167575	Spin1
chr13	51473401	51475401	ENSMUST00000087978	S1pr3
chr13	51473401	51475401	ENSMUST00000075853	Cks2
chr13	51948001	51950001	ENSMUST00000163108	Sema4d
chr13	51948001	51950001	ENSMUST00000021903	Gadd45g
chr13	60720001	60722001	ENSMUST00000077453	Dapk1
chr13	60720001	60722001	ENSMUST00000044083	Dapk1
chr13	60720001	60722001	ENSMUST00000021884	Ctla2b
chr13	60720001	60722001	ENSMUST00000077453	Dapk1
chr13	60720001	60722001	ENSMUST00000044083	Dapk1
chr13	60720001	60722001	ENSMUST00000021884	Ctla2b
chr13	98696001	98698001	ENSMUST00000109426	Rgnef
chr13	98696001	98698001	ENSMUST00000022166	Rgnef
chr13	100214001	100216001	ENSMUST00000064762	Mtap1b
chr13	108408801	108410801	ENSMUST00000022206	Ndufaf2
chr14	25625401	25627401	ENSMUST00000166007	Dlg5
chr14	25625401	25627401	ENSMUST00000026322	Polr3a
chr14	32017001	32019001	ENSMUST00000112092	Pbrm1
chr14	32017001	32019001	ENSMUST00000112088	Pbrm1
chr14	32017001	32019001	ENSMUST00000036618	Stab1
chr14	32017001	32019001	ENSMUST00000159249	Stab1
chr14	32017001	32019001	ENSMUST00000022468	Tnnc1
chr14	32017001	32019001	ENSMUST00000167559	Nisch
chr14	32017001	32019001	ENSMUST00000168206	Nisch
chr14	32017001	32019001	ENSMUST00000170253	Nisch
chr14	32017001	32019001	ENSMUST00000167449	Nisch
chr14	32017001	32019001	ENSMUST00000163552	Nisch
chr14	32017001	32019001	ENSMUST00000169906	Nisch
chr14	32017001	32019001	ENSMUST00000164956	Nisch
chr14	32017001	32019001	ENSMUST00000163846	Nisch
chr14	32017001	32019001	ENSMUST00000167979	Nisch
chr14	32017001	32019001	ENSMUST00000112051	Phf7
chr14	32017001	32019001	ENSMUST00000022458	Bap1
chr14	32017001	32019001	ENSMUST00000022451	Capn7
chr14	32017001	32019001	ENSMUST00000091903	Sh3bp5
chr14	32806001	32808001	ENSMUST00000167796	Dph3
chr14	32806001	32808001	ENSMUST00000171598	Oxnad1
chr14	32806001	32808001	ENSMUST00000171871	Parg
chr14	33672801	33674801	ENSMUST00000038956	Lrrc18
chr14	33672801	33674801	ENSMUST00000120866	Lrrc18
chr14	46852801	46854801	ENSMUST00000150660	Fermt2
chr14	46852801	46854801	ENSMUST00000045905	Fermt2
chr14	49040401	49042401	ENSMUST00000111745	Ktn1
chr14	49040401	49042401	ENSMUST00000037473	Mudeng
chr14	55145401	55147401	ENSMUST00000139964	Prmt5
chr14	55145401	55147401	ENSMUST00000089688	Mmp14
chr14	55145401	55147401	ENSMUST00000022784	Haus4
chr14	55145401	55147401	ENSMUST00000111492	Psmb5
chr14	55145401	55147401	ENSMUST00000147714	Acin1
chr14	55145401	55147401	ENSMUST00000137763	Acin1
chr14	55145401	55147401	ENSMUST00000133397	Bcl2l2
chr14	55145401	55147401	ENSMUST00000140691	Pabpn1
chr14	55145401	55147401	ENSMUST00000150975	Pabpn1
chr14	55145401	55147401	ENSMUST00000050772	Slc22a17
chr14	55145401	55147401	ENSMUST00000166149	Slc22a17
chr14	67653201	67655201	ENSMUST00000022629	Dpysl2
chr14	67653201	67655201	ENSMUST00000022634	Bnip3l
chr14	67653201	67655201	ENSMUST00000135703	Bnip3l
chr14	67653201	67655201	ENSMUST00000089230	Ppp2r2a
chr14	67653201	67655201	ENSMUST00000022637	Ebf2
chr14	67653201	67655201	ENSMUST00000125212	Kctd9
chr14	67653201	67655201	ENSMUST00000121955	Stmn4
chr14	67653201	67655201	ENSMUST00000022629	Dpysl2
chr14	67653201	67655201	ENSMUST00000022634	Bnip3l
chr14	67653201	67655201	ENSMUST00000135703	Bnip3l
chr14	67653201	67655201	ENSMUST00000089230	Ppp2r2a
chr14	67653201	67655201	ENSMUST00000022637	Ebf2
chr14	67653201	67655201	ENSMUST00000125212	Kctd9
chr14	70506001	70508001	ENSMUST00000022680	Bin3
chr14	70506001	70508001	ENSMUST00000153735	Pdlim2
chr14	70506001	70508001	ENSMUST00000022682	Sorbs3
chr14	70506001	70508001	ENSMUST00000068044	Slc39a14
chr14	70506001	70508001	ENSMUST00000022688	Slc39a14
chr14	70506001	70508001	ENSMUST00000127000	Slc39a14
chr14	70506001	70508001	ENSMUST00000022680	Bin3
chr14	70506001	70508001	ENSMUST00000153735	Pdlim2
chr14	70506001	70508001	ENSMUST00000022682	Sorbs3
chr14	70506001	70508001	ENSMUST00000068044	Slc39a14
chr14	70506001	70508001	ENSMUST00000022688	Slc39a14
chr14	70506001	70508001	ENSMUST00000127000	Slc39a14
chr15	38302201	38304201	ENSMUST00000110336	Ubr5
chr15	38302201	38304201	ENSMUST00000170911	Klf10
chr15	38302201	38304201	ENSMUST00000167500	Klf10
chr15	59496001	59498001	ENSMUST00000072113	Tmem65
chr15	59496001	59498001	ENSMUST00000118228	Trib1
chr15	66714001	66716001	ENSMUST00000005255	Wisp1
chr15	66714001	66716001	ENSMUST00000092640	St3gal1
chr15	66714001	66716001	ENSMUST00000168589	Sla
chr15	66714001	66716001	ENSMUST00000005255	Wisp1
chr15	66714001	66716001	ENSMUST00000063460	St3gal1
chr15	66714001	66716001	ENSMUST00000092640	St3gal1
chr15	84039201	84041201	ENSMUST00000023072	Parvb
chr15	88705001	88707001	ENSMUST00000166356	Pim3
chr15	88705001	88707001	ENSMUST00000043087	Alg12
chr15	88705001	88707001	ENSMUST00000024042	Creld2
chr15	88705001	88707001	ENSMUST00000042818	Pim3
chr15	88705001	88707001	ENSMUST00000138245	Hdac10
chr15	88705001	88707001	ENSMUST00000153195	Hdac10
chr15	88705001	88707001	ENSMUST00000139372	Plxnb2
chr15	88705001	88707001	ENSMUST00000088788	Ppp6r2
chr15	88705001	88707001	ENSMUST00000123799	Shank3
chr15	96830801	96832801	ENSMUST00000166223	Slc38a4
chr15	96830801	96832801	ENSMUST00000100262	Slc38a1
chr16	18717001	18719001	ENSMUST00000003620	Prodh
chr16	18717001	18719001	ENSMUST00000115605	Txnrd2
chr16	18717001	18719001	ENSMUST00000115606	Txnrd2
chr16	18717001	18719001	ENSMUST00000115606	Txnrd2
chr16	18717001	18719001	ENSMUST00000051160	Gp1bb
chr16	18717001	18719001	ENSMUST00000096987	2019-09-05
chr16	18717001	18719001	ENSMUST00000043577	Cldn5
chr16	18717001	18719001	ENSMUST00000005394	Ufd1l
chr16	18717001	18719001	ENSMUST00000120532	Hira
chr16	23099601	23101601	ENSMUST00000077605	Eif4a2
chr16	23099601	23101601	ENSMUST00000023598	Rfc4
chr16	33713801	33715801	ENSMUST00000119173	Slc12a8
chr16	33713801	33715801	ENSMUST00000121925	Slc12a8
chr16	33713801	33715801	ENSMUST00000148462	Itgb5
chr16	37992601	37994601	ENSMUST00000114750	Gsk3b
chr16	37992601	37994601	ENSMUST00000023507	Gsk3b
chr16	91384401	91386401	ENSMUST00000023693	Ifnar2
chr16	91384401	91386401	ENSMUST00000134491	Ifnar2
chr16	91384401	91386401	ENSMUST00000023689	Ifnar1
chr16	91384401	91386401	ENSMUST00000169982	Dnajc28
chr16	91384401	91386401	ENSMUST00000143023	Itsn1
chr16	91384401	91386401	ENSMUST00000133942	Donson
chr16	91384401	91386401	ENSMUST00000073466	Cryzl1
chr17	56866001	56868001	ENSMUST00000002445	Ranbp3
chr17	56866001	56868001	ENSMUST00000067931	Vmac
chr17	56866001	56868001	ENSMUST00000044752	Nrtn
chr17	56866001	56868001	ENSMUST00000007747	Dus3l
chr17	63200001	63202001	ENSMUST00000078839	Efna5
chr17	63200001	63202001	ENSMUST00000024761	Fbxl17
chr17	68367801	68369801	ENSMUST00000024840	Arhgap28
chr18	50297401	50299401	ENSMUST00000151094	Tnfaip8
chr18	50297401	50299401	ENSMUST00000128377	Tnfaip8
chr18	50297401	50299401	ENSMUST00000025385	Hsd17b4
chr18	65724001	65726001	ENSMUST00000025485	Nedd4l
chr18	65724001	65726001	ENSMUST00000049248	Malt1
chr18	65724001	65726001	ENSMUST00000102868	Malt1
chr18	65724001	65726001	ENSMUST00000049016	Zfp532
chr18	65724001	65726001	ENSMUST00000170987	Zfp532
chr18	77731801	77733801	ENSMUST00000026495	Atp5a1
chr18	77731801	77733801	ENSMUST00000048192	Haus1
chr19	5432601	5434601	ENSMUST00000025818	Rin1
chr19	5432601	5434601	ENSMUST00000025774	Sf3b2
chr19	5432601	5434601	ENSMUST00000148219	Drap1
chr19	5432601	5434601	ENSMUST00000113673	Drap1
chr19	5432601	5434601	ENSMUST00000136579	Drap1
chr19	5432601	5434601	ENSMUST00000167371	Efemp2
chr19	5432601	5434601	ENSMUST00000124334	Mus81
chr19	5432601	5434601	ENSMUST00000113615	Pcnxl3
chr19	5432601	5434601	ENSMUST00000162976	Sssca1
chr19	5432601	5434601	ENSMUST00000118623	Dpf2
chr19	5432601	5434601	ENSMUST00000159859	Zfpl1
chr19	7656801	7658801	ENSMUST00000025914	Vegfb
chr19	7656801	7658801	ENSMUST00000088171	Rtn3
chr19	7656801	7658801	ENSMUST00000088169	Rtn3
chr19	7656801	7658801	ENSMUST00000025668	Atl3
chr19	7656801	7658801	ENSMUST00000025925	Pla2g16
chr19	7656801	7658801	ENSMUST00000141887	Pla2g16
chr19	24315601	24317601	ENSMUST00000099556	Fam122a
chr19	30108001	30110001	ENSMUST00000025739	Uhrf2
chr19	30108001	30110001	ENSMUST00000112552	Uhrf2
chr19	30108001	30110001	ENSMUST00000025739	Uhrf2
chr19	36301401	36303401	ENSMUST00000025718	Ankrd1
chr19	36301401	36303401	ENSMUST00000025718	Ankrd1
chr19	53226601	53228601	ENSMUST00000050096	Add3
chr19	53226601	53228601	ENSMUST00000025997	Smndc1
chr19	53226601	53228601	ENSMUST00000050096	Add3
chr19	53226601	53228601	ENSMUST00000025997	Smndc1
chr19	55342401	55344401	ENSMUST00000043150	Acsl5
chr19	55342401	55344401	ENSMUST00000043150	Acsl5
chr19	55788401	55790401	ENSMUST00000111651	Tcf7l2
chr19	55788401	55790401	ENSMUST00000041717	Tcf7l2
chr19	55788401	55790401	ENSMUST00000111654	Tcf7l2
chr19	55788401	55790401	ENSMUST00000111659	Tcf7l2
chr19	55788401	55790401	ENSMUST00000111652	Tcf7l2
chr19	55788401	55790401	ENSMUST00000153888	Tcf7l2
chr19	56981801	56983801	ENSMUST00000026068	Vwa2
chr19	56981801	56983801	ENSMUST00000111592	Vwa2
chr19	56981801	56983801	ENSMUST00000118800	Afap1l2
chr19	56981801	56983801	ENSMUST00000077282	Atrnl1

## Sheet: Cluster2_Targets
Enh_Chr	Enh_Start	Enh_End	Target_TrxID	Target_GeneName
chr1	39923601	39925601	ENSMUST00000095020	Il1rl2
chr1	39923601	39925601	ENSMUST00000095020	Il1rl2
chr1	138754801	138756801	ENSMUST00000168126	Nr5a2
chr1	138754801	138756801	ENSMUST00000168126	Nr5a2
chr1	155389201	155391201	ENSMUST00000027752	Lamc1
chr1	155389201	155391201	ENSMUST00000041874	Npl
chr1	155389201	155391201	ENSMUST00000124500	Rgs8
chr1	155389201	155391201	ENSMUST00000027748	Rgs16
chr1	155389201	155391201	ENSMUST00000027752	Lamc1
chr1	155389201	155391201	ENSMUST00000041874	Npl
chr1	155389201	155391201	ENSMUST00000027748	Rgs16
chr1	155389201	155391201	ENSMUST00000139476	Glul
chr1	155389201	155391201	ENSMUST00000153134	Glul
chr1	158922001	158924001	ENSMUST00000086153	Fam20b
chr1	167778001	167780001	ENSMUST00000027853	Brp44
chr1	167778001	167780001	ENSMUST00000040357	Rcsd1
chr1	167778001	167780001	ENSMUST00000027853	Brp44
chr1	167778001	167780001	ENSMUST00000040357	Rcsd1
chr1	167778001	167780001	ENSMUST00000159070	Cd247
chr1	182215601	182217601	ENSMUST00000027766	Adck3
chr1	182215601	182217601	ENSMUST00000111057	Cnih4
chr1	182215601	182217601	ENSMUST00000027766	Adck3
chr1	182215601	182217601	ENSMUST00000160482	Adck3
chr1	182215601	182217601	ENSMUST00000111057	Cnih4
chr1	186467601	186469601	ENSMUST00000048572	Hlx
chr2	33733201	33735201	ENSMUST00000124000	Garnl3
chr2	33733201	33735201	ENSMUST00000124000	Garnl3
chr2	92973801	92975801	ENSMUST00000147377	Trp53i11
chr2	92973801	92975801	ENSMUST00000170937	Tspan18
chr2	92973801	92975801	ENSMUST00000126772	Cd82
chr2	92973801	92975801	ENSMUST00000111248	Ext2
chr2	92973801	92975801	ENSMUST00000147377	Trp53i11
chr2	92973801	92975801	ENSMUST00000170937	Tspan18
chr2	92973801	92975801	ENSMUST00000126772	Cd82
chr2	92973801	92975801	ENSMUST00000111248	Ext2
chr2	119028001	119030001	ENSMUST00000110837	Chst14
chr2	119028001	119030001	ENSMUST00000151406	Rad51
chr2	119028001	119030001	ENSMUST00000094695	Fam82a2
chr2	119028001	119030001	ENSMUST00000139519	Fam82a2
chr2	119028001	119030001	ENSMUST00000057454	Gchfr
chr2	119028001	119030001	ENSMUST00000038439	Dnajc17
chr2	119028001	119030001	ENSMUST00000141009	Dnajc17
chr2	119028001	119030001	ENSMUST00000090174	Zfyve19
chr2	119028001	119030001	ENSMUST00000102519	Zfyve19
chr2	119028001	119030001	ENSMUST00000141514	Zfyve19
chr2	119028001	119030001	ENSMUST00000102517	Dll4
chr2	119028001	119030001	ENSMUST00000028768	Ndufaf1
chr2	129873601	129875601	ENSMUST00000146454	Nop56
chr2	129873601	129875601	ENSMUST00000110287	Ebf4
chr2	129873601	129875601	ENSMUST00000141979	Il1b
chr2	129873601	129875601	ENSMUST00000028886	Tgm3
chr2	129873601	129875601	ENSMUST00000146454	Nop56
chr2	173075801	173077801	ENSMUST00000166042	Rbm38
chr2	173075801	173077801	ENSMUST00000036248	Pmepa1
chr2	173075801	173077801	ENSMUST00000166042	Rbm38
chr2	173075801	173077801	ENSMUST00000036248	Pmepa1
chr3	94932601	94934601	ENSMUST00000006123	Tuft1
chr3	94932601	94934601	ENSMUST00000107272	Cgn
chr3	94932601	94934601	ENSMUST00000107237	Psmd4
chr3	94932601	94934601	ENSMUST00000117355	Psmd4
chr3	94932601	94934601	ENSMUST00000143688	Psmd4
chr3	94932601	94934601	ENSMUST00000107233	Pip5k1a
chr3	94932601	94934601	ENSMUST00000005768	Pip5k1a
chr3	94932601	94934601	ENSMUST00000125548	Vps72
chr3	94932601	94934601	ENSMUST00000131597	Tmod4
chr3	94932601	94934601	ENSMUST00000005769	Tmod4
chr3	94932601	94934601	ENSMUST00000173462	Scnm1
chr3	94932601	94934601	ENSMUST00000172572	Scnm1
chr3	94932601	94934601	ENSMUST00000174154	Scnm1
chr3	94932601	94934601	ENSMUST00000066386	Lysmd1
chr3	94932601	94934601	ENSMUST00000131742	Sema6c
chr3	94932601	94934601	ENSMUST00000072810	Sema6c
chr3	94932601	94934601	ENSMUST00000170282	Fam63a
chr3	94932601	94934601	ENSMUST00000168223	Fam63a
chr3	94932601	94934601	ENSMUST00000006123	Tuft1
chr3	94932601	94934601	ENSMUST00000107272	Cgn
chr3	94932601	94934601	ENSMUST00000145551	Selenbp1
chr3	94932601	94934601	ENSMUST00000107237	Psmd4
chr3	94932601	94934601	ENSMUST00000117355	Psmd4
chr3	94932601	94934601	ENSMUST00000143688	Psmd4
chr3	94932601	94934601	ENSMUST00000107233	Pip5k1a
chr3	94932601	94934601	ENSMUST00000005768	Pip5k1a
chr3	94932601	94934601	ENSMUST00000125548	Vps72
chr3	94932601	94934601	ENSMUST00000131597	Tmod4
chr3	94932601	94934601	ENSMUST00000005769	Tmod4
chr3	94932601	94934601	ENSMUST00000173462	Scnm1
chr3	94932601	94934601	ENSMUST00000172572	Scnm1
chr3	94932601	94934601	ENSMUST00000174154	Scnm1
chr3	94932601	94934601	ENSMUST00000066386	Lysmd1
chr3	94932601	94934601	ENSMUST00000072810	Sema6c
chr3	94932601	94934601	ENSMUST00000130662	Sema6c
chr3	94932601	94934601	ENSMUST00000170282	Fam63a
chr3	94932601	94934601	ENSMUST00000168223	Fam63a
chr3	116111201	116113201	ENSMUST00000106491	Cdc14a
chr3	116111201	116113201	ENSMUST00000136994	Cdc14a
chr3	116111201	116113201	ENSMUST00000136994	Cdc14a
chr3	131604001	131606001	ENSMUST00000029665	Dkk2
chr3	136993001	136995001	ENSMUST00000119475	Emcn
chr3	136993001	136995001	ENSMUST00000098590	Ppp3ca
chr3	136993001	136995001	ENSMUST00000122064	Emcn
chr3	136993001	136995001	ENSMUST00000106260	Emcn
chr3	136993001	136995001	ENSMUST00000119475	Emcn
chr3	136993001	136995001	ENSMUST00000098590	Ppp3ca
chr3	136993001	136995001	ENSMUST00000122064	Emcn
chr3	136993001	136995001	ENSMUST00000106260	Emcn
chr3	148621001	148623001	ENSMUST00000106128	Lphn2
chr3	148621001	148623001	ENSMUST00000037655	Lphn2
chr3	148621001	148623001	ENSMUST00000106128	Lphn2
chr3	148621001	148623001	ENSMUST00000037655	Lphn2
chr4	10891201	10893201	ENSMUST00000029865	Trp53inp1
chr4	10891201	10893201	ENSMUST00000137054	Ints8
chr4	10891201	10893201	ENSMUST00000108318	Ints8
chr4	10891201	10893201	ENSMUST00000029865	Trp53inp1
chr4	10891201	10893201	ENSMUST00000137054	Ints8
chr4	10891201	10893201	ENSMUST00000108318	Ints8
chr4	63119001	63121001	ENSMUST00000102867	Whrn
chr4	63119001	63121001	ENSMUST00000107393	Whrn
chr4	63119001	63121001	ENSMUST00000063650	Whrn
chr4	63119001	63121001	ENSMUST00000084510	Whrn
chr4	63119001	63121001	ENSMUST00000063672	Whrn
chr4	63119001	63121001	ENSMUST00000133425	Whrn
chr4	108468201	108470201	ENSMUST00000147581	Txndc12
chr4	108468201	108470201	ENSMUST00000106701	Scp2
chr4	108468201	108470201	ENSMUST00000102742	Btf3l4
chr4	108468201	108470201	ENSMUST00000102740	Btf3l4
chr4	108468201	108470201	ENSMUST00000125707	Btf3l4
chr4	108468201	108470201	ENSMUST00000106650	Rab3b
chr4	132728201	132730201	ENSMUST00000097856	Fam76a
chr4	132728201	132730201	ENSMUST00000138179	Fgr
chr4	132728201	132730201	ENSMUST00000105915	Ahdc1
chr4	132728201	132730201	ENSMUST00000105914	Ahdc1
chr4	132728201	132730201	ENSMUST00000136637	Wasf2
chr4	132728201	132730201	ENSMUST00000105911	Gpr3
chr4	132728201	132730201	ENSMUST00000150744	Cd164l2
chr4	132728201	132730201	ENSMUST00000030674	Sytl1
chr4	132728201	132730201	ENSMUST00000030669	Slc9a1
chr4	132728201	132730201	ENSMUST00000132864	Slc9a1
chr4	132728201	132730201	ENSMUST00000097856	Fam76a
chr4	132728201	132730201	ENSMUST00000105915	Ahdc1
chr4	132728201	132730201	ENSMUST00000105914	Ahdc1
chr4	132728201	132730201	ENSMUST00000123578	Wasf2
chr4	132728201	132730201	ENSMUST00000136637	Wasf2
chr4	132728201	132730201	ENSMUST00000030674	Sytl1
chr4	132728201	132730201	ENSMUST00000154911	Sytl1
chr4	132728201	132730201	ENSMUST00000030669	Slc9a1
chr4	132728201	132730201	ENSMUST00000132864	Slc9a1
chr5	24571401	24573401	ENSMUST00000030784	Prkag2
chr5	24571401	24573401	ENSMUST00000114950	Galnt11
chr5	24571401	24573401	ENSMUST00000030784	Prkag2
chr5	64716401	64718401	ENSMUST00000140960	Tbc1d1
chr5	64716401	64718401	ENSMUST00000167647	Tbc1d1
chr5	64716401	64718401	ENSMUST00000136099	Tbc1d1
chr5	64716401	64718401	ENSMUST00000041892	Wdr19
chr5	93454601	93456601	ENSMUST00000113051	Shroom3
chr5	93454601	93456601	ENSMUST00000113051	Shroom3
chr5	112059601	112061601	ENSMUST00000112436	Ep400
chr5	112059601	112061601	ENSMUST00000112436	Ep400
chr5	112059601	112061601	ENSMUST00000138784	Mn1
chr5	151641801	151643801	ENSMUST00000110486	Pds5b
chr5	151641801	151643801	ENSMUST00000129088	Stard13
chr5	151641801	151643801	ENSMUST00000110486	Pds5b
chr5	151641801	151643801	ENSMUST00000129088	Stard13
chr6	28678401	28680401	ENSMUST00000004396	Atp6v1f
chr6	39497201	39499201	ENSMUST00000154149	Dennd2a
chr6	39497201	39499201	ENSMUST00000090243	Slc37a3
chr6	39497201	39499201	ENSMUST00000036877	Dennd2a
chr6	39497201	39499201	ENSMUST00000145788	Adck2
chr6	39497201	39499201	ENSMUST00000002487	Braf
chr6	39497201	39499201	ENSMUST00000154149	Dennd2a
chr6	39497201	39499201	ENSMUST00000090243	Slc37a3
chr6	39497201	39499201	ENSMUST00000036877	Dennd2a
chr6	39497201	39499201	ENSMUST00000145788	Adck2
chr6	39497201	39499201	ENSMUST00000002487	Braf
chr6	114673601	114675601	ENSMUST00000169310	Atg7
chr6	114673601	114675601	ENSMUST00000032459	Vgll4
chr6	119534801	119536801	ENSMUST00000032279	Erc1
chr6	119534801	119536801	ENSMUST00000162368	Wnk1
chr6	119534801	119536801	ENSMUST00000032279	Erc1
chr6	119534801	119536801	ENSMUST00000162368	Wnk1
chr6	120141201	120143201	ENSMUST00000162368	Wnk1
chr6	120141201	120143201	ENSMUST00000159356	Rad52
chr6	120141201	120143201	ENSMUST00000088646	Wnk1
chr6	120141201	120143201	ENSMUST00000172325	B4galnt3
chr6	120141201	120143201	ENSMUST00000162368	Wnk1
chr6	120141201	120143201	ENSMUST00000159356	Rad52
chr6	120141201	120143201	ENSMUST00000088646	Wnk1
chr6	120541201	120543201	ENSMUST00000100993	Cecr2
chr6	120541201	120543201	ENSMUST00000100993	Cecr2
chr6	120541201	120543201	ENSMUST00000125666	Cecr5
chr6	126930801	126932801	ENSMUST00000088194	Ndufa9
chr6	126930801	126932801	ENSMUST00000088194	Ndufa9
chr7	6730401	6732401	ENSMUST00000122432	Zim1
chr7	6730401	6732401	ENSMUST00000054055	Usp29
chr7	6730401	6732401	ENSMUST00000051435	Zfp418
chr7	6730401	6732401	ENSMUST00000122432	Zim1
chr7	6730401	6732401	ENSMUST00000054055	Usp29
chr7	6730401	6732401	ENSMUST00000051435	Zfp418
chr7	31310801	31312801	ENSMUST00000077787	Zfp14
chr7	31310801	31312801	ENSMUST00000149654	Polr2i
chr7	31310801	31312801	ENSMUST00000085760	Wdr62
chr7	31310801	31312801	ENSMUST00000144508	Clip3
chr7	31310801	31312801	ENSMUST00000046351	Lrfn3
chr7	31310801	31312801	ENSMUST00000046177	Nfkbid
chr7	31310801	31312801	ENSMUST00000006828	Aplp1
chr7	31310801	31312801	ENSMUST00000122876	Prodh2
chr7	31310801	31312801	ENSMUST00000166635	Arhgap33
chr7	31310801	31312801	ENSMUST00000062708	BC053749
chr7	31310801	31312801	ENSMUST00000043975	Lin37
chr7	31310801	31312801	ENSMUST00000044048	Hspb6
chr7	31310801	31312801	ENSMUST00000043898	Psenen
chr7	31310801	31312801	ENSMUST00000165524	U2af1l4
chr7	31310801	31312801	ENSMUST00000043273	U2af1l4
chr7	31310801	31312801	ENSMUST00000163464	U2af1l4
chr7	31310801	31312801	ENSMUST00000152931	Wbp7
chr7	31310801	31312801	ENSMUST00000125836	Wbp7
chr7	31310801	31312801	ENSMUST00000108147	Etv2
chr7	31310801	31312801	ENSMUST00000080518	Sbsn
chr7	31310801	31312801	ENSMUST00000077787	Zfp14
chr7	31310801	31312801	ENSMUST00000130526	Zfp260
chr7	31310801	31312801	ENSMUST00000085760	Wdr62
chr7	31310801	31312801	ENSMUST00000144508	Clip3
chr7	31310801	31312801	ENSMUST00000046351	Lrfn3
chr7	31310801	31312801	ENSMUST00000046177	Nfkbid
chr7	31310801	31312801	ENSMUST00000006828	Aplp1
chr7	31310801	31312801	ENSMUST00000169893	Kirrel2
chr7	31310801	31312801	ENSMUST00000166635	Arhgap33
chr7	31310801	31312801	ENSMUST00000043975	Lin37
chr7	31310801	31312801	ENSMUST00000044048	Hspb6
chr7	31310801	31312801	ENSMUST00000043898	Psenen
chr7	31310801	31312801	ENSMUST00000165524	U2af1l4
chr7	31310801	31312801	ENSMUST00000043273	U2af1l4
chr7	31310801	31312801	ENSMUST00000163464	U2af1l4
chr7	31310801	31312801	ENSMUST00000168931	U2af1l4
chr7	31310801	31312801	ENSMUST00000152931	Wbp7
chr7	31310801	31312801	ENSMUST00000125836	Wbp7
chr7	31310801	31312801	ENSMUST00000080518	Sbsn
chr7	150494801	150496801	ENSMUST00000132294	H19
chr7	150494801	150496801	ENSMUST00000000033	Igf2
chr7	150494801	150496801	ENSMUST00000053222	Igf2
chr7	150494801	150496801	ENSMUST00000163148	Igf2
chr7	150494801	150496801	ENSMUST00000105936	Igf2
chr7	150494801	150496801	ENSMUST00000131129	R74862
chr7	150494801	150496801	ENSMUST00000148715	Trpm5
chr7	150494801	150496801	ENSMUST00000167912	Cdkn1c
chr7	150494801	150496801	ENSMUST00000132294	H19
chr7	150494801	150496801	ENSMUST00000000033	Igf2
chr7	150494801	150496801	ENSMUST00000053222	Igf2
chr7	150494801	150496801	ENSMUST00000163148	Igf2
chr7	150494801	150496801	ENSMUST00000105936	Igf2
chr7	150494801	150496801	ENSMUST00000131129	R74862
chr7	150494801	150496801	ENSMUST00000148715	Trpm5
chr7	150494801	150496801	ENSMUST00000167912	Cdkn1c
chr7	150494801	150496801	ENSMUST00000168752	Slc22a18
chr8	28169801	28171801	ENSMUST00000098851	Prosc
chr8	28169801	28171801	ENSMUST00000033875	Prosc
chr8	28169801	28171801	ENSMUST00000033877	Brf2
chr8	28169801	28171801	ENSMUST00000098851	Prosc
chr8	28169801	28171801	ENSMUST00000033875	Prosc
chr8	28169801	28171801	ENSMUST00000033877	Brf2
chr8	36696001	36698001	ENSMUST00000037666	Mfhas1
chr8	36696001	36698001	ENSMUST00000154989	Mfhas1
chr8	36696001	36698001	ENSMUST00000037666	Mfhas1
chr8	36696001	36698001	ENSMUST00000154989	Mfhas1
chr8	42120401	42122401	ENSMUST00000136835	Efha2
chr8	42120401	42122401	ENSMUST00000057784	Slc7a2
chr8	42120401	42122401	ENSMUST00000093534	Mtus1
chr8	42120401	42122401	ENSMUST00000046161	Mtus1
chr8	42120401	42122401	ENSMUST00000051379	Mtus1
chr8	42120401	42122401	ENSMUST00000155626	Mtus1
chr8	42120401	42122401	ENSMUST00000172312	Fgl1
chr8	42120401	42122401	ENSMUST00000136835	Efha2
chr8	42120401	42122401	ENSMUST00000059115	Mtus1
chr8	42120401	42122401	ENSMUST00000093534	Mtus1
chr8	42120401	42122401	ENSMUST00000046161	Mtus1
chr8	42120401	42122401	ENSMUST00000051379	Mtus1
chr8	42120401	42122401	ENSMUST00000155626	Mtus1
chr8	42120401	42122401	ENSMUST00000172312	Fgl1
chr8	64148201	64150201	ENSMUST00000165016	Nek1
chr8	64148201	64150201	ENSMUST00000126575	Cbr4
chr8	64148201	64150201	ENSMUST00000121785	Palld
chr8	64148201	64150201	ENSMUST00000121200	Palld
chr8	64148201	64150201	ENSMUST00000034057	Palld
chr8	64148201	64150201	ENSMUST00000165016	Nek1
chr8	64148201	64150201	ENSMUST00000126575	Cbr4
chr8	64148201	64150201	ENSMUST00000121785	Palld
chr8	64148201	64150201	ENSMUST00000121200	Palld
chr8	64148201	64150201	ENSMUST00000154398	Ddx60
chr8	127794201	127796201	ENSMUST00000074562	Disc1
chr8	129437401	129439401	ENSMUST00000054960	Irf2bp2
chr8	129437401	129439401	ENSMUST00000162309	Pard3
chr8	129437401	129439401	ENSMUST00000160717	Pard3
chr8	129437401	129439401	ENSMUST00000054960	Irf2bp2
chr8	129437401	129439401	ENSMUST00000162309	Pard3
chr8	129706201	129708201	ENSMUST00000162309	Pard3
chr8	129706201	129708201	ENSMUST00000160272	Pard3
chr8	129706201	129708201	ENSMUST00000161348	Pard3
chr8	129706201	129708201	ENSMUST00000162309	Pard3
chr8	129706201	129708201	ENSMUST00000160272	Pard3
chr9	32399001	32401001	ENSMUST00000058892	Ets1
chr9	32399001	32401001	ENSMUST00000034534	Ets1
chr9	32399001	32401001	ENSMUST00000058892	Ets1
chr9	32399001	32401001	ENSMUST00000034534	Ets1
chr9	47278401	47280401	ENSMUST00000114547	Cadm1
chr9	113691401	113693401	ENSMUST00000111849	Clasp2
chr9	113691401	113693401	ENSMUST00000167613	Clasp2
chr9	113691401	113693401	ENSMUST00000111838	Clasp2
chr9	113691401	113693401	ENSMUST00000111849	Clasp2
chr9	113691401	113693401	ENSMUST00000167613	Clasp2
chr9	113691401	113693401	ENSMUST00000035088	Clasp2
chr9	113691401	113693401	ENSMUST00000111838	Clasp2
chr10	24212401	24214401	ENSMUST00000020171	Ctgf
chr10	24212401	24214401	ENSMUST00000154916	Moxd1
chr10	41471201	41473201	ENSMUST00000019967	Mical1
chr10	41471201	41473201	ENSMUST00000019962	Cd164
chr10	41471201	41473201	ENSMUST00000171049	Cep57l1
chr10	41471201	41473201	ENSMUST00000019967	Mical1
chr10	41471201	41473201	ENSMUST00000019962	Cd164
chr10	80402401	80404401	ENSMUST00000105372	Gpx4
chr10	80402401	80404401	ENSMUST00000092316	Sbno2
chr10	80402401	80404401	ENSMUST00000150328	Dazap1
chr10	80402401	80404401	ENSMUST00000126980	Btbd2
chr10	80402401	80404401	ENSMUST00000095426	Izumo4
chr10	80402401	80404401	ENSMUST00000055125	Diras1
chr10	80402401	80404401	ENSMUST00000117276	Slc39a3
chr10	80402401	80404401	ENSMUST00000059551	Slc39a3
chr10	80402401	80404401	ENSMUST00000154877	Slc39a3
chr10	80402401	80404401	ENSMUST00000105372	Gpx4
chr10	80402401	80404401	ENSMUST00000092316	Sbno2
chr10	80402401	80404401	ENSMUST00000150328	Dazap1
chr10	80402401	80404401	ENSMUST00000126980	Btbd2
chr10	80402401	80404401	ENSMUST00000095426	Izumo4
chr10	80402401	80404401	ENSMUST00000117276	Slc39a3
chr10	80402401	80404401	ENSMUST00000059551	Slc39a3
chr10	80402401	80404401	ENSMUST00000154877	Slc39a3
chr10	80981401	80983401	ENSMUST00000151928	Sf3a2
chr10	80981401	80983401	ENSMUST00000099453	Apba3
chr10	80981401	80983401	ENSMUST00000105324	Hmg20b
chr10	80981401	80983401	ENSMUST00000142346	Dohh
chr10	80981401	80983401	ENSMUST00000117966	Nfic
chr10	80981401	80983401	ENSMUST00000119060	Celf5
chr10	80981401	80983401	ENSMUST00000118498	Ncln
chr10	80981401	80983401	ENSMUST00000124437	Ncln
chr10	80981401	80983401	ENSMUST00000043709	Gna15
chr10	80981401	80983401	ENSMUST00000135211	Tle2
chr10	80981401	80983401	ENSMUST00000135008	Tle6
chr10	80981401	80983401	ENSMUST00000143424	Sirt6
chr10	80981401	80983401	ENSMUST00000151928	Sf3a2
chr10	80981401	80983401	ENSMUST00000137999	Zfr2
chr10	80981401	80983401	ENSMUST00000099453	Apba3
chr10	80981401	80983401	ENSMUST00000105324	Hmg20b
chr10	80981401	80983401	ENSMUST00000142346	Dohh
chr10	80981401	80983401	ENSMUST00000140916	Nfic
chr10	80981401	80983401	ENSMUST00000117966	Nfic
chr10	80981401	80983401	ENSMUST00000119060	Celf5
chr10	80981401	80983401	ENSMUST00000118498	Ncln
chr10	80981401	80983401	ENSMUST00000124437	Ncln
chr10	80981401	80983401	ENSMUST00000043709	Gna15
chr10	80981401	80983401	ENSMUST00000135211	Tle2
chr10	80981401	80983401	ENSMUST00000128278	Tle6
chr10	80981401	80983401	ENSMUST00000149721	Tle6
chr10	80981401	80983401	ENSMUST00000135008	Tle6
chr10	83863801	83865801	ENSMUST00000020220	Nuak1
chr10	83863801	83865801	ENSMUST00000020220	Nuak1
chr10	116833401	116835401	ENSMUST00000069168	Cpsf6
chr10	116833401	116835401	ENSMUST00000069168	Cpsf6
chr11	51283201	51285201	ENSMUST00000102765	Col23a1
chr11	51283201	51285201	ENSMUST00000142721	N4bp3
chr11	51283201	51285201	ENSMUST00000102765	Col23a1
chr11	51283201	51285201	ENSMUST00000142721	N4bp3
chr11	59197801	59199801	ENSMUST00000075445	Gjc2
chr11	59197801	59199801	ENSMUST00000170895	Guk1
chr11	59197801	59199801	ENSMUST00000010044	Wnt3a
chr11	59197801	59199801	ENSMUST00000013262	Zkscan17
chr11	59197801	59199801	ENSMUST00000019517	Cops3
chr11	59197801	59199801	ENSMUST00000020846	Srebf1
chr11	96464801	96466801	ENSMUST00000131275	Hoxb3os
chr11	96464801	96466801	ENSMUST00000000010	Hoxb9
chr11	96464801	96466801	ENSMUST00000093944	Hoxb3
chr11	96464801	96466801	ENSMUST00000135836	Nfe2l1
chr11	96464801	96466801	ENSMUST00000107624	Sp2
chr11	96464801	96466801	ENSMUST00000121799	Arhgap23
chr11	96464801	96466801	ENSMUST00000131275	Hoxb3os
chr11	96464801	96466801	ENSMUST00000000010	Hoxb9
chr11	96464801	96466801	ENSMUST00000093944	Hoxb3
chr11	96464801	96466801	ENSMUST00000167110	Nfe2l1
chr11	96464801	96466801	ENSMUST00000135836	Nfe2l1
chr11	96464801	96466801	ENSMUST00000121799	Arhgap23
chr11	96994001	96996001	ENSMUST00000107614	Tbkbp1
chr11	96994001	96996001	ENSMUST00000107623	Sp2
chr11	96994001	96996001	ENSMUST00000054311	Prr15l
chr11	96994001	96996001	ENSMUST00000066078	Tbkbp1
chr11	96994001	96996001	ENSMUST00000092755	Tbkbp1
chr11	96994001	96996001	ENSMUST00000118375	Tbkbp1
chr11	96994001	96996001	ENSMUST00000146374	Tbkbp1
chr11	96994001	96996001	ENSMUST00000107614	Tbkbp1
chr11	96994001	96996001	ENSMUST00000107623	Sp2
chr11	96994001	96996001	ENSMUST00000066078	Tbkbp1
chr11	96994001	96996001	ENSMUST00000092755	Tbkbp1
chr11	96994001	96996001	ENSMUST00000118375	Tbkbp1
chr11	96994001	96996001	ENSMUST00000146374	Tbkbp1
chr11	102957401	102959401	ENSMUST00000139374	Acbd4
chr11	102957401	102959401	ENSMUST00000131164	Gjc1
chr11	102957401	102959401	ENSMUST00000021311	Kif18b
chr11	102957401	102959401	ENSMUST00000103077	Plcd3
chr11	102957401	102959401	ENSMUST00000143012	Plcd3
chr11	102957401	102959401	ENSMUST00000140372	Acbd4
chr11	102957401	102959401	ENSMUST00000107039	Acbd4
chr11	102957401	102959401	ENSMUST00000024492	Acbd4
chr11	102957401	102959401	ENSMUST00000152971	Acbd4
chr11	102957401	102959401	ENSMUST00000062530	Hexim2
chr11	102957401	102959401	ENSMUST00000139374	Acbd4
chr11	102957401	102959401	ENSMUST00000131164	Gjc1
chr11	102957401	102959401	ENSMUST00000021311	Kif18b
chr11	102957401	102959401	ENSMUST00000103077	Plcd3
chr11	102957401	102959401	ENSMUST00000124740	Plcd3
chr11	102957401	102959401	ENSMUST00000130749	Acbd4
chr11	102957401	102959401	ENSMUST00000140372	Acbd4
chr11	102957401	102959401	ENSMUST00000107039	Acbd4
chr11	102957401	102959401	ENSMUST00000024492	Acbd4
chr11	102957401	102959401	ENSMUST00000152971	Acbd4
chr11	102957401	102959401	ENSMUST00000062530	Hexim2
chr11	115296201	115298201	ENSMUST00000156230	Tmem104
chr11	115296201	115298201	ENSMUST00000153983	Ict1
chr11	115296201	115298201	ENSMUST00000106539	Ict1
chr11	115296201	115298201	ENSMUST00000106537	Atp5h
chr11	115296201	115298201	ENSMUST00000043931	Atp5h
chr11	115296201	115298201	ENSMUST00000138779	Atp5h
chr11	115296201	115298201	ENSMUST00000106534	Kctd2
chr11	115296201	115298201	ENSMUST00000106533	Kctd2
chr11	115296201	115298201	ENSMUST00000123345	Kctd2
chr11	115296201	115298201	ENSMUST00000143775	Kctd2
chr11	115296201	115298201	ENSMUST00000126533	Armc7
chr11	115296201	115298201	ENSMUST00000021082	Nt5c
chr11	115296201	115298201	ENSMUST00000145104	Hn1
chr11	115296201	115298201	ENSMUST00000153892	Sumo2
chr11	115296201	115298201	ENSMUST00000138998	Nup85
chr11	115296201	115298201	ENSMUST00000129194	Slc25a19
chr11	115296201	115298201	ENSMUST00000140539	Slc25a19
chr11	115296201	115298201	ENSMUST00000134171	Slc25a19
chr11	115296201	115298201	ENSMUST00000154623	Slc25a19
chr11	115296201	115298201	ENSMUST00000021090	Grb2
chr11	115296201	115298201	ENSMUST00000106495	Grb2
chr11	115296201	115298201	ENSMUST00000125658	Caskin2
chr11	115296201	115298201	ENSMUST00000021134	Tsen54
chr11	115296201	115298201	ENSMUST00000103032	Llgl2
chr11	115296201	115298201	ENSMUST00000106435	Fbf1
chr11	115296201	115298201	ENSMUST00000061637	AF251705
chr11	115296201	115298201	ENSMUST00000156230	Tmem104
chr11	115296201	115298201	ENSMUST00000139437	Fdxr
chr11	115296201	115298201	ENSMUST00000153983	Ict1
chr11	115296201	115298201	ENSMUST00000106539	Ict1
chr11	115296201	115298201	ENSMUST00000106537	Atp5h
chr11	115296201	115298201	ENSMUST00000043931	Atp5h
chr11	115296201	115298201	ENSMUST00000138779	Atp5h
chr11	115296201	115298201	ENSMUST00000106534	Kctd2
chr11	115296201	115298201	ENSMUST00000106533	Kctd2
chr11	115296201	115298201	ENSMUST00000123345	Kctd2
chr11	115296201	115298201	ENSMUST00000143775	Kctd2
chr11	115296201	115298201	ENSMUST00000092445	Slc16a5
chr11	115296201	115298201	ENSMUST00000021082	Nt5c
chr11	115296201	115298201	ENSMUST00000139980	Hn1
chr11	115296201	115298201	ENSMUST00000145104	Hn1
chr11	115296201	115298201	ENSMUST00000153892	Sumo2
chr11	115296201	115298201	ENSMUST00000138998	Nup85
chr11	115296201	115298201	ENSMUST00000123485	Gga3
chr11	115296201	115298201	ENSMUST00000129194	Slc25a19
chr11	115296201	115298201	ENSMUST00000140539	Slc25a19
chr11	115296201	115298201	ENSMUST00000134171	Slc25a19
chr11	115296201	115298201	ENSMUST00000154623	Slc25a19
chr11	115296201	115298201	ENSMUST00000155709	Slc25a19
chr11	115296201	115298201	ENSMUST00000021090	Grb2
chr11	115296201	115298201	ENSMUST00000106495	Grb2
chr11	115296201	115298201	ENSMUST00000021134	Tsen54
chr11	115296201	115298201	ENSMUST00000103032	Llgl2
chr11	115296201	115298201	ENSMUST00000106435	Fbf1
chr11	119537401	119539401	ENSMUST00000131035	Rnf213
chr11	119537401	119539401	ENSMUST00000026670	Nptx1
chr11	119537401	119539401	ENSMUST00000103019	Aatk
chr11	119537401	119539401	ENSMUST00000131035	Rnf213
chr11	119537401	119539401	ENSMUST00000124401	Rptor
chr11	119537401	119539401	ENSMUST00000103019	Aatk
chr11	119667401	119669401	ENSMUST00000100172	Sgsh
chr11	119667401	119669401	ENSMUST00000142959	Aatk
chr11	119667401	119669401	ENSMUST00000142439	Bahcc1
chr11	119667401	119669401	ENSMUST00000100172	Sgsh
chr11	119667401	119669401	ENSMUST00000124401	Rptor
chr11	119667401	119669401	ENSMUST00000142959	Aatk
chr11	119667401	119669401	ENSMUST00000142439	Bahcc1
chr12	88228201	88230201	ENSMUST00000167813	Angel1
chr12	88228201	88230201	ENSMUST00000167813	Angel1
chr13	49474801	49476801	ENSMUST00000048544	Bicd2
chr13	49474801	49476801	ENSMUST00000049022	Ninj1
chr13	49474801	49476801	ENSMUST00000021816	Susd3
chr13	49474801	49476801	ENSMUST00000051504	Ecm2
chr13	49474801	49476801	ENSMUST00000048544	Bicd2
chr13	49474801	49476801	ENSMUST00000049022	Ninj1
chr13	49474801	49476801	ENSMUST00000051504	Ecm2
chr13	94608201	94610201	ENSMUST00000054274	Lhfpl2
chr13	94608201	94610201	ENSMUST00000091403	Arsb
chr13	94608201	94610201	ENSMUST00000156071	Lhfpl2
chr13	94608201	94610201	ENSMUST00000054274	Lhfpl2
chr13	94608201	94610201	ENSMUST00000091403	Arsb
chr13	94608201	94610201	ENSMUST00000156071	Lhfpl2
chr13	109087201	109089201	ENSMUST00000120672	Ercc8
chr13	109087201	109089201	ENSMUST00000171178	Depdc1b
chr13	109087201	109089201	ENSMUST00000167413	Depdc1b
chr13	114231401	114233401	ENSMUST00000078163	BC067074
chr13	114231401	114233401	ENSMUST00000078163	BC067074
chr14	22965601	22967601	ENSMUST00000112440	Zfp503
chr14	22965601	22967601	ENSMUST00000112440	Zfp503
chr14	25566801	25568801	ENSMUST00000166066	Rps24
chr14	65709201	65711201	ENSMUST00000022550	Extl3
chr14	65709201	65711201	ENSMUST00000043914	Ints9
chr14	65709201	65711201	ENSMUST00000022550	Extl3
chr14	65709201	65711201	ENSMUST00000043914	Ints9
chr14	65709201	65711201	ENSMUST00000170098	Ints9
chr14	79601601	79603601	ENSMUST00000040131	Elf1
chr14	79601601	79603601	ENSMUST00000165835	Lect1
chr14	79601601	79603601	ENSMUST00000040131	Elf1
chr14	79601601	79603601	ENSMUST00000163904	Kbtbd7
chr14	79676201	79678201	ENSMUST00000163904	Kbtbd7
chr15	58959801	58961801	ENSMUST00000089937	Tatdn1
chr15	58959801	58961801	ENSMUST00000036782	Mtss1
chr15	58959801	58961801	ENSMUST00000080371	Mtss1
chr15	58959801	58961801	ENSMUST00000089937	Tatdn1
chr15	58959801	58961801	ENSMUST00000036782	Mtss1
chr15	58959801	58961801	ENSMUST00000080371	Mtss1
chr15	59422401	59424401	ENSMUST00000022977	Sqle
chr15	59422401	59424401	ENSMUST00000067543	Trib1
chr15	61923001	61925001	ENSMUST00000100633	Pvt1
chr15	74040601	74042601	ENSMUST00000053232	Ptp4a3
chr15	74040601	74042601	ENSMUST00000053232	Ptp4a3
chr15	79285201	79287201	ENSMUST00000117786	Csnk1e
chr15	79285201	79287201	ENSMUST00000109688	Triobp
chr15	79285201	79287201	ENSMUST00000040676	Ankrd54
chr15	79285201	79287201	ENSMUST00000151889	Ankrd54
chr15	79285201	79287201	ENSMUST00000096350	Maff
chr15	79285201	79287201	ENSMUST00000163691	Maff
chr15	79285201	79287201	ENSMUST00000120859	Csnk1e
chr15	79285201	79287201	ENSMUST00000122044	Csnk1e
chr15	79285201	79287201	ENSMUST00000100424	Apobec3
chr15	79285201	79287201	ENSMUST00000089293	Cbx7
chr15	79285201	79287201	ENSMUST00000117786	Csnk1e
chr15	79285201	79287201	ENSMUST00000109688	Triobp
chr15	79285201	79287201	ENSMUST00000040676	Ankrd54
chr15	79285201	79287201	ENSMUST00000151889	Ankrd54
chr15	79285201	79287201	ENSMUST00000096350	Maff
chr15	79285201	79287201	ENSMUST00000163691	Maff
chr15	79285201	79287201	ENSMUST00000120859	Csnk1e
chr15	79285201	79287201	ENSMUST00000122044	Csnk1e
chr15	79285201	79287201	ENSMUST00000144790	Csnk1e
chr15	79285201	79287201	ENSMUST00000135519	Csnk1e
chr15	79285201	79287201	ENSMUST00000100424	Apobec3
chr15	79285201	79287201	ENSMUST00000089293	Cbx7
chr15	80523201	80525201	ENSMUST00000166030	Smcr7l
chr15	80523201	80525201	ENSMUST00000168756	Adsl
chr15	80523201	80525201	ENSMUST00000166030	Smcr7l
chr15	80523201	80525201	ENSMUST00000168756	Adsl
chr15	80523201	80525201	ENSMUST00000137255	Sgsm3
chr15	97004401	97006401	ENSMUST00000053106	Amigo2
chr15	97004401	97006401	ENSMUST00000023101	Slc38a4
chr15	97004401	97006401	ENSMUST00000053106	Amigo2
chr15	97004401	97006401	ENSMUST00000023101	Slc38a4
chr15	103007201	103009201	ENSMUST00000064067	Smug1
chr15	103007201	103009201	ENSMUST00000118152	Cbx5
chr15	103007201	103009201	ENSMUST00000108813	Cbx5
chr15	103007201	103009201	ENSMUST00000127191	Cbx5
chr15	103007201	103009201	ENSMUST00000168828	Zfp385a
chr15	103007201	103009201	ENSMUST00000023133	Ppp1r1a
chr15	103007201	103009201	ENSMUST00000064067	Smug1
chr15	103007201	103009201	ENSMUST00000118152	Cbx5
chr15	103007201	103009201	ENSMUST00000108813	Cbx5
chr15	103007201	103009201	ENSMUST00000127191	Cbx5
chr15	103007201	103009201	ENSMUST00000134554	Nfe2
chr15	103007201	103009201	ENSMUST00000168828	Zfp385a
chr15	103007201	103009201	ENSMUST00000023133	Ppp1r1a
chr16	21400801	21402801	ENSMUST00000115522	Ece2
chr16	21400801	21402801	ENSMUST00000148714	Eif2b5
chr16	21400801	21402801	ENSMUST00000007216	Ap2m1
chr16	21400801	21402801	ENSMUST00000169294	Psmd2
chr16	21400801	21402801	ENSMUST00000007207	Clcn2
chr16	21400801	21402801	ENSMUST00000023563	Tmem41a
chr16	21400801	21402801	ENSMUST00000115522	Ece2
chr16	21400801	21402801	ENSMUST00000148714	Eif2b5
chr16	21400801	21402801	ENSMUST00000007216	Ap2m1
chr16	21400801	21402801	ENSMUST00000169294	Psmd2
chr16	21400801	21402801	ENSMUST00000007207	Clcn2
chr16	21400801	21402801	ENSMUST00000023563	Tmem41a
chr16	37807401	37809401	ENSMUST00000167587	Rabl3
chr16	37807401	37809401	ENSMUST00000123077	Fstl1
chr16	37807401	37809401	ENSMUST00000167587	Rabl3
chr16	37807401	37809401	ENSMUST00000123077	Fstl1
chr16	76321201	76323201	ENSMUST00000054178	Nrip1
chr16	76321201	76323201	ENSMUST00000121927	Nrip1
chr16	76321201	76323201	ENSMUST00000054178	Nrip1
chr16	76321201	76323201	ENSMUST00000121927	Nrip1
chr17	12916801	12918801	ENSMUST00000024599	Igf2r
chr17	12916801	12918801	ENSMUST00000162826	Airn
chr17	12916801	12918801	ENSMUST00000079529	Airn
chr17	12916801	12918801	ENSMUST00000159731	Airn
chr17	12916801	12918801	ENSMUST00000024599	Igf2r
chr17	12916801	12918801	ENSMUST00000162826	Airn
chr17	12916801	12918801	ENSMUST00000079529	Airn
chr17	28416201	28418201	ENSMUST00000156505	Fance
chr17	28416201	28418201	ENSMUST00000002327	Def6
chr17	28416201	28418201	ENSMUST00000114801	Fance
chr17	28416201	28418201	ENSMUST00000148188	Tulp1
chr17	28416201	28418201	ENSMUST00000126619	Stk38
chr17	28416201	28418201	ENSMUST00000156505	Fance
chr17	28416201	28418201	ENSMUST00000002327	Def6
chr17	28416201	28418201	ENSMUST00000169040	Ppard
chr17	28416201	28418201	ENSMUST00000114801	Fance
chr17	28416201	28418201	ENSMUST00000148188	Tulp1
chr17	28416201	28418201	ENSMUST00000126619	Stk38
chr17	29397001	29399001	ENSMUST00000126619	Stk38
chr17	29397001	29399001	ENSMUST00000137727	Cpne5
chr17	29397001	29399001	ENSMUST00000129157	Ppil1
chr17	29397001	29399001	ENSMUST00000064709	BC004004
chr17	29397001	29399001	ENSMUST00000120346	BC004004
chr17	29397001	29399001	ENSMUST00000118366	Mtch1
chr17	64269401	64271401	ENSMUST00000038080	Fer
chr17	64269401	64271401	ENSMUST00000112833	Fer
chr17	64269401	64271401	ENSMUST00000168913	Pja2
chr17	64269401	64271401	ENSMUST00000168913	Pja2
chr18	5140801	5142801	ENSMUST00000127297	Svil
chr18	38525201	38527201	ENSMUST00000066272	Taf7
chr18	38525201	38527201	ENSMUST00000160721	Pcdh1
chr18	38525201	38527201	ENSMUST00000072376	Rnf14
chr18	38525201	38527201	ENSMUST00000115589	Rnf14
chr18	38525201	38527201	ENSMUST00000025293	Ndfip1
chr18	38525201	38527201	ENSMUST00000066272	Taf7
chr18	38525201	38527201	ENSMUST00000160721	Pcdh1
chr18	38525201	38527201	ENSMUST00000072376	Rnf14
chr18	38525201	38527201	ENSMUST00000115589	Rnf14
chr18	38525201	38527201	ENSMUST00000025293	Ndfip1
chr18	54986801	54988801	ENSMUST00000069597	Csnk1g3
chr18	54986801	54988801	ENSMUST00000069597	Csnk1g3
chr18	63367201	63369201	ENSMUST00000096554	Apcdd1
chr18	63367201	63369201	ENSMUST00000096554	Apcdd1
chr18	63367201	63369201	ENSMUST00000163716	Apcdd1
chr18	63367201	63369201	ENSMUST00000150267	Napg
chr18	65655001	65657001	ENSMUST00000049248	Malt1
chr18	65655001	65657001	ENSMUST00000049248	Malt1
chr18	75725401	75727401	ENSMUST00000165559	Ctif
chr18	75725401	75727401	ENSMUST00000174411	Smad7
chr18	75725401	75727401	ENSMUST00000165559	Ctif
chr18	75725401	75727401	ENSMUST00000174411	Smad7
chr19	5944201	5946201	ENSMUST00000113615	Pcnxl3
chr19	5944201	5946201	ENSMUST00000174287	Neat1
chr19	5944201	5946201	ENSMUST00000174829	Neat1
chr19	5944201	5946201	ENSMUST00000055911	Tigd3
chr19	5944201	5946201	ENSMUST00000055458	Cdc42ep2
chr19	5944201	5946201	ENSMUST00000165143	Pola2
chr19	5944201	5946201	ENSMUST00000025891	Capn1
chr19	5944201	5946201	ENSMUST00000161548	Zfpl1
chr19	5944201	5946201	ENSMUST00000152528	Cdca5
chr19	5944201	5946201	ENSMUST00000150718	Snx15
chr19	5944201	5946201	ENSMUST00000166909	Men1
chr19	5944201	5946201	ENSMUST00000113615	Pcnxl3
chr19	5944201	5946201	ENSMUST00000174287	Neat1
chr19	5944201	5946201	ENSMUST00000174829	Neat1
chr19	5944201	5946201	ENSMUST00000141362	Slc25a45
chr19	5944201	5946201	ENSMUST00000055911	Tigd3
chr19	5944201	5946201	ENSMUST00000155937	Dpf2
chr19	5944201	5946201	ENSMUST00000055458	Cdc42ep2
chr19	5944201	5946201	ENSMUST00000165143	Pola2
chr19	5944201	5946201	ENSMUST00000025891	Capn1
chr19	5944201	5946201	ENSMUST00000161548	Zfpl1
chr19	5944201	5946201	ENSMUST00000150718	Snx15
chr19	5944201	5946201	ENSMUST00000138931	Snx15
chr19	5944201	5946201	ENSMUST00000166909	Men1
chr19	5944201	5946201	ENSMUST00000146831	Rasgrp2
chr19	30013201	30015201	ENSMUST00000144528	Il33
chr19	30013201	30015201	ENSMUST00000025739	Uhrf2
chr19	30013201	30015201	ENSMUST00000120388	Il33
chr19	30013201	30015201	ENSMUST00000025739	Uhrf2
chr19	30013201	30015201	ENSMUST00000112552	Uhrf2
chr19	53497601	53499601	ENSMUST00000050096	Add3
chr19	53497601	53499601	ENSMUST00000025997	Smndc1
chr19	53497601	53499601	ENSMUST00000050096	Add3
chr19	53497601	53499601	ENSMUST00000025997	Smndc1

## Sheet: Cluster3_Targets
Enh_Chr	Enh_Start	Enh_End	Target_TrxID	Target_GeneName
chr1	39816801	39818801	ENSMUST00000151913	Rfx8
chr1	39816801	39818801	ENSMUST00000151913	Rfx8
chr1	39816801	39818801	ENSMUST00000151913	Rfx8
chr1	39816801	39818801	ENSMUST00000151913	Rfx8
chr1	64921801	64923801	ENSMUST00000094898	Ccnyl1
chr1	64921801	64923801	ENSMUST00000094898	Ccnyl1
chr1	120929401	120931401	ENSMUST00000070989	Clasp1
chr1	120929401	120931401	ENSMUST00000062483	Gli2
chr1	120929401	120931401	ENSMUST00000070989	Clasp1
chr1	120929401	120931401	ENSMUST00000062483	Gli2
chr1	120929401	120931401	ENSMUST00000070989	Clasp1
chr1	120929401	120931401	ENSMUST00000062483	Gli2
chr1	120929401	120931401	ENSMUST00000070989	Clasp1
chr1	120929401	120931401	ENSMUST00000062483	Gli2
chr1	120929401	120931401	ENSMUST00000159678	Gli2
chr2	26152601	26154601	ENSMUST00000134970	Camsap1
chr2	26152601	26154601	ENSMUST00000036509	Ubac1
chr2	26152601	26154601	ENSMUST00000140993	Nacc2
chr2	26152601	26154601	ENSMUST00000028302	Lhx3
chr2	26152601	26154601	ENSMUST00000127035	Lhx3
chr2	26152601	26154601	ENSMUST00000066936	Gpsm1
chr2	26152601	26154601	ENSMUST00000114135	Gpsm1
chr2	26152601	26154601	ENSMUST00000078616	Gpsm1
chr2	26152601	26154601	ENSMUST00000066889	Gpsm1
chr2	26152601	26154601	ENSMUST00000142057	Gpsm1
chr2	26152601	26154601	ENSMUST00000140115	Sdccag3
chr2	26152601	26154601	ENSMUST00000139738	Sdccag3
chr2	26152601	26154601	ENSMUST00000140074	Sdccag3
chr2	26152601	26154601	ENSMUST00000156442	Sec16a
chr2	26152601	26154601	ENSMUST00000148306	Sec16a
chr2	26152601	26154601	ENSMUST00000153996	Sec16a
chr2	26152601	26154601	ENSMUST00000136710	Rexo4
chr2	26152601	26154601	ENSMUST00000134970	Camsap1
chr2	26152601	26154601	ENSMUST00000036509	Ubac1
chr2	26152601	26154601	ENSMUST00000140993	Nacc2
chr2	26152601	26154601	ENSMUST00000066936	Gpsm1
chr2	26152601	26154601	ENSMUST00000114135	Gpsm1
chr2	26152601	26154601	ENSMUST00000078616	Gpsm1
chr2	26152601	26154601	ENSMUST00000142057	Gpsm1
chr2	26152601	26154601	ENSMUST00000153370	Card9
chr2	26152601	26154601	ENSMUST00000140115	Sdccag3
chr2	26152601	26154601	ENSMUST00000139738	Sdccag3
chr2	26152601	26154601	ENSMUST00000140074	Sdccag3
chr2	26152601	26154601	ENSMUST00000156442	Sec16a
chr2	26152601	26154601	ENSMUST00000091252	Sec16a
chr2	26152601	26154601	ENSMUST00000148306	Sec16a
chr2	26152601	26154601	ENSMUST00000153996	Sec16a
chr2	26152601	26154601	ENSMUST00000136710	Rexo4
chr2	26152601	26154601	ENSMUST00000134970	Camsap1
chr2	26152601	26154601	ENSMUST00000036509	Ubac1
chr2	26152601	26154601	ENSMUST00000140993	Nacc2
chr2	26152601	26154601	ENSMUST00000066936	Gpsm1
chr2	26152601	26154601	ENSMUST00000114135	Gpsm1
chr2	26152601	26154601	ENSMUST00000078616	Gpsm1
chr2	26152601	26154601	ENSMUST00000142057	Gpsm1
chr2	26152601	26154601	ENSMUST00000153370	Card9
chr2	26152601	26154601	ENSMUST00000140115	Sdccag3
chr2	26152601	26154601	ENSMUST00000140074	Sdccag3
chr2	26152601	26154601	ENSMUST00000156442	Sec16a
chr2	26152601	26154601	ENSMUST00000091252	Sec16a
chr2	26152601	26154601	ENSMUST00000148306	Sec16a
chr2	26152601	26154601	ENSMUST00000153996	Sec16a
chr2	26152601	26154601	ENSMUST00000136710	Rexo4
chr2	26152601	26154601	ENSMUST00000134970	Camsap1
chr2	26152601	26154601	ENSMUST00000036509	Ubac1
chr2	26152601	26154601	ENSMUST00000066936	Gpsm1
chr2	26152601	26154601	ENSMUST00000114135	Gpsm1
chr2	26152601	26154601	ENSMUST00000078616	Gpsm1
chr2	26152601	26154601	ENSMUST00000142057	Gpsm1
chr2	26152601	26154601	ENSMUST00000153370	Card9
chr2	26152601	26154601	ENSMUST00000140115	Sdccag3
chr2	26152601	26154601	ENSMUST00000139738	Sdccag3
chr2	26152601	26154601	ENSMUST00000140074	Sdccag3
chr2	26152601	26154601	ENSMUST00000156442	Sec16a
chr2	26152601	26154601	ENSMUST00000091252	Sec16a
chr2	26152601	26154601	ENSMUST00000148306	Sec16a
chr2	26152601	26154601	ENSMUST00000153996	Sec16a
chr2	83545001	83547001	ENSMUST00000148256	Itgav
chr2	83545001	83547001	ENSMUST00000081591	Zc3h15
chr2	83545001	83547001	ENSMUST00000111740	Itgav
chr2	83545001	83547001	ENSMUST00000099944	Calcrl
chr2	83545001	83547001	ENSMUST00000081591	Zc3h15
chr2	83545001	83547001	ENSMUST00000125422	Zc3h15
chr2	83545001	83547001	ENSMUST00000111740	Itgav
chr2	83545001	83547001	ENSMUST00000099944	Calcrl
chr2	83545001	83547001	ENSMUST00000081591	Zc3h15
chr2	83545001	83547001	ENSMUST00000125422	Zc3h15
chr2	83545001	83547001	ENSMUST00000099944	Calcrl
chr2	83545001	83547001	ENSMUST00000081591	Zc3h15
chr2	83545001	83547001	ENSMUST00000099944	Calcrl
chr2	91852601	91854601	ENSMUST00000028663	Creb3l1
chr2	91852601	91854601	ENSMUST00000111333	Zfp408
chr2	91852601	91854601	ENSMUST00000070873	Arhgap1
chr2	91852601	91854601	ENSMUST00000139314	Arhgap1
chr2	91852601	91854601	ENSMUST00000045705	Ambra1
chr2	91852601	91854601	ENSMUST00000170432	Chrm4
chr2	91852601	91854601	ENSMUST00000111309	Mdk
chr2	91852601	91854601	ENSMUST00000090602	Mdk
chr2	91852601	91854601	ENSMUST00000124428	Gyltl1b
chr2	91852601	91854601	ENSMUST00000028663	Creb3l1
chr2	91852601	91854601	ENSMUST00000111333	Zfp408
chr2	91852601	91854601	ENSMUST00000070873	Arhgap1
chr2	91852601	91854601	ENSMUST00000139314	Arhgap1
chr2	91852601	91854601	ENSMUST00000111330	Arhgap1
chr2	91852601	91854601	ENSMUST00000045705	Ambra1
chr2	91852601	91854601	ENSMUST00000170432	Chrm4
chr2	91852601	91854601	ENSMUST00000111309	Mdk
chr2	91852601	91854601	ENSMUST00000090602	Mdk
chr2	91852601	91854601	ENSMUST00000028663	Creb3l1
chr2	91852601	91854601	ENSMUST00000111333	Zfp408
chr2	91852601	91854601	ENSMUST00000070873	Arhgap1
chr2	91852601	91854601	ENSMUST00000139314	Arhgap1
chr2	91852601	91854601	ENSMUST00000111330	Arhgap1
chr2	91852601	91854601	ENSMUST00000045705	Ambra1
chr2	91852601	91854601	ENSMUST00000133490	Ambra1
chr2	91852601	91854601	ENSMUST00000124428	Gyltl1b
chr2	91852601	91854601	ENSMUST00000028663	Creb3l1
chr2	91852601	91854601	ENSMUST00000111333	Zfp408
chr2	91852601	91854601	ENSMUST00000070873	Arhgap1
chr2	91852601	91854601	ENSMUST00000139314	Arhgap1
chr2	91852601	91854601	ENSMUST00000045705	Ambra1
chr2	91852601	91854601	ENSMUST00000111309	Mdk
chr2	119983601	119985601	ENSMUST00000136419	Rpap1
chr2	119983601	119985601	ENSMUST00000152148	Mga
chr2	119983601	119985601	ENSMUST00000138851	Mga
chr2	119983601	119985601	ENSMUST00000028755	Ehd4
chr2	119983601	119985601	ENSMUST00000154574	Ganc
chr2	119983601	119985601	ENSMUST00000099489	Ccndbp1
chr2	119983601	119985601	ENSMUST00000148073	Ehd4
chr2	119983601	119985601	ENSMUST00000136419	Rpap1
chr2	119983601	119985601	ENSMUST00000148343	Tyro3
chr2	119983601	119985601	ENSMUST00000152148	Mga
chr2	119983601	119985601	ENSMUST00000138851	Mga
chr2	119983601	119985601	ENSMUST00000028755	Ehd4
chr2	119983601	119985601	ENSMUST00000152366	Ehd4
chr2	119983601	119985601	ENSMUST00000154574	Ganc
chr2	119983601	119985601	ENSMUST00000043755	Ganc
chr2	119983601	119985601	ENSMUST00000099489	Ccndbp1
chr2	119983601	119985601	ENSMUST00000148073	Ehd4
chr2	119983601	119985601	ENSMUST00000136419	Rpap1
chr2	119983601	119985601	ENSMUST00000152148	Mga
chr2	119983601	119985601	ENSMUST00000138851	Mga
chr2	119983601	119985601	ENSMUST00000028755	Ehd4
chr2	119983601	119985601	ENSMUST00000154574	Ganc
chr2	119983601	119985601	ENSMUST00000043755	Ganc
chr2	119983601	119985601	ENSMUST00000099489	Ccndbp1
chr2	119983601	119985601	ENSMUST00000148073	Ehd4
chr2	119983601	119985601	ENSMUST00000152148	Mga
chr2	119983601	119985601	ENSMUST00000138851	Mga
chr2	119983601	119985601	ENSMUST00000028755	Ehd4
chr2	119983601	119985601	ENSMUST00000154574	Ganc
chr2	119983601	119985601	ENSMUST00000099489	Ccndbp1
chr2	147123201	147125201	ENSMUST00000109970	Nkx2-2
chr2	147123201	147125201	ENSMUST00000067075	Nkx2-2
chr2	152185201	152187201	ENSMUST00000089140	Nsfl1c
chr2	152185201	152187201	ENSMUST00000109865	Fam110a
chr2	152185201	152187201	ENSMUST00000137751	Srxn1
chr2	152185201	152187201	ENSMUST00000109847	Rbck1
chr2	152185201	152187201	ENSMUST00000028964	Rbck1
chr2	152185201	152187201	ENSMUST00000144865	Rbck1
chr2	152185201	152187201	ENSMUST00000063332	Sox12
chr2	152185201	152187201	ENSMUST00000089140	Nsfl1c
chr2	152185201	152187201	ENSMUST00000137751	Srxn1
chr2	152185201	152187201	ENSMUST00000109847	Rbck1
chr2	152185201	152187201	ENSMUST00000028964	Rbck1
chr2	152185201	152187201	ENSMUST00000144865	Rbck1
chr2	152185201	152187201	ENSMUST00000099213	Trib3
chr2	152185201	152187201	ENSMUST00000063332	Sox12
chr2	152185201	152187201	ENSMUST00000089140	Nsfl1c
chr2	152185201	152187201	ENSMUST00000109847	Rbck1
chr2	152185201	152187201	ENSMUST00000028964	Rbck1
chr2	152185201	152187201	ENSMUST00000144865	Rbck1
chr2	152185201	152187201	ENSMUST00000063332	Sox12
chr2	152185201	152187201	ENSMUST00000089140	Nsfl1c
chr2	152185201	152187201	ENSMUST00000137751	Srxn1
chr2	152185201	152187201	ENSMUST00000109847	Rbck1
chr2	152185201	152187201	ENSMUST00000028964	Rbck1
chr2	152185201	152187201	ENSMUST00000144865	Rbck1
chr2	152185201	152187201	ENSMUST00000063332	Sox12
chr2	165806801	165808801	ENSMUST00000152682	Zmynd8
chr2	165806801	165808801	ENSMUST00000109252	Ncoa3
chr2	165806801	165808801	ENSMUST00000088095	Ncoa3
chr2	165806801	165808801	ENSMUST00000099082	Ncoa3
chr2	165806801	165808801	ENSMUST00000152682	Zmynd8
chr2	165806801	165808801	ENSMUST00000109252	Ncoa3
chr2	165806801	165808801	ENSMUST00000088095	Ncoa3
chr2	165806801	165808801	ENSMUST00000099082	Ncoa3
chr2	165806801	165808801	ENSMUST00000148463	Slc2a10
chr2	165806801	165808801	ENSMUST00000099084	Zmynd8
chr2	165806801	165808801	ENSMUST00000152682	Zmynd8
chr2	165806801	165808801	ENSMUST00000109252	Ncoa3
chr2	165806801	165808801	ENSMUST00000088095	Ncoa3
chr2	165806801	165808801	ENSMUST00000099082	Ncoa3
chr2	165806801	165808801	ENSMUST00000148463	Slc2a10
chr2	165806801	165808801	ENSMUST00000099084	Zmynd8
chr2	165806801	165808801	ENSMUST00000152682	Zmynd8
chr2	165806801	165808801	ENSMUST00000109252	Ncoa3
chr2	165806801	165808801	ENSMUST00000088095	Ncoa3
chr2	165806801	165808801	ENSMUST00000099082	Ncoa3
chr3	135241601	135243601	ENSMUST00000129428	Nfkb1
chr3	135241601	135243601	ENSMUST00000134095	Manba
chr3	135241601	135243601	ENSMUST00000129428	Nfkb1
chr3	135241601	135243601	ENSMUST00000106275	Nfkb1
chr3	135241601	135243601	ENSMUST00000154869	Bdh2
chr3	135241601	135243601	ENSMUST00000129428	Nfkb1
chr3	135241601	135243601	ENSMUST00000106275	Nfkb1
chr3	135241601	135243601	ENSMUST00000129428	Nfkb1
chr3	135241601	135243601	ENSMUST00000106275	Nfkb1
chr4	106541001	106543001	ENSMUST00000106782	Pars2
chr4	106541001	106543001	ENSMUST00000102762	Acot11
chr4	106541001	106543001	ENSMUST00000156288	Ssbp3
chr4	106541001	106543001	ENSMUST00000154283	Cyb5rl
chr4	106541001	106543001	ENSMUST00000047922	Ttc22
chr4	106541001	106543001	ENSMUST00000106782	Pars2
chr4	106541001	106543001	ENSMUST00000106781	Pars2
chr4	106541001	106543001	ENSMUST00000145374	Heatr8
chr4	106541001	106543001	ENSMUST00000102762	Acot11
chr4	106541001	106543001	ENSMUST00000150915	Ssbp3
chr4	106541001	106543001	ENSMUST00000156288	Ssbp3
chr4	106541001	106543001	ENSMUST00000154283	Cyb5rl
chr4	106541001	106543001	ENSMUST00000152717	Hspb11
chr4	106541001	106543001	ENSMUST00000106782	Pars2
chr4	106541001	106543001	ENSMUST00000102762	Acot11
chr4	106541001	106543001	ENSMUST00000150915	Ssbp3
chr4	106541001	106543001	ENSMUST00000097933	Ssbp3
chr4	106541001	106543001	ENSMUST00000154283	Cyb5rl
chr4	106541001	106543001	ENSMUST00000152717	Hspb11
chr4	106541001	106543001	ENSMUST00000106782	Pars2
chr4	106541001	106543001	ENSMUST00000102762	Acot11
chr4	106541001	106543001	ENSMUST00000156288	Ssbp3
chr4	106541001	106543001	ENSMUST00000154283	Cyb5rl
chr4	132501201	132503201	ENSMUST00000044521	Ahdc1
chr4	132501201	132503201	ENSMUST00000105964	Gmeb1
chr4	132501201	132503201	ENSMUST00000137109	Stx12
chr4	132501201	132503201	ENSMUST00000097856	Fam76a
chr4	132501201	132503201	ENSMUST00000142524	Ahdc1
chr4	132501201	132503201	ENSMUST00000052090	Gpr3
chr4	132501201	132503201	ENSMUST00000044521	Ahdc1
chr4	132501201	132503201	ENSMUST00000105964	Gmeb1
chr4	132501201	132503201	ENSMUST00000153809	Eya3
chr4	132501201	132503201	ENSMUST00000137109	Stx12
chr4	132501201	132503201	ENSMUST00000097856	Fam76a
chr4	132501201	132503201	ENSMUST00000030693	Fgr
chr4	132501201	132503201	ENSMUST00000142524	Ahdc1
chr4	132501201	132503201	ENSMUST00000105906	Wdtc1
chr4	132501201	132503201	ENSMUST00000156079	Slc9a1
chr4	132501201	132503201	ENSMUST00000044521	Ahdc1
chr4	132501201	132503201	ENSMUST00000105964	Gmeb1
chr4	132501201	132503201	ENSMUST00000153809	Eya3
chr4	132501201	132503201	ENSMUST00000137109	Stx12
chr4	132501201	132503201	ENSMUST00000097856	Fam76a
chr4	132501201	132503201	ENSMUST00000030693	Fgr
chr4	132501201	132503201	ENSMUST00000142524	Ahdc1
chr4	132501201	132503201	ENSMUST00000156079	Slc9a1
chr4	132501201	132503201	ENSMUST00000044521	Ahdc1
chr4	132501201	132503201	ENSMUST00000105964	Gmeb1
chr4	132501201	132503201	ENSMUST00000153809	Eya3
chr4	132501201	132503201	ENSMUST00000137109	Stx12
chr4	132501201	132503201	ENSMUST00000097856	Fam76a
chr4	132501201	132503201	ENSMUST00000142524	Ahdc1
chr4	132501201	132503201	ENSMUST00000156079	Slc9a1
chr4	144538401	144540401	ENSMUST00000171001	Dhrs3
chr4	144538401	144540401	ENSMUST00000020441	Vps13d
chr4	144538401	144540401	ENSMUST00000171001	Dhrs3
chr4	144538401	144540401	ENSMUST00000020441	Vps13d
chr4	144538401	144540401	ENSMUST00000171001	Dhrs3
chr4	144538401	144540401	ENSMUST00000020441	Vps13d
chr4	144538401	144540401	ENSMUST00000171001	Dhrs3
chr4	144538401	144540401	ENSMUST00000020441	Vps13d
chr4	149106601	149108601	ENSMUST00000124413	Lzic
chr4	149106601	149108601	ENSMUST00000039144	Clstn1
chr4	149106601	149108601	ENSMUST00000038859	Pik3cd
chr4	149106601	149108601	ENSMUST00000105690	Pik3cd
chr4	149106601	149108601	ENSMUST00000054459	Tmem201
chr4	149106601	149108601	ENSMUST00000103208	Tmem201
chr4	149106601	149108601	ENSMUST00000038562	Spsb1
chr4	149106601	149108601	ENSMUST00000030830	H6pd
chr4	149106601	149108601	ENSMUST00000171126	Tmem201
chr4	149106601	149108601	ENSMUST00000124413	Lzic
chr4	149106601	149108601	ENSMUST00000039144	Clstn1
chr4	149106601	149108601	ENSMUST00000038859	Pik3cd
chr4	149106601	149108601	ENSMUST00000105690	Pik3cd
chr4	149106601	149108601	ENSMUST00000054459	Tmem201
chr4	149106601	149108601	ENSMUST00000103208	Tmem201
chr4	149106601	149108601	ENSMUST00000038562	Spsb1
chr4	149106601	149108601	ENSMUST00000030830	H6pd
chr4	149106601	149108601	ENSMUST00000124413	Lzic
chr4	149106601	149108601	ENSMUST00000039144	Clstn1
chr4	149106601	149108601	ENSMUST00000038859	Pik3cd
chr4	149106601	149108601	ENSMUST00000105690	Pik3cd
chr4	149106601	149108601	ENSMUST00000054459	Tmem201
chr4	149106601	149108601	ENSMUST00000103208	Tmem201
chr4	149106601	149108601	ENSMUST00000038562	Spsb1
chr4	149106601	149108601	ENSMUST00000030830	H6pd
chr4	149106601	149108601	ENSMUST00000153394	H6pd
chr4	149106601	149108601	ENSMUST00000124413	Lzic
chr4	149106601	149108601	ENSMUST00000039144	Clstn1
chr4	149106601	149108601	ENSMUST00000038859	Pik3cd
chr4	149106601	149108601	ENSMUST00000105690	Pik3cd
chr4	149106601	149108601	ENSMUST00000054459	Tmem201
chr4	149106601	149108601	ENSMUST00000103208	Tmem201
chr4	149106601	149108601	ENSMUST00000030830	H6pd
chr4	149106601	149108601	ENSMUST00000153394	H6pd
chr5	141091601	141093601	ENSMUST00000041783	Iqce
chr5	141091601	141093601	ENSMUST00000100507	Eif3b
chr5	141091601	141093601	ENSMUST00000165578	Chst12
chr5	141091601	141093601	ENSMUST00000042993	Grifin
chr5	141091601	141093601	ENSMUST00000123683	Iqce
chr5	141091601	141093601	ENSMUST00000110807	Baat1
chr5	141091601	141093601	ENSMUST00000110806	Baat1
chr5	141091601	141093601	ENSMUST00000100505	Baat1
chr5	141091601	141093601	ENSMUST00000041783	Iqce
chr5	141091601	141093601	ENSMUST00000100507	Eif3b
chr5	141091601	141093601	ENSMUST00000165578	Chst12
chr5	141091601	141093601	ENSMUST00000042993	Grifin
chr5	141091601	141093601	ENSMUST00000110807	Baat1
chr5	141091601	141093601	ENSMUST00000110806	Baat1
chr5	141091601	141093601	ENSMUST00000100505	Baat1
chr5	141091601	141093601	ENSMUST00000165789	Baat1
chr5	141091601	141093601	ENSMUST00000041783	Iqce
chr5	141091601	141093601	ENSMUST00000100507	Eif3b
chr5	141091601	141093601	ENSMUST00000165578	Chst12
chr5	141091601	141093601	ENSMUST00000042993	Grifin
chr5	141091601	141093601	ENSMUST00000110807	Baat1
chr5	141091601	141093601	ENSMUST00000100505	Baat1
chr5	141091601	141093601	ENSMUST00000041783	Iqce
chr5	141091601	141093601	ENSMUST00000100507	Eif3b
chr5	141091601	141093601	ENSMUST00000165578	Chst12
chr5	141091601	141093601	ENSMUST00000123683	Iqce
chr5	141091601	141093601	ENSMUST00000110807	Baat1
chr5	141091601	141093601	ENSMUST00000110806	Baat1
chr5	141091601	141093601	ENSMUST00000100505	Baat1
chr5	141091601	141093601	ENSMUST00000165789	Baat1
chr6	51716601	51718601	ENSMUST00000140316	Hoxa7
chr6	51716601	51718601	ENSMUST00000140316	Hoxa7
chr6	51716601	51718601	ENSMUST00000140316	Hoxa7
chr6	51716601	51718601	ENSMUST00000140316	Hoxa7
chr6	83365201	83367201	ENSMUST00000092618	Aup1
chr6	83365201	83367201	ENSMUST00000113913	Dctn1
chr6	83365201	83367201	ENSMUST00000113918	Dctn1
chr6	83365201	83367201	ENSMUST00000113907	Dctn1
chr6	83365201	83367201	ENSMUST00000055261	Mob1a
chr6	83365201	83367201	ENSMUST00000101245	Mob1a
chr6	83365201	83367201	ENSMUST00000138941	Dguok
chr6	83365201	83367201	ENSMUST00000153415	Dguok
chr6	83365201	83367201	ENSMUST00000092618	Aup1
chr6	83365201	83367201	ENSMUST00000130622	Rtkn
chr6	83365201	83367201	ENSMUST00000113913	Dctn1
chr6	83365201	83367201	ENSMUST00000113918	Dctn1
chr6	83365201	83367201	ENSMUST00000113907	Dctn1
chr6	83365201	83367201	ENSMUST00000055261	Mob1a
chr6	83365201	83367201	ENSMUST00000101245	Mob1a
chr6	83365201	83367201	ENSMUST00000155580	Mob1a
chr6	83365201	83367201	ENSMUST00000153415	Dguok
chr6	83365201	83367201	ENSMUST00000092618	Aup1
chr6	83365201	83367201	ENSMUST00000130622	Rtkn
chr6	83365201	83367201	ENSMUST00000113913	Dctn1
chr6	83365201	83367201	ENSMUST00000113918	Dctn1
chr6	83365201	83367201	ENSMUST00000055261	Mob1a
chr6	83365201	83367201	ENSMUST00000101245	Mob1a
chr6	83365201	83367201	ENSMUST00000051321	Tet3
chr6	83365201	83367201	ENSMUST00000138941	Dguok
chr6	83365201	83367201	ENSMUST00000153415	Dguok
chr6	83365201	83367201	ENSMUST00000137647	Clec4f
chr6	83365201	83367201	ENSMUST00000144906	D6Mm5e
chr6	83365201	83367201	ENSMUST00000092618	Aup1
chr6	83365201	83367201	ENSMUST00000130622	Rtkn
chr6	83365201	83367201	ENSMUST00000113913	Dctn1
chr6	83365201	83367201	ENSMUST00000113918	Dctn1
chr6	83365201	83367201	ENSMUST00000113907	Dctn1
chr6	83365201	83367201	ENSMUST00000055261	Mob1a
chr6	83365201	83367201	ENSMUST00000101245	Mob1a
chr6	83365201	83367201	ENSMUST00000051321	Tet3
chr6	83365201	83367201	ENSMUST00000138941	Dguok
chr6	83365201	83367201	ENSMUST00000153415	Dguok
chr6	145224001	145226001	ENSMUST00000032399	Kras
chr6	145224001	145226001	ENSMUST00000111710	Kras
chr6	145224001	145226001	ENSMUST00000155145	Kras
chr6	145224001	145226001	ENSMUST00000032399	Kras
chr6	145224001	145226001	ENSMUST00000111710	Kras
chr6	145224001	145226001	ENSMUST00000155145	Kras
chr6	145224001	145226001	ENSMUST00000032399	Kras
chr6	145224001	145226001	ENSMUST00000111710	Kras
chr6	145224001	145226001	ENSMUST00000155145	Kras
chr6	145224001	145226001	ENSMUST00000032399	Kras
chr6	145224001	145226001	ENSMUST00000111710	Kras
chr7	31792001	31794001	ENSMUST00000108190	Wdr62
chr7	31792001	31794001	ENSMUST00000042726	Rbm42
chr7	31792001	31794001	ENSMUST00000167285	Usf2
chr7	31792001	31794001	ENSMUST00000058860	Usf2
chr7	31792001	31794001	ENSMUST00000168731	Usf2
chr7	31792001	31794001	ENSMUST00000001279	Lsr
chr7	31792001	31794001	ENSMUST00000128384	Fam187b
chr7	31792001	31794001	ENSMUST00000161805	Fxyd5
chr7	31792001	31794001	ENSMUST00000162733	Fxyd5
chr7	31792001	31794001	ENSMUST00000159924	Fxyd5
chr7	31792001	31794001	ENSMUST00000162087	Fxyd5
chr7	31792001	31794001	ENSMUST00000073892	Fxyd7
chr7	31792001	31794001	ENSMUST00000108102	Hpn
chr7	31792001	31794001	ENSMUST00000108190	Wdr62
chr7	31792001	31794001	ENSMUST00000042726	Rbm42
chr7	31792001	31794001	ENSMUST00000167285	Usf2
chr7	31792001	31794001	ENSMUST00000058860	Usf2
chr7	31792001	31794001	ENSMUST00000168731	Usf2
chr7	31792001	31794001	ENSMUST00000001279	Lsr
chr7	31792001	31794001	ENSMUST00000161805	Fxyd5
chr7	31792001	31794001	ENSMUST00000162733	Fxyd5
chr7	31792001	31794001	ENSMUST00000159924	Fxyd5
chr7	31792001	31794001	ENSMUST00000162087	Fxyd5
chr7	31792001	31794001	ENSMUST00000073892	Fxyd7
chr7	31792001	31794001	ENSMUST00000171359	Fxyd3
chr7	31792001	31794001	ENSMUST00000108102	Hpn
chr7	31792001	31794001	ENSMUST00000108190	Wdr62
chr7	31792001	31794001	ENSMUST00000042726	Rbm42
chr7	31792001	31794001	ENSMUST00000167285	Usf2
chr7	31792001	31794001	ENSMUST00000058860	Usf2
chr7	31792001	31794001	ENSMUST00000168731	Usf2
chr7	31792001	31794001	ENSMUST00000001279	Lsr
chr7	31792001	31794001	ENSMUST00000161805	Fxyd5
chr7	31792001	31794001	ENSMUST00000162733	Fxyd5
chr7	31792001	31794001	ENSMUST00000159924	Fxyd5
chr7	31792001	31794001	ENSMUST00000162087	Fxyd5
chr7	31792001	31794001	ENSMUST00000073892	Fxyd7
chr7	31792001	31794001	ENSMUST00000108102	Hpn
chr7	31792001	31794001	ENSMUST00000108190	Wdr62
chr7	31792001	31794001	ENSMUST00000042726	Rbm42
chr7	31792001	31794001	ENSMUST00000167285	Usf2
chr7	31792001	31794001	ENSMUST00000058860	Usf2
chr7	31792001	31794001	ENSMUST00000168731	Usf2
chr7	31792001	31794001	ENSMUST00000001279	Lsr
chr7	31792001	31794001	ENSMUST00000161805	Fxyd5
chr7	31792001	31794001	ENSMUST00000162733	Fxyd5
chr7	31792001	31794001	ENSMUST00000162087	Fxyd5
chr7	31792001	31794001	ENSMUST00000073892	Fxyd7
chr7	31792001	31794001	ENSMUST00000108102	Hpn
chr7	54269001	54271001	ENSMUST00000061639	Spty2d1
chr7	54269001	54271001	ENSMUST00000128088	Saa1
chr7	54269001	54271001	ENSMUST00000014546	Tsg101
chr7	54269001	54271001	ENSMUST00000094398	Uevld
chr7	54269001	54271001	ENSMUST00000061639	Spty2d1
chr7	54269001	54271001	ENSMUST00000006956	Saa3
chr7	54269001	54271001	ENSMUST00000128088	Saa1
chr7	54269001	54271001	ENSMUST00000130365	Hps5
chr7	54269001	54271001	ENSMUST00000014546	Tsg101
chr7	54269001	54271001	ENSMUST00000143413	Tsg101
chr7	54269001	54271001	ENSMUST00000094398	Uevld
chr7	54269001	54271001	ENSMUST00000061639	Spty2d1
chr7	54269001	54271001	ENSMUST00000130365	Hps5
chr7	54269001	54271001	ENSMUST00000014546	Tsg101
chr7	54269001	54271001	ENSMUST00000143413	Tsg101
chr7	54269001	54271001	ENSMUST00000094398	Uevld
chr7	54269001	54271001	ENSMUST00000061639	Spty2d1
chr7	54269001	54271001	ENSMUST00000130365	Hps5
chr7	54269001	54271001	ENSMUST00000014546	Tsg101
chr7	54269001	54271001	ENSMUST00000143413	Tsg101
chr7	54269001	54271001	ENSMUST00000094398	Uevld
chr7	71109401	71111401	ENSMUST00000063694	Klf13
chr7	71109401	71111401	ENSMUST00000063694	Klf13
chr7	71109401	71111401	ENSMUST00000063694	Klf13
chr7	71109401	71111401	ENSMUST00000063694	Klf13
chr7	108236001	108238001	ENSMUST00000098250	Fchsd2
chr7	108236001	108238001	ENSMUST00000137196	Fchsd2
chr7	108236001	108238001	ENSMUST00000142727	Fchsd2
chr7	108236001	108238001	ENSMUST00000098250	Fchsd2
chr7	108236001	108238001	ENSMUST00000137196	Fchsd2
chr7	108236001	108238001	ENSMUST00000142727	Fchsd2
chr7	108236001	108238001	ENSMUST00000098250	Fchsd2
chr7	108236001	108238001	ENSMUST00000137196	Fchsd2
chr7	108236001	108238001	ENSMUST00000098250	Fchsd2
chr7	108236001	108238001	ENSMUST00000137196	Fchsd2
chr7	108236001	108238001	ENSMUST00000032931	Fchsd2
chr7	108290401	108292401	ENSMUST00000037681	Arhgef17
chr7	108290401	108292401	ENSMUST00000163751	Pde2a
chr7	108290401	108292401	ENSMUST00000139604	Relt
chr7	108290401	108292401	ENSMUST00000037681	Arhgef17
chr7	108290401	108292401	ENSMUST00000142727	Fchsd2
chr7	108290401	108292401	ENSMUST00000163751	Pde2a
chr7	108290401	108292401	ENSMUST00000139604	Relt
chr7	108290401	108292401	ENSMUST00000037681	Arhgef17
chr7	108290401	108292401	ENSMUST00000142727	Fchsd2
chr7	108290401	108292401	ENSMUST00000174291	Stard10
chr7	108290401	108292401	ENSMUST00000163751	Pde2a
chr7	108290401	108292401	ENSMUST00000139604	Relt
chr7	108290401	108292401	ENSMUST00000037681	Arhgef17
chr7	108290401	108292401	ENSMUST00000163751	Pde2a
chr7	128007801	128009801	ENSMUST00000060175	BC030336
chr7	128007801	128009801	ENSMUST00000047875	Eef2k
chr7	128007801	128009801	ENSMUST00000098076	Eef2k
chr7	128007801	128009801	ENSMUST00000106489	Eef2k
chr7	128007801	128009801	ENSMUST00000128813	Eef2k
chr7	128007801	128009801	ENSMUST00000165775	Cdr2
chr7	128007801	128009801	ENSMUST00000060175	BC030336
chr7	128007801	128009801	ENSMUST00000047875	Eef2k
chr7	128007801	128009801	ENSMUST00000098076	Eef2k
chr7	128007801	128009801	ENSMUST00000106489	Eef2k
chr7	128007801	128009801	ENSMUST00000143279	Eef2k
chr7	128007801	128009801	ENSMUST00000128813	Eef2k
chr7	128007801	128009801	ENSMUST00000106483	Polr3e
chr7	128007801	128009801	ENSMUST00000165775	Cdr2
chr7	128007801	128009801	ENSMUST00000060175	BC030336
chr7	128007801	128009801	ENSMUST00000047875	Eef2k
chr7	128007801	128009801	ENSMUST00000098076	Eef2k
chr7	128007801	128009801	ENSMUST00000106489	Eef2k
chr7	128007801	128009801	ENSMUST00000143279	Eef2k
chr7	128007801	128009801	ENSMUST00000106487	Eef2k
chr7	128007801	128009801	ENSMUST00000106488	Eef2k
chr7	128007801	128009801	ENSMUST00000146482	Eef2k
chr7	128007801	128009801	ENSMUST00000128813	Eef2k
chr7	128007801	128009801	ENSMUST00000165775	Cdr2
chr7	128007801	128009801	ENSMUST00000060175	BC030336
chr7	128007801	128009801	ENSMUST00000047875	Eef2k
chr7	128007801	128009801	ENSMUST00000098076	Eef2k
chr7	128007801	128009801	ENSMUST00000106489	Eef2k
chr7	128007801	128009801	ENSMUST00000143279	Eef2k
chr7	128007801	128009801	ENSMUST00000128813	Eef2k
chr7	128007801	128009801	ENSMUST00000165775	Cdr2
chr7	135534801	135536801	ENSMUST00000144103	Bcl7c
chr7	135534801	135536801	ENSMUST00000164710	Tgfb1i1
chr7	135534801	135536801	ENSMUST00000033135	Tial1
chr7	135534801	135536801	ENSMUST00000147840	Rgs10
chr7	135534801	135536801	ENSMUST00000144103	Bcl7c
chr7	135534801	135536801	ENSMUST00000164710	Tgfb1i1
chr7	135534801	135536801	ENSMUST00000033135	Tial1
chr7	135534801	135536801	ENSMUST00000144103	Bcl7c
chr7	135534801	135536801	ENSMUST00000033135	Tial1
chr7	135534801	135536801	ENSMUST00000144103	Bcl7c
chr7	135534801	135536801	ENSMUST00000033135	Tial1
chr7	149241201	149243201	ENSMUST00000169769	Mob2
chr7	149241201	149243201	ENSMUST00000084418	Mob2
chr7	149241201	149243201	ENSMUST00000039926	Dusp8
chr7	149241201	149243201	ENSMUST00000164254	Dusp8
chr7	149241201	149243201	ENSMUST00000008035	Ctsd
chr7	149241201	149243201	ENSMUST00000149529	Tnni2
chr7	149241201	149243201	ENSMUST00000169769	Mob2
chr7	149241201	149243201	ENSMUST00000084418	Mob2
chr7	149241201	149243201	ENSMUST00000039926	Dusp8
chr7	149241201	149243201	ENSMUST00000164254	Dusp8
chr7	149241201	149243201	ENSMUST00000008035	Ctsd
chr7	149241201	149243201	ENSMUST00000169769	Mob2
chr7	149241201	149243201	ENSMUST00000084418	Mob2
chr7	149241201	149243201	ENSMUST00000008035	Ctsd
chr7	149241201	149243201	ENSMUST00000149529	Tnni2
chr7	149241201	149243201	ENSMUST00000169769	Mob2
chr7	149241201	149243201	ENSMUST00000084418	Mob2
chr7	149241201	149243201	ENSMUST00000008035	Ctsd
chr8	85663201	85665201	ENSMUST00000034148	Il15
chr8	85663201	85665201	ENSMUST00000168190	Tbc1d9
chr8	85663201	85665201	ENSMUST00000053902	Elmod2
chr8	85663201	85665201	ENSMUST00000034148	Il15
chr8	85663201	85665201	ENSMUST00000168190	Tbc1d9
chr8	85663201	85665201	ENSMUST00000053902	Elmod2
chr8	85663201	85665201	ENSMUST00000034148	Il15
chr8	85663201	85665201	ENSMUST00000168190	Tbc1d9
chr8	85663201	85665201	ENSMUST00000053902	Elmod2
chr8	85663201	85665201	ENSMUST00000034148	Il15
chr8	85663201	85665201	ENSMUST00000168190	Tbc1d9
chr8	85663201	85665201	ENSMUST00000053902	Elmod2
chr9	13378201	13380201	ENSMUST00000159294	Maml2
chr9	13378201	13380201	ENSMUST00000034401	Maml2
chr9	13378201	13380201	ENSMUST00000155679	Mtmr2
chr9	13378201	13380201	ENSMUST00000088508	Mtmr2
chr9	13378201	13380201	ENSMUST00000159294	Maml2
chr9	13378201	13380201	ENSMUST00000034401	Maml2
chr9	13378201	13380201	ENSMUST00000161245	Maml2
chr9	13378201	13380201	ENSMUST00000155679	Mtmr2
chr9	13378201	13380201	ENSMUST00000088508	Mtmr2
chr9	13378201	13380201	ENSMUST00000159294	Maml2
chr9	13378201	13380201	ENSMUST00000034401	Maml2
chr9	13378201	13380201	ENSMUST00000155679	Mtmr2
chr9	13378201	13380201	ENSMUST00000088508	Mtmr2
chr9	13378201	13380201	ENSMUST00000159294	Maml2
chr9	13378201	13380201	ENSMUST00000034401	Maml2
chr9	13378201	13380201	ENSMUST00000155679	Mtmr2
chr9	107180201	107182201	ENSMUST00000035194	Mapkapk3
chr9	107180201	107182201	ENSMUST00000068453	Mapkapk3
chr9	107180201	107182201	ENSMUST00000035194	Mapkapk3
chr9	107180201	107182201	ENSMUST00000068453	Mapkapk3
chr9	107180201	107182201	ENSMUST00000141596	Mapkapk3
chr9	107180201	107182201	ENSMUST00000171568	Cish
chr9	107180201	107182201	ENSMUST00000035194	Mapkapk3
chr9	107180201	107182201	ENSMUST00000141596	Mapkapk3
chr9	107180201	107182201	ENSMUST00000171568	Cish
chr9	107180201	107182201	ENSMUST00000112434	Mapkapk3
chr9	107180201	107182201	ENSMUST00000044532	Dock3
chr9	107180201	107182201	ENSMUST00000035194	Mapkapk3
chr9	107180201	107182201	ENSMUST00000068453	Mapkapk3
chr9	107180201	107182201	ENSMUST00000141596	Mapkapk3
chr9	107180201	107182201	ENSMUST00000171568	Cish
chr9	107615601	107617601	ENSMUST00000038162	Sema3f
chr9	107615601	107617601	ENSMUST00000080560	Sema3f
chr9	107615601	107617601	ENSMUST00000035201	Rbm6
chr9	107615601	107617601	ENSMUST00000162355	Rnf123
chr9	107615601	107617601	ENSMUST00000160649	Rnf123
chr9	107615601	107617601	ENSMUST00000065014	Lamb2
chr9	107615601	107617601	ENSMUST00000038162	Sema3f
chr9	107615601	107617601	ENSMUST00000010195	Hyal1
chr9	107615601	107617601	ENSMUST00000093784	BY080835
chr9	107615601	107617601	ENSMUST00000080560	Sema3f
chr9	107615601	107617601	ENSMUST00000035201	Rbm6
chr9	107615601	107617601	ENSMUST00000162355	Rnf123
chr9	107615601	107617601	ENSMUST00000160649	Rnf123
chr9	107615601	107617601	ENSMUST00000065014	Lamb2
chr9	107615601	107617601	ENSMUST00000038162	Sema3f
chr9	107615601	107617601	ENSMUST00000093784	BY080835
chr9	107615601	107617601	ENSMUST00000080560	Sema3f
chr9	107615601	107617601	ENSMUST00000035201	Rbm6
chr9	107615601	107617601	ENSMUST00000162355	Rnf123
chr9	107615601	107617601	ENSMUST00000160649	Rnf123
chr9	107615601	107617601	ENSMUST00000065014	Lamb2
chr9	107615601	107617601	ENSMUST00000093784	BY080835
chr9	107615601	107617601	ENSMUST00000080560	Sema3f
chr9	107615601	107617601	ENSMUST00000035201	Rbm6
chr9	107615601	107617601	ENSMUST00000162355	Rnf123
chr9	107615601	107617601	ENSMUST00000160649	Rnf123
chr9	107615601	107617601	ENSMUST00000065014	Lamb2
chr9	110792601	110794601	ENSMUST00000035069	Nradd
chr9	110792601	110794601	ENSMUST00000019803	Ccdc12
chr9	110792601	110794601	ENSMUST00000051097	Prss50
chr9	110792601	110794601	ENSMUST00000130386	Als2cl
chr9	110792601	110794601	ENSMUST00000035069	Nradd
chr9	110792601	110794601	ENSMUST00000019803	Ccdc12
chr9	110792601	110794601	ENSMUST00000051097	Prss50
chr9	110792601	110794601	ENSMUST00000050958	Tmie
chr9	110792601	110794601	ENSMUST00000084926	Als2cl
chr9	110792601	110794601	ENSMUST00000084927	Als2cl
chr9	110792601	110794601	ENSMUST00000130386	Als2cl
chr9	110792601	110794601	ENSMUST00000123389	Als2cl
chr9	110792601	110794601	ENSMUST00000155014	Als2cl
chr9	110792601	110794601	ENSMUST00000035078	Lrrfip2
chr9	110792601	110794601	ENSMUST00000035069	Nradd
chr9	110792601	110794601	ENSMUST00000133191	Nbeal2
chr9	110792601	110794601	ENSMUST00000019803	Ccdc12
chr9	110792601	110794601	ENSMUST00000051097	Prss50
chr9	110792601	110794601	ENSMUST00000050958	Tmie
chr9	110792601	110794601	ENSMUST00000084926	Als2cl
chr9	110792601	110794601	ENSMUST00000130386	Als2cl
chr9	110792601	110794601	ENSMUST00000123389	Als2cl
chr9	110792601	110794601	ENSMUST00000141845	Als2cl
chr9	110792601	110794601	ENSMUST00000035078	Lrrfip2
chr9	110792601	110794601	ENSMUST00000035069	Nradd
chr9	110792601	110794601	ENSMUST00000133191	Nbeal2
chr9	110792601	110794601	ENSMUST00000019803	Ccdc12
chr9	110792601	110794601	ENSMUST00000051097	Prss50
chr9	110792601	110794601	ENSMUST00000050958	Tmie
chr9	110792601	110794601	ENSMUST00000084926	Als2cl
chr9	110792601	110794601	ENSMUST00000084927	Als2cl
chr9	110792601	110794601	ENSMUST00000130386	Als2cl
chr9	110792601	110794601	ENSMUST00000123389	Als2cl
chr9	110792601	110794601	ENSMUST00000155014	Als2cl
chr9	110792601	110794601	ENSMUST00000141845	Als2cl
chr10	82276601	82278601	ENSMUST00000160845	Hcfc2
chr10	82276601	82278601	ENSMUST00000160681	Hcfc2
chr10	82276601	82278601	ENSMUST00000127832	Nfyb
chr10	82276601	82278601	ENSMUST00000020484	Txnrd1
chr10	82276601	82278601	ENSMUST00000167785	Txnrd1
chr10	82276601	82278601	ENSMUST00000020484	Txnrd1
chr10	82276601	82278601	ENSMUST00000020484	Txnrd1
chr10	82276601	82278601	ENSMUST00000020484	Txnrd1
chr10	82276601	82278601	ENSMUST00000020484	Txnrd1
chr10	82276601	82278601	ENSMUST00000020484	Txnrd1
chr10	82276601	82278601	ENSMUST00000145370	Tdg
chr10	82276601	82278601	ENSMUST00000160845	Hcfc2
chr10	82276601	82278601	ENSMUST00000160681	Hcfc2
chr10	82276601	82278601	ENSMUST00000105309	Nfyb
chr10	82276601	82278601	ENSMUST00000127832	Nfyb
chr10	82276601	82278601	ENSMUST00000170240	Txnrd1
chr10	82276601	82278601	ENSMUST00000020484	Txnrd1
chr10	82276601	82278601	ENSMUST00000167785	Txnrd1
chr10	82276601	82278601	ENSMUST00000020484	Txnrd1
chr10	82276601	82278601	ENSMUST00000020484	Txnrd1
chr10	82276601	82278601	ENSMUST00000020484	Txnrd1
chr10	82276601	82278601	ENSMUST00000020484	Txnrd1
chr10	82276601	82278601	ENSMUST00000020484	Txnrd1
chr10	82276601	82278601	ENSMUST00000145370	Tdg
chr10	82276601	82278601	ENSMUST00000160845	Hcfc2
chr10	82276601	82278601	ENSMUST00000160681	Hcfc2
chr10	82276601	82278601	ENSMUST00000127832	Nfyb
chr10	82276601	82278601	ENSMUST00000170240	Txnrd1
chr10	82276601	82278601	ENSMUST00000020484	Txnrd1
chr10	82276601	82278601	ENSMUST00000167785	Txnrd1
chr10	82276601	82278601	ENSMUST00000020484	Txnrd1
chr10	82276601	82278601	ENSMUST00000020484	Txnrd1
chr10	82276601	82278601	ENSMUST00000020484	Txnrd1
chr10	82276601	82278601	ENSMUST00000020484	Txnrd1
chr10	82276601	82278601	ENSMUST00000020484	Txnrd1
chr10	82276601	82278601	ENSMUST00000160845	Hcfc2
chr10	82276601	82278601	ENSMUST00000160681	Hcfc2
chr10	82276601	82278601	ENSMUST00000105309	Nfyb
chr10	82276601	82278601	ENSMUST00000127832	Nfyb
chr10	82276601	82278601	ENSMUST00000170240	Txnrd1
chr10	82276601	82278601	ENSMUST00000020484	Txnrd1
chr10	82276601	82278601	ENSMUST00000167785	Txnrd1
chr10	82276601	82278601	ENSMUST00000020484	Txnrd1
chr10	82276601	82278601	ENSMUST00000020484	Txnrd1
chr10	82276601	82278601	ENSMUST00000020484	Txnrd1
chr10	82276601	82278601	ENSMUST00000020484	Txnrd1
chr10	82276601	82278601	ENSMUST00000020484	Txnrd1
chr11	22827801	22829801	ENSMUST00000055549	B3gnt2
chr11	22827801	22829801	ENSMUST00000173660	B3gnt2
chr11	22827801	22829801	ENSMUST00000174690	RP23-242C19.6
chr11	22827801	22829801	ENSMUST00000055549	B3gnt2
chr11	22827801	22829801	ENSMUST00000173660	B3gnt2
chr11	22827801	22829801	ENSMUST00000109557	Fam161a
chr11	22827801	22829801	ENSMUST00000055549	B3gnt2
chr11	22827801	22829801	ENSMUST00000173660	B3gnt2
chr11	22827801	22829801	ENSMUST00000055549	B3gnt2
chr11	22827801	22829801	ENSMUST00000173660	B3gnt2
chr11	24112801	24114801	ENSMUST00000153409	Ahsa2
chr11	24112801	24114801	ENSMUST00000000881	Bcl11a
chr11	24112801	24114801	ENSMUST00000127494	Bcl11a
chr11	24112801	24114801	ENSMUST00000153409	Ahsa2
chr11	24112801	24114801	ENSMUST00000000881	Bcl11a
chr11	24112801	24114801	ENSMUST00000127494	Bcl11a
chr11	24112801	24114801	ENSMUST00000153409	Ahsa2
chr11	24112801	24114801	ENSMUST00000000881	Bcl11a
chr11	24112801	24114801	ENSMUST00000127494	Bcl11a
chr11	24112801	24114801	ENSMUST00000153409	Ahsa2
chr11	24112801	24114801	ENSMUST00000000881	Bcl11a
chr11	60060601	60062601	ENSMUST00000000310	Pemt
chr11	60060601	60062601	ENSMUST00000102688	Rai1
chr11	60060601	60062601	ENSMUST00000020846	Srebf1
chr11	60060601	60062601	ENSMUST00000108737	Srebf1
chr11	60060601	60062601	ENSMUST00000154925	Srebf1
chr11	60060601	60062601	ENSMUST00000095254	Tom1l2
chr11	60060601	60062601	ENSMUST00000153920	Tom1l2
chr11	60060601	60062601	ENSMUST00000102682	Tom1l2
chr11	60060601	60062601	ENSMUST00000044250	Alkbh5
chr11	60060601	60062601	ENSMUST00000000310	Pemt
chr11	60060601	60062601	ENSMUST00000102688	Rai1
chr11	60060601	60062601	ENSMUST00000020846	Srebf1
chr11	60060601	60062601	ENSMUST00000108737	Srebf1
chr11	60060601	60062601	ENSMUST00000156304	Srebf1
chr11	60060601	60062601	ENSMUST00000154925	Srebf1
chr11	60060601	60062601	ENSMUST00000154620	Srebf1
chr11	60060601	60062601	ENSMUST00000136215	Srebf1
chr11	60060601	60062601	ENSMUST00000095254	Tom1l2
chr11	60060601	60062601	ENSMUST00000153920	Tom1l2
chr11	60060601	60062601	ENSMUST00000102682	Tom1l2
chr11	60060601	60062601	ENSMUST00000044250	Alkbh5
chr11	60060601	60062601	ENSMUST00000133420	Tom1l2
chr11	60060601	60062601	ENSMUST00000000310	Pemt
chr11	60060601	60062601	ENSMUST00000102688	Rai1
chr11	60060601	60062601	ENSMUST00000020846	Srebf1
chr11	60060601	60062601	ENSMUST00000108737	Srebf1
chr11	60060601	60062601	ENSMUST00000136215	Srebf1
chr11	60060601	60062601	ENSMUST00000102682	Tom1l2
chr11	60060601	60062601	ENSMUST00000094140	Lrrc48
chr11	60060601	60062601	ENSMUST00000044250	Alkbh5
chr11	60060601	60062601	ENSMUST00000000310	Pemt
chr11	60060601	60062601	ENSMUST00000102688	Rai1
chr11	60060601	60062601	ENSMUST00000020846	Srebf1
chr11	60060601	60062601	ENSMUST00000108737	Srebf1
chr11	60060601	60062601	ENSMUST00000156304	Srebf1
chr11	60060601	60062601	ENSMUST00000154925	Srebf1
chr11	60060601	60062601	ENSMUST00000154620	Srebf1
chr11	60060601	60062601	ENSMUST00000147967	Srebf1
chr11	60060601	60062601	ENSMUST00000136215	Srebf1
chr11	60060601	60062601	ENSMUST00000153920	Tom1l2
chr11	60060601	60062601	ENSMUST00000102682	Tom1l2
chr11	60060601	60062601	ENSMUST00000044250	Alkbh5
chr11	87538201	87540201	ENSMUST00000093955	Supt4h1
chr11	87538201	87540201	ENSMUST00000093955	Supt4h1
chr11	87538201	87540201	ENSMUST00000039627	Bzrap1
chr11	87538201	87540201	ENSMUST00000093955	Supt4h1
chr11	87538201	87540201	ENSMUST00000039627	Bzrap1
chr11	87538201	87540201	ENSMUST00000093955	Supt4h1
chr11	101557001	101559001	ENSMUST00000154512	Etv4
chr11	101557001	101559001	ENSMUST00000167958	Atp6v0a1
chr11	101557001	101559001	ENSMUST00000043654	Tubg2
chr11	101557001	101559001	ENSMUST00000142640	Psme3
chr11	101557001	101559001	ENSMUST00000070395	Aarsd1
chr11	101557001	101559001	ENSMUST00000107252	Aarsd1
chr11	101557001	101559001	ENSMUST00000017290	Brca1
chr11	101557001	101559001	ENSMUST00000128659	Tmem106a
chr11	101557001	101559001	ENSMUST00000039388	Arl4d
chr11	101557001	101559001	ENSMUST00000107176	Etv4
chr11	101557001	101559001	ENSMUST00000017868	Etv4
chr11	101557001	101559001	ENSMUST00000132040	Etv4
chr11	101557001	101559001	ENSMUST00000131862	Etv4
chr11	101557001	101559001	ENSMUST00000129995	Etv4
chr11	101557001	101559001	ENSMUST00000017458	Mpp2
chr11	101557001	101559001	ENSMUST00000100398	Mpp2
chr11	101557001	101559001	ENSMUST00000154512	Etv4
chr11	101557001	101559001	ENSMUST00000167958	Atp6v0a1
chr11	101557001	101559001	ENSMUST00000043654	Tubg2
chr11	101557001	101559001	ENSMUST00000142640	Psme3
chr11	101557001	101559001	ENSMUST00000070395	Aarsd1
chr11	101557001	101559001	ENSMUST00000107252	Aarsd1
chr11	101557001	101559001	ENSMUST00000017290	Brca1
chr11	101557001	101559001	ENSMUST00000107212	Nbr1
chr11	101557001	101559001	ENSMUST00000127421	Nbr1
chr11	101557001	101559001	ENSMUST00000071537	Nbr1
chr11	101557001	101559001	ENSMUST00000128659	Tmem106a
chr11	101557001	101559001	ENSMUST00000152484	Rdm1
chr11	101557001	101559001	ENSMUST00000039388	Arl4d
chr11	101557001	101559001	ENSMUST00000164750	Etv4
chr11	101557001	101559001	ENSMUST00000107176	Etv4
chr11	101557001	101559001	ENSMUST00000017868	Etv4
chr11	101557001	101559001	ENSMUST00000132040	Etv4
chr11	101557001	101559001	ENSMUST00000131862	Etv4
chr11	101557001	101559001	ENSMUST00000129995	Etv4
chr11	101557001	101559001	ENSMUST00000017458	Mpp2
chr11	101557001	101559001	ENSMUST00000100398	Mpp2
chr11	101557001	101559001	ENSMUST00000043654	Tubg2
chr11	101557001	101559001	ENSMUST00000142640	Psme3
chr11	101557001	101559001	ENSMUST00000070395	Aarsd1
chr11	101557001	101559001	ENSMUST00000107252	Aarsd1
chr11	101557001	101559001	ENSMUST00000017290	Brca1
chr11	101557001	101559001	ENSMUST00000128659	Tmem106a
chr11	101557001	101559001	ENSMUST00000152484	Rdm1
chr11	101557001	101559001	ENSMUST00000039388	Arl4d
chr11	101557001	101559001	ENSMUST00000164750	Etv4
chr11	101557001	101559001	ENSMUST00000017458	Mpp2
chr11	101557001	101559001	ENSMUST00000100398	Mpp2
chr11	101557001	101559001	ENSMUST00000167958	Atp6v0a1
chr11	101557001	101559001	ENSMUST00000043654	Tubg2
chr11	101557001	101559001	ENSMUST00000142640	Psme3
chr11	101557001	101559001	ENSMUST00000070395	Aarsd1
chr11	101557001	101559001	ENSMUST00000017290	Brca1
chr11	101557001	101559001	ENSMUST00000127421	Nbr1
chr11	101557001	101559001	ENSMUST00000071537	Nbr1
chr11	101557001	101559001	ENSMUST00000128659	Tmem106a
chr11	101557001	101559001	ENSMUST00000039388	Arl4d
chr11	101557001	101559001	ENSMUST00000017458	Mpp2
chr11	101557001	101559001	ENSMUST00000100398	Mpp2
chr12	110650001	110652001	ENSMUST00000173812	Dlk1
chr12	110650001	110652001	ENSMUST00000165010	Rian
chr12	110650001	110652001	ENSMUST00000166642	Rian
chr12	110650001	110652001	ENSMUST00000172379	Rian
chr12	110650001	110652001	ENSMUST00000173812	Dlk1
chr12	110650001	110652001	ENSMUST00000165010	Rian
chr12	110650001	110652001	ENSMUST00000166642	Rian
chr12	110650001	110652001	ENSMUST00000172379	Rian
chr12	110650001	110652001	ENSMUST00000173812	Dlk1
chr12	110650001	110652001	ENSMUST00000165010	Rian
chr12	110650001	110652001	ENSMUST00000166642	Rian
chr12	110650001	110652001	ENSMUST00000172379	Rian
chr12	110650001	110652001	ENSMUST00000165010	Rian
chr12	110650001	110652001	ENSMUST00000172379	Rian
chr12	113865401	113867401	ENSMUST00000039111	Inf2
chr12	113865401	113867401	ENSMUST00000021728	Siva1
chr12	113865401	113867401	ENSMUST00000144550	Akt1
chr12	113865401	113867401	ENSMUST00000130342	Akt1
chr12	113865401	113867401	ENSMUST00000174780	Zbtb42
chr12	113865401	113867401	ENSMUST00000084891	Pacs2
chr12	113865401	113867401	ENSMUST00000039111	Inf2
chr12	113865401	113867401	ENSMUST00000021728	Siva1
chr12	113865401	113867401	ENSMUST00000144550	Akt1
chr12	113865401	113867401	ENSMUST00000130342	Akt1
chr12	113865401	113867401	ENSMUST00000173942	Zbtb42
chr12	113865401	113867401	ENSMUST00000084891	Pacs2
chr12	113865401	113867401	ENSMUST00000039111	Inf2
chr12	113865401	113867401	ENSMUST00000021728	Siva1
chr12	113865401	113867401	ENSMUST00000144550	Akt1
chr12	113865401	113867401	ENSMUST00000130342	Akt1
chr12	113865401	113867401	ENSMUST00000174780	Zbtb42
chr12	113865401	113867401	ENSMUST00000173942	Zbtb42
chr12	113865401	113867401	ENSMUST00000084891	Pacs2
chr12	113865401	113867401	ENSMUST00000039111	Inf2
chr12	113865401	113867401	ENSMUST00000021728	Siva1
chr12	113865401	113867401	ENSMUST00000144550	Akt1
chr12	113865401	113867401	ENSMUST00000130342	Akt1
chr12	113865401	113867401	ENSMUST00000174780	Zbtb42
chr12	113865401	113867401	ENSMUST00000173942	Zbtb42
chr12	113865401	113867401	ENSMUST00000084891	Pacs2
chr12	114155801	114157801	ENSMUST00000101018	AW555464
chr12	114155801	114157801	ENSMUST00000037014	BC022687
chr12	114155801	114157801	ENSMUST00000075827	Jag2
chr12	114155801	114157801	ENSMUST00000084891	Pacs2
chr12	114155801	114157801	ENSMUST00000101018	AW555464
chr12	114155801	114157801	ENSMUST00000037014	BC022687
chr12	114155801	114157801	ENSMUST00000075827	Jag2
chr12	114155801	114157801	ENSMUST00000084891	Pacs2
chr12	114155801	114157801	ENSMUST00000101018	AW555464
chr12	114155801	114157801	ENSMUST00000037014	BC022687
chr12	114155801	114157801	ENSMUST00000075827	Jag2
chr12	114155801	114157801	ENSMUST00000084891	Pacs2
chr12	114155801	114157801	ENSMUST00000101018	AW555464
chr12	114155801	114157801	ENSMUST00000037014	BC022687
chr12	114155801	114157801	ENSMUST00000075827	Jag2
chr12	114155801	114157801	ENSMUST00000084891	Pacs2
chr13	53295801	53297801	ENSMUST00000130235	Ror2
chr13	53295801	53297801	ENSMUST00000021913	Auh
chr13	53295801	53297801	ENSMUST00000123599	Auh
chr13	53295801	53297801	ENSMUST00000119311	Auh
chr13	53295801	53297801	ENSMUST00000021918	Ror2
chr13	53295801	53297801	ENSMUST00000130235	Ror2
chr13	53295801	53297801	ENSMUST00000021913	Auh
chr13	53295801	53297801	ENSMUST00000119311	Auh
chr13	53295801	53297801	ENSMUST00000021918	Ror2
chr13	53295801	53297801	ENSMUST00000021913	Auh
chr13	53295801	53297801	ENSMUST00000123599	Auh
chr13	53295801	53297801	ENSMUST00000119311	Auh
chr13	53295801	53297801	ENSMUST00000021918	Ror2
chr13	53295801	53297801	ENSMUST00000130235	Ror2
chr13	53295801	53297801	ENSMUST00000021913	Auh
chr13	53295801	53297801	ENSMUST00000123599	Auh
chr13	53295801	53297801	ENSMUST00000119311	Auh
chr13	53295801	53297801	ENSMUST00000021918	Ror2
chr13	96547801	96549801	ENSMUST00000022182	F2rl2
chr13	96547801	96549801	ENSMUST00000022182	F2rl2
chr13	96547801	96549801	ENSMUST00000022182	F2rl2
chr13	96547801	96549801	ENSMUST00000022182	F2rl2
chr15	27631601	27633601	ENSMUST00000069955	Fam105a
chr15	27631601	27633601	ENSMUST00000069955	Fam105a
chr15	27631601	27633601	ENSMUST00000069955	Fam105a
chr15	27631601	27633601	ENSMUST00000069955	Fam105a
chr16	38398601	38400601	ENSMUST00000166854	Tmem39a
chr16	38398601	38400601	ENSMUST00000023525	Gtf2e1
chr16	38398601	38400601	ENSMUST00000120495	Cox17
chr16	38398601	38400601	ENSMUST00000023494	Popdc2
chr16	38398601	38400601	ENSMUST00000167782	Poglut1
chr16	38398601	38400601	ENSMUST00000165631	Tmem39a
chr16	38398601	38400601	ENSMUST00000166854	Tmem39a
chr16	38398601	38400601	ENSMUST00000023525	Gtf2e1
chr16	38398601	38400601	ENSMUST00000134870	Gsk3b
chr16	38398601	38400601	ENSMUST00000120495	Cox17
chr16	38398601	38400601	ENSMUST00000023494	Popdc2
chr16	38398601	38400601	ENSMUST00000167782	Poglut1
chr16	38398601	38400601	ENSMUST00000165631	Tmem39a
chr16	38398601	38400601	ENSMUST00000166854	Tmem39a
chr16	38398601	38400601	ENSMUST00000023525	Gtf2e1
chr16	38398601	38400601	ENSMUST00000134870	Gsk3b
chr16	38398601	38400601	ENSMUST00000120495	Cox17
chr16	38398601	38400601	ENSMUST00000167782	Poglut1
chr16	38398601	38400601	ENSMUST00000165631	Tmem39a
chr16	38398601	38400601	ENSMUST00000023525	Gtf2e1
chr16	38398601	38400601	ENSMUST00000120495	Cox17
chr16	38398601	38400601	ENSMUST00000167782	Poglut1
chr16	38729801	38731801	ENSMUST00000114739	Popdc2
chr16	38729801	38731801	ENSMUST00000023487	Arhgap31
chr16	38729801	38731801	ENSMUST00000124866	Arhgap31
chr16	38729801	38731801	ENSMUST00000164631	B4galt4
chr16	38729801	38731801	ENSMUST00000114712	B4galt4
chr16	38729801	38731801	ENSMUST00000057767	Upk1b
chr16	38729801	38731801	ENSMUST00000114728	Cd80
chr16	38729801	38731801	ENSMUST00000023487	Arhgap31
chr16	38729801	38731801	ENSMUST00000124866	Arhgap31
chr16	38729801	38731801	ENSMUST00000164631	B4galt4
chr16	38729801	38731801	ENSMUST00000114712	B4galt4
chr16	38729801	38731801	ENSMUST00000057767	Upk1b
chr16	38729801	38731801	ENSMUST00000114728	Cd80
chr16	38729801	38731801	ENSMUST00000023487	Arhgap31
chr16	38729801	38731801	ENSMUST00000164631	B4galt4
chr16	38729801	38731801	ENSMUST00000114712	B4galt4
chr16	38729801	38731801	ENSMUST00000023487	Arhgap31
chr16	38729801	38731801	ENSMUST00000164631	B4galt4
chr16	38729801	38731801	ENSMUST00000114712	B4galt4
chr17	87644801	87646801	ENSMUST00000024963	Mcfd2
chr17	87644801	87646801	ENSMUST00000041369	Socs5
chr17	87644801	87646801	ENSMUST00000129616	Mcfd2
chr17	87644801	87646801	ENSMUST00000151155	Mcfd2
chr17	87644801	87646801	ENSMUST00000155904	Mcfd2
chr17	87644801	87646801	ENSMUST00000041110	Ttc7
chr17	87644801	87646801	ENSMUST00000165014	Ttc7
chr17	87644801	87646801	ENSMUST00000126497	Ttc7
chr17	87644801	87646801	ENSMUST00000024963	Mcfd2
chr17	87644801	87646801	ENSMUST00000041369	Socs5
chr17	87644801	87646801	ENSMUST00000129616	Mcfd2
chr17	87644801	87646801	ENSMUST00000151155	Mcfd2
chr17	87644801	87646801	ENSMUST00000145895	Mcfd2
chr17	87644801	87646801	ENSMUST00000155904	Mcfd2
chr17	87644801	87646801	ENSMUST00000041110	Ttc7
chr17	87644801	87646801	ENSMUST00000165014	Ttc7
chr17	87644801	87646801	ENSMUST00000024963	Mcfd2
chr17	87644801	87646801	ENSMUST00000041369	Socs5
chr17	87644801	87646801	ENSMUST00000129616	Mcfd2
chr17	87644801	87646801	ENSMUST00000151155	Mcfd2
chr17	87644801	87646801	ENSMUST00000155904	Mcfd2
chr17	87644801	87646801	ENSMUST00000139258	Mcfd2
chr17	87644801	87646801	ENSMUST00000041110	Ttc7
chr17	87644801	87646801	ENSMUST00000165014	Ttc7
chr17	87644801	87646801	ENSMUST00000126497	Ttc7
chr17	87644801	87646801	ENSMUST00000125875	Ttc7
chr17	87644801	87646801	ENSMUST00000024963	Mcfd2
chr17	87644801	87646801	ENSMUST00000041369	Socs5
chr17	87644801	87646801	ENSMUST00000129616	Mcfd2
chr17	87644801	87646801	ENSMUST00000151155	Mcfd2
chr17	87644801	87646801	ENSMUST00000145895	Mcfd2
chr17	87644801	87646801	ENSMUST00000155904	Mcfd2
chr17	87644801	87646801	ENSMUST00000139258	Mcfd2
chr17	87644801	87646801	ENSMUST00000041110	Ttc7
chr17	87644801	87646801	ENSMUST00000165014	Ttc7
chr17	87644801	87646801	ENSMUST00000126497	Ttc7
chr17	87644801	87646801	ENSMUST00000148554	Ttc7
chr19	40913001	40915001	ENSMUST00000119316	Ccnj
chr19	40913001	40915001	ENSMUST00000119316	Ccnj
chr19	40913001	40915001	ENSMUST00000119316	Ccnj
chr19	40913001	40915001	ENSMUST00000119316	Ccnj

## Sheet: Cluster4_Targets
Enh_Chr	Enh_Start	Enh_End	Target_TrxID	Target_GeneName
chr1	51152801	51154801	ENSMUST00000081851	Tmeff2
chr1	61259201	61261201	ENSMUST00000060608	Cyp20a1
chr1	63249601	63251601	ENSMUST00000172416	Ino80d
chr1	63249601	63251601	ENSMUST00000027111	Ndufs1
chr1	63249601	63251601	ENSMUST00000129339	Eef1b2
chr1	63249601	63251601	ENSMUST00000148553	Eef1b2
chr1	63249601	63251601	ENSMUST00000126469	Eef1b2
chr1	63249601	63251601	ENSMUST00000050536	Gpr1
chr1	63249601	63251601	ENSMUST00000087374	Adam23
chr1	92666601	92668601	ENSMUST00000165484	Col6a3
chr1	92666601	92668601	ENSMUST00000056925	Col6a3
chr1	92666601	92668601	ENSMUST00000165604	Col6a3
chr1	138665001	138667001	ENSMUST00000112046	Zfp281
chr1	138665001	138667001	ENSMUST00000168126	Nr5a2
chr1	154524001	154526001	ENSMUST00000027760	Rgl1
chr1	154524001	154526001	ENSMUST00000111857	Rgl1
chr1	154524001	154526001	ENSMUST00000111836	Smg7
chr1	158112601	158114601	ENSMUST00000097529	Acbd6
chr1	158112601	158114601	ENSMUST00000035560	Acbd6
chr1	158112601	158114601	ENSMUST00000169241	Tor1aip1
chr1	158112601	158114601	ENSMUST00000133152	Tor1aip2
chr1	158112601	158114601	ENSMUST00000015628	Fam163a
chr1	181805401	181807401	ENSMUST00000097453	Cdc42bpa
chr1	181805401	181807401	ENSMUST00000111117	Cdc42bpa
chr1	181805401	181807401	ENSMUST00000134959	Cdc42bpa
chr1	186567001	186569001	ENSMUST00000048572	Hlx
chr1	186572601	186574601	ENSMUST00000174257	Hlx
chr1	191861001	191863001	ENSMUST00000010319	Prox1
chr1	191861001	191863001	ENSMUST00000165798	Cenpf
chr1	191861001	191863001	ENSMUST00000027898	Ptpn14
chr1	193785801	193787801	ENSMUST00000053463	Rd3
chr1	193785801	193787801	ENSMUST00000044954	Slc30a1
chr2	29368001	29370001	ENSMUST00000129544	Setx
chr2	29368001	29370001	ENSMUST00000147547	Med27
chr2	29368001	29370001	ENSMUST00000156846	Trub2
chr2	29368001	29370001	ENSMUST00000113757	Odf2
chr2	29368001	29370001	ENSMUST00000133233	Odf2
chr2	29368001	29370001	ENSMUST00000046257	Spna2
chr2	31034601	31036601	ENSMUST00000128509	Mettl11a
chr2	31034601	31036601	ENSMUST00000102849	Usp20
chr2	31034601	31036601	ENSMUST00000073879	Fnbp1
chr2	31034601	31036601	ENSMUST00000113564	Fnbp1
chr2	31034601	31036601	ENSMUST00000113560	Fnbp1
chr2	31034601	31036601	ENSMUST00000100208	Fnbp1
chr2	31034601	31036601	ENSMUST00000113552	Fnbp1
chr2	31034601	31036601	ENSMUST00000056433	Gpr107
chr2	31034601	31036601	ENSMUST00000000199	Ncs1
chr2	31034601	31036601	ENSMUST00000113482	Fubp3
chr2	31034601	31036601	ENSMUST00000137889	Fubp3
chr2	44821801	44823801	ENSMUST00000148279	Gtdc1
chr2	44821801	44823801	ENSMUST00000143766	Gtdc1
chr2	60741601	60743601	ENSMUST00000164147	Rbms1
chr2	60741601	60743601	ENSMUST00000112494	Tank
chr2	60741601	60743601	ENSMUST00000112494	Tank
chr2	91200401	91202401	ENSMUST00000111330	Arhgap1
chr2	91200401	91202401	ENSMUST00000005647	Ndufs3
chr2	91200401	91202401	ENSMUST00000152059	Ndufs3
chr2	91200401	91202401	ENSMUST00000149430	Slc39a13
chr2	91200401	91202401	ENSMUST00000099723	Madd
chr2	91200401	91202401	ENSMUST00000111354	Nr1h3
chr2	91200401	91202401	ENSMUST00000080008	Arfgap2
chr2	91200401	91202401	ENSMUST00000028681	F2
chr2	91200401	91202401	ENSMUST00000111329	Arhgap1
chr2	91200401	91202401	ENSMUST00000128140	Harbi1
chr2	91200401	91202401	ENSMUST00000099712	Ambra1
chr2	91200401	91202401	ENSMUST00000045705	Ambra1
chr2	92951601	92953601	ENSMUST00000028648	Syt13
chr2	103422001	103424001	ENSMUST00000028610	Cat
chr2	103422001	103424001	ENSMUST00000138580	Abtb2
chr2	103422001	103424001	ENSMUST00000128477	Caprin1
chr2	114606801	114608801	ENSMUST00000090269	Actc1
chr2	119633401	119635401	ENSMUST00000123818	Oip5
chr2	119633401	119635401	ENSMUST00000110801	Ndufaf1
chr2	119633401	119635401	ENSMUST00000028758	Itpka
chr2	119633401	119635401	ENSMUST00000099529	Rpap1
chr2	119633401	119635401	ENSMUST00000048493	Rpap1
chr2	119633401	119635401	ENSMUST00000110786	Tyro3
chr2	119633401	119635401	ENSMUST00000028763	Tyro3
chr2	119633401	119635401	ENSMUST00000046717	Mga
chr2	119633401	119635401	ENSMUST00000110774	Mga
chr2	119633401	119635401	ENSMUST00000132054	Mga
chr2	119633401	119635401	ENSMUST00000138851	Mga
chr2	119633401	119635401	ENSMUST00000066058	Mapkbp1
chr2	120477601	120479601	ENSMUST00000090042	Tmem87a
chr2	120477601	120479601	ENSMUST00000135074	Ganc
chr2	120477601	120479601	ENSMUST00000055241	Zfp106
chr2	120477601	120479601	ENSMUST00000147353	Zfp106
chr2	120477601	120479601	ENSMUST00000110711	Snap23
chr2	120477601	120479601	ENSMUST00000142278	Snap23
chr2	120477601	120479601	ENSMUST00000110706	Haus2
chr2	120477601	120479601	ENSMUST00000150912	Stard9
chr2	120477601	120479601	ENSMUST00000070420	Stard9
chr2	120477601	120479601	ENSMUST00000099504	Stard9
chr2	120477601	120479601	ENSMUST00000110701	Cdan1
chr2	120477601	120479601	ENSMUST00000136725	Cdan1
chr2	120477601	120479601	ENSMUST00000057135	Ttbk2
chr2	131014801	131016801	ENSMUST00000127343	Adam33
chr2	131014801	131016801	ENSMUST00000099349	Hspa12b
chr2	131014801	131016801	ENSMUST00000110218	Spef1
chr2	131014801	131016801	ENSMUST00000089510	Cenpb
chr2	131014801	131016801	ENSMUST00000028804	Cdc25b
chr2	131014801	131016801	ENSMUST00000079857	Cdc25b
chr2	131014801	131016801	ENSMUST00000110199	Mavs
chr2	131014801	131016801	ENSMUST00000150843	Pank2
chr2	166944601	166946601	ENSMUST00000049412	Stau1
chr2	166944601	166946601	ENSMUST00000059826	Kcnb1
chr3	20040601	20042601	ENSMUST00000167235	Hps3
chr3	20040601	20042601	ENSMUST00000119748	Gyg
chr3	52570201	52572201	ENSMUST00000036665	Cog6
chr3	87527001	87529001	ENSMUST00000172621	Pear1
chr4	46639601	46641601	ENSMUST00000107772	Tstd2
chr4	59392201	59394201	ENSMUST00000174586	Rod1
chr4	59392201	59394201	ENSMUST00000107575	Lpar1
chr4	59392201	59394201	ENSMUST00000040166	Susd1
chr4	61974001	61976001	ENSMUST00000084527	Fkbp15
chr4	61974001	61976001	ENSMUST00000139308	Fkbp15
chr4	61974001	61976001	ENSMUST00000098033	Fkbp15
chr4	61974001	61976001	ENSMUST00000084525	Cdc26
chr4	62251601	62253601	ENSMUST00000084521	Rgs3
chr4	62251601	62253601	ENSMUST00000068822	Zfp37
chr4	62251601	62253601	ENSMUST00000107449	Bspry
chr4	62251601	62253601	ENSMUST00000107444	Alad
chr4	62251601	62253601	ENSMUST00000107424	Rgs3
chr4	62251601	62253601	ENSMUST00000107428	Rgs3
chr4	63084201	63086201	ENSMUST00000107386	Whrn
chr4	63084201	63086201	ENSMUST00000030041	Ambp
chr4	63084201	63086201	ENSMUST00000102867	Whrn
chr4	63084201	63086201	ENSMUST00000063650	Whrn
chr4	63084201	63086201	ENSMUST00000063672	Whrn
chr4	63084201	63086201	ENSMUST00000133425	Whrn
chr4	69918801	69920801	ENSMUST00000138561	Cdk5rap2
chr4	69918801	69920801	ENSMUST00000144099	Cdk5rap2
chr4	69918801	69920801	ENSMUST00000107359	Megf9
chr4	82790201	82792201	ENSMUST00000170248	Frem1
chr4	100451001	100453001	ENSMUST00000039630	Ror1
chr4	100451001	100453001	ENSMUST00000030257	Cachd1
chr4	128105601	128107601	ENSMUST00000102600	Fndc5
chr4	137215401	137217401	ENSMUST00000171332	Hspg2
chr4	137215401	137217401	ENSMUST00000155648	Hspg2
chr4	137215401	137217401	ENSMUST00000055131	Usp48
chr4	137215401	137217401	ENSMUST00000105837	Usp48
chr4	137215401	137217401	ENSMUST00000128065	Usp48
chr4	137215401	137217401	ENSMUST00000152985	Usp48
chr4	137215401	137217401	ENSMUST00000141628	Usp48
chr4	137215401	137217401	ENSMUST00000030536	Pink1
chr4	147686801	147688801	ENSMUST00000149129	Plod1
chr4	147686801	147688801	ENSMUST00000132075	Plod1
chr4	147686801	147688801	ENSMUST00000094479	Clcn6
chr4	147686801	147688801	ENSMUST00000165818	Mthfr
chr4	147686801	147688801	ENSMUST00000069604	Mthfr
chr4	147686801	147688801	ENSMUST00000105706	Fbxo6
chr4	147686801	147688801	ENSMUST00000056965	Fbxo6
chr4	147686801	147688801	ENSMUST00000134261	Fbxo6
chr4	147686801	147688801	ENSMUST00000047720	Ptchd2
chr4	147686801	147688801	ENSMUST00000103221	Mtor
chr4	147686801	147688801	ENSMUST00000017408	Exosc10
chr4	147686801	147688801	ENSMUST00000140129	Srm
chr4	153559201	153561201	ENSMUST00000136374	Tprgl
chr4	153559201	153561201	ENSMUST00000133165	Tprgl
chr4	153559201	153561201	ENSMUST00000030897	Megf6
chr4	153559201	153561201	ENSMUST00000152159	Megf6
chr4	153559201	153561201	ENSMUST00000127088	Megf6
chr5	37646601	37648601	ENSMUST00000114158	Crmp1
chr5	37646601	37648601	ENSMUST00000031003	Ppp2r2c
chr5	37646601	37648601	ENSMUST00000087535	Crmp1
chr5	37646601	37648601	ENSMUST00000031004	Crmp1
chr5	46316601	46318601	ENSMUST00000154962	Qdpr
chr5	114370401	114372401	ENSMUST00000086564	Git2
chr5	116946401	116948401	ENSMUST00000036991	Hspb8
chr5	116946401	116948401	ENSMUST00000148276	Ccdc64
chr5	123706201	123708201	ENSMUST00000152213	Orai1
chr5	123706201	123708201	ENSMUST00000162839	Setd1b
chr5	123706201	123708201	ENSMUST00000068237	Mlxip
chr5	123706201	123708201	ENSMUST00000166233	Denr
chr5	123947201	123949201	ENSMUST00000162208	Rhof
chr5	123947201	123949201	ENSMUST00000160099	AI480526
chr5	123947201	123949201	ENSMUST00000117971	Bcl7a
chr5	123947201	123949201	ENSMUST00000031388	Vps33a
chr5	123947201	123949201	ENSMUST00000163515	Clip1
chr5	123947201	123949201	ENSMUST00000031382	Clip1
chr5	123947201	123949201	ENSMUST00000111472	Cdk2ap1
chr5	124786801	124788801	ENSMUST00000111474	Cdk2ap1
chr5	124786801	124788801	ENSMUST00000167879	Hip1r
chr5	124786801	124788801	ENSMUST00000162812	Pitpnm2
chr5	124786801	124788801	ENSMUST00000161273	Pitpnm2
chr5	124786801	124788801	ENSMUST00000031344	Mphosph9
chr5	124786801	124788801	ENSMUST00000149933	Mphosph9
chr5	124786801	124788801	ENSMUST00000111473	Cdk2ap1
chr5	124786801	124788801	ENSMUST00000111472	Cdk2ap1
chr5	124786801	124788801	ENSMUST00000065263	Sbno1
chr5	124786801	124788801	ENSMUST00000168651	Sbno1
chr5	124786801	124788801	ENSMUST00000164898	Sbno1
chr5	124786801	124788801	ENSMUST00000138890	Ncor2
chr5	129798601	129800601	ENSMUST00000134632	Ran
chr5	129798601	129800601	ENSMUST00000135160	Gbas
chr5	148572601	148574601	ENSMUST00000016647	Gtf3a
chr5	148572601	148574601	ENSMUST00000031653	Flt1
chr5	148572601	148574601	ENSMUST00000110529	Flt1
chr6	31566601	31568601	ENSMUST00000147614	Mkln1
chr6	52431201	52433201	ENSMUST00000138481	Hoxa10
chr6	52431201	52433201	ENSMUST00000131495	Hoxa11
chr6	55127601	55129601	ENSMUST00000070756	Adcyap1r1
chr6	145082801	145084801	ENSMUST00000032396	Lrmp
chr6	145082801	145084801	ENSMUST00000126007	Lyrm5
chr6	146434201	146436201	ENSMUST00000079573	Itpr2
chr6	146434201	146436201	ENSMUST00000111674	Itpr2
chr6	146434201	146436201	ENSMUST00000111663	Fgfr1op2
chr7	17340001	17342001	ENSMUST00000108496	Slc1a5
chr7	17340001	17342001	ENSMUST00000134407	Slc1a5
chr7	35506201	35508201	ENSMUST00000108070	Kctd15
chr7	35506201	35508201	ENSMUST00000155256	Lsm14a
chr7	35506201	35508201	ENSMUST00000108069	Kctd15
chr7	75174001	75176001	ENSMUST00000005671	Igf1r
chr7	75174001	75176001	ENSMUST00000074233	Synm
chr7	75174001	75176001	ENSMUST00000098378	Fam169b
chr7	89013401	89015401	ENSMUST00000082090	Ap3b2
chr7	89013401	89015401	ENSMUST00000165460	Whamm
chr7	89013401	89015401	ENSMUST00000041890	Tm6sf1
chr7	89013401	89015401	ENSMUST00000134861	Tm6sf1
chr7	89013401	89015401	ENSMUST00000119543	Tm6sf1
chr7	146580201	146582201	ENSMUST00000141223	Bnip3
chr7	146580201	146582201	ENSMUST00000106104	Lrrc27
chr7	146580201	146582201	ENSMUST00000106098	Inpp5a
chr7	146580201	146582201	ENSMUST00000026550	Inpp5a
chr8	11289401	11291401	ENSMUST00000033898	Col4a1
chr8	24147601	24149601	ENSMUST00000121783	Golga7
chr8	24147601	24149601	ENSMUST00000033941	Plat
chr8	24147601	24149601	ENSMUST00000163739	Ap3m2
chr8	24147601	24149601	ENSMUST00000044331	Myst3
chr8	24147601	24149601	ENSMUST00000117296	Ank1
chr8	24147601	24149601	ENSMUST00000141784	Ank1
chr8	24147601	24149601	ENSMUST00000173248	Ank1
chr8	24147601	24149601	ENSMUST00000121075	Ank1
chr8	64052801	64054801	ENSMUST00000034058	Cbr4
chr8	64052801	64054801	ENSMUST00000121200	Palld
chr8	90213401	90215401	ENSMUST00000169693	Cbln1
chr8	90213401	90215401	ENSMUST00000173092	Zfp423
chr8	107686601	107688601	ENSMUST00000052209	Cbfb
chr8	107686601	107688601	ENSMUST00000109395	Cbfb
chr8	107686601	107688601	ENSMUST00000109392	Cbfb
chr8	107686601	107688601	ENSMUST00000165678	Tradd
chr8	107686601	107688601	ENSMUST00000014920	Nol3
chr8	107686601	107688601	ENSMUST00000070508	Lrrc29
chr8	107686601	107688601	ENSMUST00000109372	Tmem208
chr8	107686601	107688601	ENSMUST00000132679	Ctcf
chr8	111405401	111407401	ENSMUST00000128350	Dhodh
chr8	118062801	118064801	ENSMUST00000069009	Maf
chr9	42845601	42847601	ENSMUST00000165665	Arhgef12
chr9	42845601	42847601	ENSMUST00000061833	Tmem136
chr9	53064801	53066801	ENSMUST00000065630	Ddx10
chr9	53064801	53066801	ENSMUST00000118282	Atm
chr9	96350401	96352401	ENSMUST00000170830	Atp1b3
chr9	96350401	96352401	ENSMUST00000112962	Tfdp2
chr9	96350401	96352401	ENSMUST00000034983	Atp1b3
chr9	96350401	96352401	ENSMUST00000070500	BC043934
chr9	96350401	96352401	ENSMUST00000057500	Rnf7
chr9	96350401	96352401	ENSMUST00000128955	Rnf7
chr9	96350401	96352401	ENSMUST00000128269	Zbtb38
chr9	118520201	118522201	ENSMUST00000044165	Itga9
chr10	36797401	36799401	ENSMUST00000171860	Hdac2
chr10	36797401	36799401	ENSMUST00000128031	Hdac2
chr10	36797401	36799401	ENSMUST00000092584	Marcks
chr10	39091601	39093601	ENSMUST00000148152	Fyn
chr10	39091601	39093601	ENSMUST00000063091	Fyn
chr10	39091601	39093601	ENSMUST00000099967	Fyn
chr10	39091601	39093601	ENSMUST00000126486	Fyn
chr10	44716201	44718201	ENSMUST00000166208	Prep
chr10	51997201	51999201	ENSMUST00000168661	Vgll2
chr10	51997201	51999201	ENSMUST00000020008	Gopc
chr10	72094001	72096001	ENSMUST00000020081	Zwint
chr10	72094001	72096001	ENSMUST00000105431	Zwint
chr10	86397801	86399801	ENSMUST00000160580	Stab2
chr10	86397801	86399801	ENSMUST00000099390	Stab2
chr10	92826601	92828601	ENSMUST00000092215	Ccdc38
chr10	92826601	92828601	ENSMUST00000020203	Snrpf
chr10	119901601	119903601	ENSMUST00000130198	Llph
chr10	119901601	119903601	ENSMUST00000072777	Hmga2
chr10	119901601	119903601	ENSMUST00000159699	Hmga2
chr10	119901601	119903601	ENSMUST00000092143	Msrb3
chr11	19430801	19432801	ENSMUST00000109596	Cep68
chr11	19883801	19885801	ENSMUST00000152728	Rab1
chr11	32603801	32605801	ENSMUST00000109412	Cpeb4
chr11	32603801	32605801	ENSMUST00000143988	Rhbdf1
chr11	32603801	32605801	ENSMUST00000038753	Sh3pxd2b
chr11	32603801	32605801	ENSMUST00000093205	Fbxw11
chr11	62734201	62736201	ENSMUST00000018645	Ncor1
chr11	62734201	62736201	ENSMUST00000141447	Ncor1
chr11	62734201	62736201	ENSMUST00000136938	Ubb
chr11	62734201	62736201	ENSMUST00000062860	Mmgt2
chr11	62734201	62736201	ENSMUST00000142112	Mmgt2
chr11	62734201	62736201	ENSMUST00000005399	Zfp287
chr11	62734201	62736201	ENSMUST00000152602	Zfp286
chr11	62734201	62736201	ENSMUST00000014321	Fam18b
chr11	62734201	62736201	ENSMUST00000128698	Fam18b
chr11	62734201	62736201	ENSMUST00000108702	Pmp22
chr11	62734201	62736201	ENSMUST00000108700	Pmp22
chr11	62798601	62800601	ENSMUST00000005399	Zfp287
chr11	62798601	62800601	ENSMUST00000054654	Zfp286
chr11	62798601	62800601	ENSMUST00000108705	Zfp286
chr11	62798601	62800601	ENSMUST00000152602	Zfp286
chr11	62798601	62800601	ENSMUST00000149215	Zfp286
chr11	62798601	62800601	ENSMUST00000140648	Pmp22
chr11	84781201	84783201	ENSMUST00000132098	Ggnbp2
chr11	84781201	84783201	ENSMUST00000103195	Znhit3
chr11	84781201	84783201	ENSMUST00000136656	Znhit3
chr11	84781201	84783201	ENSMUST00000127838	Znhit3
chr11	84781201	84783201	ENSMUST00000093969	Myo19
chr11	84781201	84783201	ENSMUST00000020837	Myo19
chr11	84781201	84783201	ENSMUST00000168765	Car4
chr11	84781201	84783201	ENSMUST00000018625	Appbp2
chr11	84781201	84783201	ENSMUST00000108062	Bcas3
chr11	84781201	84783201	ENSMUST00000108061	Bcas3
chr11	101633001	101635001	ENSMUST00000017945	Mlx
chr11	101633001	101635001	ENSMUST00000103102	Aarsd1
chr11	101633001	101635001	ENSMUST00000039388	Arl4d
chr11	101633001	101635001	ENSMUST00000164750	Etv4
chr11	101633001	101635001	ENSMUST00000107176	Etv4
chr11	101633001	101635001	ENSMUST00000017868	Etv4
chr11	101633001	101635001	ENSMUST00000131862	Etv4
chr11	101633001	101635001	ENSMUST00000129995	Etv4
chr11	101633001	101635001	ENSMUST00000154512	Etv4
chr11	101633001	101635001	ENSMUST00000062801	Mpp3
chr11	101633001	101635001	ENSMUST00000170762	Hdac5
chr11	104119001	104121001	ENSMUST00000063347	Arf2
chr11	104119001	104121001	ENSMUST00000106991	Mapt
chr11	115613001	115615001	ENSMUST00000136985	Armc7
chr11	115613001	115615001	ENSMUST00000140181	Armc7
chr11	115613001	115615001	ENSMUST00000149814	Gga3
chr11	115613001	115615001	ENSMUST00000142637	Mif4gd
chr11	115613001	115615001	ENSMUST00000141614	Slc25a19
chr11	115613001	115615001	ENSMUST00000106495	Grb2
chr11	115613001	115615001	ENSMUST00000125658	Caskin2
chr11	115613001	115615001	ENSMUST00000021134	Tsen54
chr11	115613001	115615001	ENSMUST00000140991	Sap30bp
chr11	115613001	115615001	ENSMUST00000146209	Sap30bp
chr11	115613001	115615001	ENSMUST00000021097	Recql5
chr11	115613001	115615001	ENSMUST00000139623	H3f3b
chr11	115613001	115615001	ENSMUST00000106452	Unk
chr11	117067601	117069601	ENSMUST00000140917	Prpsap1
chr11	117067601	117069601	ENSMUST00000136584	Mgat5b
chr11	117067601	117069601	ENSMUST00000106354	2017-09-09
chr11	117067601	117069601	ENSMUST00000019038	2017-09-09
chr11	119025601	119027601	ENSMUST00000026665	Cbx4
chr11	119025601	119027601	ENSMUST00000145058	Cbx4
chr11	119025601	119027601	ENSMUST00000005173	Sgsh
chr12	31833401	31835401	ENSMUST00000156953	Sntg2
chr12	31833401	31835401	ENSMUST00000074038	Acp1
chr12	33762601	33764601	ENSMUST00000020886	Nampt
chr12	74762801	74764801	ENSMUST00000119092	Prkch
chr12	76939601	76941601	ENSMUST00000021450	Sgpp1
chr12	76939601	76941601	ENSMUST00000143031	Syne2
chr12	87125001	87127001	ENSMUST00000040461	Mfsd7c
chr12	87125001	87127001	ENSMUST00000110220	Ttll5
chr12	109324201	109326201	ENSMUST00000101052	Hhipl1
chr12	109324201	109326201	ENSMUST00000066060	Bcl11b
chr12	109324201	109326201	ENSMUST00000125210	Setd3
chr12	109324201	109326201	ENSMUST00000125916	Setd3
chr12	109324201	109326201	ENSMUST00000101055	Ccnk
chr12	109324201	109326201	ENSMUST00000021684	Cyp46a1
chr12	110639601	110641601	ENSMUST00000172379	Rian
chr12	110639601	110641601	ENSMUST00000109843	Dlk1
chr12	110639601	110641601	ENSMUST00000109846	Dlk1
chr12	110639601	110641601	ENSMUST00000129245	Meg3
chr12	110639601	110641601	ENSMUST00000143847	Meg3
chr12	110639601	110641601	ENSMUST00000166642	Rian
chr12	112639201	112641201	ENSMUST00000041965	Cdc42bpb
chr12	112639201	112641201	ENSMUST00000001304	Ckb
chr12	112639201	112641201	ENSMUST00000128402	Kif26a
chr12	112885601	112887601	ENSMUST00000041965	Cdc42bpb
chr12	112885601	112887601	ENSMUST00000001304	Ckb
chr12	112885601	112887601	ENSMUST00000054815	Ppp1r13b
chr13	44800001	44802001	ENSMUST00000172581	Jarid2
chr13	44800001	44802001	ENSMUST00000174068	Jarid2
chr13	44800001	44802001	ENSMUST00000044608	Jarid2
chr13	52928601	52930601	ENSMUST00000021913	Auh
chr13	63287801	63289801	ENSMUST00000076195	Zfp935
chr13	63287801	63289801	ENSMUST00000165364	Fancc
chr13	94456201	94458201	ENSMUST00000166304	Jmy
chr13	94456201	94458201	ENSMUST00000048001	Dmgdh
chr13	94456201	94458201	ENSMUST00000091403	Arsb
chr13	94911601	94913601	ENSMUST00000091403	Arsb
chr13	94911601	94913601	ENSMUST00000131595	Lhfpl2
chr13	94911601	94913601	ENSMUST00000121618	Lhfpl2
chr13	94911601	94913601	ENSMUST00000022197	Scamp1
chr13	104489801	104491801	ENSMUST00000109322	Srek1
chr13	104489801	104491801	ENSMUST00000163211	Erbb2ip
chr14	8695001	8697001	ENSMUST00000166497	Abhd6
chr14	27858601	27860601	ENSMUST00000035336	Il17rd
chr14	27858601	27860601	ENSMUST00000036570	Appl1
chr14	27858601	27860601	ENSMUST00000170066	Il17rd
chr14	27858601	27860601	ENSMUST00000050480	Ccdc66
chr14	48883001	48885001	ENSMUST00000073150	Peli2
chr14	54810001	54812001	ENSMUST00000010550	Mrpl52
chr14	54810001	54812001	ENSMUST00000137763	Acin1
chr14	62070801	62072801	ENSMUST00000022496	Kpna3
chr14	69872601	69874601	ENSMUST00000022660	Loxl2
chr14	69872601	69874601	ENSMUST00000036381	Chmp7
chr14	70420001	70422001	ENSMUST00000125300	Pdlim2
chr14	70420001	70422001	ENSMUST00000078434	Ppp3cc
chr14	77190401	77192401	ENSMUST00000110887	Tsc22d1
chr14	123164601	123166601	ENSMUST00000110682	Zic2
chr14	123164601	123166601	ENSMUST00000075888	Zic2
chr14	123164601	123166601	ENSMUST00000156755	Pcca
chr14	123164601	123166601	ENSMUST00000132444	Pcca
chr15	32257801	32259801	ENSMUST00000171862	Snord123
chr15	32257801	32259801	ENSMUST00000067458	Sema5a
chr15	36432201	36434201	ENSMUST00000057486	Ankrd46
chr15	36432201	36434201	ENSMUST00000001809	Pabpc1
chr15	36432201	36434201	ENSMUST00000155116	Pabpc1
chr15	36432201	36434201	ENSMUST00000142357	Pabpc1
chr15	36432201	36434201	ENSMUST00000022894	Ywhaz
chr15	39998201	40000201	ENSMUST00000110305	Lrp12
chr15	55314801	55316801	ENSMUST00000125416	Col14a1
chr15	55314801	55316801	ENSMUST00000172387	Mrpl13
chr15	55314801	55316801	ENSMUST00000165356	Mrpl13
chr15	55314801	55316801	ENSMUST00000170046	Mtbp
chr15	61898001	61900001	ENSMUST00000161976	Myc
chr15	61898001	61900001	ENSMUST00000160009	Myc
chr15	61898001	61900001	ENSMUST00000100633	Pvt1
chr15	72861801	72863801	ENSMUST00000110036	Ptk2
chr15	72861801	72863801	ENSMUST00000089770	Trappc9
chr15	77022201	77024201	ENSMUST00000089514	Cyhr1
chr15	77022201	77024201	ENSMUST00000049956	Lrrc24
chr15	77022201	77024201	ENSMUST00000048854	Zfp647
chr15	77022201	77024201	ENSMUST00000048145	Rbfox2
chr15	77022201	77024201	ENSMUST00000111581	Rbfox2
chr15	77160201	77162201	ENSMUST00000073428	Slc39a4
chr15	77160201	77162201	ENSMUST00000171751	Rbfox2
chr15	78620401	78622401	ENSMUST00000164826	Card10
chr15	78620401	78622401	ENSMUST00000171101	Card10
chr15	78620401	78622401	ENSMUST00000042565	Card10
chr15	78620401	78622401	ENSMUST00000059619	Cdc42ep1
chr15	78620401	78622401	ENSMUST00000001226	Sh3bp1
chr15	78620401	78622401	ENSMUST00000145157	Nol12
chr16	30178001	30180001	ENSMUST00000100013	Atp13a3
chr16	34352001	34354001	ENSMUST00000142817	Kalrn
chr16	34352001	34354001	ENSMUST00000114954	Kalrn
chr16	38622201	38624201	ENSMUST00000120495	Cox17
chr16	38622201	38624201	ENSMUST00000023494	Popdc2
chr16	38622201	38624201	ENSMUST00000163948	Tmem39a
chr16	38622201	38624201	ENSMUST00000170097	Tmem39a
chr16	38622201	38624201	ENSMUST00000023487	Arhgap31
chr16	85169001	85171001	ENSMUST00000169502	App
chr16	85169001	85171001	ENSMUST00000005406	App
chr16	85169001	85171001	ENSMUST00000074271	App
chr16	91362401	91364401	ENSMUST00000023693	Ifnar2
chr16	91362401	91364401	ENSMUST00000134491	Ifnar2
chr16	91362401	91364401	ENSMUST00000073466	Cryzl1
chr17	16129801	16131801	ENSMUST00000174461	Chd1
chr17	16129801	16131801	ENSMUST00000014917	Dll1
chr17	16129801	16131801	ENSMUST00000057264	Rgmb
chr17	16129801	16131801	ENSMUST00000170578	Rgmb
chr17	34527801	34529801	ENSMUST00000173266	Rgl2
chr17	34527801	34529801	ENSMUST00000114303	H2-Ke6
chr17	34527801	34529801	ENSMUST00000025186	Slc39a7
chr17	34527801	34529801	ENSMUST00000171872	Slc39a7
chr17	34527801	34529801	ENSMUST00000044858	Rxrb
chr17	34527801	34529801	ENSMUST00000166725	H2-Eb1
chr17	34527801	34529801	ENSMUST00000171121	Ppt2
chr17	34527801	34529801	ENSMUST00000169969	Ppt2
chr17	48169801	48171801	ENSMUST00000024779	Usp49
chr17	48169801	48171801	ENSMUST00000152724	Usp49
chr17	48169801	48171801	ENSMUST00000161256	Nfya
chr17	67473801	67475801	ENSMUST00000035874	Ptprm
chr17	67473801	67475801	ENSMUST00000070538	Rab12
chr17	67616801	67618801	ENSMUST00000035874	Ptprm
chr17	67616801	67618801	ENSMUST00000037974	Ptprm
chr17	67616801	67618801	ENSMUST00000076553	Ptprm
chr17	78806001	78808001	ENSMUST00000070039	Fez2
chr17	78806001	78808001	ENSMUST00000112487	Fez2
chr17	78806001	78808001	ENSMUST00000024880	Vit
chr17	78806001	78808001	ENSMUST00000145480	Strn
chr17	85043201	85045201	ENSMUST00000047524	Thada
chr17	85043201	85045201	ENSMUST00000025101	Dync2li1
chr17	87073001	87075001	ENSMUST00000024954	Epas1
chr18	38249601	38251601	ENSMUST00000161701	Pcdh1
chr18	38249601	38251601	ENSMUST00000043498	Hdac3
chr18	38249601	38251601	ENSMUST00000072376	Rnf14
chr19	17723201	17725201	ENSMUST00000050715	Pcsk5
chr19	43958001	43960001	ENSMUST00000112037	Dnmbp
chr19	55565001	55567001	ENSMUST00000086868	Gpam
chr19	55565001	55567001	ENSMUST00000076891	Zdhhc6
chr19	55565001	55567001	ENSMUST00000085023	Vti1a
chr19	55565001	55567001	ENSMUST00000061496	Tcf7l2
chr19	55565001	55567001	ENSMUST00000111651	Tcf7l2
chr19	55565001	55567001	ENSMUST00000111656	Tcf7l2
chr19	56346401	56348401	ENSMUST00000165407	Habp2
chr19	56346401	56348401	ENSMUST00000163502	Habp2

## Sheet: Cluster5_Targets
Enh_Chr	Enh_Start	Enh_End	Target_TrxID	Target_GeneName
chr1	36625201	36627201	ENSMUST00000115030	Arid5a
chr1	36625201	36627201	ENSMUST00000153128	Cnnm4
chr1	36625201	36627201	ENSMUST00000097776	Cnnm3
chr1	36625201	36627201	ENSMUST00000114990	Sema4c
chr1	36625201	36627201	ENSMUST00000114991	Sema4c
chr1	36625201	36627201	ENSMUST00000114992	Sema4c
chr1	36625201	36627201	ENSMUST00000154493	Sema4c
chr1	36625201	36627201	ENSMUST00000114986	Fam178b
chr1	36625201	36627201	ENSMUST00000162662	Actr1b
chr1	36625201	36627201	ENSMUST00000027291	Zap70
chr1	36625201	36627201	ENSMUST00000115030	Arid5a
chr1	36625201	36627201	ENSMUST00000153128	Cnnm4
chr1	36625201	36627201	ENSMUST00000097776	Cnnm3
chr1	36625201	36627201	ENSMUST00000114990	Sema4c
chr1	36625201	36627201	ENSMUST00000114991	Sema4c
chr1	36625201	36627201	ENSMUST00000114992	Sema4c
chr1	36625201	36627201	ENSMUST00000154493	Sema4c
chr1	36625201	36627201	ENSMUST00000162662	Actr1b
chr1	36625201	36627201	ENSMUST00000027291	Zap70
chr1	72859401	72861401	ENSMUST00000120564	Igfbp2
chr1	72859401	72861401	ENSMUST00000047328	Igfbp2
chr1	72859401	72861401	ENSMUST00000027377	Igfbp5
chr1	154946801	154948801	ENSMUST00000027753	Lamc2
chr1	154946801	154948801	ENSMUST00000161744	Lamc1
chr1	154946801	154948801	ENSMUST00000027752	Lamc1
chr1	157547201	157549201	ENSMUST00000027741	Xpr1
chr1	157547201	157549201	ENSMUST00000111775	Xpr1
chr2	3101801	3103801	ENSMUST00000115099	Fam171a1
chr2	3101801	3103801	ENSMUST00000072955	Fam171a1
chr2	3101801	3103801	ENSMUST00000115099	Fam171a1
chr2	4373201	4375201	ENSMUST00000075767	Frmd4a
chr2	4373201	4375201	ENSMUST00000142452	Frmd4a
chr2	28871201	28873201	ENSMUST00000140704	Ralgds
chr2	28871201	28873201	ENSMUST00000028155	Tsc1
chr2	28871201	28873201	ENSMUST00000124390	Gtf3c4
chr2	28871201	28873201	ENSMUST00000100237	Ttf1
chr2	28871201	28873201	ENSMUST00000147274	Ntng2
chr2	28871201	28873201	ENSMUST00000123522	Med27
chr2	31917201	31919201	ENSMUST00000130975	Nup214
chr2	31917201	31919201	ENSMUST00000168996	Nup214
chr2	31917201	31919201	ENSMUST00000123062	Nup214
chr2	31917201	31919201	ENSMUST00000152791	Nup214
chr2	31917201	31919201	ENSMUST00000056406	Fam78a
chr2	31917201	31919201	ENSMUST00000143795	Fam78a
chr2	31917201	31919201	ENSMUST00000138133	Uck1
chr2	31917201	31919201	ENSMUST00000140406	Swi5
chr2	31917201	31919201	ENSMUST00000113350	Dnm1
chr2	31917201	31919201	ENSMUST00000048964	Ciz1
chr2	31917201	31919201	ENSMUST00000151806	Ciz1
chr2	31917201	31919201	ENSMUST00000125482	Ciz1
chr2	31917201	31919201	ENSMUST00000141670	Sh2d3c
chr2	31917201	31919201	ENSMUST00000139563	Sh2d3c
chr2	31917201	31919201	ENSMUST00000168996	Nup214
chr2	31917201	31919201	ENSMUST00000123062	Nup214
chr2	31917201	31919201	ENSMUST00000152791	Nup214
chr2	31917201	31919201	ENSMUST00000056406	Fam78a
chr2	31917201	31919201	ENSMUST00000143795	Fam78a
chr2	31917201	31919201	ENSMUST00000146502	Ppapdc3
chr2	31917201	31919201	ENSMUST00000138133	Uck1
chr2	31917201	31919201	ENSMUST00000140406	Swi5
chr2	31917201	31919201	ENSMUST00000151806	Ciz1
chr2	31917201	31919201	ENSMUST00000125482	Ciz1
chr2	31917201	31919201	ENSMUST00000141670	Sh2d3c
chr2	70862801	70864801	ENSMUST00000140293	Mettl8
chr2	70862801	70864801	ENSMUST00000112142	Dync1i2
chr2	70862801	70864801	ENSMUST00000140293	Mettl8
chr2	70862801	70864801	ENSMUST00000130292	Dcaf17
chr2	70862801	70864801	ENSMUST00000112142	Dync1i2
chr2	92268401	92270401	ENSMUST00000099712	Ambra1
chr2	92268401	92270401	ENSMUST00000045705	Ambra1
chr2	92268401	92270401	ENSMUST00000028667	Dgkz
chr2	92268401	92270401	ENSMUST00000155891	Pex16
chr2	92268401	92270401	ENSMUST00000168929	Mapk8ip1
chr2	92268401	92270401	ENSMUST00000050312	Mapk8ip1
chr2	92268401	92270401	ENSMUST00000149653	Mapk8ip1
chr2	92268401	92270401	ENSMUST00000090559	Cry2
chr2	92268401	92270401	ENSMUST00000099712	Ambra1
chr2	92268401	92270401	ENSMUST00000045705	Ambra1
chr2	92268401	92270401	ENSMUST00000028667	Dgkz
chr2	92268401	92270401	ENSMUST00000090586	Phf21a
chr2	92268401	92270401	ENSMUST00000155891	Pex16
chr2	92268401	92270401	ENSMUST00000168929	Mapk8ip1
chr2	92268401	92270401	ENSMUST00000050312	Mapk8ip1
chr2	92268401	92270401	ENSMUST00000149653	Mapk8ip1
chr2	92268401	92270401	ENSMUST00000090559	Cry2
chr2	92268401	92270401	ENSMUST00000125488	Cry2
chr2	131965001	131967001	ENSMUST00000110186	Smox
chr2	131965001	131967001	ENSMUST00000091288	Prnp
chr2	131965001	131967001	ENSMUST00000103182	Rassf2
chr2	131965001	131967001	ENSMUST00000140791	Rassf2
chr2	131965001	131967001	ENSMUST00000028815	Slc23a2
chr2	131965001	131967001	ENSMUST00000127724	Slc23a2
chr2	131965001	131967001	ENSMUST00000089461	Cds2
chr2	131965001	131967001	ENSMUST00000110186	Smox
chr2	131965001	131967001	ENSMUST00000091288	Prnp
chr2	131965001	131967001	ENSMUST00000103182	Rassf2
chr2	131965001	131967001	ENSMUST00000140791	Rassf2
chr2	131965001	131967001	ENSMUST00000028815	Slc23a2
chr2	131965001	131967001	ENSMUST00000137910	Slc23a2
chr2	131965001	131967001	ENSMUST00000127724	Slc23a2
chr2	151718201	151720201	ENSMUST00000147463	AA387200
chr2	151718201	151720201	ENSMUST00000064061	Scrt2
chr2	152552001	152554001	ENSMUST00000038368	Id1
chr2	152552001	152554001	ENSMUST00000010020	Cox4i2
chr2	152552001	152554001	ENSMUST00000128172	Bcl2l1
chr2	152552001	152554001	ENSMUST00000038368	Id1
chr2	152552001	152554001	ENSMUST00000010020	Cox4i2
chr2	152552001	152554001	ENSMUST00000128172	Bcl2l1
chr2	160335601	160337601	ENSMUST00000143997	Plcg1
chr2	160335601	160337601	ENSMUST00000133937	Zhx3
chr2	169558601	169560601	ENSMUST00000109159	Tshz2
chr2	169558601	169560601	ENSMUST00000109157	Tshz2
chr2	169558601	169560601	ENSMUST00000109159	Tshz2
chr2	169558601	169560601	ENSMUST00000109157	Tshz2
chr2	173129601	173131601	ENSMUST00000167854	Pmepa1
chr2	173129601	173131601	ENSMUST00000028997	Aurka
chr2	173129601	173131601	ENSMUST00000030391	Tcfap2c
chr2	173129601	173131601	ENSMUST00000170744	Tcfap2c
chr2	173129601	173131601	ENSMUST00000009143	Bmp7
chr2	173129601	173131601	ENSMUST00000154306	Vapb
chr2	173597001	173599001	ENSMUST00000151763	Ppp4r1l-ps
chr2	173597001	173599001	ENSMUST00000029024	Rab22a
chr2	173597001	173599001	ENSMUST00000154306	Vapb
chr2	173597001	173599001	ENSMUST00000117442	Slmo2
chr2	173597001	173599001	ENSMUST00000151763	Ppp4r1l-ps
chr2	173597001	173599001	ENSMUST00000029024	Rab22a
chr2	173597001	173599001	ENSMUST00000154306	Vapb
chr3	65663801	65665801	ENSMUST00000029416	Ccnl1
chr3	65663801	65665801	ENSMUST00000029416	Ccnl1
chr3	122063401	122065401	ENSMUST00000029770	Abcd3
chr3	122063401	122065401	ENSMUST00000126552	Abca4
chr3	122063401	122065401	ENSMUST00000029766	Bcar3
chr3	122063401	122065401	ENSMUST00000106438	Fnbp1l
chr3	122063401	122065401	ENSMUST00000029770	Abcd3
chr3	122063401	122065401	ENSMUST00000029766	Bcar3
chr3	122063401	122065401	ENSMUST00000106438	Fnbp1l
chr3	144266001	144268001	ENSMUST00000106211	2017-09-15
chr3	144266001	144268001	ENSMUST00000144859	2017-09-15
chr3	144266001	144268001	ENSMUST00000082437	2017-09-15
chr3	144266001	144268001	ENSMUST00000082437	2017-09-15
chr3	144266001	144268001	ENSMUST00000106211	2017-09-15
chr3	144266001	144268001	ENSMUST00000082437	2017-09-15
chr3	144266001	144268001	ENSMUST00000106211	2017-09-15
chr3	144266001	144268001	ENSMUST00000082437	2017-09-15
chr3	144266001	144268001	ENSMUST00000082437	2017-09-15
chr3	144266001	144268001	ENSMUST00000082437	2017-09-15
chr3	144266001	144268001	ENSMUST00000163279	Sh3glb1
chr3	144266001	144268001	ENSMUST00000106211	2017-09-15
chr3	144266001	144268001	ENSMUST00000082437	2017-09-15
chr3	144266001	144268001	ENSMUST00000082437	2017-09-15
chr3	144266001	144268001	ENSMUST00000106211	2017-09-15
chr3	144266001	144268001	ENSMUST00000082437	2017-09-15
chr3	144266001	144268001	ENSMUST00000106211	2017-09-15
chr3	144266001	144268001	ENSMUST00000082437	2017-09-15
chr3	144266001	144268001	ENSMUST00000082437	2017-09-15
chr3	144266001	144268001	ENSMUST00000082437	2017-09-15
chr3	144266001	144268001	ENSMUST00000163279	Sh3glb1
chr3	148557601	148559601	ENSMUST00000037655	Lphn2
chr3	148557601	148559601	ENSMUST00000037655	Lphn2
chr4	46288601	46290601	ENSMUST00000133286	Ncbp1
chr4	46288601	46290601	ENSMUST00000107773	Tmod1
chr4	46288601	46290601	ENSMUST00000142380	Xpa
chr4	46288601	46290601	ENSMUST00000133286	Ncbp1
chr4	46288601	46290601	ENSMUST00000107773	Tmod1
chr4	46288601	46290601	ENSMUST00000142380	Xpa
chr4	46857201	46859201	ENSMUST00000107747	Anks6
chr4	46857201	46859201	ENSMUST00000152479	Anks6
chr4	46857201	46859201	ENSMUST00000045041	Galnt12
chr4	71783201	71785201	ENSMUST00000102848	Tle1
chr4	71783201	71785201	ENSMUST00000107355	Tle1
chr4	71783201	71785201	ENSMUST00000102848	Tle1
chr4	71783201	71785201	ENSMUST00000107355	Tle1
chr4	71783201	71785201	ENSMUST00000134225	Tle1
chr4	104984601	104986601	ENSMUST00000030243	Prkaa2
chr4	104984601	104986601	ENSMUST00000030243	Prkaa2
chr4	152582001	152584001	ENSMUST00000105646	Ajap1
chr4	152582001	152584001	ENSMUST00000160884	Kcnab2
chr4	152582001	152584001	ENSMUST00000030768	Kcnab2
chr5	9106001	9108001	ENSMUST00000071921	Dmtf1
chr5	9106001	9108001	ENSMUST00000057436	Dmtf1
chr5	9106001	9108001	ENSMUST00000040604	Dmtf1
chr5	67238401	67240401	ENSMUST00000038188	Limch1
chr5	67238401	67240401	ENSMUST00000094757	Rbm47
chr5	67238401	67240401	ENSMUST00000159786	Apbb2
chr5	67238401	67240401	ENSMUST00000101164	Limch1
chr5	67238401	67240401	ENSMUST00000038188	Limch1
chr5	67238401	67240401	ENSMUST00000094757	Rbm47
chr5	67238401	67240401	ENSMUST00000159786	Apbb2
chr5	67238401	67240401	ENSMUST00000101164	Limch1
chr5	106122201	106124201	ENSMUST00000060531	Lrrc8d
chr5	106122201	106124201	ENSMUST00000135776	Lrrc8d
chr5	106122201	106124201	ENSMUST00000140081	Lrrc8d
chr5	106122201	106124201	ENSMUST00000060531	Lrrc8d
chr5	106122201	106124201	ENSMUST00000135776	Lrrc8d
chr5	106122201	106124201	ENSMUST00000149831	Lrrc8d
chr5	116934401	116936401	ENSMUST00000148276	Ccdc64
chr5	116934401	116936401	ENSMUST00000036991	Hspb8
chr5	124783401	124785401	ENSMUST00000031353	Pitpnm2
chr5	124783401	124785401	ENSMUST00000162812	Pitpnm2
chr5	124783401	124785401	ENSMUST00000031344	Mphosph9
chr5	124783401	124785401	ENSMUST00000149933	Mphosph9
chr5	124783401	124785401	ENSMUST00000111474	Cdk2ap1
chr5	124783401	124785401	ENSMUST00000111472	Cdk2ap1
chr5	124783401	124785401	ENSMUST00000065263	Sbno1
chr5	124783401	124785401	ENSMUST00000168651	Sbno1
chr5	124783401	124785401	ENSMUST00000100709	Setd8
chr5	124783401	124785401	ENSMUST00000111453	Snrnp35
chr5	124783401	124785401	ENSMUST00000135361	Eif2b1
chr5	124783401	124785401	ENSMUST00000138890	Ncor2
chr5	124783401	124785401	ENSMUST00000031353	Pitpnm2
chr5	124783401	124785401	ENSMUST00000162812	Pitpnm2
chr5	124783401	124785401	ENSMUST00000031344	Mphosph9
chr5	124783401	124785401	ENSMUST00000149933	Mphosph9
chr5	124783401	124785401	ENSMUST00000111474	Cdk2ap1
chr5	124783401	124785401	ENSMUST00000111472	Cdk2ap1
chr5	124783401	124785401	ENSMUST00000065263	Sbno1
chr5	124783401	124785401	ENSMUST00000168651	Sbno1
chr5	124783401	124785401	ENSMUST00000100709	Setd8
chr5	124783401	124785401	ENSMUST00000111453	Snrnp35
chr5	124783401	124785401	ENSMUST00000135361	Eif2b1
chr5	124783401	124785401	ENSMUST00000138890	Ncor2
chr5	137550801	137552801	ENSMUST00000127100	Plod3
chr5	137550801	137552801	ENSMUST00000111103	Emid2
chr5	137550801	137552801	ENSMUST00000019198	Fis1
chr5	137550801	137552801	ENSMUST00000034953	Znhit1
chr5	137550801	137552801	ENSMUST00000111091	Znhit1
chr5	137550801	137552801	ENSMUST00000137272	Znhit1
chr5	137550801	137552801	ENSMUST00000041388	Serpine1
chr5	137550801	137552801	ENSMUST00000152207	Trim56
chr5	137550801	137552801	ENSMUST00000061244	Ephb4
chr5	137550801	137552801	ENSMUST00000111054	Ephb4
chr5	137550801	137552801	ENSMUST00000141733	Tsc22d4
chr5	137550801	137552801	ENSMUST00000127100	Plod3
chr5	137550801	137552801	ENSMUST00000111103	Emid2
chr5	137550801	137552801	ENSMUST00000019198	Fis1
chr5	137550801	137552801	ENSMUST00000034953	Znhit1
chr5	137550801	137552801	ENSMUST00000111091	Znhit1
chr5	137550801	137552801	ENSMUST00000137272	Znhit1
chr5	137550801	137552801	ENSMUST00000041543	Vgf
chr5	137550801	137552801	ENSMUST00000041388	Serpine1
chr5	137550801	137552801	ENSMUST00000077523	Serpine1
chr5	137550801	137552801	ENSMUST00000152207	Trim56
chr5	137550801	137552801	ENSMUST00000061244	Ephb4
chr5	137550801	137552801	ENSMUST00000111054	Ephb4
chr5	137550801	137552801	ENSMUST00000141733	Tsc22d4
chr5	137848401	137850401	ENSMUST00000037620	Mospd3
chr5	137848401	137850401	ENSMUST00000111090	Znhit1
chr5	137848401	137850401	ENSMUST00000166239	Ephb4
chr5	137848401	137850401	ENSMUST00000031728	Pop7
chr5	137848401	137850401	ENSMUST00000031726	Gnb2
chr5	137848401	137850401	ENSMUST00000150063	Gnb2
chr5	137848401	137850401	ENSMUST00000154708	Mospd3
chr5	137848401	137850401	ENSMUST00000110961	Zscan21
chr6	4887201	4889201	ENSMUST00000065842	Ppp1r9a
chr6	4887201	4889201	ENSMUST00000139029	Sgce
chr6	4887201	4889201	ENSMUST00000065842	Ppp1r9a
chr6	4887201	4889201	ENSMUST00000139029	Sgce
chr6	71671601	71673601	ENSMUST00000165331	Immt
chr6	71671601	71673601	ENSMUST00000149415	Rmnd5a
chr6	71671601	71673601	ENSMUST00000114179	Rnf103
chr6	71671601	71673601	ENSMUST00000065364	Chmp3
chr6	71671601	71673601	ENSMUST00000167220	Kdm3a
chr6	71671601	71673601	ENSMUST00000065509	Kdm3a
chr6	71671601	71673601	ENSMUST00000121469	Reep1
chr6	71671601	71673601	ENSMUST00000166938	Immt
chr6	71671601	71673601	ENSMUST00000114112	St3gal5
chr6	71671601	71673601	ENSMUST00000165331	Immt
chr6	71671601	71673601	ENSMUST00000149415	Rmnd5a
chr6	71671601	71673601	ENSMUST00000065364	Chmp3
chr6	71671601	71673601	ENSMUST00000167220	Kdm3a
chr6	71671601	71673601	ENSMUST00000065509	Kdm3a
chr6	71671601	71673601	ENSMUST00000121469	Reep1
chr6	71671601	71673601	ENSMUST00000166938	Immt
chr6	71671601	71673601	ENSMUST00000114112	St3gal5
chr6	100139001	100141001	ENSMUST00000101118	Rybp
chr6	100139001	100141001	ENSMUST00000101118	Rybp
chr6	135222801	135224801	ENSMUST00000111909	Gsg1
chr6	135222801	135224801	ENSMUST00000032330	Emp1
chr7	19526001	19528001	ENSMUST00000072415	Mill2
chr7	19526001	19528001	ENSMUST00000098780	Ccdc61
chr7	19526001	19528001	ENSMUST00000032571	Nova2
chr7	19526001	19528001	ENSMUST00000130268	Mypop
chr7	19526001	19528001	ENSMUST00000131087	Mypop
chr7	19526001	19528001	ENSMUST00000163634	Sympk
chr7	19526001	19528001	ENSMUST00000023882	Sympk
chr7	19526001	19528001	ENSMUST00000094790	Gipr
chr7	19526001	19528001	ENSMUST00000141718	Eml2
chr7	19526001	19528001	ENSMUST00000003640	Fosb
chr7	19526001	19528001	ENSMUST00000160369	Ercc1
chr7	19526001	19528001	ENSMUST00000062831	Ercc2
chr7	19526001	19528001	ENSMUST00000108458	Klc3
chr7	30242201	30244201	ENSMUST00000032818	Fbxo17
chr7	30242201	30244201	ENSMUST00000171183	Mrps12
chr7	30242201	30244201	ENSMUST00000085818	Kcnk6
chr7	30242201	30244201	ENSMUST00000108238	Yif1b
chr7	30242201	30244201	ENSMUST00000142519	Yif1b
chr7	30242201	30244201	ENSMUST00000108236	Spint2
chr7	30242201	30244201	ENSMUST00000108231	Dpf1
chr7	30242201	30244201	ENSMUST00000085809	Sipa1l3
chr7	30242201	30244201	ENSMUST00000032818	Fbxo17
chr7	30242201	30244201	ENSMUST00000171183	Mrps12
chr7	30242201	30244201	ENSMUST00000085818	Kcnk6
chr7	30242201	30244201	ENSMUST00000108238	Yif1b
chr7	30242201	30244201	ENSMUST00000142519	Yif1b
chr7	30242201	30244201	ENSMUST00000108236	Spint2
chr7	30242201	30244201	ENSMUST00000108231	Dpf1
chr7	30242201	30244201	ENSMUST00000154222	Dpf1
chr7	30242201	30244201	ENSMUST00000085809	Sipa1l3
chr7	35820001	35822001	ENSMUST00000108069	Kctd15
chr7	35820001	35822001	ENSMUST00000075068	Pepd
chr7	35820001	35822001	ENSMUST00000070191	Cebpg
chr7	35820001	35822001	ENSMUST00000122409	Lrp3
chr7	35820001	35822001	ENSMUST00000118444	Lrp3
chr7	35820001	35822001	ENSMUST00000108069	Kctd15
chr7	35820001	35822001	ENSMUST00000075068	Pepd
chr7	35820001	35822001	ENSMUST00000070191	Cebpg
chr7	35820001	35822001	ENSMUST00000122409	Lrp3
chr7	35820001	35822001	ENSMUST00000118444	Lrp3
chr7	75262201	75264201	ENSMUST00000107476	Mef2a
chr7	75262201	75264201	ENSMUST00000126093	Ttc23
chr7	75262201	75264201	ENSMUST00000107476	Mef2a
chr7	75262201	75264201	ENSMUST00000126093	Ttc23
chr7	77650201	77652201	ENSMUST00000032768	Nr2f2
chr7	119931201	119933201	ENSMUST00000106643	Parva
chr7	119931201	119933201	ENSMUST00000069256	Tead1
chr7	119931201	119933201	ENSMUST00000167060	Tead1
chr7	119931201	119933201	ENSMUST00000164745	Far1
chr8	8958201	8960201	ENSMUST00000001319	Efnb2
chr8	12939201	12941201	ENSMUST00000064464	Mcf2l
chr8	12939201	12941201	ENSMUST00000136918	Atp11a
chr8	12939201	12941201	ENSMUST00000110867	Mcf2l
chr8	12939201	12941201	ENSMUST00000123811	Mcf2l
chr8	12939201	12941201	ENSMUST00000123768	F10
chr8	12939201	12941201	ENSMUST00000110839	Dcun1d2
chr8	12939201	12941201	ENSMUST00000084058	Tmco3
chr8	12939201	12941201	ENSMUST00000131804	Atp11a
chr8	12939201	12941201	ENSMUST00000123811	Mcf2l
chr8	12939201	12941201	ENSMUST00000110839	Dcun1d2
chr8	12939201	12941201	ENSMUST00000084058	Tmco3
chr8	18618401	18620401	ENSMUST00000039412	Mcph1
chr8	18618401	18620401	ENSMUST00000133417	Mcph1
chr8	18618401	18620401	ENSMUST00000141244	Mcph1
chr8	18618401	18620401	ENSMUST00000039412	Mcph1
chr8	18618401	18620401	ENSMUST00000141244	Mcph1
chr8	35823401	35825401	ENSMUST00000033930	Dusp4
chr8	36982201	36984201	ENSMUST00000033923	Dlc1
chr8	36982201	36984201	ENSMUST00000110492	D8Ertd82e
chr8	37649601	37651601	ENSMUST00000033923	Dlc1
chr8	37649601	37651601	ENSMUST00000098826	Dlc1
chr8	37649601	37651601	ENSMUST00000033923	Dlc1
chr8	37649601	37651601	ENSMUST00000098826	Dlc1
chr8	74899001	74901001	ENSMUST00000034260	B3gnt3
chr8	74899001	74901001	ENSMUST00000109973	Calr3
chr8	74899001	74901001	ENSMUST00000034260	B3gnt3
chr8	74899001	74901001	ENSMUST00000123177	Tpm4
chr8	74899001	74901001	ENSMUST00000109973	Calr3
chr8	90751201	90753201	ENSMUST00000118952	Papd5
chr8	90751201	90753201	ENSMUST00000154115	Papd5
chr8	90751201	90753201	ENSMUST00000043526	Cyld
chr8	90751201	90753201	ENSMUST00000118952	Papd5
chr8	90751201	90753201	ENSMUST00000154115	Papd5
chr8	90751201	90753201	ENSMUST00000043526	Cyld
chr8	93854001	93856001	ENSMUST00000109609	Aktip
chr8	93854001	93856001	ENSMUST00000047783	Rpgrip1l
chr8	93854001	93856001	ENSMUST00000093312	Irx3
chr8	93854001	93856001	ENSMUST00000109609	Aktip
chr8	93854001	93856001	ENSMUST00000047783	Rpgrip1l
chr8	93854001	93856001	ENSMUST00000093312	Irx3
chr8	97710401	97712401	ENSMUST00000034240	Kifc3
chr8	97710401	97712401	ENSMUST00000159871	Coq9
chr8	97710401	97712401	ENSMUST00000077955	Ccdc102a
chr8	97710401	97712401	ENSMUST00000169748	Kifc3
chr8	120528001	120530001	ENSMUST00000117160	Cdh13
chr9	32354201	32356201	ENSMUST00000016231	Fli1
chr9	32354201	32356201	ENSMUST00000058892	Ets1
chr9	32354201	32356201	ENSMUST00000050797	Ets1
chr9	32354201	32356201	ENSMUST00000093875	Ets1
chr9	32354201	32356201	ENSMUST00000016231	Fli1
chr9	32354201	32356201	ENSMUST00000058892	Ets1
chr9	32354201	32356201	ENSMUST00000050797	Ets1
chr9	57805601	57807601	ENSMUST00000170397	Stra6
chr9	57805601	57807601	ENSMUST00000134450	Stra6
chr9	57805601	57807601	ENSMUST00000170397	Stra6
chr9	57805601	57807601	ENSMUST00000134450	Stra6
chr9	114739801	114741801	ENSMUST00000047013	Cmtm8
chr9	114739801	114741801	ENSMUST00000035009	Cmtm7
chr9	114739801	114741801	ENSMUST00000146623	Gpd1l
chr9	114739801	114741801	ENSMUST00000129305	Gpd1l
chr9	114739801	114741801	ENSMUST00000047013	Cmtm8
chr9	114739801	114741801	ENSMUST00000035009	Cmtm7
chr9	114739801	114741801	ENSMUST00000146623	Gpd1l
chr9	114739801	114741801	ENSMUST00000129305	Gpd1l
chr10	21655601	21657601	ENSMUST00000042261	Slc2a12
chr10	21655601	21657601	ENSMUST00000092673	Sgk1
chr10	21655601	21657601	ENSMUST00000020145	Sgk1
chr10	21655601	21657601	ENSMUST00000065527	Raet1c
chr10	21655601	21657601	ENSMUST00000042261	Slc2a12
chr10	21655601	21657601	ENSMUST00000092673	Sgk1
chr10	21655601	21657601	ENSMUST00000020145	Sgk1
chr10	21655601	21657601	ENSMUST00000065527	Raet1c
chr10	39379001	39381001	ENSMUST00000019987	Traf3ip2
chr10	42762401	42764401	ENSMUST00000167488	Bend3
chr10	90703401	90705401	ENSMUST00000020123	Tmpo
chr10	90703401	90705401	ENSMUST00000020123	Tmpo
chr11	5076601	5078601	ENSMUST00000093374	Nf2
chr11	5076601	5078601	ENSMUST00000122886	Gas2l1
chr11	5076601	5078601	ENSMUST00000151936	Gas2l1
chr11	5076601	5078601	ENSMUST00000166787	Rasl10a
chr11	5076601	5078601	ENSMUST00000102930	Ewsr1
chr11	5076601	5078601	ENSMUST00000141002	Ewsr1
chr11	5076601	5078601	ENSMUST00000139886	Ewsr1
chr11	5076601	5078601	ENSMUST00000144238	Ewsr1
chr11	5076601	5078601	ENSMUST00000151847	Ewsr1
chr11	5076601	5078601	ENSMUST00000101610	Rhbdd3
chr11	5076601	5078601	ENSMUST00000146879	Rhbdd3
chr11	5076601	5078601	ENSMUST00000134267	Rhbdd3
chr11	5076601	5078601	ENSMUST00000062821	Emid1
chr11	5076601	5078601	ENSMUST00000163299	Emid1
chr11	5076601	5078601	ENSMUST00000020662	Kremen1
chr11	5076601	5078601	ENSMUST00000109867	Znrf3
chr11	5076601	5078601	ENSMUST00000093374	Nf2
chr11	5076601	5078601	ENSMUST00000133007	Ap1b1
chr11	5076601	5078601	ENSMUST00000122886	Gas2l1
chr11	5076601	5078601	ENSMUST00000151936	Gas2l1
chr11	5076601	5078601	ENSMUST00000102930	Ewsr1
chr11	5076601	5078601	ENSMUST00000141002	Ewsr1
chr11	5076601	5078601	ENSMUST00000139886	Ewsr1
chr11	5076601	5078601	ENSMUST00000144238	Ewsr1
chr11	5076601	5078601	ENSMUST00000101610	Rhbdd3
chr11	5076601	5078601	ENSMUST00000146879	Rhbdd3
chr11	5076601	5078601	ENSMUST00000062821	Emid1
chr11	5076601	5078601	ENSMUST00000163299	Emid1
chr11	5076601	5078601	ENSMUST00000020662	Kremen1
chr11	5076601	5078601	ENSMUST00000109867	Znrf3
chr11	33082601	33084601	ENSMUST00000051053	Ubtd2
chr11	33082601	33084601	ENSMUST00000020507	Fgf18
chr11	33082601	33084601	ENSMUST00000037746	Tlx3
chr11	35705401	35707401	ENSMUST00000018990	Pank3
chr11	35705401	35707401	ENSMUST00000018990	Pank3
chr11	45901001	45903001	ENSMUST00000164692	Clint1
chr11	45901001	45903001	ENSMUST00000011398	Thg1l
chr11	45901001	45903001	ENSMUST00000156073	Med7
chr11	45901001	45903001	ENSMUST00000164692	Clint1
chr11	45901001	45903001	ENSMUST00000011398	Thg1l
chr11	45901001	45903001	ENSMUST00000137014	Adam19
chr11	45901001	45903001	ENSMUST00000156073	Med7
chr11	62742201	62744201	ENSMUST00000062860	Mmgt2
chr11	62742201	62744201	ENSMUST00000062860	Mmgt2
chr11	69255601	69257601	ENSMUST00000108671	Arhgef15
chr11	69255601	69257601	ENSMUST00000021282	Pfas
chr11	69255601	69257601	ENSMUST00000152142	Tmem107
chr11	69255601	69257601	ENSMUST00000102602	Trappc1
chr11	69255601	69257601	ENSMUST00000144701	Chd3
chr11	69255601	69257601	ENSMUST00000108660	Cyb5d1
chr11	69255601	69257601	ENSMUST00000018918	Cd68
chr11	69255601	69257601	ENSMUST00000108671	Arhgef15
chr11	69255601	69257601	ENSMUST00000021282	Pfas
chr11	69255601	69257601	ENSMUST00000152142	Tmem107
chr11	69255601	69257601	ENSMUST00000130780	Cntrob
chr11	69255601	69257601	ENSMUST00000102602	Trappc1
chr11	69255601	69257601	ENSMUST00000144701	Chd3
chr11	69255601	69257601	ENSMUST00000108660	Cyb5d1
chr11	69255601	69257601	ENSMUST00000018918	Cd68
chr11	76176401	76178401	ENSMUST00000069057	Myo1c
chr11	76176401	76178401	ENSMUST00000127340	Fam57a
chr11	76176401	76178401	ENSMUST00000069057	Myo1c
chr11	78520001	78522001	ENSMUST00000167224	Sdf2
chr11	78520001	78522001	ENSMUST00000128788	Ift20
chr11	78520001	78522001	ENSMUST00000142739	Nlk
chr11	78520001	78522001	ENSMUST00000017520	Nlk
chr11	78520001	78522001	ENSMUST00000108269	Lgals9
chr11	85754401	85756401	ENSMUST00000018569	Dhx40
chr11	85754401	85756401	ENSMUST00000044423	Brip1
chr11	85754401	85756401	ENSMUST00000145846	Vmp1
chr11	85754401	85756401	ENSMUST00000018569	Dhx40
chr11	85754401	85756401	ENSMUST00000044423	Brip1
chr11	85754401	85756401	ENSMUST00000145846	Vmp1
chr11	95263401	95265401	ENSMUST00000150884	Spop
chr11	95263401	95265401	ENSMUST00000132274	Rsad1
chr11	95263401	95265401	ENSMUST00000001547	Col1a1
chr11	95263401	95265401	ENSMUST00000038431	Pdk2
chr11	95263401	95265401	ENSMUST00000092766	Myst2
chr11	95263401	95265401	ENSMUST00000146556	Slc35b1
chr11	95263401	95265401	ENSMUST00000092765	Spop
chr11	95263401	95265401	ENSMUST00000150884	Spop
chr11	95263401	95265401	ENSMUST00000174178	Xylt2
chr11	95263401	95265401	ENSMUST00000001547	Col1a1
chr11	95263401	95265401	ENSMUST00000139974	Col1a1
chr11	95263401	95265401	ENSMUST00000038431	Pdk2
chr11	95263401	95265401	ENSMUST00000107722	Spop
chr11	95263401	95265401	ENSMUST00000092765	Spop
chr11	116681601	116683601	ENSMUST00000021170	Mxra7
chr11	116681601	116683601	ENSMUST00000145278	Wbp2
chr11	116681601	116683601	ENSMUST00000047715	Mxra7
chr11	116681601	116683601	ENSMUST00000151944	Mfsd11
chr11	116681601	116683601	ENSMUST00000092403	Srsf2
chr11	116681601	116683601	ENSMUST00000021170	Mxra7
chr11	116681601	116683601	ENSMUST00000147851	Ube2o
chr11	116681601	116683601	ENSMUST00000144398	St6galnac2
chr11	116681601	116683601	ENSMUST00000047715	Mxra7
chr11	116681601	116683601	ENSMUST00000169456	Jmjd6
chr11	116681601	116683601	ENSMUST00000151944	Mfsd11
chr11	116681601	116683601	ENSMUST00000092403	Srsf2
chr12	9056601	9058601	ENSMUST00000111113	Wdr35
chr12	9056601	9058601	ENSMUST00000085741	Ttc32
chr12	9056601	9058601	ENSMUST00000111113	Wdr35
chr12	9056601	9058601	ENSMUST00000085741	Ttc32
chr12	25407601	25409601	ENSMUST00000153058	Rrm2
chr12	71186201	71188201	ENSMUST00000021377	Cdkl1
chr12	71186201	71188201	ENSMUST00000085314	Nin
chr12	71186201	71188201	ENSMUST00000095666	Nin
chr12	71186201	71188201	ENSMUST00000021377	Cdkl1
chr12	71186201	71188201	ENSMUST00000085314	Nin
chr12	71186201	71188201	ENSMUST00000095666	Nin
chr12	74747801	74749801	ENSMUST00000164444	Prkch
chr12	80959801	80961801	ENSMUST00000167126	Rad51l1
chr12	80959801	80961801	ENSMUST00000167126	Rad51l1
chr13	41611001	41613001	ENSMUST00000021794	Nedd9
chr13	41611001	41613001	ENSMUST00000163623	Nedd9
chr13	41611001	41613001	ENSMUST00000021794	Nedd9
chr13	41611001	41613001	ENSMUST00000163623	Nedd9
chr13	108734201	108736201	ENSMUST00000109285	Zswim6
chr14	48692601	48694601	ENSMUST00000073150	Peli2
chr14	48692601	48694601	ENSMUST00000169369	Peli2
chr14	48692601	48694601	ENSMUST00000073150	Peli2
chr14	62453801	62455801	ENSMUST00000051184	Kcnrg
chr14	77057401	77059401	ENSMUST00000048371	Tsc22d1
chr14	77057401	77059401	ENSMUST00000048371	Tsc22d1
chr14	121451801	121453801	ENSMUST00000032898	Ipo5
chr14	121451801	121453801	ENSMUST00000032898	Ipo5
chr15	6939601	6941601	ENSMUST00000164529	Lifr
chr15	12419801	12421801	ENSMUST00000075317	Pdzd2
chr15	12419801	12421801	ENSMUST00000038172	Mtmr12
chr15	12419801	12421801	ENSMUST00000071993	Mtmr12
chr15	12419801	12421801	ENSMUST00000170963	Pdzd2
chr15	12419801	12421801	ENSMUST00000075317	Pdzd2
chr15	12419801	12421801	ENSMUST00000038172	Mtmr12
chr15	12419801	12421801	ENSMUST00000071993	Mtmr12
chr15	12419801	12421801	ENSMUST00000170963	Pdzd2
chr15	26646801	26648801	ENSMUST00000059204	Fbxl7
chr15	26646801	26648801	ENSMUST00000059204	Fbxl7
chr15	36356201	36358201	ENSMUST00000057486	Ankrd46
chr15	36356201	36358201	ENSMUST00000057486	Ankrd46
chr15	36356201	36358201	ENSMUST00000013755	Snx31
chr15	77741001	77743001	ENSMUST00000109747	Txn2
chr15	77741001	77743001	ENSMUST00000173561	Txn2
chr15	77741001	77743001	ENSMUST00000173631	Txn2
chr15	77741001	77743001	ENSMUST00000005487	Txn2
chr15	77741001	77743001	ENSMUST00000174468	Txn2
chr15	77741001	77743001	ENSMUST00000174529	Txn2
chr15	77741001	77743001	ENSMUST00000100486	Txn2
chr15	77741001	77743001	ENSMUST00000059619	Cdc42ep1
chr15	77741001	77743001	ENSMUST00000173561	Txn2
chr15	77741001	77743001	ENSMUST00000173631	Txn2
chr15	77741001	77743001	ENSMUST00000005487	Txn2
chr15	77741001	77743001	ENSMUST00000174468	Txn2
chr15	77741001	77743001	ENSMUST00000100486	Txn2
chr15	77741001	77743001	ENSMUST00000059619	Cdc42ep1
chr15	79849601	79851601	ENSMUST00000023055	Dnalc4
chr15	79849601	79851601	ENSMUST00000162713	Dnalc4
chr15	79849601	79851601	ENSMUST00000163463	Nptxr
chr15	79849601	79851601	ENSMUST00000023057	Nptxr
chr15	79849601	79851601	ENSMUST00000089293	Cbx7
chr15	79849601	79851601	ENSMUST00000000500	Pdgfb
chr15	79849601	79851601	ENSMUST00000009728	Syngr1
chr15	79849601	79851601	ENSMUST00000023050	Tab1
chr15	79849601	79851601	ENSMUST00000044156	Atf4
chr15	79849601	79851601	ENSMUST00000023055	Dnalc4
chr15	79849601	79851601	ENSMUST00000162713	Dnalc4
chr15	79849601	79851601	ENSMUST00000163463	Nptxr
chr15	79849601	79851601	ENSMUST00000023057	Nptxr
chr15	79849601	79851601	ENSMUST00000089297	Npcd
chr15	79849601	79851601	ENSMUST00000089293	Cbx7
chr15	79849601	79851601	ENSMUST00000146719	Cbx7
chr15	79849601	79851601	ENSMUST00000000500	Pdgfb
chr15	79849601	79851601	ENSMUST00000009728	Syngr1
chr15	79849601	79851601	ENSMUST00000023050	Tab1
chr15	79849601	79851601	ENSMUST00000044156	Atf4
chr16	18610201	18612201	ENSMUST00000115606	Txnrd2
chr16	18610201	18612201	ENSMUST00000129952	Gnb1l
chr16	18610201	18612201	ENSMUST00000100091	Gnb1l
chr16	18610201	18612201	ENSMUST00000151253	Gnb1l
chr16	18610201	18612201	ENSMUST00000096986	2017-09-05
chr16	18610201	18612201	ENSMUST00000172451	Ufd1l
chr17	81117401	81119401	ENSMUST00000169704	Slc8a1
chr17	83481401	83483401	ENSMUST00000112363	Eml4
chr17	83481401	83483401	ENSMUST00000096766	Eml4
chr17	86934801	86936801	ENSMUST00000024963	Mcfd2
chr17	86934801	86936801	ENSMUST00000148126	Ttc7
chr17	86934801	86936801	ENSMUST00000024963	Mcfd2
chr18	6455801	6457801	ENSMUST00000170959	Kif5b
chr18	6455801	6457801	ENSMUST00000124926	Epc1
chr18	6455801	6457801	ENSMUST00000050542	Epc1
chr18	6455801	6457801	ENSMUST00000124926	Epc1
chr18	6455801	6457801	ENSMUST00000050542	Epc1
chr18	11271801	11273801	ENSMUST00000047762	Gata6
chr18	35257801	35259801	ENSMUST00000166044	Kif20a
chr18	35257801	35259801	ENSMUST00000042345	Ctnna1
chr18	35257801	35259801	ENSMUST00000166044	Kif20a
chr18	35257801	35259801	ENSMUST00000042345	Ctnna1
chr18	55347801	55349801	ENSMUST00000064763	Zfp608
chr18	55347801	55349801	ENSMUST00000171157	Zfp608
chr19	36281401	36283401	ENSMUST00000025718	Ankrd1
chr19	36281401	36283401	ENSMUST00000025718	Ankrd1
chr19	47365601	47367601	ENSMUST00000111807	Neurl1a
chr19	47365601	47367601	ENSMUST00000081619	Sh3pxd2a
chr19	47365601	47367601	ENSMUST00000111808	Neurl1a
chr19	47365601	47367601	ENSMUST00000111807	Neurl1a
chr19	47365601	47367601	ENSMUST00000081619	Sh3pxd2a

## Sheet: Cluster6_Targets
Enh_Chr	Enh_Start	Enh_End	Target_TrxID	Target_GeneName
chr1	182231801	182233801	ENSMUST00000070181	Itpkb
chr1	182231801	182233801	ENSMUST00000070181	Itpkb
chr1	182231801	182233801	ENSMUST00000097449	Itpkb
chr1	182231801	182233801	ENSMUST00000070181	Itpkb
chr1	182231801	182233801	ENSMUST00000097449	Itpkb
chr1	182231801	182233801	ENSMUST00000070181	Itpkb
chr2	52801601	52803601	ENSMUST00000090952	Fmnl2
chr2	52801601	52803601	ENSMUST00000127122	Fmnl2
chr2	52801601	52803601	ENSMUST00000090952	Fmnl2
chr2	52801601	52803601	ENSMUST00000127122	Fmnl2
chr2	52801601	52803601	ENSMUST00000090952	Fmnl2
chr2	52801601	52803601	ENSMUST00000127122	Fmnl2
chr2	52801601	52803601	ENSMUST00000090952	Fmnl2
chr2	52801601	52803601	ENSMUST00000127122	Fmnl2
chr2	71981801	71983801	ENSMUST00000112101	Itga6
chr2	71981801	71983801	ENSMUST00000152696	Pdk1
chr2	71981801	71983801	ENSMUST00000134362	Pdk1
chr2	71981801	71983801	ENSMUST00000124004	Rapgef4
chr2	71981801	71983801	ENSMUST00000112101	Itga6
chr2	71981801	71983801	ENSMUST00000134362	Pdk1
chr2	71981801	71983801	ENSMUST00000124004	Rapgef4
chr2	71981801	71983801	ENSMUST00000122975	Rapgef4
chr2	71981801	71983801	ENSMUST00000152696	Pdk1
chr2	71981801	71983801	ENSMUST00000134362	Pdk1
chr2	71981801	71983801	ENSMUST00000112101	Itga6
chr2	71981801	71983801	ENSMUST00000152696	Pdk1
chr2	71981801	71983801	ENSMUST00000134362	Pdk1
chr2	71981801	71983801	ENSMUST00000122975	Rapgef4
chr4	59251201	59253201	ENSMUST00000155153	Ugcg
chr5	35376801	35378801	ENSMUST00000114281	Rgs12
chr5	35376801	35378801	ENSMUST00000147574	Add1
chr5	35376801	35378801	ENSMUST00000145986	Add1
chr5	35376801	35378801	ENSMUST00000114340	Add1
chr5	35376801	35378801	ENSMUST00000134217	Grk4
chr5	35376801	35378801	ENSMUST00000030984	Rgs12
chr5	35376801	35378801	ENSMUST00000153972	Rgs12
chr5	35376801	35378801	ENSMUST00000114280	Rgs12
chr5	35376801	35378801	ENSMUST00000114283	Rgs12
chr5	35376801	35378801	ENSMUST00000114281	Rgs12
chr5	35376801	35378801	ENSMUST00000147574	Add1
chr5	35376801	35378801	ENSMUST00000145986	Add1
chr5	35376801	35378801	ENSMUST00000114340	Add1
chr5	35376801	35378801	ENSMUST00000030984	Rgs12
chr5	35376801	35378801	ENSMUST00000153972	Rgs12
chr5	35376801	35378801	ENSMUST00000114280	Rgs12
chr5	35376801	35378801	ENSMUST00000114283	Rgs12
chr5	35376801	35378801	ENSMUST00000101316	Sh3bp2
chr5	35376801	35378801	ENSMUST00000147574	Add1
chr5	35376801	35378801	ENSMUST00000145986	Add1
chr5	35376801	35378801	ENSMUST00000114340	Add1
chr5	35376801	35378801	ENSMUST00000030984	Rgs12
chr5	35376801	35378801	ENSMUST00000153972	Rgs12
chr5	35376801	35378801	ENSMUST00000114280	Rgs12
chr5	35376801	35378801	ENSMUST00000114283	Rgs12
chr5	35376801	35378801	ENSMUST00000156819	Rgs12
chr5	35376801	35378801	ENSMUST00000030985	Hgfac
chr5	35376801	35378801	ENSMUST00000101316	Sh3bp2
chr5	35376801	35378801	ENSMUST00000147574	Add1
chr5	35376801	35378801	ENSMUST00000145986	Add1
chr5	35376801	35378801	ENSMUST00000114340	Add1
chr5	35376801	35378801	ENSMUST00000134217	Grk4
chr5	35376801	35378801	ENSMUST00000030984	Rgs12
chr5	35376801	35378801	ENSMUST00000153972	Rgs12
chr5	35376801	35378801	ENSMUST00000114280	Rgs12
chr5	35376801	35378801	ENSMUST00000156819	Rgs12
chr5	35376801	35378801	ENSMUST00000030985	Hgfac
chr6	127531201	127533201	ENSMUST00000071563	Efcab4b
chr6	127531201	127533201	ENSMUST00000071563	Efcab4b
chr6	127531201	127533201	ENSMUST00000071563	Efcab4b
chr6	136879001	136881001	ENSMUST00000111891	Arhgdib
chr6	136879001	136881001	ENSMUST00000032342	Mgp
chr6	136879001	136881001	ENSMUST00000032344	Arhgdib
chr6	136879001	136881001	ENSMUST00000111892	Arhgdib
chr6	136879001	136881001	ENSMUST00000154440	Arhgdib
chr6	136879001	136881001	ENSMUST00000111891	Arhgdib
chr6	136879001	136881001	ENSMUST00000032342	Mgp
chr6	136879001	136881001	ENSMUST00000032344	Arhgdib
chr6	136879001	136881001	ENSMUST00000111892	Arhgdib
chr6	136879001	136881001	ENSMUST00000111891	Arhgdib
chr6	136879001	136881001	ENSMUST00000032343	Erp27
chr6	136879001	136881001	ENSMUST00000032344	Arhgdib
chr6	136879001	136881001	ENSMUST00000111892	Arhgdib
chr6	136879001	136881001	ENSMUST00000154440	Arhgdib
chr6	136879001	136881001	ENSMUST00000111891	Arhgdib
chr6	136879001	136881001	ENSMUST00000032342	Mgp
chr6	136879001	136881001	ENSMUST00000032343	Erp27
chr6	136879001	136881001	ENSMUST00000032344	Arhgdib
chr6	136879001	136881001	ENSMUST00000111892	Arhgdib
chr6	136879001	136881001	ENSMUST00000154440	Arhgdib
chr6	142815201	142817201	ENSMUST00000032421	St8sia1
chr6	142815201	142817201	ENSMUST00000032419	Cmas
chr6	142815201	142817201	ENSMUST00000147058	St8sia1
chr6	142815201	142817201	ENSMUST00000032421	St8sia1
chr6	142815201	142817201	ENSMUST00000032419	Cmas
chr6	142815201	142817201	ENSMUST00000147058	St8sia1
chr6	142815201	142817201	ENSMUST00000032421	St8sia1
chr6	142815201	142817201	ENSMUST00000032419	Cmas
chr6	142815201	142817201	ENSMUST00000032419	Cmas
chr7	121459601	121461601	ENSMUST00000032909	Pde3b
chr7	121459601	121461601	ENSMUST00000033008	Psma1
chr7	121459601	121461601	ENSMUST00000135570	Psma1
chr7	121459601	121461601	ENSMUST00000032909	Pde3b
chr7	121459601	121461601	ENSMUST00000033008	Psma1
chr7	121459601	121461601	ENSMUST00000135570	Psma1
chr7	121459601	121461601	ENSMUST00000032909	Pde3b
chr7	121459601	121461601	ENSMUST00000033008	Psma1
chr7	121459601	121461601	ENSMUST00000135570	Psma1
chr7	121459601	121461601	ENSMUST00000032909	Pde3b
chr7	121459601	121461601	ENSMUST00000033008	Psma1
chr7	121459601	121461601	ENSMUST00000135570	Psma1
chr7	150226401	150228401	ENSMUST00000137856	Tssc4
chr7	150226401	150228401	ENSMUST00000009396	Tspan32
chr7	150226401	150228401	ENSMUST00000105923	Tspan32
chr7	150226401	150228401	ENSMUST00000082008	Tspan32
chr7	150226401	150228401	ENSMUST00000037941	Cd81
chr7	150226401	150228401	ENSMUST00000060433	Tssc4
chr7	150226401	150228401	ENSMUST00000133410	Tssc4
chr7	150226401	150228401	ENSMUST00000105920	Tssc4
chr7	150226401	150228401	ENSMUST00000137856	Tssc4
chr7	150226401	150228401	ENSMUST00000009396	Tspan32
chr7	150226401	150228401	ENSMUST00000075172	Tspan32
chr7	150226401	150228401	ENSMUST00000105923	Tspan32
chr7	150226401	150228401	ENSMUST00000082008	Tspan32
chr7	150226401	150228401	ENSMUST00000037941	Cd81
chr7	150226401	150228401	ENSMUST00000060433	Tssc4
chr7	150226401	150228401	ENSMUST00000133410	Tssc4
chr7	150226401	150228401	ENSMUST00000105920	Tssc4
chr7	150226401	150228401	ENSMUST00000137856	Tssc4
chr7	150226401	150228401	ENSMUST00000009396	Tspan32
chr7	150226401	150228401	ENSMUST00000075172	Tspan32
chr7	150226401	150228401	ENSMUST00000105923	Tspan32
chr7	150226401	150228401	ENSMUST00000082008	Tspan32
chr7	150226401	150228401	ENSMUST00000105925	Tspan32
chr7	150226401	150228401	ENSMUST00000143512	Tspan32
chr7	150226401	150228401	ENSMUST00000037941	Cd81
chr7	150226401	150228401	ENSMUST00000060433	Tssc4
chr7	150226401	150228401	ENSMUST00000133410	Tssc4
chr7	150226401	150228401	ENSMUST00000105920	Tssc4
chr7	150226401	150228401	ENSMUST00000137856	Tssc4
chr7	150226401	150228401	ENSMUST00000009396	Tspan32
chr7	150226401	150228401	ENSMUST00000075172	Tspan32
chr7	150226401	150228401	ENSMUST00000105923	Tspan32
chr7	150226401	150228401	ENSMUST00000082008	Tspan32
chr7	150226401	150228401	ENSMUST00000143512	Tspan32
chr7	150226401	150228401	ENSMUST00000037941	Cd81
chr7	150226401	150228401	ENSMUST00000060433	Tssc4
chr7	150226401	150228401	ENSMUST00000133410	Tssc4
chr7	150226401	150228401	ENSMUST00000105920	Tssc4
chr8	40170201	40172201	ENSMUST00000167992	Tusc3
chr8	40170201	40172201	ENSMUST00000167992	Tusc3
chr8	49070001	49072001	ENSMUST00000057561	Wwc2
chr8	49070001	49072001	ENSMUST00000110348	Odz3
chr8	49070001	49072001	ENSMUST00000057561	Wwc2
chr8	49070001	49072001	ENSMUST00000110348	Odz3
chr8	49070001	49072001	ENSMUST00000057561	Wwc2
chr8	128142201	128144201	ENSMUST00000047850	Sipa1l2
chr8	128142201	128144201	ENSMUST00000047850	Sipa1l2
chr8	128142201	128144201	ENSMUST00000047850	Sipa1l2
chr8	128142201	128144201	ENSMUST00000047850	Sipa1l2
chr8	128142201	128144201	ENSMUST00000120589	Pcnxl2
chr9	40959801	40961801	ENSMUST00000137454	Gramd1b
chr9	40959801	40961801	ENSMUST00000044155	Ubash3b
chr9	40959801	40961801	ENSMUST00000136530	Ubash3b
chr9	40959801	40961801	ENSMUST00000137454	Gramd1b
chr9	40959801	40961801	ENSMUST00000044155	Ubash3b
chr9	40959801	40961801	ENSMUST00000137454	Gramd1b
chr9	40959801	40961801	ENSMUST00000044155	Ubash3b
chr9	40959801	40961801	ENSMUST00000136530	Ubash3b
chr9	40959801	40961801	ENSMUST00000137454	Gramd1b
chr9	40959801	40961801	ENSMUST00000044155	Ubash3b
chr9	40959801	40961801	ENSMUST00000136530	Ubash3b
chr10	117388001	117390001	ENSMUST00000137102	Mdm2
chr10	117388001	117390001	ENSMUST00000137102	Mdm2
chr10	117388001	117390001	ENSMUST00000137102	Mdm2
chr11	31659401	31661401	ENSMUST00000109412	Cpeb4
chr11	31659401	31661401	ENSMUST00000058060	Bod1
chr11	31659401	31661401	ENSMUST00000109417	Bod1
chr11	31659401	31661401	ENSMUST00000109415	Bod1
chr11	31659401	31661401	ENSMUST00000093220	Cpeb4
chr11	31659401	31661401	ENSMUST00000020537	Nsg2
chr11	31659401	31661401	ENSMUST00000109412	Cpeb4
chr11	31659401	31661401	ENSMUST00000058060	Bod1
chr11	31659401	31661401	ENSMUST00000109417	Bod1
chr11	31659401	31661401	ENSMUST00000109415	Bod1
chr11	31659401	31661401	ENSMUST00000093220	Cpeb4
chr11	31659401	31661401	ENSMUST00000020537	Nsg2
chr11	31659401	31661401	ENSMUST00000093219	Nsg2
chr11	31659401	31661401	ENSMUST00000109412	Cpeb4
chr11	31659401	31661401	ENSMUST00000058060	Bod1
chr11	31659401	31661401	ENSMUST00000109417	Bod1
chr11	31659401	31661401	ENSMUST00000093220	Cpeb4
chr11	31659401	31661401	ENSMUST00000020537	Nsg2
chr11	31659401	31661401	ENSMUST00000093219	Nsg2
chr11	31659401	31661401	ENSMUST00000109412	Cpeb4
chr11	31659401	31661401	ENSMUST00000058060	Bod1
chr11	31659401	31661401	ENSMUST00000109417	Bod1
chr11	31659401	31661401	ENSMUST00000093220	Cpeb4
chr11	31659401	31661401	ENSMUST00000020537	Nsg2
chr11	75067601	75069601	ENSMUST00000092907	Rpa1
chr11	75067601	75069601	ENSMUST00000081799	Sgsm2
chr11	75067601	75069601	ENSMUST00000055619	Hic1
chr11	75067601	75069601	ENSMUST00000000767	Rpa1
chr11	75067601	75069601	ENSMUST00000006286	Inpp5k
chr11	75067601	75069601	ENSMUST00000131398	Ywhae
chr11	75067601	75069601	ENSMUST00000092907	Rpa1
chr11	75067601	75069601	ENSMUST00000081799	Sgsm2
chr11	75067601	75069601	ENSMUST00000055619	Hic1
chr11	75067601	75069601	ENSMUST00000000767	Rpa1
chr11	75067601	75069601	ENSMUST00000149365	Rpa1
chr11	75067601	75069601	ENSMUST00000006286	Inpp5k
chr11	75067601	75069601	ENSMUST00000131398	Ywhae
chr11	75067601	75069601	ENSMUST00000092907	Rpa1
chr11	75067601	75069601	ENSMUST00000081799	Sgsm2
chr11	75067601	75069601	ENSMUST00000055619	Hic1
chr11	75067601	75069601	ENSMUST00000000767	Rpa1
chr11	75067601	75069601	ENSMUST00000149365	Rpa1
chr11	75067601	75069601	ENSMUST00000006286	Inpp5k
chr11	75067601	75069601	ENSMUST00000131398	Ywhae
chr11	75067601	75069601	ENSMUST00000092907	Rpa1
chr11	75067601	75069601	ENSMUST00000081799	Sgsm2
chr11	75067601	75069601	ENSMUST00000000767	Rpa1
chr11	75067601	75069601	ENSMUST00000124718	Tlcd2
chr11	75067601	75069601	ENSMUST00000006286	Inpp5k
chr11	75067601	75069601	ENSMUST00000131398	Ywhae
chr11	110299401	110301401	ENSMUST00000044850	Abca9
chr11	110299401	110301401	ENSMUST00000020938	Fam20a
chr11	110299401	110301401	ENSMUST00000020949	Map2k6
chr11	110299401	110301401	ENSMUST00000146084	Map2k6
chr11	110299401	110301401	ENSMUST00000133920	Map2k6
chr11	110299401	110301401	ENSMUST00000044850	Abca9
chr11	110299401	110301401	ENSMUST00000020938	Fam20a
chr11	110299401	110301401	ENSMUST00000020949	Map2k6
chr11	110299401	110301401	ENSMUST00000146084	Map2k6
chr11	110299401	110301401	ENSMUST00000044850	Abca9
chr11	110299401	110301401	ENSMUST00000020949	Map2k6
chr11	110299401	110301401	ENSMUST00000020938	Fam20a
chr11	110299401	110301401	ENSMUST00000134721	Abca5
chr11	110299401	110301401	ENSMUST00000020949	Map2k6
chr11	110299401	110301401	ENSMUST00000146084	Map2k6
chr11	110299401	110301401	ENSMUST00000133920	Map2k6
chr11	114414401	114416401	ENSMUST00000100248	Cpsf4l
chr11	114414401	114416401	ENSMUST00000106602	Rpl38
chr11	114414401	114416401	ENSMUST00000106599	Rpl38
chr11	114414401	114416401	ENSMUST00000000206	Btbd17
chr11	114414401	114416401	ENSMUST00000106602	Rpl38
chr11	114414401	114416401	ENSMUST00000106599	Rpl38
chr11	114414401	114416401	ENSMUST00000000206	Btbd17
chr11	114414401	114416401	ENSMUST00000106602	Rpl38
chr11	114414401	114416401	ENSMUST00000106599	Rpl38
chr11	114414401	114416401	ENSMUST00000106602	Rpl38
chr11	114414401	114416401	ENSMUST00000106599	Rpl38
chr11	114733401	114735401	ENSMUST00000133245	Gprc5c
chr11	114733401	114735401	ENSMUST00000000206	Btbd17
chr11	114733401	114735401	ENSMUST00000146853	Btbd17
chr11	114733401	114735401	ENSMUST00000053361	Gprc5c
chr11	114733401	114735401	ENSMUST00000021071	Gprc5c
chr11	114733401	114735401	ENSMUST00000136785	Gprc5c
chr11	114733401	114735401	ENSMUST00000003351	Grin2c
chr11	114733401	114735401	ENSMUST00000142637	Mif4gd
chr11	114733401	114735401	ENSMUST00000133245	Gprc5c
chr11	114733401	114735401	ENSMUST00000000206	Btbd17
chr11	114733401	114735401	ENSMUST00000156192	Btbd17
chr11	114733401	114735401	ENSMUST00000141481	Btbd17
chr11	114733401	114735401	ENSMUST00000146853	Btbd17
chr11	114733401	114735401	ENSMUST00000053361	Gprc5c
chr11	114733401	114735401	ENSMUST00000021071	Gprc5c
chr11	114733401	114735401	ENSMUST00000136785	Gprc5c
chr11	114733401	114735401	ENSMUST00000152314	Gprc5c
chr11	114733401	114735401	ENSMUST00000106582	Cd300a
chr11	114733401	114735401	ENSMUST00000003351	Grin2c
chr11	114733401	114735401	ENSMUST00000142637	Mif4gd
chr11	114733401	114735401	ENSMUST00000133245	Gprc5c
chr11	114733401	114735401	ENSMUST00000053361	Gprc5c
chr11	114733401	114735401	ENSMUST00000136785	Gprc5c
chr11	114733401	114735401	ENSMUST00000106582	Cd300a
chr11	114733401	114735401	ENSMUST00000045151	Cd300a
chr11	114733401	114735401	ENSMUST00000092459	Cd300lh
chr11	114733401	114735401	ENSMUST00000124083	Cd300lf
chr11	114733401	114735401	ENSMUST00000003351	Grin2c
chr11	114733401	114735401	ENSMUST00000142637	Mif4gd
chr11	116996001	116998001	ENSMUST00000047616	Jmjd6
chr11	116996001	116998001	ENSMUST00000106391	Prpsap1
chr11	116996001	116998001	ENSMUST00000151944	Mfsd11
chr11	116996001	116998001	ENSMUST00000090433	Sec14l1
chr11	116996001	116998001	ENSMUST00000100193	2017-09-09
chr11	116996001	116998001	ENSMUST00000047616	Jmjd6
chr11	116996001	116998001	ENSMUST00000106391	Prpsap1
chr11	116996001	116998001	ENSMUST00000151944	Mfsd11
chr11	116996001	116998001	ENSMUST00000103027	Mgat5b
chr11	116996001	116998001	ENSMUST00000090433	Sec14l1
chr11	116996001	116998001	ENSMUST00000100193	2017-09-09
chr11	116996001	116998001	ENSMUST00000047616	Jmjd6
chr11	116996001	116998001	ENSMUST00000142758	Rnf157
chr11	116996001	116998001	ENSMUST00000106391	Prpsap1
chr11	116996001	116998001	ENSMUST00000151944	Mfsd11
chr11	116996001	116998001	ENSMUST00000090433	Sec14l1
chr11	116996001	116998001	ENSMUST00000100193	2017-09-09
chr12	99452401	99454401	ENSMUST00000167266	Galc
chr12	99452401	99454401	ENSMUST00000021390	Galc
chr12	99452401	99454401	ENSMUST00000167266	Galc
chr12	99452401	99454401	ENSMUST00000021390	Galc
chr12	99452401	99454401	ENSMUST00000021390	Galc
chr14	55210801	55212801	ENSMUST00000139964	Prmt5
chr14	55210801	55212801	ENSMUST00000054487	Jub
chr14	55210801	55212801	ENSMUST00000022803	Psmb5
chr14	55210801	55212801	ENSMUST00000147714	Acin1
chr14	55210801	55212801	ENSMUST00000150371	Acin1
chr14	55210801	55212801	ENSMUST00000138321	Acin1
chr14	55210801	55212801	ENSMUST00000170299	Acin1
chr14	55210801	55212801	ENSMUST00000142283	Homez
chr14	55210801	55212801	ENSMUST00000164697	Rem2
chr14	55210801	55212801	ENSMUST00000139964	Prmt5
chr14	55210801	55212801	ENSMUST00000054487	Jub
chr14	55210801	55212801	ENSMUST00000022803	Psmb5
chr14	55210801	55212801	ENSMUST00000147714	Acin1
chr14	55210801	55212801	ENSMUST00000150371	Acin1
chr14	55210801	55212801	ENSMUST00000138321	Acin1
chr14	55210801	55212801	ENSMUST00000170299	Acin1
chr14	55210801	55212801	ENSMUST00000142283	Homez
chr14	55210801	55212801	ENSMUST00000139964	Prmt5
chr14	55210801	55212801	ENSMUST00000054487	Jub
chr14	55210801	55212801	ENSMUST00000022803	Psmb5
chr14	55210801	55212801	ENSMUST00000147714	Acin1
chr14	55210801	55212801	ENSMUST00000150371	Acin1
chr14	55210801	55212801	ENSMUST00000138321	Acin1
chr14	55210801	55212801	ENSMUST00000170299	Acin1
chr14	55210801	55212801	ENSMUST00000142283	Homez
chr14	55210801	55212801	ENSMUST00000139964	Prmt5
chr14	55210801	55212801	ENSMUST00000054487	Jub
chr14	55210801	55212801	ENSMUST00000022803	Psmb5
chr14	55210801	55212801	ENSMUST00000147714	Acin1
chr14	55210801	55212801	ENSMUST00000150371	Acin1
chr14	55210801	55212801	ENSMUST00000138321	Acin1
chr14	55210801	55212801	ENSMUST00000142283	Homez
chr14	58504401	58506401	ENSMUST00000022541	Zdhhc20
chr14	58504401	58506401	ENSMUST00000077981	Lats2
chr14	58504401	58506401	ENSMUST00000022533	Sap18
chr14	58504401	58506401	ENSMUST00000111269	Sap18
chr14	58504401	58506401	ENSMUST00000089473	Zdhhc20
chr14	58504401	58506401	ENSMUST00000022541	Zdhhc20
chr14	58504401	58506401	ENSMUST00000077981	Lats2
chr14	58504401	58506401	ENSMUST00000022533	Sap18
chr14	58504401	58506401	ENSMUST00000111269	Sap18
chr14	58504401	58506401	ENSMUST00000089473	Zdhhc20
chr14	58504401	58506401	ENSMUST00000022533	Sap18
chr14	58504401	58506401	ENSMUST00000111269	Sap18
chr14	58504401	58506401	ENSMUST00000089473	Zdhhc20
chr14	60173001	60175001	ENSMUST00000171683	Cdadc1
chr14	60173001	60175001	ENSMUST00000022555	Cdadc1
chr14	60173001	60175001	ENSMUST00000171683	Cdadc1
chr14	60173001	60175001	ENSMUST00000022555	Cdadc1
chr14	60173001	60175001	ENSMUST00000171683	Cdadc1
chr14	60173001	60175001	ENSMUST00000022555	Cdadc1
chr14	60173001	60175001	ENSMUST00000171683	Cdadc1
chr14	60173001	60175001	ENSMUST00000022555	Cdadc1
chr14	120746001	120748001	ENSMUST00000062117	Rap2a
chr14	120746001	120748001	ENSMUST00000062117	Rap2a
chr14	120746001	120748001	ENSMUST00000022738	Mbnl2
chr14	120746001	120748001	ENSMUST00000062117	Rap2a
chr14	120746001	120748001	ENSMUST00000135010	Farp1
chr14	120746001	120748001	ENSMUST00000022738	Mbnl2
chr14	120746001	120748001	ENSMUST00000062117	Rap2a
chr14	120746001	120748001	ENSMUST00000135010	Farp1
chr16	11461201	11463201	ENSMUST00000122168	Snx29
chr16	11461201	11463201	ENSMUST00000122168	Snx29
chr16	11461201	11463201	ENSMUST00000122168	Snx29
chr16	18458801	18460801	ENSMUST00000115606	Txnrd2
chr16	18458801	18460801	ENSMUST00000170996	Smpd4
chr16	18458801	18460801	ENSMUST00000163880	Med15
chr16	18458801	18460801	ENSMUST00000090146	Klhl22
chr16	18458801	18460801	ENSMUST00000151266	Dgcr6
chr16	18458801	18460801	ENSMUST00000130752	D16H22S680E
chr16	18458801	18460801	ENSMUST00000115614	Arvcf
chr16	18458801	18460801	ENSMUST00000115612	Arvcf
chr16	18458801	18460801	ENSMUST00000115611	Arvcf
chr16	18458801	18460801	ENSMUST00000115606	Txnrd2
chr16	18458801	18460801	ENSMUST00000115606	Txnrd2
chr16	18458801	18460801	ENSMUST00000115606	Txnrd2
chr16	18458801	18460801	ENSMUST00000115606	Txnrd2
chr16	18458801	18460801	ENSMUST00000115606	Txnrd2
chr16	18458801	18460801	ENSMUST00000115606	Txnrd2
chr16	18458801	18460801	ENSMUST00000115606	Txnrd2
chr16	18458801	18460801	ENSMUST00000115606	Txnrd2
chr16	18458801	18460801	ENSMUST00000115606	Txnrd2
chr16	18458801	18460801	ENSMUST00000129952	Gnb1l
chr16	18458801	18460801	ENSMUST00000115606	Txnrd2
chr16	18458801	18460801	ENSMUST00000170996	Smpd4
chr16	18458801	18460801	ENSMUST00000151266	Dgcr6
chr16	18458801	18460801	ENSMUST00000130752	D16H22S680E
chr16	18458801	18460801	ENSMUST00000115614	Arvcf
chr16	18458801	18460801	ENSMUST00000115612	Arvcf
chr16	18458801	18460801	ENSMUST00000115611	Arvcf
chr16	18458801	18460801	ENSMUST00000115606	Txnrd2
chr16	18458801	18460801	ENSMUST00000115606	Txnrd2
chr16	18458801	18460801	ENSMUST00000115606	Txnrd2
chr16	18458801	18460801	ENSMUST00000115606	Txnrd2
chr16	18458801	18460801	ENSMUST00000115606	Txnrd2
chr16	18458801	18460801	ENSMUST00000115606	Txnrd2
chr16	18458801	18460801	ENSMUST00000115606	Txnrd2
chr16	18458801	18460801	ENSMUST00000115606	Txnrd2
chr16	18458801	18460801	ENSMUST00000115606	Txnrd2
chr16	18458801	18460801	ENSMUST00000115606	Txnrd2
chr16	18458801	18460801	ENSMUST00000170996	Smpd4
chr16	18458801	18460801	ENSMUST00000163880	Med15
chr16	18458801	18460801	ENSMUST00000090146	Klhl22
chr16	18458801	18460801	ENSMUST00000151266	Dgcr6
chr16	18458801	18460801	ENSMUST00000130752	D16H22S680E
chr16	18458801	18460801	ENSMUST00000115612	Arvcf
chr16	18458801	18460801	ENSMUST00000115611	Arvcf
chr16	18458801	18460801	ENSMUST00000115606	Txnrd2
chr16	18458801	18460801	ENSMUST00000115606	Txnrd2
chr16	18458801	18460801	ENSMUST00000115606	Txnrd2
chr16	18458801	18460801	ENSMUST00000115606	Txnrd2
chr16	18458801	18460801	ENSMUST00000153457	Txnrd2
chr16	18458801	18460801	ENSMUST00000115606	Txnrd2
chr16	18458801	18460801	ENSMUST00000115606	Txnrd2
chr16	18458801	18460801	ENSMUST00000115606	Txnrd2
chr16	18458801	18460801	ENSMUST00000115606	Txnrd2
chr16	18458801	18460801	ENSMUST00000115606	Txnrd2
chr16	33260401	33262401	ENSMUST00000023502	Snx4
chr16	33260401	33262401	ENSMUST00000121925	Slc12a8
chr16	33260401	33262401	ENSMUST00000023502	Snx4
chr16	33260401	33262401	ENSMUST00000121925	Slc12a8
chr16	33260401	33262401	ENSMUST00000023502	Snx4
chr16	33260401	33262401	ENSMUST00000121925	Slc12a8
chr16	33260401	33262401	ENSMUST00000023502	Snx4
chr16	57434001	57436001	ENSMUST00000023432	Nit2
chr16	57434001	57436001	ENSMUST00000023432	Nit2
chr16	57434001	57436001	ENSMUST00000023432	Nit2
chr16	57434001	57436001	ENSMUST00000023432	Nit2
chr16	57434001	57436001	ENSMUST00000136394	Tfg
chr19	9180401	9182401	ENSMUST00000167477	Stx5a
chr19	9180401	9182401	ENSMUST00000088092	Ttc9c
chr19	9180401	9182401	ENSMUST00000096257	Lrrn4cl
chr19	9180401	9182401	ENSMUST00000096255	Ubxn1
chr19	9180401	9182401	ENSMUST00000092956	Ahnak
chr19	9180401	9182401	ENSMUST00000167477	Stx5a
chr19	9180401	9182401	ENSMUST00000088092	Ttc9c
chr19	9180401	9182401	ENSMUST00000096257	Lrrn4cl
chr19	9180401	9182401	ENSMUST00000096255	Ubxn1
chr19	9180401	9182401	ENSMUST00000092956	Ahnak
chr19	9180401	9182401	ENSMUST00000167477	Stx5a
chr19	9180401	9182401	ENSMUST00000088092	Ttc9c
chr19	9180401	9182401	ENSMUST00000096255	Ubxn1
chr19	9180401	9182401	ENSMUST00000092956	Ahnak
chr19	9180401	9182401	ENSMUST00000167477	Stx5a
chr19	9180401	9182401	ENSMUST00000088092	Ttc9c
chr19	9180401	9182401	ENSMUST00000096255	Ubxn1
chr19	9180401	9182401	ENSMUST00000092956	Ahnak

## Sheet: Cluster7_Targets
Enh_Chr	Enh_Start	Enh_End	Target_TrxID	Target_GeneName
chr1	82970401	82972401	ENSMUST00000159279	Mff
chr1	82970401	82972401	ENSMUST00000063380	Agfg1
chr1	82970401	82972401	ENSMUST00000159279	Mff
chr1	82970401	82972401	ENSMUST00000063380	Agfg1
chr1	82970401	82972401	ENSMUST00000159279	Mff
chr1	82970401	82972401	ENSMUST00000063380	Agfg1
chr1	90535401	90537401	ENSMUST00000065420	Hjurp
chr1	90535401	90537401	ENSMUST00000123745	Sh3bp4
chr1	90535401	90537401	ENSMUST00000065420	Hjurp
chr1	90535401	90537401	ENSMUST00000123745	Sh3bp4
chr1	90535401	90537401	ENSMUST00000065420	Hjurp
chr1	90535401	90537401	ENSMUST00000123745	Sh3bp4
chr2	3044801	3046801	ENSMUST00000072955	Fam171a1
chr2	3044801	3046801	ENSMUST00000115099	Fam171a1
chr2	3044801	3046801	ENSMUST00000115099	Fam171a1
chr2	3044801	3046801	ENSMUST00000072955	Fam171a1
chr2	3044801	3046801	ENSMUST00000115099	Fam171a1
chr2	3044801	3046801	ENSMUST00000062934	Fam171a1
chr2	28454401	28456401	ENSMUST00000145690	Gfi1b
chr2	28454401	28456401	ENSMUST00000113889	Gtf3c5
chr2	28454401	28456401	ENSMUST00000028157	Gtf3c5
chr2	28454401	28456401	ENSMUST00000139580	Gtf3c5
chr2	28454401	28456401	ENSMUST00000138382	Gtf3c5
chr2	28454401	28456401	ENSMUST00000164290	Gfi1b
chr2	28454401	28456401	ENSMUST00000113867	Tsc1
chr2	28454401	28456401	ENSMUST00000124390	Gtf3c4
chr2	28454401	28456401	ENSMUST00000147071	Ddx31
chr2	28454401	28456401	ENSMUST00000145690	Gfi1b
chr2	28454401	28456401	ENSMUST00000127958	Gbgt1
chr2	28454401	28456401	ENSMUST00000113889	Gtf3c5
chr2	28454401	28456401	ENSMUST00000028157	Gtf3c5
chr2	28454401	28456401	ENSMUST00000139580	Gtf3c5
chr2	28454401	28456401	ENSMUST00000138382	Gtf3c5
chr2	28454401	28456401	ENSMUST00000164290	Gfi1b
chr2	28454401	28456401	ENSMUST00000113867	Tsc1
chr2	28454401	28456401	ENSMUST00000124390	Gtf3c4
chr2	28454401	28456401	ENSMUST00000147071	Ddx31
chr2	28454401	28456401	ENSMUST00000145690	Gfi1b
chr2	28454401	28456401	ENSMUST00000113889	Gtf3c5
chr2	28454401	28456401	ENSMUST00000028157	Gtf3c5
chr2	28454401	28456401	ENSMUST00000139580	Gtf3c5
chr2	28454401	28456401	ENSMUST00000139553	Gtf3c5
chr2	28454401	28456401	ENSMUST00000164290	Gfi1b
chr2	28454401	28456401	ENSMUST00000113867	Tsc1
chr2	28454401	28456401	ENSMUST00000124390	Gtf3c4
chr2	28454401	28456401	ENSMUST00000147071	Ddx31
chr2	30598401	30600401	ENSMUST00000144330	Asb6
chr2	30598401	30600401	ENSMUST00000046571	Odf2
chr2	30598401	30600401	ENSMUST00000125824	Set
chr2	30598401	30600401	ENSMUST00000102853	Cstad
chr2	30598401	30600401	ENSMUST00000128509	Mettl11a
chr2	30598401	30600401	ENSMUST00000129628	Asb6
chr2	30598401	30600401	ENSMUST00000102852	Ptges
chr2	30598401	30600401	ENSMUST00000123762	Tor1a
chr2	30598401	30600401	ENSMUST00000144330	Asb6
chr2	30598401	30600401	ENSMUST00000046571	Odf2
chr2	30598401	30600401	ENSMUST00000125824	Set
chr2	30598401	30600401	ENSMUST00000152374	Mettl11a
chr2	30598401	30600401	ENSMUST00000128509	Mettl11a
chr2	30598401	30600401	ENSMUST00000126037	Mettl11a
chr2	30598401	30600401	ENSMUST00000129628	Asb6
chr2	30598401	30600401	ENSMUST00000102852	Ptges
chr2	30598401	30600401	ENSMUST00000144330	Asb6
chr2	30598401	30600401	ENSMUST00000125824	Set
chr2	30598401	30600401	ENSMUST00000102853	Cstad
chr2	30598401	30600401	ENSMUST00000128509	Mettl11a
chr2	30598401	30600401	ENSMUST00000129628	Asb6
chr2	30598401	30600401	ENSMUST00000102852	Ptges
chr2	30598401	30600401	ENSMUST00000125601	Usp20
chr2	30598401	30600401	ENSMUST00000149196	Fnbp1
chr2	35268201	35270201	ENSMUST00000143807	Cep110
chr2	35268201	35270201	ENSMUST00000167857	Gsn
chr2	35268201	35270201	ENSMUST00000079424	Ggta1
chr2	35268201	35270201	ENSMUST00000102794	Ggta1
chr2	35268201	35270201	ENSMUST00000112963	Lhx6
chr2	35268201	35270201	ENSMUST00000136821	Lhx6
chr2	35268201	35270201	ENSMUST00000155483	Rab14
chr2	35268201	35270201	ENSMUST00000143807	Cep110
chr2	35268201	35270201	ENSMUST00000167857	Gsn
chr2	35268201	35270201	ENSMUST00000079424	Ggta1
chr2	35268201	35270201	ENSMUST00000102794	Ggta1
chr2	35268201	35270201	ENSMUST00000112963	Lhx6
chr2	35268201	35270201	ENSMUST00000155483	Rab14
chr2	35268201	35270201	ENSMUST00000143807	Cep110
chr2	35268201	35270201	ENSMUST00000137709	Rab14
chr2	35268201	35270201	ENSMUST00000167857	Gsn
chr2	35268201	35270201	ENSMUST00000079424	Ggta1
chr2	35268201	35270201	ENSMUST00000102794	Ggta1
chr2	35268201	35270201	ENSMUST00000164889	Ggta1
chr2	35268201	35270201	ENSMUST00000131745	Ggta1
chr2	35268201	35270201	ENSMUST00000112963	Lhx6
chr2	35268201	35270201	ENSMUST00000136821	Lhx6
chr2	73935801	73937801	ENSMUST00000143714	Atf2
chr2	73935801	73937801	ENSMUST00000142768	Atp5g3
chr2	73935801	73937801	ENSMUST00000143714	Atf2
chr2	73935801	73937801	ENSMUST00000142768	Atp5g3
chr2	73935801	73937801	ENSMUST00000143714	Atf2
chr2	73935801	73937801	ENSMUST00000142768	Atp5g3
chr2	93053801	93055801	ENSMUST00000143164	Trp53i11
chr2	93053801	93055801	ENSMUST00000150462	Trp53i11
chr2	93053801	93055801	ENSMUST00000040005	Alkbh3
chr2	93053801	93055801	ENSMUST00000040005	Alkbh3
chr2	93053801	93055801	ENSMUST00000143164	Trp53i11
chr2	93053801	93055801	ENSMUST00000150462	Trp53i11
chr2	93053801	93055801	ENSMUST00000040005	Alkbh3
chr2	93053801	93055801	ENSMUST00000040005	Alkbh3
chr2	101666401	101668401	ENSMUST00000171088	Prr5l
chr2	101666401	101668401	ENSMUST00000043845	Prr5l
chr2	101666401	101668401	ENSMUST00000124802	Prr5l
chr2	101666401	101668401	ENSMUST00000140387	Prr5l
chr2	101666401	101668401	ENSMUST00000171088	Prr5l
chr2	101666401	101668401	ENSMUST00000043845	Prr5l
chr2	101666401	101668401	ENSMUST00000141814	Prr5l
chr2	101666401	101668401	ENSMUST00000124802	Prr5l
chr2	101666401	101668401	ENSMUST00000140387	Prr5l
chr2	101666401	101668401	ENSMUST00000171088	Prr5l
chr2	101666401	101668401	ENSMUST00000043845	Prr5l
chr2	101666401	101668401	ENSMUST00000141814	Prr5l
chr2	101666401	101668401	ENSMUST00000124802	Prr5l
chr2	101666401	101668401	ENSMUST00000140387	Prr5l
chr2	119129401	119131401	ENSMUST00000057454	Gchfr
chr2	119129401	119131401	ENSMUST00000038439	Dnajc17
chr2	119129401	119131401	ENSMUST00000142644	Zfyve19
chr2	119129401	119131401	ENSMUST00000028783	Spint1
chr2	119129401	119131401	ENSMUST00000170824	Vps18
chr2	119129401	119131401	ENSMUST00000102517	Dll4
chr2	119129401	119131401	ENSMUST00000110801	Ndufaf1
chr2	119129401	119131401	ENSMUST00000139862	Pla2g4b
chr2	119129401	119131401	ENSMUST00000057454	Gchfr
chr2	119129401	119131401	ENSMUST00000038439	Dnajc17
chr2	119129401	119131401	ENSMUST00000028783	Spint1
chr2	119129401	119131401	ENSMUST00000037280	Vps18
chr2	119129401	119131401	ENSMUST00000170824	Vps18
chr2	119129401	119131401	ENSMUST00000102517	Dll4
chr2	119129401	119131401	ENSMUST00000110801	Ndufaf1
chr2	119129401	119131401	ENSMUST00000139862	Pla2g4b
chr2	119129401	119131401	ENSMUST00000057454	Gchfr
chr2	119129401	119131401	ENSMUST00000038439	Dnajc17
chr2	119129401	119131401	ENSMUST00000028783	Spint1
chr2	119129401	119131401	ENSMUST00000170824	Vps18
chr2	119129401	119131401	ENSMUST00000102517	Dll4
chr2	119129401	119131401	ENSMUST00000110801	Ndufaf1
chr2	143871401	143873401	ENSMUST00000037875	Rrbp1
chr2	143871401	143873401	ENSMUST00000154649	Rrbp1
chr2	143871401	143873401	ENSMUST00000135367	Rrbp1
chr2	143871401	143873401	ENSMUST00000140511	Rrbp1
chr2	143871401	143873401	ENSMUST00000037423	Ovol2
chr2	143871401	143873401	ENSMUST00000138582	Ovol2
chr2	143871401	143873401	ENSMUST00000037875	Rrbp1
chr2	143871401	143873401	ENSMUST00000154649	Rrbp1
chr2	143871401	143873401	ENSMUST00000135367	Rrbp1
chr2	143871401	143873401	ENSMUST00000140511	Rrbp1
chr2	143871401	143873401	ENSMUST00000037423	Ovol2
chr2	143871401	143873401	ENSMUST00000037875	Rrbp1
chr2	143871401	143873401	ENSMUST00000154649	Rrbp1
chr2	143871401	143873401	ENSMUST00000135367	Rrbp1
chr2	143871401	143873401	ENSMUST00000140511	Rrbp1
chr2	152645601	152647601	ENSMUST00000099203	Defb25
chr2	152645601	152647601	ENSMUST00000000369	Rem1
chr2	152645601	152647601	ENSMUST00000038368	Id1
chr2	152645601	152647601	ENSMUST00000007803	Bcl2l1
chr2	152645601	152647601	ENSMUST00000173755	Bcl2l1
chr2	152645601	152647601	ENSMUST00000128172	Bcl2l1
chr2	152645601	152647601	ENSMUST00000146380	Bcl2l1
chr2	152645601	152647601	ENSMUST00000156688	Bcl2l1
chr2	152645601	152647601	ENSMUST00000109816	Tpx2
chr2	152645601	152647601	ENSMUST00000028969	Tpx2
chr2	152645601	152647601	ENSMUST00000136407	Tpx2
chr2	152645601	152647601	ENSMUST00000123487	Pofut1
chr2	152645601	152647601	ENSMUST00000000369	Rem1
chr2	152645601	152647601	ENSMUST00000038368	Id1
chr2	152645601	152647601	ENSMUST00000007803	Bcl2l1
chr2	152645601	152647601	ENSMUST00000128172	Bcl2l1
chr2	152645601	152647601	ENSMUST00000146380	Bcl2l1
chr2	152645601	152647601	ENSMUST00000156688	Bcl2l1
chr2	152645601	152647601	ENSMUST00000109816	Tpx2
chr2	152645601	152647601	ENSMUST00000028969	Tpx2
chr2	152645601	152647601	ENSMUST00000131889	Rbck1
chr2	152645601	152647601	ENSMUST00000000369	Rem1
chr2	152645601	152647601	ENSMUST00000038368	Id1
chr2	152645601	152647601	ENSMUST00000089053	Bcl2l1
chr2	152645601	152647601	ENSMUST00000007803	Bcl2l1
chr2	152645601	152647601	ENSMUST00000173755	Bcl2l1
chr2	152645601	152647601	ENSMUST00000128172	Bcl2l1
chr2	152645601	152647601	ENSMUST00000134357	Bcl2l1
chr2	152645601	152647601	ENSMUST00000146380	Bcl2l1
chr2	152645601	152647601	ENSMUST00000156688	Bcl2l1
chr2	152645601	152647601	ENSMUST00000109816	Tpx2
chr2	152645601	152647601	ENSMUST00000028969	Tpx2
chr2	152645601	152647601	ENSMUST00000136407	Tpx2
chr2	152645601	152647601	ENSMUST00000123487	Pofut1
chr2	165693401	165695401	ENSMUST00000103082	Eya2
chr2	165693401	165695401	ENSMUST00000128280	Eya2
chr2	165693401	165695401	ENSMUST00000109258	Zmynd8
chr2	165693401	165695401	ENSMUST00000152682	Zmynd8
chr2	165693401	165695401	ENSMUST00000088113	Zmynd8
chr2	165693401	165695401	ENSMUST00000153655	Zmynd8
chr2	165693401	165695401	ENSMUST00000109262	Zmynd8
chr2	165693401	165695401	ENSMUST00000149369	Zmynd8
chr2	165693401	165695401	ENSMUST00000150564	Zmynd8
chr2	165693401	165695401	ENSMUST00000109258	Zmynd8
chr2	165693401	165695401	ENSMUST00000152682	Zmynd8
chr2	165693401	165695401	ENSMUST00000109266	Zmynd8
chr2	165693401	165695401	ENSMUST00000088113	Zmynd8
chr2	165693401	165695401	ENSMUST00000153655	Zmynd8
chr2	165693401	165695401	ENSMUST00000139907	Zmynd8
chr2	165693401	165695401	ENSMUST00000139202	Zmynd8
chr2	165693401	165695401	ENSMUST00000144530	Zmynd8
chr2	165693401	165695401	ENSMUST00000128280	Eya2
chr2	165693401	165695401	ENSMUST00000109258	Zmynd8
chr2	165693401	165695401	ENSMUST00000152682	Zmynd8
chr2	165693401	165695401	ENSMUST00000109266	Zmynd8
chr2	165693401	165695401	ENSMUST00000088113	Zmynd8
chr2	165693401	165695401	ENSMUST00000153655	Zmynd8
chr2	165693401	165695401	ENSMUST00000109262	Zmynd8
chr2	165693401	165695401	ENSMUST00000139202	Zmynd8
chr2	166508601	166510601	ENSMUST00000051923	Trp53rk
chr2	166508601	166510601	ENSMUST00000051923	Trp53rk
chr2	166508601	166510601	ENSMUST00000155281	Znfx1
chr2	166508601	166510601	ENSMUST00000051923	Trp53rk
chr2	166508601	166510601	ENSMUST00000155281	Znfx1
chr2	167410801	167412801	ENSMUST00000057627	Spata2
chr2	167410801	167412801	ENSMUST00000155875	Spata2
chr2	167410801	167412801	ENSMUST00000109207	Ube2v1
chr2	167410801	167412801	ENSMUST00000060645	Ube2v1
chr2	167410801	167412801	ENSMUST00000130284	Ube2v1
chr2	167410801	167412801	ENSMUST00000057627	Spata2
chr2	167410801	167412801	ENSMUST00000155875	Spata2
chr2	167410801	167412801	ENSMUST00000109207	Ube2v1
chr2	167410801	167412801	ENSMUST00000060645	Ube2v1
chr2	167410801	167412801	ENSMUST00000130284	Ube2v1
chr2	167410801	167412801	ENSMUST00000057627	Spata2
chr2	167410801	167412801	ENSMUST00000155875	Spata2
chr2	167410801	167412801	ENSMUST00000109207	Ube2v1
chr2	167410801	167412801	ENSMUST00000060645	Ube2v1
chr2	174137601	174139601	ENSMUST00000168292	AF085738
chr2	174137601	174139601	ENSMUST00000109096	Gnas
chr2	174137601	174139601	ENSMUST00000130940	Gnas
chr2	174137601	174139601	ENSMUST00000109088	Gnas
chr2	174137601	174139601	ENSMUST00000124935	Gnas
chr2	174137601	174139601	ENSMUST00000149016	Gnas
chr2	174137601	174139601	ENSMUST00000087871	Gnas
chr2	174137601	174139601	ENSMUST00000148640	Gnas
chr2	174137601	174139601	ENSMUST00000109085	Gnas
chr2	174137601	174139601	ENSMUST00000109084	Gnas
chr2	174137601	174139601	ENSMUST00000127022	Ppp4r1l-ps
chr2	174137601	174139601	ENSMUST00000168292	AF085738
chr2	174137601	174139601	ENSMUST00000109096	Gnas
chr2	174137601	174139601	ENSMUST00000130940	Gnas
chr2	174137601	174139601	ENSMUST00000109088	Gnas
chr2	174137601	174139601	ENSMUST00000124935	Gnas
chr2	174137601	174139601	ENSMUST00000149016	Gnas
chr2	174137601	174139601	ENSMUST00000133356	Gnas
chr2	174137601	174139601	ENSMUST00000087871	Gnas
chr2	174137601	174139601	ENSMUST00000148640	Gnas
chr2	174137601	174139601	ENSMUST00000109085	Gnas
chr2	174137601	174139601	ENSMUST00000109084	Gnas
chr2	174137601	174139601	ENSMUST00000168292	AF085738
chr2	174137601	174139601	ENSMUST00000130940	Gnas
chr2	174137601	174139601	ENSMUST00000124935	Gnas
chr2	174137601	174139601	ENSMUST00000133356	Gnas
chr2	174137601	174139601	ENSMUST00000087871	Gnas
chr2	174137601	174139601	ENSMUST00000148640	Gnas
chr2	174137601	174139601	ENSMUST00000109085	Gnas
chr2	174137601	174139601	ENSMUST00000109084	Gnas
chr3	27091001	27093001	ENSMUST00000046515	Nceh1
chr3	27091001	27093001	ENSMUST00000108296	Ect2
chr3	27091001	27093001	ENSMUST00000046515	Nceh1
chr3	27091001	27093001	ENSMUST00000067776	Pld1
chr3	27091001	27093001	ENSMUST00000108296	Ect2
chr3	27091001	27093001	ENSMUST00000046515	Nceh1
chr3	27091001	27093001	ENSMUST00000067776	Pld1
chr3	103590001	103592001	ENSMUST00000118317	Hipk1
chr3	103590001	103592001	ENSMUST00000106838	Hipk1
chr3	103590001	103592001	ENSMUST00000121324	Hipk1
chr3	103590001	103592001	ENSMUST00000106823	Ap4b1
chr3	103590001	103592001	ENSMUST00000047285	Ap4b1
chr3	103590001	103592001	ENSMUST00000106845	Hipk1
chr3	103590001	103592001	ENSMUST00000118317	Hipk1
chr3	103590001	103592001	ENSMUST00000106838	Hipk1
chr3	103590001	103592001	ENSMUST00000121324	Hipk1
chr3	103590001	103592001	ENSMUST00000106823	Ap4b1
chr3	103590001	103592001	ENSMUST00000047285	Ap4b1
chr3	103590001	103592001	ENSMUST00000106845	Hipk1
chr3	103590001	103592001	ENSMUST00000118317	Hipk1
chr3	103590001	103592001	ENSMUST00000106838	Hipk1
chr3	103590001	103592001	ENSMUST00000029438	Hipk1
chr3	103590001	103592001	ENSMUST00000121324	Hipk1
chr3	103590001	103592001	ENSMUST00000106823	Ap4b1
chr3	103590001	103592001	ENSMUST00000047285	Ap4b1
chr3	103590001	103592001	ENSMUST00000106822	Bcl2l15
chr3	104030001	104032001	ENSMUST00000064371	Magi3
chr3	104030001	104032001	ENSMUST00000121198	Magi3
chr3	104030001	104032001	ENSMUST00000064371	Magi3
chr3	104030001	104032001	ENSMUST00000121198	Magi3
chr3	104030001	104032001	ENSMUST00000122303	Magi3
chr3	104030001	104032001	ENSMUST00000064371	Magi3
chr3	104030001	104032001	ENSMUST00000121198	Magi3
chr3	107610401	107612401	ENSMUST00000153114	Csf1
chr3	107610401	107612401	ENSMUST00000029490	Ahcyl1
chr3	107610401	107612401	ENSMUST00000014743	Csf1
chr3	107610401	107612401	ENSMUST00000004134	Gstm5
chr3	107610401	107612401	ENSMUST00000169365	Gstm5
chr3	107610401	107612401	ENSMUST00000050909	Amigo1
chr3	107610401	107612401	ENSMUST00000090558	Celsr2
chr3	107610401	107612401	ENSMUST00000153114	Csf1
chr3	107610401	107612401	ENSMUST00000029490	Ahcyl1
chr3	107610401	107612401	ENSMUST00000014743	Csf1
chr3	107610401	107612401	ENSMUST00000004134	Gstm5
chr3	107610401	107612401	ENSMUST00000050909	Amigo1
chr3	107610401	107612401	ENSMUST00000090558	Celsr2
chr3	107610401	107612401	ENSMUST00000029490	Ahcyl1
chr3	107610401	107612401	ENSMUST00000014743	Csf1
chr3	107610401	107612401	ENSMUST00000004134	Gstm5
chr3	107610401	107612401	ENSMUST00000172247	Gstm5
chr3	107610401	107612401	ENSMUST00000167387	Gstm5
chr3	107610401	107612401	ENSMUST00000169365	Gstm5
chr3	107610401	107612401	ENSMUST00000136712	Ampd2
chr3	107610401	107612401	ENSMUST00000050909	Amigo1
chr3	107610401	107612401	ENSMUST00000090558	Celsr2
chr3	109053801	109055801	ENSMUST00000106613	Clcc1
chr3	109053801	109055801	ENSMUST00000029477	Slc25a24
chr3	109053801	109055801	ENSMUST00000140786	Slc25a24
chr3	109053801	109055801	ENSMUST00000046864	Vav3
chr3	109053801	109055801	ENSMUST00000029477	Slc25a24
chr3	109053801	109055801	ENSMUST00000046864	Vav3
chr3	109053801	109055801	ENSMUST00000106613	Clcc1
chr3	109053801	109055801	ENSMUST00000029477	Slc25a24
chr3	109053801	109055801	ENSMUST00000140786	Slc25a24
chr3	109053801	109055801	ENSMUST00000046864	Vav3
chr4	45532801	45534801	ENSMUST00000150663	Polr1e
chr4	45532801	45534801	ENSMUST00000147926	Shb
chr4	45532801	45534801	ENSMUST00000061986	Shb
chr4	45532801	45534801	ENSMUST00000098095	Shb
chr4	45532801	45534801	ENSMUST00000150663	Polr1e
chr4	45532801	45534801	ENSMUST00000147926	Shb
chr4	45532801	45534801	ENSMUST00000061986	Shb
chr4	45532801	45534801	ENSMUST00000098095	Shb
chr4	45532801	45534801	ENSMUST00000147448	Shb
chr4	45532801	45534801	ENSMUST00000150663	Polr1e
chr4	45532801	45534801	ENSMUST00000147926	Shb
chr4	45532801	45534801	ENSMUST00000061986	Shb
chr4	45532801	45534801	ENSMUST00000098095	Shb
chr4	45532801	45534801	ENSMUST00000147448	Shb
chr4	46019801	46021801	ENSMUST00000102929	Tdrd7
chr4	46019801	46021801	ENSMUST00000043784	Tdrd7
chr4	46019801	46021801	ENSMUST00000107773	Tmod1
chr4	46019801	46021801	ENSMUST00000133286	Ncbp1
chr4	46019801	46021801	ENSMUST00000107770	Tstd2
chr4	46019801	46021801	ENSMUST00000102929	Tdrd7
chr4	46019801	46021801	ENSMUST00000043784	Tdrd7
chr4	46019801	46021801	ENSMUST00000107773	Tmod1
chr4	46019801	46021801	ENSMUST00000133286	Ncbp1
chr4	46019801	46021801	ENSMUST00000107770	Tstd2
chr4	46019801	46021801	ENSMUST00000140270	Tdrd7
chr4	46019801	46021801	ENSMUST00000102929	Tdrd7
chr4	46019801	46021801	ENSMUST00000043784	Tdrd7
chr4	46019801	46021801	ENSMUST00000107773	Tmod1
chr4	46019801	46021801	ENSMUST00000133286	Ncbp1
chr4	46019801	46021801	ENSMUST00000107770	Tstd2
chr4	47259601	47261601	ENSMUST00000148103	Col15a1
chr4	47259601	47261601	ENSMUST00000098085	Anks6
chr4	47259601	47261601	ENSMUST00000045041	Galnt12
chr4	47259601	47261601	ENSMUST00000082303	Col15a1
chr4	47259601	47261601	ENSMUST00000102917	Col15a1
chr4	47259601	47261601	ENSMUST00000146967	Col15a1
chr4	47259601	47261601	ENSMUST00000143104	Alg2
chr4	47259601	47261601	ENSMUST00000098085	Anks6
chr4	47259601	47261601	ENSMUST00000045041	Galnt12
chr4	47259601	47261601	ENSMUST00000102917	Col15a1
chr4	47259601	47261601	ENSMUST00000143104	Alg2
chr4	47259601	47261601	ENSMUST00000148103	Col15a1
chr4	47259601	47261601	ENSMUST00000098085	Anks6
chr4	47259601	47261601	ENSMUST00000045041	Galnt12
chr4	47259601	47261601	ENSMUST00000102917	Col15a1
chr4	47259601	47261601	ENSMUST00000124105	Col15a1
chr4	47259601	47261601	ENSMUST00000146967	Col15a1
chr4	47259601	47261601	ENSMUST00000136912	Alg2
chr4	47259601	47261601	ENSMUST00000143104	Alg2
chr4	117296201	117298201	ENSMUST00000171329	Eri3
chr4	117296201	117298201	ENSMUST00000030439	Rnf220
chr4	117296201	117298201	ENSMUST00000037127	Eri3
chr4	117296201	117298201	ENSMUST00000171052	Ccdc24
chr4	117296201	117298201	ENSMUST00000155524	Ipo13
chr4	117296201	117298201	ENSMUST00000153918	Ipo13
chr4	117296201	117298201	ENSMUST00000171329	Eri3
chr4	117296201	117298201	ENSMUST00000030439	Rnf220
chr4	117296201	117298201	ENSMUST00000037127	Eri3
chr4	117296201	117298201	ENSMUST00000134453	Eri3
chr4	117296201	117298201	ENSMUST00000171052	Ccdc24
chr4	117296201	117298201	ENSMUST00000155524	Ipo13
chr4	117296201	117298201	ENSMUST00000153918	Ipo13
chr4	117296201	117298201	ENSMUST00000171329	Eri3
chr4	117296201	117298201	ENSMUST00000030439	Rnf220
chr4	117296201	117298201	ENSMUST00000037127	Eri3
chr4	117296201	117298201	ENSMUST00000134642	Dmap1
chr4	117296201	117298201	ENSMUST00000155524	Ipo13
chr4	117296201	117298201	ENSMUST00000153918	Ipo13
chr4	123310201	123312201	ENSMUST00000030412	Ppt1
chr4	123310201	123312201	ENSMUST00000151041	Cap1
chr4	123310201	123312201	ENSMUST00000097899	Macf1
chr4	123310201	123312201	ENSMUST00000140596	Macf1
chr4	123310201	123312201	ENSMUST00000106207	Ndufs5
chr4	123310201	123312201	ENSMUST00000137312	Ndufs5
chr4	123310201	123312201	ENSMUST00000053202	Rhbdl2
chr4	123310201	123312201	ENSMUST00000030400	Mycbp
chr4	123310201	123312201	ENSMUST00000030412	Ppt1
chr4	123310201	123312201	ENSMUST00000097899	Macf1
chr4	123310201	123312201	ENSMUST00000140596	Macf1
chr4	123310201	123312201	ENSMUST00000137312	Ndufs5
chr4	123310201	123312201	ENSMUST00000030400	Mycbp
chr4	123310201	123312201	ENSMUST00000030412	Ppt1
chr4	123310201	123312201	ENSMUST00000151041	Cap1
chr4	123310201	123312201	ENSMUST00000097899	Macf1
chr4	123310201	123312201	ENSMUST00000140596	Macf1
chr4	123310201	123312201	ENSMUST00000106207	Ndufs5
chr4	123310201	123312201	ENSMUST00000106206	Ndufs5
chr4	123310201	123312201	ENSMUST00000137312	Ndufs5
chr4	123310201	123312201	ENSMUST00000030400	Mycbp
chr4	126303001	126305001	ENSMUST00000132123	Eif2c3
chr4	126303001	126305001	ENSMUST00000129795	Clspn
chr4	126303001	126305001	ENSMUST00000148935	AU040320
chr4	126303001	126305001	ENSMUST00000150467	Zmym4
chr4	126303001	126305001	ENSMUST00000129795	Clspn
chr5	93254601	93256601	ENSMUST00000113054	Shroom3
chr5	93254601	93256601	ENSMUST00000074733	2017-09-11
chr5	93254601	93256601	ENSMUST00000113054	Shroom3
chr5	93254601	93256601	ENSMUST00000074733	2017-09-11
chr5	93254601	93256601	ENSMUST00000074733	2017-09-11
chr5	93254601	93256601	ENSMUST00000113054	Shroom3
chr5	93254601	93256601	ENSMUST00000074733	2017-09-11
chr5	124902401	124904401	ENSMUST00000111474	Cdk2ap1
chr5	124902401	124904401	ENSMUST00000111473	Cdk2ap1
chr5	124902401	124904401	ENSMUST00000168651	Sbno1
chr5	124902401	124904401	ENSMUST00000164898	Sbno1
chr5	124902401	124904401	ENSMUST00000059580	Setd8
chr5	124902401	124904401	ENSMUST00000100709	Setd8
chr5	124902401	124904401	ENSMUST00000031347	Rilpl2
chr5	124902401	124904401	ENSMUST00000111453	Snrnp35
chr5	124902401	124904401	ENSMUST00000135361	Eif2b1
chr5	124902401	124904401	ENSMUST00000153436	Gtf2h3
chr5	124902401	124904401	ENSMUST00000036206	Ccdc92
chr5	124902401	124904401	ENSMUST00000086083	Ncor2
chr5	124902401	124904401	ENSMUST00000111474	Cdk2ap1
chr5	124902401	124904401	ENSMUST00000111473	Cdk2ap1
chr5	124902401	124904401	ENSMUST00000168651	Sbno1
chr5	124902401	124904401	ENSMUST00000164898	Sbno1
chr5	124902401	124904401	ENSMUST00000059580	Setd8
chr5	124902401	124904401	ENSMUST00000100709	Setd8
chr5	124902401	124904401	ENSMUST00000031347	Rilpl2
chr5	124902401	124904401	ENSMUST00000111453	Snrnp35
chr5	124902401	124904401	ENSMUST00000135361	Eif2b1
chr5	124902401	124904401	ENSMUST00000153436	Gtf2h3
chr5	124902401	124904401	ENSMUST00000036206	Ccdc92
chr5	124902401	124904401	ENSMUST00000086083	Ncor2
chr5	124902401	124904401	ENSMUST00000111474	Cdk2ap1
chr5	124902401	124904401	ENSMUST00000111473	Cdk2ap1
chr5	124902401	124904401	ENSMUST00000168651	Sbno1
chr5	124902401	124904401	ENSMUST00000164898	Sbno1
chr5	124902401	124904401	ENSMUST00000059580	Setd8
chr5	124902401	124904401	ENSMUST00000100709	Setd8
chr5	124902401	124904401	ENSMUST00000138766	Setd8
chr5	124902401	124904401	ENSMUST00000147692	Setd8
chr5	124902401	124904401	ENSMUST00000143722	Setd8
chr5	124902401	124904401	ENSMUST00000031347	Rilpl2
chr5	124902401	124904401	ENSMUST00000111453	Snrnp35
chr5	124902401	124904401	ENSMUST00000135361	Eif2b1
chr5	124902401	124904401	ENSMUST00000153436	Gtf2h3
chr5	124902401	124904401	ENSMUST00000036206	Ccdc92
chr5	124902401	124904401	ENSMUST00000086083	Ncor2
chr5	139557201	139559201	ENSMUST00000076095	Pdgfa
chr5	139557201	139559201	ENSMUST00000046901	Pdgfa
chr5	139557201	139559201	ENSMUST00000110889	Prkar1b
chr5	139557201	139559201	ENSMUST00000130180	Prkar1b
chr5	139557201	139559201	ENSMUST00000144934	Pdgfa
chr5	139557201	139559201	ENSMUST00000076095	Pdgfa
chr5	139557201	139559201	ENSMUST00000046901	Pdgfa
chr5	139557201	139559201	ENSMUST00000110889	Prkar1b
chr5	139557201	139559201	ENSMUST00000144934	Pdgfa
chr5	139557201	139559201	ENSMUST00000076095	Pdgfa
chr5	139557201	139559201	ENSMUST00000046901	Pdgfa
chr5	139557201	139559201	ENSMUST00000110889	Prkar1b
chr5	139557201	139559201	ENSMUST00000130180	Prkar1b
chr5	139557201	139559201	ENSMUST00000110882	Sun1
chr6	82772601	82774601	ENSMUST00000000642	Hk2
chr6	82772601	82774601	ENSMUST00000168725	Hk2
chr6	82772601	82774601	ENSMUST00000092618	Aup1
chr6	82772601	82774601	ENSMUST00000165164	Pcgf1
chr6	82772601	82774601	ENSMUST00000000642	Hk2
chr6	82772601	82774601	ENSMUST00000092618	Aup1
chr6	82772601	82774601	ENSMUST00000131936	Wbp1
chr6	82772601	82774601	ENSMUST00000000642	Hk2
chr6	82772601	82774601	ENSMUST00000168725	Hk2
chr6	82772601	82774601	ENSMUST00000092618	Aup1
chr6	82772601	82774601	ENSMUST00000165164	Pcgf1
chr6	97467201	97469201	ENSMUST00000167470	Frmd4b
chr6	97467201	97469201	ENSMUST00000167470	Frmd4b
chr6	97467201	97469201	ENSMUST00000167470	Frmd4b
chr6	134211201	134213201	ENSMUST00000081028	Etv6
chr6	134211201	134213201	ENSMUST00000167323	Apold1
chr6	134211201	134213201	ENSMUST00000081028	Etv6
chr6	134211201	134213201	ENSMUST00000167323	Apold1
chr6	134211201	134213201	ENSMUST00000081028	Etv6
chr6	134211201	134213201	ENSMUST00000139183	Bcl2l14
chr6	134211201	134213201	ENSMUST00000167323	Apold1
chr7	20329401	20331401	ENSMUST00000075447	Pvrl2
chr7	20329401	20331401	ENSMUST00000129249	Ercc2
chr7	20329401	20331401	ENSMUST00000135972	Trappc6a
chr7	20329401	20331401	ENSMUST00000045035	Apoc1
chr7	20329401	20331401	ENSMUST00000173739	Apoe
chr7	20329401	20331401	ENSMUST00000174710	Apoe
chr7	20329401	20331401	ENSMUST00000032555	Tomm40
chr7	20329401	20331401	ENSMUST00000108450	Pvrl2
chr7	20329401	20331401	ENSMUST00000003061	Bcam
chr7	20329401	20331401	ENSMUST00000155244	Bcam
chr7	20329401	20331401	ENSMUST00000108449	Cblc
chr7	20329401	20331401	ENSMUST00000043822	Cblc
chr7	20329401	20331401	ENSMUST00000139680	Bcl3
chr7	20329401	20331401	ENSMUST00000043517	Pvr
chr7	20329401	20331401	ENSMUST00000075447	Pvrl2
chr7	20329401	20331401	ENSMUST00000127785	Ppp1r13l
chr7	20329401	20331401	ENSMUST00000129249	Ercc2
chr7	20329401	20331401	ENSMUST00000135972	Trappc6a
chr7	20329401	20331401	ENSMUST00000108451	Apoc1
chr7	20329401	20331401	ENSMUST00000045035	Apoc1
chr7	20329401	20331401	ENSMUST00000173739	Apoe
chr7	20329401	20331401	ENSMUST00000174710	Apoe
chr7	20329401	20331401	ENSMUST00000032555	Tomm40
chr7	20329401	20331401	ENSMUST00000108450	Pvrl2
chr7	20329401	20331401	ENSMUST00000003061	Bcam
chr7	20329401	20331401	ENSMUST00000155244	Bcam
chr7	20329401	20331401	ENSMUST00000141996	Bcl3
chr7	20329401	20331401	ENSMUST00000139680	Bcl3
chr7	20329401	20331401	ENSMUST00000043517	Pvr
chr7	108023001	108025001	ENSMUST00000151221	Ucp2
chr7	108023001	108025001	ENSMUST00000149808	Ucp2
chr7	108023001	108025001	ENSMUST00000142885	Relt
chr7	108023001	108025001	ENSMUST00000107032	Arhgef17
chr7	108023001	108025001	ENSMUST00000060174	P2ry6
chr7	108023001	108025001	ENSMUST00000107010	Arap1
chr7	108023001	108025001	ENSMUST00000153287	Ucp2
chr7	108023001	108025001	ENSMUST00000151221	Ucp2
chr7	108023001	108025001	ENSMUST00000149808	Ucp2
chr7	108023001	108025001	ENSMUST00000156855	Relt
chr7	108023001	108025001	ENSMUST00000139604	Relt
chr7	108023001	108025001	ENSMUST00000142885	Relt
chr7	108023001	108025001	ENSMUST00000107032	Arhgef17
chr7	108023001	108025001	ENSMUST00000060174	P2ry6
chr7	108023001	108025001	ENSMUST00000107010	Arap1
chr7	108023001	108025001	ENSMUST00000151221	Ucp2
chr7	108023001	108025001	ENSMUST00000149808	Ucp2
chr7	108023001	108025001	ENSMUST00000156855	Relt
chr7	108023001	108025001	ENSMUST00000139604	Relt
chr7	108023001	108025001	ENSMUST00000142885	Relt
chr7	108023001	108025001	ENSMUST00000107032	Arhgef17
chr7	108023001	108025001	ENSMUST00000060174	P2ry6
chr7	108023001	108025001	ENSMUST00000107010	Arap1
chr8	94030401	94032401	ENSMUST00000109609	Aktip
chr8	94030401	94032401	ENSMUST00000109609	Aktip
chr8	94030401	94032401	ENSMUST00000109609	Aktip
chr9	116007801	116009801	ENSMUST00000035014	Tgfbr2
chr9	116007801	116009801	ENSMUST00000035014	Tgfbr2
chr9	116007801	116009801	ENSMUST00000035014	Tgfbr2
chr9	116007801	116009801	ENSMUST00000035014	Tgfbr2
chr9	118562601	118564601	ENSMUST00000125021	Itga9
chr9	118562601	118564601	ENSMUST00000125021	Itga9
chr9	118562601	118564601	ENSMUST00000125021	Itga9
chr10	80613801	80615801	ENSMUST00000092305	Dazap1
chr10	80613801	80615801	ENSMUST00000068408	Rps15
chr10	80613801	80615801	ENSMUST00000105350	Mex3d
chr10	80613801	80615801	ENSMUST00000142997	Mbd3
chr10	80613801	80615801	ENSMUST00000057910	Rexo1
chr10	80613801	80615801	ENSMUST00000095435	Fam108a
chr10	80613801	80615801	ENSMUST00000079883	Scamp4
chr10	80613801	80615801	ENSMUST00000003438	Mob3a
chr10	80613801	80615801	ENSMUST00000036805	Plekhj1
chr10	80613801	80615801	ENSMUST00000020432	Sf3a2
chr10	80613801	80615801	ENSMUST00000060987	Oaz1
chr10	80613801	80615801	ENSMUST00000057623	Lmnb2
chr10	80613801	80615801	ENSMUST00000143517	Map2k2
chr10	80613801	80615801	ENSMUST00000105331	Map2k2
chr10	80613801	80615801	ENSMUST00000117956	Zbtb7a
chr10	80613801	80615801	ENSMUST00000047864	Eef2
chr10	80613801	80615801	ENSMUST00000105325	Tbxa2r
chr10	80613801	80615801	ENSMUST00000072751	Dohh
chr10	80613801	80615801	ENSMUST00000105321	Nfic
chr10	80613801	80615801	ENSMUST00000105319	Nfic
chr10	80613801	80615801	ENSMUST00000020461	Nfic
chr10	80613801	80615801	ENSMUST00000152670	Nfic
chr10	80613801	80615801	ENSMUST00000020463	Ncln
chr10	80613801	80615801	ENSMUST00000131411	Tle2
chr10	80613801	80615801	ENSMUST00000136791	Mum1
chr10	80613801	80615801	ENSMUST00000092305	Dazap1
chr10	80613801	80615801	ENSMUST00000068408	Rps15
chr10	80613801	80615801	ENSMUST00000105350	Mex3d
chr10	80613801	80615801	ENSMUST00000142997	Mbd3
chr10	80613801	80615801	ENSMUST00000057910	Rexo1
chr10	80613801	80615801	ENSMUST00000095435	Fam108a
chr10	80613801	80615801	ENSMUST00000079883	Scamp4
chr10	80613801	80615801	ENSMUST00000003438	Mob3a
chr10	80613801	80615801	ENSMUST00000036805	Plekhj1
chr10	80613801	80615801	ENSMUST00000020432	Sf3a2
chr10	80613801	80615801	ENSMUST00000060987	Oaz1
chr10	80613801	80615801	ENSMUST00000057623	Lmnb2
chr10	80613801	80615801	ENSMUST00000143517	Map2k2
chr10	80613801	80615801	ENSMUST00000105331	Map2k2
chr10	80613801	80615801	ENSMUST00000117956	Zbtb7a
chr10	80613801	80615801	ENSMUST00000047864	Eef2
chr10	80613801	80615801	ENSMUST00000105330	Matk
chr10	80613801	80615801	ENSMUST00000105325	Tbxa2r
chr10	80613801	80615801	ENSMUST00000072751	Dohh
chr10	80613801	80615801	ENSMUST00000105321	Nfic
chr10	80613801	80615801	ENSMUST00000105319	Nfic
chr10	80613801	80615801	ENSMUST00000078185	Nfic
chr10	80613801	80615801	ENSMUST00000020461	Nfic
chr10	80613801	80615801	ENSMUST00000152670	Nfic
chr10	80613801	80615801	ENSMUST00000140916	Nfic
chr10	80613801	80615801	ENSMUST00000020463	Ncln
chr10	80613801	80615801	ENSMUST00000131411	Tle2
chr10	82542601	82544601	ENSMUST00000020484	Txnrd1
chr10	82542601	82544601	ENSMUST00000020484	Txnrd1
chr10	82542601	82544601	ENSMUST00000020484	Txnrd1
chr10	82542601	82544601	ENSMUST00000020484	Txnrd1
chr10	82542601	82544601	ENSMUST00000020484	Txnrd1
chr10	82542601	82544601	ENSMUST00000020484	Txnrd1
chr10	82542601	82544601	ENSMUST00000020484	Txnrd1
chr10	82542601	82544601	ENSMUST00000020484	Txnrd1
chr10	82542601	82544601	ENSMUST00000020484	Txnrd1
chr10	82542601	82544601	ENSMUST00000020484	Txnrd1
chr10	82542601	82544601	ENSMUST00000020484	Txnrd1
chr10	82542601	82544601	ENSMUST00000020484	Txnrd1
chr11	55262001	55264001	ENSMUST00000082430	Gpx3
chr11	55262001	55264001	ENSMUST00000018737	Sparc
chr11	55262001	55264001	ENSMUST00000123775	Sparc
chr11	55262001	55264001	ENSMUST00000141530	Sparc
chr11	55262001	55264001	ENSMUST00000125787	Sparc
chr11	55262001	55264001	ENSMUST00000138412	Atox1
chr11	55262001	55264001	ENSMUST00000018727	G3bp1
chr11	55262001	55264001	ENSMUST00000151790	G3bp1
chr11	55262001	55264001	ENSMUST00000082430	Gpx3
chr11	55262001	55264001	ENSMUST00000018737	Sparc
chr11	55262001	55264001	ENSMUST00000123775	Sparc
chr11	55262001	55264001	ENSMUST00000125787	Sparc
chr11	55262001	55264001	ENSMUST00000138412	Atox1
chr11	55262001	55264001	ENSMUST00000018727	G3bp1
chr11	55262001	55264001	ENSMUST00000151790	G3bp1
chr11	55262001	55264001	ENSMUST00000082430	Gpx3
chr11	55262001	55264001	ENSMUST00000018737	Sparc
chr11	55262001	55264001	ENSMUST00000123775	Sparc
chr11	55262001	55264001	ENSMUST00000141530	Sparc
chr11	55262001	55264001	ENSMUST00000125787	Sparc
chr11	55262001	55264001	ENSMUST00000138412	Atox1
chr11	55262001	55264001	ENSMUST00000018727	G3bp1
chr11	55262001	55264001	ENSMUST00000151790	G3bp1
chr11	55262001	55264001	ENSMUST00000082430	Gpx3
chr11	55262001	55264001	ENSMUST00000018737	Sparc
chr11	55262001	55264001	ENSMUST00000141530	Sparc
chr11	55262001	55264001	ENSMUST00000138412	Atox1
chr11	55262001	55264001	ENSMUST00000018727	G3bp1
chr11	55262001	55264001	ENSMUST00000151790	G3bp1
chr11	75384601	75386601	ENSMUST00000125982	Serpinf1
chr11	75384601	75386601	ENSMUST00000043696	Serpinf2
chr11	75384601	75386601	ENSMUST00000128330	Serpinf2
chr11	75384601	75386601	ENSMUST00000018449	Prpf8
chr11	75384601	75386601	ENSMUST00000100839	Slc43a2
chr11	75384601	75386601	ENSMUST00000155981	Slc43a2
chr11	75384601	75386601	ENSMUST00000108431	Myo1c
chr11	75384601	75386601	ENSMUST00000021209	Doc2b
chr11	75384601	75386601	ENSMUST00000125982	Serpinf1
chr11	75384601	75386601	ENSMUST00000018449	Prpf8
chr11	75384601	75386601	ENSMUST00000100839	Slc43a2
chr11	75384601	75386601	ENSMUST00000155981	Slc43a2
chr11	75384601	75386601	ENSMUST00000169547	Slc43a2
chr11	75384601	75386601	ENSMUST00000149134	Inpp5k
chr11	75384601	75386601	ENSMUST00000108431	Myo1c
chr11	75384601	75386601	ENSMUST00000021209	Doc2b
chr11	75384601	75386601	ENSMUST00000125982	Serpinf1
chr11	75384601	75386601	ENSMUST00000128330	Serpinf2
chr11	75384601	75386601	ENSMUST00000018449	Prpf8
chr11	75384601	75386601	ENSMUST00000100839	Slc43a2
chr11	75384601	75386601	ENSMUST00000149134	Inpp5k
chr11	75384601	75386601	ENSMUST00000108431	Myo1c
chr11	83262001	83264001	ENSMUST00000018989	Unc45b
chr11	83262001	83264001	ENSMUST00000153487	Pex12
chr11	83262001	83264001	ENSMUST00000108140	Rasl10b
chr11	83262001	83264001	ENSMUST00000103209	Mmp28
chr11	83262001	83264001	ENSMUST00000021020	Mmp28
chr11	83262001	83264001	ENSMUST00000108137	Mmp28
chr11	83262001	83264001	ENSMUST00000138780	Mmp28
chr11	83262001	83264001	ENSMUST00000134185	Taf15
chr11	83262001	83264001	ENSMUST00000021018	Taf15
chr11	83262001	83264001	ENSMUST00000141852	Tada2a
chr11	83262001	83264001	ENSMUST00000018989	Unc45b
chr11	83262001	83264001	ENSMUST00000108140	Rasl10b
chr11	83262001	83264001	ENSMUST00000103209	Mmp28
chr11	83262001	83264001	ENSMUST00000021020	Mmp28
chr11	83262001	83264001	ENSMUST00000108137	Mmp28
chr11	83262001	83264001	ENSMUST00000138780	Mmp28
chr11	83262001	83264001	ENSMUST00000021018	Taf15
chr11	83262001	83264001	ENSMUST00000018989	Unc45b
chr11	83262001	83264001	ENSMUST00000130822	Slfn8
chr11	83262001	83264001	ENSMUST00000153487	Pex12
chr11	83262001	83264001	ENSMUST00000108140	Rasl10b
chr11	83262001	83264001	ENSMUST00000103209	Mmp28
chr11	83262001	83264001	ENSMUST00000021020	Mmp28
chr11	83262001	83264001	ENSMUST00000108137	Mmp28
chr11	83262001	83264001	ENSMUST00000119346	Mmp28
chr11	83262001	83264001	ENSMUST00000138780	Mmp28
chr11	83262001	83264001	ENSMUST00000134185	Taf15
chr11	83262001	83264001	ENSMUST00000021018	Taf15
chr11	83262001	83264001	ENSMUST00000092837	Taf15
chr11	83262001	83264001	ENSMUST00000141852	Tada2a
chr11	83262001	83264001	ENSMUST00000018989	Unc45b
chr11	83262001	83264001	ENSMUST00000130822	Slfn8
chr11	83262001	83264001	ENSMUST00000153487	Pex12
chr11	83262001	83264001	ENSMUST00000103209	Mmp28
chr11	83262001	83264001	ENSMUST00000021020	Mmp28
chr11	83262001	83264001	ENSMUST00000021018	Taf15
chr11	83262001	83264001	ENSMUST00000092837	Taf15
chr11	83262001	83264001	ENSMUST00000141852	Tada2a
chr11	94021201	94023201	ENSMUST00000041589	Tob1
chr11	94021201	94023201	ENSMUST00000107853	Mbtd1
chr11	94021201	94023201	ENSMUST00000145354	Mbtd1
chr11	94021201	94023201	ENSMUST00000021217	Nme2
chr11	94021201	94023201	ENSMUST00000170303	Nme2
chr11	94021201	94023201	ENSMUST00000021220	Nme1
chr11	94021201	94023201	ENSMUST00000107844	Nme1
chr11	94021201	94023201	ENSMUST00000041956	Spag9
chr11	94021201	94023201	ENSMUST00000061469	Wfikkn2
chr11	94021201	94023201	ENSMUST00000107820	Luc7l3
chr11	94021201	94023201	ENSMUST00000041589	Tob1
chr11	94021201	94023201	ENSMUST00000107853	Mbtd1
chr11	94021201	94023201	ENSMUST00000145354	Mbtd1
chr11	94021201	94023201	ENSMUST00000021217	Nme2
chr11	94021201	94023201	ENSMUST00000170303	Nme2
chr11	94021201	94023201	ENSMUST00000021220	Nme1
chr11	94021201	94023201	ENSMUST00000107844	Nme1
chr11	94021201	94023201	ENSMUST00000041956	Spag9
chr11	94021201	94023201	ENSMUST00000156019	Spag9
chr11	94021201	94023201	ENSMUST00000061469	Wfikkn2
chr11	94021201	94023201	ENSMUST00000107820	Luc7l3
chr11	94021201	94023201	ENSMUST00000041589	Tob1
chr11	94021201	94023201	ENSMUST00000172234	Utp18
chr11	94021201	94023201	ENSMUST00000107853	Mbtd1
chr11	94021201	94023201	ENSMUST00000145354	Mbtd1
chr11	94021201	94023201	ENSMUST00000021217	Nme2
chr11	94021201	94023201	ENSMUST00000170303	Nme2
chr11	94021201	94023201	ENSMUST00000021220	Nme1
chr11	94021201	94023201	ENSMUST00000107844	Nme1
chr11	94021201	94023201	ENSMUST00000041956	Spag9
chr11	94021201	94023201	ENSMUST00000156019	Spag9
chr11	94021201	94023201	ENSMUST00000061469	Wfikkn2
chr11	94021201	94023201	ENSMUST00000107820	Luc7l3
chr11	95110601	95112601	ENSMUST00000165069	Epn3
chr11	95110601	95112601	ENSMUST00000001548	Itga3
chr11	95110601	95112601	ENSMUST00000132357	Fam117a
chr11	95110601	95112601	ENSMUST00000021243	Slc35b1
chr11	95110601	95112601	ENSMUST00000013559	Igf2bp1
chr11	95110601	95112601	ENSMUST00000138513	Igf2bp1
chr11	95110601	95112601	ENSMUST00000141515	Igf2bp1
chr11	95110601	95112601	ENSMUST00000165069	Epn3
chr11	95110601	95112601	ENSMUST00000001548	Itga3
chr11	95110601	95112601	ENSMUST00000145671	Itga3
chr11	95110601	95112601	ENSMUST00000092766	Myst2
chr11	95110601	95112601	ENSMUST00000149356	Myst2
chr11	95110601	95112601	ENSMUST00000132357	Fam117a
chr11	95110601	95112601	ENSMUST00000021243	Slc35b1
chr11	95110601	95112601	ENSMUST00000013559	Igf2bp1
chr11	95110601	95112601	ENSMUST00000138513	Igf2bp1
chr11	95110601	95112601	ENSMUST00000124735	Samd14
chr11	95110601	95112601	ENSMUST00000001548	Itga3
chr11	95110601	95112601	ENSMUST00000145671	Itga3
chr11	95110601	95112601	ENSMUST00000092766	Myst2
chr11	95110601	95112601	ENSMUST00000149356	Myst2
chr11	95110601	95112601	ENSMUST00000132357	Fam117a
chr11	95110601	95112601	ENSMUST00000129553	Fam117a
chr11	95110601	95112601	ENSMUST00000143482	Fam117a
chr11	95110601	95112601	ENSMUST00000021243	Slc35b1
chr11	95110601	95112601	ENSMUST00000013559	Igf2bp1
chr12	118648201	118650201	ENSMUST00000109691	Rapgef5
chr12	118648201	118650201	ENSMUST00000109691	Rapgef5
chr12	118648201	118650201	ENSMUST00000109691	Rapgef5
chr13	64522601	64524601	ENSMUST00000109763	Cdk20
chr13	64522601	64524601	ENSMUST00000021933	Ctsl
chr13	64522601	64524601	ENSMUST00000164350	Ctsl
chr13	64522601	64524601	ENSMUST00000021939	Cdk20
chr13	64522601	64524601	ENSMUST00000126879	Zfp369
chr13	64522601	64524601	ENSMUST00000109763	Cdk20
chr13	64522601	64524601	ENSMUST00000021933	Ctsl
chr13	64522601	64524601	ENSMUST00000164350	Ctsl
chr13	64522601	64524601	ENSMUST00000021939	Cdk20
chr13	64522601	64524601	ENSMUST00000126879	Zfp369
chr13	64522601	64524601	ENSMUST00000109763	Cdk20
chr13	64522601	64524601	ENSMUST00000021933	Ctsl
chr13	64522601	64524601	ENSMUST00000164350	Ctsl
chr13	64522601	64524601	ENSMUST00000021939	Cdk20
chr13	64522601	64524601	ENSMUST00000126879	Zfp369
chr13	100619801	100621801	ENSMUST00000022148	Mccc2
chr13	100619801	100621801	ENSMUST00000142155	Serf1
chr13	100619801	100621801	ENSMUST00000022147	Smn1
chr13	100619801	100621801	ENSMUST00000167186	Smn1
chr13	100619801	100621801	ENSMUST00000022148	Mccc2
chr13	100619801	100621801	ENSMUST00000142155	Serf1
chr13	100619801	100621801	ENSMUST00000132053	Serf1
chr13	100619801	100621801	ENSMUST00000022147	Smn1
chr13	100619801	100621801	ENSMUST00000022148	Mccc2
chr13	100619801	100621801	ENSMUST00000142155	Serf1
chr13	100619801	100621801	ENSMUST00000132053	Serf1
chr13	100619801	100621801	ENSMUST00000022147	Smn1
chr13	115867201	115869201	ENSMUST00000166104	Mocs2
chr13	115867201	115869201	ENSMUST00000166104	Mocs2
chr13	115867201	115869201	ENSMUST00000166104	Mocs2
chr14	23631601	23633601	ENSMUST00000043409	Zfp503
chr14	23631601	23633601	ENSMUST00000043409	Zfp503
chr14	23631601	23633601	ENSMUST00000043409	Zfp503
chr14	70311201	70313201	ENSMUST00000022663	Tnfrsf10b
chr14	70311201	70313201	ENSMUST00000022663	Tnfrsf10b
chr14	70311201	70313201	ENSMUST00000022663	Tnfrsf10b
chr14	70311201	70313201	ENSMUST00000125300	Pdlim2
chr14	122178801	122180801	ENSMUST00000135010	Farp1
chr15	12235401	12237401	ENSMUST00000165551	Golph3
chr15	12235401	12237401	ENSMUST00000022814	Zfr
chr15	12235401	12237401	ENSMUST00000071993	Mtmr12
chr15	12235401	12237401	ENSMUST00000075317	Pdzd2
chr15	12235401	12237401	ENSMUST00000165551	Golph3
chr15	12235401	12237401	ENSMUST00000022814	Zfr
chr15	12235401	12237401	ENSMUST00000071993	Mtmr12
chr15	12235401	12237401	ENSMUST00000075317	Pdzd2
chr15	12235401	12237401	ENSMUST00000165551	Golph3
chr15	12235401	12237401	ENSMUST00000022814	Zfr
chr15	12235401	12237401	ENSMUST00000071993	Mtmr12
chr15	12235401	12237401	ENSMUST00000075317	Pdzd2
chr15	12235401	12237401	ENSMUST00000165551	Golph3
chr15	12235401	12237401	ENSMUST00000022814	Zfr
chr15	12235401	12237401	ENSMUST00000075317	Pdzd2
chr15	73497601	73499601	ENSMUST00000110036	Ptk2
chr15	73497601	73499601	ENSMUST00000057684	Ptk2
chr15	73497601	73499601	ENSMUST00000076224	Slc45a4
chr15	73497601	73499601	ENSMUST00000130765	Slc45a4
chr15	73497601	73499601	ENSMUST00000064166	Gpr20
chr15	73497601	73499601	ENSMUST00000110036	Ptk2
chr15	73497601	73499601	ENSMUST00000057684	Ptk2
chr15	73497601	73499601	ENSMUST00000076224	Slc45a4
chr15	73497601	73499601	ENSMUST00000130765	Slc45a4
chr15	73497601	73499601	ENSMUST00000064166	Gpr20
chr15	100458001	100460001	ENSMUST00000061457	Csrnp2
chr15	100458001	100460001	ENSMUST00000009877	Tcfcp2
chr15	100458001	100460001	ENSMUST00000000356	Dazap2
chr15	100458001	100460001	ENSMUST00000061457	Csrnp2
chr15	100458001	100460001	ENSMUST00000009877	Tcfcp2
chr15	100458001	100460001	ENSMUST00000000356	Dazap2
chr15	100458001	100460001	ENSMUST00000154331	Slc11a2
chr15	100458001	100460001	ENSMUST00000061457	Csrnp2
chr15	100458001	100460001	ENSMUST00000009877	Tcfcp2
chr15	100458001	100460001	ENSMUST00000000356	Dazap2
chr16	31508201	31510201	ENSMUST00000115226	Bdh1
chr16	31508201	31510201	ENSMUST00000115201	Dlg1
chr16	31508201	31510201	ENSMUST00000023464	Mfi2
chr16	31508201	31510201	ENSMUST00000115226	Bdh1
chr16	31508201	31510201	ENSMUST00000115201	Dlg1
chr16	31508201	31510201	ENSMUST00000115226	Bdh1
chr16	31508201	31510201	ENSMUST00000115201	Dlg1
chr16	37730401	37732401	ENSMUST00000114763	Fstl1
chr16	37730401	37732401	ENSMUST00000023524	Rabl3
chr16	37730401	37732401	ENSMUST00000167587	Rabl3
chr16	37730401	37732401	ENSMUST00000125279	Fstl1
chr16	37730401	37732401	ENSMUST00000114763	Fstl1
chr16	37730401	37732401	ENSMUST00000023524	Rabl3
chr16	37730401	37732401	ENSMUST00000167587	Rabl3
chr16	37730401	37732401	ENSMUST00000125279	Fstl1
chr16	37730401	37732401	ENSMUST00000114763	Fstl1
chr16	37730401	37732401	ENSMUST00000023524	Rabl3
chr16	37730401	37732401	ENSMUST00000167587	Rabl3
chr16	37730401	37732401	ENSMUST00000125279	Fstl1
chr16	49904401	49906401	ENSMUST00000073477	Cd47
chr16	49904401	49906401	ENSMUST00000073477	Cd47
chr16	49904401	49906401	ENSMUST00000073477	Cd47
chr16	89937401	89939401	ENSMUST00000163370	Tiam1
chr16	89937401	89939401	ENSMUST00000155915	Tiam1
chr16	89937401	89939401	ENSMUST00000002588	Tiam1
chr16	89937401	89939401	ENSMUST00000163370	Tiam1
chr16	89937401	89939401	ENSMUST00000130951	Tiam1
chr16	89937401	89939401	ENSMUST00000163370	Tiam1
chr16	89937401	89939401	ENSMUST00000130951	Tiam1
chr17	7387601	7389601	ENSMUST00000115754	Rsph3b
chr17	7387601	7389601	ENSMUST00000115754	Rsph3b
chr17	7387601	7389601	ENSMUST00000115754	Rsph3b
chr17	10670801	10672801	ENSMUST00000041463	Pacrg
chr17	10670801	10672801	ENSMUST00000041463	Pacrg
chr17	10670801	10672801	ENSMUST00000041463	Pacrg
chr17	45747601	45749601	ENSMUST00000163492	Slc29a1
chr17	45747601	45749601	ENSMUST00000051574	Slc29a1
chr17	45747601	45749601	ENSMUST00000064889	Slc29a1
chr17	45747601	45749601	ENSMUST00000097317	Slc29a1
chr17	45747601	45749601	ENSMUST00000166119	Slc29a1
chr17	45747601	45749601	ENSMUST00000171978	Slc29a1
chr17	45747601	45749601	ENSMUST00000164217	Slc29a1
chr17	45747601	45749601	ENSMUST00000163905	Slc29a1
chr17	45747601	45749601	ENSMUST00000167195	Slc29a1
chr17	45747601	45749601	ENSMUST00000172301	Slc29a1
chr17	45747601	45749601	ENSMUST00000170488	Slc29a1
chr17	45747601	45749601	ENSMUST00000170113	Slc29a1
chr17	45747601	45749601	ENSMUST00000163492	Slc29a1
chr17	45747601	45749601	ENSMUST00000051574	Slc29a1
chr17	45747601	45749601	ENSMUST00000064889	Slc29a1
chr17	45747601	45749601	ENSMUST00000097317	Slc29a1
chr17	45747601	45749601	ENSMUST00000171978	Slc29a1
chr17	45747601	45749601	ENSMUST00000164217	Slc29a1
chr17	45747601	45749601	ENSMUST00000163905	Slc29a1
chr17	45747601	45749601	ENSMUST00000167195	Slc29a1
chr17	45747601	45749601	ENSMUST00000172301	Slc29a1
chr17	45747601	45749601	ENSMUST00000167332	Slc29a1
chr17	45747601	45749601	ENSMUST00000170488	Slc29a1
chr17	45747601	45749601	ENSMUST00000170113	Slc29a1
chr17	45747601	45749601	ENSMUST00000163492	Slc29a1
chr17	45747601	45749601	ENSMUST00000051574	Slc29a1
chr17	45747601	45749601	ENSMUST00000064889	Slc29a1
chr17	45747601	45749601	ENSMUST00000097317	Slc29a1
chr17	45747601	45749601	ENSMUST00000166119	Slc29a1
chr17	45747601	45749601	ENSMUST00000171978	Slc29a1
chr17	45747601	45749601	ENSMUST00000164217	Slc29a1
chr17	45747601	45749601	ENSMUST00000163905	Slc29a1
chr17	45747601	45749601	ENSMUST00000167195	Slc29a1
chr17	45747601	45749601	ENSMUST00000172301	Slc29a1
chr17	45747601	45749601	ENSMUST00000170488	Slc29a1
chr17	45747601	45749601	ENSMUST00000170113	Slc29a1
chr17	45747601	45749601	ENSMUST00000168274	Slc29a1
chr17	46759801	46761801	ENSMUST00000044442	Ptk7
chr17	46759801	46761801	ENSMUST00000173349	Polr1c
chr17	46759801	46761801	ENSMUST00000127378	Yipf3
chr17	46759801	46761801	ENSMUST00000113479	Zfp318
chr17	46759801	46761801	ENSMUST00000003641	Klc4
chr17	46759801	46761801	ENSMUST00000156464	Mrpl2
chr17	46759801	46761801	ENSMUST00000113429	Mrpl2
chr17	46759801	46761801	ENSMUST00000043464	Cul7
chr17	46759801	46761801	ENSMUST00000141096	Cul7
chr17	46759801	46761801	ENSMUST00000044442	Ptk7
chr17	46759801	46761801	ENSMUST00000173349	Polr1c
chr17	46759801	46761801	ENSMUST00000127378	Yipf3
chr17	46759801	46761801	ENSMUST00000113479	Zfp318
chr17	46759801	46761801	ENSMUST00000165811	Crip3
chr17	46759801	46761801	ENSMUST00000003641	Klc4
chr17	46759801	46761801	ENSMUST00000156464	Mrpl2
chr17	46759801	46761801	ENSMUST00000113429	Mrpl2
chr17	46759801	46761801	ENSMUST00000043464	Cul7
chr17	46759801	46761801	ENSMUST00000141096	Cul7
chr17	46759801	46761801	ENSMUST00000044442	Ptk7
chr17	46759801	46761801	ENSMUST00000173349	Polr1c
chr17	46759801	46761801	ENSMUST00000127378	Yipf3
chr17	46759801	46761801	ENSMUST00000003641	Klc4
chr17	46759801	46761801	ENSMUST00000156464	Mrpl2
chr17	46759801	46761801	ENSMUST00000113429	Mrpl2
chr17	46759801	46761801	ENSMUST00000043464	Cul7
chr17	46759801	46761801	ENSMUST00000141096	Cul7
chr17	87183201	87185201	ENSMUST00000024954	Epas1
chr17	87183201	87185201	ENSMUST00000024954	Epas1
chr17	87183201	87185201	ENSMUST00000024954	Epas1
chr18	35014001	35016001	ENSMUST00000064795	Egr1
chr18	35014001	35016001	ENSMUST00000079287	Nme5
chr18	35014001	35016001	ENSMUST00000091951	Fam53c
chr18	35014001	35016001	ENSMUST00000043775	Kdm3b
chr18	35014001	35016001	ENSMUST00000043484	Reep2
chr18	35014001	35016001	ENSMUST00000064795	Egr1
chr18	35014001	35016001	ENSMUST00000079287	Nme5
chr18	35014001	35016001	ENSMUST00000091951	Fam53c
chr18	35014001	35016001	ENSMUST00000043775	Kdm3b
chr18	35014001	35016001	ENSMUST00000043484	Reep2
chr18	35014001	35016001	ENSMUST00000165033	Egr1
chr18	35014001	35016001	ENSMUST00000064795	Egr1
chr18	35014001	35016001	ENSMUST00000091951	Fam53c
chr18	35014001	35016001	ENSMUST00000043775	Kdm3b
chr18	35014001	35016001	ENSMUST00000043484	Reep2
chr18	35014001	35016001	ENSMUST00000165033	Egr1
chr18	35688601	35690601	ENSMUST00000043775	Kdm3b
chr18	35688601	35690601	ENSMUST00000115737	Paip2
chr18	35688601	35690601	ENSMUST00000115736	Paip2
chr18	35688601	35690601	ENSMUST00000025212	Slc23a1
chr18	35688601	35690601	ENSMUST00000043775	Kdm3b
chr18	35688601	35690601	ENSMUST00000115737	Paip2
chr18	35688601	35690601	ENSMUST00000115736	Paip2
chr18	35688601	35690601	ENSMUST00000091950	Kdm3b
chr18	35688601	35690601	ENSMUST00000043775	Kdm3b
chr18	35688601	35690601	ENSMUST00000115737	Paip2
chr18	35688601	35690601	ENSMUST00000115736	Paip2
chr18	35688601	35690601	ENSMUST00000025212	Slc23a1
chr18	61791801	61793801	ENSMUST00000165123	Csnk1a1
chr18	61791801	61793801	ENSMUST00000120472	Afap1l1
chr18	61791801	61793801	ENSMUST00000165123	Csnk1a1
chr18	61791801	61793801	ENSMUST00000167187	Csnk1a1
chr18	61791801	61793801	ENSMUST00000120472	Afap1l1
chr18	61791801	61793801	ENSMUST00000165123	Csnk1a1
chr18	61791801	61793801	ENSMUST00000120472	Afap1l1
chr19	11013801	11015801	ENSMUST00000167933	Fen1
chr19	11013801	11015801	ENSMUST00000167933	Fen1
chr19	11013801	11015801	ENSMUST00000144681	Tmem109
chr19	11013801	11015801	ENSMUST00000167933	Fen1
chr19	11013801	11015801	ENSMUST00000144681	Tmem109
chr19	11013801	11015801	ENSMUST00000037261	Gpr44
chr19	45187401	45189401	ENSMUST00000038901	Pdzd7
chr19	45187401	45189401	ENSMUST00000026236	Tlx1
chr19	46516601	46518601	ENSMUST00000111881	Nfkb2
chr19	46516601	46518601	ENSMUST00000026256	Fbxl15
chr19	46516601	46518601	ENSMUST00000086969	Tmem180
chr19	46516601	46518601	ENSMUST00000039922	Sufu
chr19	46516601	46518601	ENSMUST00000111867	Sufu
chr19	46516601	46518601	ENSMUST00000118440	Sufu
chr19	46516601	46518601	ENSMUST00000096014	Usmg5
chr19	46516601	46518601	ENSMUST00000111881	Nfkb2
chr19	46516601	46518601	ENSMUST00000026256	Fbxl15
chr19	46516601	46518601	ENSMUST00000086969	Tmem180
chr19	46516601	46518601	ENSMUST00000039922	Sufu
chr19	46516601	46518601	ENSMUST00000111867	Sufu
chr19	46516601	46518601	ENSMUST00000118440	Sufu
chr19	46516601	46518601	ENSMUST00000096014	Usmg5
chr19	46516601	46518601	ENSMUST00000111881	Nfkb2
chr19	46516601	46518601	ENSMUST00000026256	Fbxl15
chr19	46516601	46518601	ENSMUST00000086969	Tmem180
chr19	46516601	46518601	ENSMUST00000039922	Sufu
chr19	46516601	46518601	ENSMUST00000111867	Sufu
chr19	46516601	46518601	ENSMUST00000118440	Sufu
chr19	46516601	46518601	ENSMUST00000096014	Usmg5
chr19	53726801	53728801	ENSMUST00000148690	Bbip1
chr19	53726801	53728801	ENSMUST00000148690	Bbip1

## Sheet: Cluster8_Targets
Enh_Chr	Enh_Start	Enh_End	Target_TrxID	Target_GeneName
chr1	91947401	91949401	ENSMUST00000150769	Col6a3
chr1	154564001	154566001	ENSMUST00000164030	Smg7
chr1	154564001	154566001	ENSMUST00000027752	Lamc1
chr1	156980801	156982801	ENSMUST00000027743	Stx6
chr1	167743601	167745601	ENSMUST00000097474	Rcsd1
chr2	11954201	11956201	ENSMUST00000136633	Fbxo18
chr2	11954201	11956201	ENSMUST00000126543	Fbxo18
chr2	11954201	11956201	ENSMUST00000148055	Itga8
chr2	52277001	52279001	ENSMUST00000102768	Rbm43
chr2	52277001	52279001	ENSMUST00000028320	Neb
chr2	91818201	91820201	ENSMUST00000142692	Harbi1
chr2	91818201	91820201	ENSMUST00000111316	Ambra1
chr2	91818201	91820201	ENSMUST00000028672	Mdk
chr2	91818201	91820201	ENSMUST00000111303	Dgkz
chr2	91818201	91820201	ENSMUST00000124427	Dgkz
chr2	91818201	91820201	ENSMUST00000126473	Dgkz
chr2	91818201	91820201	ENSMUST00000028663	Creb3l1
chr2	91818201	91820201	ENSMUST00000111293	Phf21a
chr2	91818201	91820201	ENSMUST00000159366	Phf21a
chr2	128001601	128003601	ENSMUST00000028858	Bub1
chr2	128001601	128003601	ENSMUST00000146023	Bcl2l11
chr2	128001601	128003601	ENSMUST00000089634	Bcl2l11
chr2	128001601	128003601	ENSMUST00000103211	Bcl2l11
chr3	41088201	41090201	ENSMUST00000163764	Phf17
chr3	41088201	41090201	ENSMUST00000168086	Phf17
chr3	41088201	41090201	ENSMUST00000108065	D3Ertd751e
chr3	135208001	135210001	ENSMUST00000029814	Manba
chr3	135208001	135210001	ENSMUST00000132668	Nfkb1
chr3	135208001	135210001	ENSMUST00000081978	Slc39a8
chr3	145366601	145368601	ENSMUST00000029845	Ddah1
chr4	6340801	6342801	ENSMUST00000029912	Sdcbp
chr4	6340801	6342801	ENSMUST00000108371	Sdcbp
chr4	6340801	6342801	ENSMUST00000143566	Nsmaf
chr4	132663401	132665401	ENSMUST00000127516	Phactr4
chr4	132663401	132665401	ENSMUST00000135299	Eya3
chr4	132663401	132665401	ENSMUST00000097856	Fam76a
chr4	132663401	132665401	ENSMUST00000105915	Ahdc1
chr4	132663401	132665401	ENSMUST00000156677	Ahdc1
chr4	132663401	132665401	ENSMUST00000105911	Gpr3
chr4	132663401	132665401	ENSMUST00000150744	Cd164l2
chr4	132663401	132665401	ENSMUST00000105910	Cd164l2
chr4	132663401	132665401	ENSMUST00000043305	Wdtc1
chr4	132663401	132665401	ENSMUST00000125541	Trnp1
chr4	133977001	133979001	ENSMUST00000146283	Cnksr1
chr4	133977001	133979001	ENSMUST00000140888	Pafah2
chr4	133977001	133979001	ENSMUST00000131337	Pafah2
chr4	133977001	133979001	ENSMUST00000132658	Pafah2
chr4	133977001	133979001	ENSMUST00000130253	Stmn1
chr4	133977001	133979001	ENSMUST00000127279	Stmn1
chr4	133977001	133979001	ENSMUST00000116279	Fam54b
chr4	133977001	133979001	ENSMUST00000060435	Sepn1
chr4	133977001	133979001	ENSMUST00000054096	Man1c1
chr4	134071801	134073801	ENSMUST00000105876	Pdik1l
chr4	134071801	134073801	ENSMUST00000132658	Pafah2
chr4	134071801	134073801	ENSMUST00000030636	Stmn1
chr4	134071801	134073801	ENSMUST00000130253	Stmn1
chr4	134071801	134073801	ENSMUST00000127279	Stmn1
chr4	134071801	134073801	ENSMUST00000136171	Paqr7
chr4	134071801	134073801	ENSMUST00000095074	Paqr7
chr4	134071801	134073801	ENSMUST00000102550	Fam54b
chr4	134071801	134073801	ENSMUST00000116279	Fam54b
chr4	134071801	134073801	ENSMUST00000097848	Fam54b
chr4	134071801	134073801	ENSMUST00000154769	Fam54b
chr4	134071801	134073801	ENSMUST00000146808	Fam54b
chr4	134071801	134073801	ENSMUST00000060435	Sepn1
chr4	134071801	134073801	ENSMUST00000105865	Sepn1
chr4	134071801	134073801	ENSMUST00000060435	Sepn1
chr4	134071801	134073801	ENSMUST00000060435	Sepn1
chr4	134071801	134073801	ENSMUST00000060435	Sepn1
chr4	134071801	134073801	ENSMUST00000060435	Sepn1
chr4	134071801	134073801	ENSMUST00000060435	Sepn1
chr4	134071801	134073801	ENSMUST00000134019	Srrm1
chr4	134159001	134161001	ENSMUST00000030643	Extl1
chr4	134159001	134161001	ENSMUST00000127279	Stmn1
chr4	134159001	134161001	ENSMUST00000102550	Fam54b
chr4	134159001	134161001	ENSMUST00000116279	Fam54b
chr4	134159001	134161001	ENSMUST00000146808	Fam54b
chr4	134159001	134161001	ENSMUST00000060435	Sepn1
chr4	134159001	134161001	ENSMUST00000060435	Sepn1
chr4	134159001	134161001	ENSMUST00000060435	Sepn1
chr4	134159001	134161001	ENSMUST00000060435	Sepn1
chr4	134159001	134161001	ENSMUST00000060435	Sepn1
chr4	140687001	140689001	ENSMUST00000102487	D4Ertd22e
chr4	140687001	140689001	ENSMUST00000097816	Crocc
chr4	140687001	140689001	ENSMUST00000148204	D4Ertd22e
chr4	140687001	140689001	ENSMUST00000039939	D4Ertd22e
chr4	140687001	140689001	ENSMUST00000094549	D4Ertd22e
chr4	140687001	140689001	ENSMUST00000128444	D4Ertd22e
chr4	140687001	140689001	ENSMUST00000030757	Fbxo42
chr4	140687001	140689001	ENSMUST00000102487	D4Ertd22e
chr4	140687001	140689001	ENSMUST00000097816	Crocc
chr4	140687001	140689001	ENSMUST00000148204	D4Ertd22e
chr4	140687001	140689001	ENSMUST00000039939	D4Ertd22e
chr4	140687001	140689001	ENSMUST00000094549	D4Ertd22e
chr4	140687001	140689001	ENSMUST00000128444	D4Ertd22e
chr4	140687001	140689001	ENSMUST00000030757	Fbxo42
chr5	36249601	36251601	ENSMUST00000064571	Afap1
chr5	75375001	75377001	ENSMUST00000168162	Pdgfra
chr5	135003401	135005401	ENSMUST00000100650	Gtf2ird1
chr5	135003401	135005401	ENSMUST00000100647	Clip2
chr5	135003401	135005401	ENSMUST00000016088	Gatsl2
chr5	135003401	135005401	ENSMUST00000059042	Gtf2i
chr5	135003401	135005401	ENSMUST00000173485	Gtf2i
chr5	135003401	135005401	ENSMUST00000174133	Gtf2i
chr5	135003401	135005401	ENSMUST00000111244	Gtf2ird1
chr5	135003401	135005401	ENSMUST00000036999	Clip2
chr5	142975401	142977401	ENSMUST00000072837	Foxk1
chr5	142975401	142977401	ENSMUST00000085758	Radil
chr5	142975401	142977401	ENSMUST00000031565	Fscn1
chr5	144873201	144875201	ENSMUST00000041804	Lmtk2
chr5	144873201	144875201	ENSMUST00000055190	Baiap2l1
chr6	36807201	36809201	ENSMUST00000169348	Ptn
chr6	97240801	97242801	ENSMUST00000164744	Uba3
chr6	97240801	97242801	ENSMUST00000089287	Uba3
chr6	97240801	97242801	ENSMUST00000167470	Frmd4b
chr6	108205201	108207201	ENSMUST00000049246	Setmar
chr6	134989201	134991201	ENSMUST00000045855	Hebp1
chr6	134989201	134991201	ENSMUST00000003115	Cdkn1b
chr6	134989201	134991201	ENSMUST00000032326	Ddx47
chr6	134989201	134991201	ENSMUST00000087729	Gsg1
chr7	6862001	6864001	ENSMUST00000068974	Zfp954
chr7	6862001	6864001	ENSMUST00000002336	Zim1
chr7	6862001	6864001	ENSMUST00000122432	Zim1
chr7	6862001	6864001	ENSMUST00000054055	Usp29
chr7	6862001	6864001	ENSMUST00000051435	Zfp418
chr7	29126401	29128401	ENSMUST00000003527	Supt5h
chr7	29126401	29128401	ENSMUST00000108316	BC089491
chr7	29126401	29128401	ENSMUST00000050191	Dll3
chr7	29126401	29128401	ENSMUST00000094644	Plekhg2
chr7	29126401	29128401	ENSMUST00000147362	Plekhg2
chr7	29126401	29128401	ENSMUST00000051241	Zfp36
chr7	29126401	29128401	ENSMUST00000135923	Pak4
chr7	29126401	29128401	ENSMUST00000108278	Fbxo17
chr7	54254801	54256801	ENSMUST00000061639	Spty2d1
chr7	105932001	105934001	ENSMUST00000067495	Wnt11
chr7	105932001	105934001	ENSMUST00000033009	Prkrir
chr7	105932001	105934001	ENSMUST00000165122	Wnt11
chr7	116772401	116774401	ENSMUST00000079282	St5
chr7	116772401	116774401	ENSMUST00000084731	Ipo7
chr7	139890001	139892001	ENSMUST00000135932	Mettl10
chr7	140290401	140292401	ENSMUST00000170459	Ctbp2
chr7	140290401	140292401	ENSMUST00000124096	Fgfr2
chr7	140290401	140292401	ENSMUST00000148303	Fam53b
chr7	140290401	140292401	ENSMUST00000135932	Mettl10
chr7	140290401	140292401	ENSMUST00000166439	Ctbp2
chr7	140290401	140292401	ENSMUST00000166400	Ctbp2
chr7	140290401	140292401	ENSMUST00000155996	Ctbp2
chr7	140290401	140292401	ENSMUST00000168762	Ctbp2
chr8	109362201	109364201	ENSMUST00000169312	Chtf8
chr8	109362201	109364201	ENSMUST00000116425	Terf2
chr8	127914201	127916201	ENSMUST00000047850	Sipa1l2
chr9	43481401	43483401	ENSMUST00000034511	Trim29
chr9	43481401	43483401	ENSMUST00000114840	Thy1
chr9	63876601	63878601	ENSMUST00000041029	Smad6
chr9	63876601	63878601	ENSMUST00000034973	Smad3
chr9	63876601	63878601	ENSMUST00000034967	Zwilch
chr9	63876601	63878601	ENSMUST00000122091	Zwilch
chr9	63876601	63878601	ENSMUST00000034965	Snapc5
chr9	66855801	66857801	ENSMUST00000041139	Rab8b
chr9	66855801	66857801	ENSMUST00000113722	Rab8b
chr9	66855801	66857801	ENSMUST00000034929	Lactb
chr9	66855801	66857801	ENSMUST00000116554	Lactb
chr9	66855801	66857801	ENSMUST00000113695	Tpm1
chr9	66855801	66857801	ENSMUST00000113690	Tpm1
chr9	96625201	96627201	ENSMUST00000152594	Zbtb38
chr9	96625201	96627201	ENSMUST00000155291	Slc25a36
chr9	96625201	96627201	ENSMUST00000124250	Slc25a36
chr9	102611001	102613001	ENSMUST00000156485	Amotl2
chr9	102611001	102613001	ENSMUST00000145937	Amotl2
chr9	102611001	102613001	ENSMUST00000130602	Amotl2
chr9	102611001	102613001	ENSMUST00000126616	Amotl2
chr10	20438601	20440601	ENSMUST00000020165	Pde7b
chr10	42167601	42169601	ENSMUST00000151747	Lace1
chr10	42167601	42169601	ENSMUST00000105500	Snx3
chr10	42167601	42169601	ENSMUST00000019939	Snx3
chr10	42167601	42169601	ENSMUST00000040275	Sobp
chr11	22699201	22701201	ENSMUST00000020562	Cct4
chr11	22699201	22701201	ENSMUST00000122864	Ahsa2
chr11	71630401	71632401	ENSMUST00000048207	Aipl1
chr11	71630401	71632401	ENSMUST00000108511	Wscd1
chr11	71630401	71632401	ENSMUST00000150491	Spns2
chr11	88347001	88349001	ENSMUST00000139129	Srsf1
chr11	88347001	88349001	ENSMUST00000079866	Srsf1
chr11	88397401	88399401	ENSMUST00000093955	Supt4h1
chr11	88397401	88399401	ENSMUST00000038196	Mks1
chr11	88397401	88399401	ENSMUST00000107909	Msi2
chr11	88397401	88399401	ENSMUST00000107895	Trim25
chr11	101792401	101794401	ENSMUST00000129160	Etv4
chr11	101792401	101794401	ENSMUST00000129995	Etv4
chr11	101792401	101794401	ENSMUST00000057054	Meox1
chr11	101792401	101794401	ENSMUST00000017453	Cd300lg
chr11	101792401	101794401	ENSMUST00000017458	Mpp2
chr11	101792401	101794401	ENSMUST00000017455	Pyy
chr11	101792401	101794401	ENSMUST00000147160	Slc25a39
chr11	101792401	101794401	ENSMUST00000107075	Gjc1
chr11	104162801	104164801	ENSMUST00000145227	Mapt
chr11	104162801	104164801	ENSMUST00000106962	Cdc27
chr11	104162801	104164801	ENSMUST00000021030	Mettl2
chr11	113296801	113298801	ENSMUST00000042227	D11Wsu47e
chr12	3370201	3372201	ENSMUST00000169789	Kif3c
chr12	16737001	16739001	ENSMUST00000054536	Pqlc3
chr12	16737001	16739001	ENSMUST00000067572	Pqlc3
chr12	87154201	87156201	ENSMUST00000053811	Dlst
chr12	87154201	87156201	ENSMUST00000040461	Mfsd7c
chr12	87154201	87156201	ENSMUST00000110220	Ttll5
chr12	87154201	87156201	ENSMUST00000110224	Ttll5
chr12	87154201	87156201	ENSMUST00000040179	Ttll5
chr12	87154201	87156201	ENSMUST00000153570	Ttll5
chr12	106756601	106758601	ENSMUST00000001652	Bdkrb2
chr13	48672001	48674001	ENSMUST00000166560	Ptpdc1
chr13	60745001	60747001	ENSMUST00000021880	Ctla2a
chr13	97833201	97835201	ENSMUST00000022176	Hmgcr
chr13	97833201	97835201	ENSMUST00000042517	Fam169a
chr13	97833201	97835201	ENSMUST00000109434	Gfm2
chr13	97833201	97835201	ENSMUST00000161639	Gfm2
chr13	97833201	97835201	ENSMUST00000161929	Gfm2
chr14	25024801	25026801	ENSMUST00000042009	Dlg5
chr14	25024801	25026801	ENSMUST00000090398	Dlg5
chr14	32742401	32744401	ENSMUST00000090180	Sema3g
chr14	32742401	32744401	ENSMUST00000166810	Oxnad1
chr14	32742401	32744401	ENSMUST00000164341	Ncoa4
chr14	32742401	32744401	ENSMUST00000163350	Parg
chr14	32742401	32744401	ENSMUST00000164370	Parg
chr14	32742401	32744401	ENSMUST00000170840	Parg
chr14	63497601	63499601	ENSMUST00000014691	Wdfy2
chr14	63497601	63499601	ENSMUST00000006235	Ctsb
chr14	76877801	76879801	ENSMUST00000022580	Slc25a30
chr14	87509601	87511601	ENSMUST00000168889	Diap3
chr15	10651601	10653601	ENSMUST00000169385	Rai14
chr15	10651601	10653601	ENSMUST00000022856	Rad1
chr15	11997201	11999201	ENSMUST00000066529	Npr3
chr15	11997201	11999201	ENSMUST00000166514	Npr3
chr15	72986201	72988201	ENSMUST00000089770	Trappc9
chr15	72986201	72988201	ENSMUST00000170633	Trappc9
chr15	72986201	72988201	ENSMUST00000044113	Eif2c2
chr15	72986201	72988201	ENSMUST00000076224	Slc45a4
chr15	72986201	72988201	ENSMUST00000089770	Trappc9
chr15	72986201	72988201	ENSMUST00000170633	Trappc9
chr15	72986201	72988201	ENSMUST00000044113	Eif2c2
chr15	72986201	72988201	ENSMUST00000076224	Slc45a4
chr15	96573001	96575001	ENSMUST00000023099	Slc38a2
chr15	96573001	96575001	ENSMUST00000047835	Scaf11
chr15	96573001	96575001	ENSMUST00000088452	Slc38a1
chr16	15990801	15992801	ENSMUST00000117136	Mzt2
chr16	24396401	24398401	ENSMUST00000038053	Lpp
chr16	24396401	24398401	ENSMUST00000078988	Lpp
chr16	72669601	72671601	ENSMUST00000023600	Robo1
chr16	92370801	92372801	ENSMUST00000167141	Son
chr16	92370801	92372801	ENSMUST00000123751	Cryzl1
chr16	92370801	92372801	ENSMUST00000023672	Rcan1
chr16	92370801	92372801	ENSMUST00000060005	Rcan1
chr17	27216401	27218401	ENSMUST00000049308	Itpr3
chr17	27216401	27218401	ENSMUST00000114988	Itfg3
chr17	27216401	27218401	ENSMUST00000015723	Nkx2-5
chr17	27216401	27218401	ENSMUST00000142141	Ggnbp1
chr17	27216401	27218401	ENSMUST00000118570	Hmga1
chr17	43213401	43215401	ENSMUST00000044895	Rcan2
chr17	73361401	73363401	ENSMUST00000130574	Lclat1
chr17	80682201	80684201	ENSMUST00000069486	Gemin6
chr17	80682201	80684201	ENSMUST00000038166	Dhx57
chr17	80682201	80684201	ENSMUST00000086555	Dhx57
chr17	80682201	80684201	ENSMUST00000061703	Morn2
chr17	80682201	80684201	ENSMUST00000068714	Sos1
chr18	4803201	4805201	ENSMUST00000126977	Svil
chr18	4803201	4805201	ENSMUST00000143254	Svil
chr18	4803201	4805201	ENSMUST00000146723	Svil
chr18	50221801	50223801	ENSMUST00000041772	Dmxl1
chr18	50221801	50223801	ENSMUST00000148159	Tnfaip8
chr18	50221801	50223801	ENSMUST00000115429	Tnfaip8
chr18	64841401	64843401	ENSMUST00000163516	Nedd4l
chr18	64841401	64843401	ENSMUST00000025482	Atp8b1
chr19	36299001	36301001	ENSMUST00000025718	Ankrd1
chr19	36299001	36301001	ENSMUST00000062389	Pcgf5

## Sheet: Cluster9_Targets
Enh_Chr	Enh_Start	Enh_End	Target_TrxID	Target_GeneName
chr1	107876201	107878201	ENSMUST00000118196	Zcchc2
chr1	107876201	107878201	ENSMUST00000118196	Zcchc2
chr1	107876201	107878201	ENSMUST00000118196	Zcchc2
chr1	129521001	129523001	ENSMUST00000160616	Tmem163
chr1	129521001	129523001	ENSMUST00000153359	Ccnt2
chr1	129521001	129523001	ENSMUST00000160616	Tmem163
chr1	129521001	129523001	ENSMUST00000153359	Ccnt2
chr1	135751201	135753201	ENSMUST00000164096	Snrpe
chr1	135751201	135753201	ENSMUST00000164096	Snrpe
chr1	135751201	135753201	ENSMUST00000164096	Snrpe
chr1	158337401	158339401	ENSMUST00000121146	Tdrd5
chr1	158337401	158339401	ENSMUST00000051396	Soat1
chr1	158337401	158339401	ENSMUST00000051396	Soat1
chr1	158337401	158339401	ENSMUST00000051396	Soat1
chr1	178922601	178924601	ENSMUST00000057037	Cep170
chr1	178922601	178924601	ENSMUST00000111160	Akt3
chr1	178922601	178924601	ENSMUST00000057037	Cep170
chr1	178922601	178924601	ENSMUST00000111160	Akt3
chr1	178922601	178924601	ENSMUST00000057037	Cep170
chr1	182178601	182180601	ENSMUST00000111108	Psen2
chr1	182178601	182180601	ENSMUST00000136291	Psen2
chr1	182178601	182180601	ENSMUST00000111104	Psen2
chr1	182178601	182180601	ENSMUST00000161300	Adck3
chr1	182178601	182180601	ENSMUST00000111108	Psen2
chr1	182178601	182180601	ENSMUST00000136291	Psen2
chr1	182178601	182180601	ENSMUST00000111104	Psen2
chr1	182178601	182180601	ENSMUST00000130029	Psen2
chr1	182178601	182180601	ENSMUST00000133340	Psen2
chr1	182178601	182180601	ENSMUST00000161300	Adck3
chr1	182178601	182180601	ENSMUST00000130711	Psen2
chr1	182178601	182180601	ENSMUST00000111108	Psen2
chr1	182178601	182180601	ENSMUST00000111104	Psen2
chr1	182178601	182180601	ENSMUST00000130029	Psen2
chr1	186676401	186678401	ENSMUST00000068725	Mosc2
chr1	186676401	186678401	ENSMUST00000162866	Mosc2
chr1	186676401	186678401	ENSMUST00000161821	Mosc2
chr1	186676401	186678401	ENSMUST00000027921	Iars2
chr1	186676401	186678401	ENSMUST00000027916	Bpnt1
chr1	186676401	186678401	ENSMUST00000068725	Mosc2
chr1	186676401	186678401	ENSMUST00000162866	Mosc2
chr1	186676401	186678401	ENSMUST00000161821	Mosc2
chr1	186676401	186678401	ENSMUST00000162501	Mosc2
chr1	186676401	186678401	ENSMUST00000027921	Iars2
chr1	186676401	186678401	ENSMUST00000027916	Bpnt1
chr1	186676401	186678401	ENSMUST00000068725	Mosc2
chr1	186676401	186678401	ENSMUST00000162866	Mosc2
chr1	186676401	186678401	ENSMUST00000161821	Mosc2
chr1	186676401	186678401	ENSMUST00000162501	Mosc2
chr1	186676401	186678401	ENSMUST00000027921	Iars2
chr1	186676401	186678401	ENSMUST00000027916	Bpnt1
chr2	3584801	3586801	ENSMUST00000102988	Dclre1c
chr2	3584801	3586801	ENSMUST00000102988	Dclre1c
chr2	3584801	3586801	ENSMUST00000115066	Dclre1c
chr2	3584801	3586801	ENSMUST00000102988	Dclre1c
chr2	11252801	11254801	ENSMUST00000028118	Prkcq
chr2	11252801	11254801	ENSMUST00000150369	Rbm17
chr2	11252801	11254801	ENSMUST00000102970	Prkcq
chr2	11252801	11254801	ENSMUST00000028118	Prkcq
chr2	11252801	11254801	ENSMUST00000150369	Rbm17
chr2	11252801	11254801	ENSMUST00000091456	Il15ra
chr2	11252801	11254801	ENSMUST00000102970	Prkcq
chr2	11252801	11254801	ENSMUST00000028118	Prkcq
chr2	11252801	11254801	ENSMUST00000150369	Rbm17
chr2	30961801	30963801	ENSMUST00000095078	Lrrc8a
chr2	30961801	30963801	ENSMUST00000102855	Crat
chr2	30961801	30963801	ENSMUST00000123762	Tor1a
chr2	30961801	30963801	ENSMUST00000143199	Tor1a
chr2	30961801	30963801	ENSMUST00000113564	Fnbp1
chr2	30961801	30963801	ENSMUST00000100208	Fnbp1
chr2	30961801	30963801	ENSMUST00000113552	Fnbp1
chr2	30961801	30963801	ENSMUST00000056433	Gpr107
chr2	30961801	30963801	ENSMUST00000113482	Fubp3
chr2	30961801	30963801	ENSMUST00000095078	Lrrc8a
chr2	30961801	30963801	ENSMUST00000102855	Crat
chr2	30961801	30963801	ENSMUST00000143199	Tor1a
chr2	30961801	30963801	ENSMUST00000113564	Fnbp1
chr2	30961801	30963801	ENSMUST00000100208	Fnbp1
chr2	30961801	30963801	ENSMUST00000113552	Fnbp1
chr2	30961801	30963801	ENSMUST00000138581	Fnbp1
chr2	30961801	30963801	ENSMUST00000149196	Fnbp1
chr2	30961801	30963801	ENSMUST00000056433	Gpr107
chr2	30961801	30963801	ENSMUST00000151991	Gpr107
chr2	30961801	30963801	ENSMUST00000113482	Fubp3
chr2	30961801	30963801	ENSMUST00000154050	Fubp3
chr2	30961801	30963801	ENSMUST00000095078	Lrrc8a
chr2	30961801	30963801	ENSMUST00000102855	Crat
chr2	30961801	30963801	ENSMUST00000142096	Crat
chr2	30961801	30963801	ENSMUST00000143199	Tor1a
chr2	30961801	30963801	ENSMUST00000113564	Fnbp1
chr2	30961801	30963801	ENSMUST00000100208	Fnbp1
chr2	30961801	30963801	ENSMUST00000113552	Fnbp1
chr2	30961801	30963801	ENSMUST00000138581	Fnbp1
chr2	30961801	30963801	ENSMUST00000149196	Fnbp1
chr2	30961801	30963801	ENSMUST00000056433	Gpr107
chr2	30961801	30963801	ENSMUST00000113482	Fubp3
chr2	30961801	30963801	ENSMUST00000154050	Fubp3
chr2	70099001	70101001	ENSMUST00000136543	Ubr3
chr2	70099001	70101001	ENSMUST00000053087	Klhl23
chr2	70099001	70101001	ENSMUST00000152610	Ubr3
chr2	70099001	70101001	ENSMUST00000136543	Ubr3
chr2	70099001	70101001	ENSMUST00000053087	Klhl23
chr2	70099001	70101001	ENSMUST00000152610	Ubr3
chr2	70099001	70101001	ENSMUST00000136543	Ubr3
chr2	70099001	70101001	ENSMUST00000053087	Klhl23
chr2	102020601	102022601	ENSMUST00000111222	Ldlrad3
chr2	102020601	102022601	ENSMUST00000058790	Ldlrad3
chr2	102020601	102022601	ENSMUST00000144110	Trim44
chr2	102020601	102022601	ENSMUST00000111222	Ldlrad3
chr2	102020601	102022601	ENSMUST00000058790	Ldlrad3
chr2	102020601	102022601	ENSMUST00000144110	Trim44
chr2	103784201	103786201	ENSMUST00000123437	Lmo2
chr2	103784201	103786201	ENSMUST00000111168	Cat
chr2	103784201	103786201	ENSMUST00000111147	Caprin1
chr2	103784201	103786201	ENSMUST00000141750	Caprin1
chr2	103784201	103786201	ENSMUST00000111143	Lmo2
chr2	103784201	103786201	ENSMUST00000111139	Lmo2
chr2	103784201	103786201	ENSMUST00000111136	Fbxo3
chr2	103784201	103786201	ENSMUST00000143799	Fbxo3
chr2	103784201	103786201	ENSMUST00000123437	Lmo2
chr2	103784201	103786201	ENSMUST00000111168	Cat
chr2	103784201	103786201	ENSMUST00000111147	Caprin1
chr2	103784201	103786201	ENSMUST00000141750	Caprin1
chr2	103784201	103786201	ENSMUST00000170926	Lmo2
chr2	103784201	103786201	ENSMUST00000111143	Lmo2
chr2	103784201	103786201	ENSMUST00000111139	Lmo2
chr2	103784201	103786201	ENSMUST00000111135	Fbxo3
chr2	103784201	103786201	ENSMUST00000143799	Fbxo3
chr2	103784201	103786201	ENSMUST00000123437	Lmo2
chr2	103784201	103786201	ENSMUST00000111168	Cat
chr2	103784201	103786201	ENSMUST00000111147	Caprin1
chr2	103784201	103786201	ENSMUST00000141750	Caprin1
chr2	103784201	103786201	ENSMUST00000170926	Lmo2
chr2	103784201	103786201	ENSMUST00000111143	Lmo2
chr2	103784201	103786201	ENSMUST00000111139	Lmo2
chr2	103784201	103786201	ENSMUST00000133210	Lmo2
chr2	103784201	103786201	ENSMUST00000111135	Fbxo3
chr2	103784201	103786201	ENSMUST00000143799	Fbxo3
chr2	131089401	131091401	ENSMUST00000028781	Atrn
chr2	131089401	131091401	ENSMUST00000099349	Hspa12b
chr2	131089401	131091401	ENSMUST00000127987	Spef1
chr2	131089401	131091401	ENSMUST00000089510	Cenpb
chr2	131089401	131091401	ENSMUST00000059372	Rnf24
chr2	152497401	152499401	ENSMUST00000125366	H13
chr2	152497401	152499401	ENSMUST00000089059	H13
chr2	152497401	152499401	ENSMUST00000038368	Id1
chr2	152497401	152499401	ENSMUST00000173755	Bcl2l1
chr2	152497401	152499401	ENSMUST00000123215	Asxl1
chr2	152497401	152499401	ENSMUST00000125366	H13
chr2	152497401	152499401	ENSMUST00000089059	H13
chr2	152497401	152499401	ENSMUST00000038368	Id1
chr2	152497401	152499401	ENSMUST00000173755	Bcl2l1
chr2	152497401	152499401	ENSMUST00000123215	Asxl1
chr2	153099601	153101601	ENSMUST00000140325	Pdrg1
chr2	153099601	153101601	ENSMUST00000049863	Pofut1
chr2	153099601	153101601	ENSMUST00000152390	Pofut1
chr2	153099601	153101601	ENSMUST00000099189	Kif3b
chr2	153099601	153101601	ENSMUST00000145010	Tm9sf4
chr2	153099601	153101601	ENSMUST00000049863	Pofut1
chr2	153099601	153101601	ENSMUST00000152390	Pofut1
chr2	153099601	153101601	ENSMUST00000049863	Pofut1
chr2	153099601	153101601	ENSMUST00000152390	Pofut1
chr2	156633801	156635801	ENSMUST00000059647	Rbm12
chr2	156633801	156635801	ENSMUST00000165026	Rbm12
chr2	156633801	156635801	ENSMUST00000138068	Rbm12
chr2	156633801	156635801	ENSMUST00000139136	Dlgap4
chr2	156633801	156635801	ENSMUST00000137356	Dlgap4
chr2	156633801	156635801	ENSMUST00000109566	Dlgap4
chr2	156633801	156635801	ENSMUST00000099145	Dlgap4
chr2	156633801	156635801	ENSMUST00000131157	Dlgap4
chr2	156633801	156635801	ENSMUST00000123730	Dlgap4
chr2	156633801	156635801	ENSMUST00000072298	Ndrg3
chr2	156633801	156635801	ENSMUST00000132748	Ndrg3
chr2	156633801	156635801	ENSMUST00000146413	Dsn1
chr2	156633801	156635801	ENSMUST00000059647	Rbm12
chr2	156633801	156635801	ENSMUST00000165026	Rbm12
chr2	156633801	156635801	ENSMUST00000138068	Rbm12
chr2	156633801	156635801	ENSMUST00000137356	Dlgap4
chr2	156633801	156635801	ENSMUST00000109566	Dlgap4
chr2	156633801	156635801	ENSMUST00000099145	Dlgap4
chr2	156633801	156635801	ENSMUST00000123730	Dlgap4
chr2	156633801	156635801	ENSMUST00000072298	Ndrg3
chr2	156633801	156635801	ENSMUST00000124671	Dsn1
chr2	157272401	157274401	ENSMUST00000099145	Dlgap4
chr2	157272401	157274401	ENSMUST00000146413	Dsn1
chr2	157272401	157274401	ENSMUST00000126248	Rpn2
chr2	157272401	157274401	ENSMUST00000145715	Src
chr2	157272401	157274401	ENSMUST00000029175	Src
chr2	157272401	157274401	ENSMUST00000109529	Src
chr2	157272401	157274401	ENSMUST00000099145	Dlgap4
chr2	157272401	157274401	ENSMUST00000126248	Rpn2
chr2	157272401	157274401	ENSMUST00000145715	Src
chr2	157272401	157274401	ENSMUST00000029175	Src
chr2	157272401	157274401	ENSMUST00000109529	Src
chr2	158558801	158560801	ENSMUST00000163423	Ppp1r16b
chr2	158558801	158560801	ENSMUST00000145073	Ppp1r16b
chr2	158558801	158560801	ENSMUST00000029183	Fam83d
chr2	158558801	158560801	ENSMUST00000109478	Dhx35
chr2	158558801	158560801	ENSMUST00000163423	Ppp1r16b
chr2	158558801	158560801	ENSMUST00000029183	Fam83d
chr2	158558801	158560801	ENSMUST00000109478	Dhx35
chr2	166374401	166376401	ENSMUST00000136974	Prex1
chr2	166374401	166376401	ENSMUST00000109269	Zmynd8
chr2	167177201	167179201	ENSMUST00000109221	B4galt5
chr2	167177201	167179201	ENSMUST00000155623	B4galt5
chr2	167177201	167179201	ENSMUST00000133557	B4galt5
chr2	167177201	167179201	ENSMUST00000155585	Slc9a8
chr2	167177201	167179201	ENSMUST00000126389	Spata2
chr2	167177201	167179201	ENSMUST00000081763	Rnf114
chr2	167177201	167179201	ENSMUST00000151365	Ube2v1
chr2	167177201	167179201	ENSMUST00000109221	B4galt5
chr2	167177201	167179201	ENSMUST00000155585	Slc9a8
chr2	167177201	167179201	ENSMUST00000126389	Spata2
chr2	167177201	167179201	ENSMUST00000081763	Rnf114
chr2	167177201	167179201	ENSMUST00000151365	Ube2v1
chr2	168429601	168431601	ENSMUST00000074618	Nfatc2
chr2	168429601	168431601	ENSMUST00000074618	Nfatc2
chr3	54484201	54486201	ENSMUST00000170552	Fam48a
chr3	54484201	54486201	ENSMUST00000170552	Fam48a
chr3	69271801	69273801	ENSMUST00000061826	B3galnt1
chr3	69271801	69273801	ENSMUST00000061826	B3galnt1
chr3	69271801	69273801	ENSMUST00000061826	B3galnt1
chr3	79050001	79052001	ENSMUST00000118100	Rapgef2
chr3	79050001	79052001	ENSMUST00000118100	Rapgef2
chr3	79797001	79799001	ENSMUST00000145992	Fam198b
chr3	79797001	79799001	ENSMUST00000145992	Fam198b
chr3	95498601	95500601	ENSMUST00000015994	Adamtsl4
chr3	95498601	95500601	ENSMUST00000117782	Adamtsl4
chr3	95498601	95500601	ENSMUST00000151054	Adamtsl4
chr3	95498601	95500601	ENSMUST00000124410	Adamtsl4
chr3	95498601	95500601	ENSMUST00000074315	Ecm1
chr3	95498601	95500601	ENSMUST00000153026	Ecm1
chr3	95498601	95500601	ENSMUST00000147217	Ecm1
chr3	95498601	95500601	ENSMUST00000029752	Tars2
chr3	95498601	95500601	ENSMUST00000161482	Prpf3
chr3	95498601	95500601	ENSMUST00000142437	Mrps21
chr3	95498601	95500601	ENSMUST00000090476	BC028528
chr3	95498601	95500601	ENSMUST00000015894	Aph1a
chr3	95498601	95500601	ENSMUST00000165307	Anp32e
chr3	97736201	97738201	ENSMUST00000045243	Pde4dip
chr3	97736201	97738201	ENSMUST00000045243	Pde4dip
chr3	101309801	101311801	ENSMUST00000036493	Atp1a1
chr3	108687401	108689401	ENSMUST00000144325	Wdr47
chr3	108687401	108689401	ENSMUST00000029480	Prpf38b
chr3	108687401	108689401	ENSMUST00000125208	Prpf38b
chr3	108687401	108689401	ENSMUST00000145720	Prpf38b
chr3	108687401	108689401	ENSMUST00000029480	Prpf38b
chr3	108687401	108689401	ENSMUST00000125208	Prpf38b
chr3	108687401	108689401	ENSMUST00000145720	Prpf38b
chr3	108687401	108689401	ENSMUST00000133453	Wdr47
chr3	108687401	108689401	ENSMUST00000144325	Wdr47
chr3	108687401	108689401	ENSMUST00000029480	Prpf38b
chr3	108687401	108689401	ENSMUST00000125208	Prpf38b
chr3	108687401	108689401	ENSMUST00000145720	Prpf38b
chr4	46879601	46881601	ENSMUST00000156200	Tmod1
chr4	46879601	46881601	ENSMUST00000107747	Anks6
chr4	46879601	46881601	ENSMUST00000156200	Tmod1
chr4	57052201	57054201	ENSMUST00000030140	Ikbkap
chr4	57052201	57054201	ENSMUST00000134915	Ctnnal1
chr4	57052201	57054201	ENSMUST00000030140	Ikbkap
chr4	57052201	57054201	ENSMUST00000107612	Ctnnal1
chr4	57052201	57054201	ENSMUST00000030140	Ikbkap
chr4	57052201	57054201	ENSMUST00000134915	Ctnnal1
chr4	57052201	57054201	ENSMUST00000107612	Ctnnal1
chr4	95335801	95337801	ENSMUST00000153119	Fggy
chr4	95335801	95337801	ENSMUST00000079223	Fggy
chr4	95335801	95337801	ENSMUST00000141248	Fggy
chr4	95335801	95337801	ENSMUST00000153119	Fggy
chr4	95335801	95337801	ENSMUST00000079223	Fggy
chr4	95335801	95337801	ENSMUST00000141248	Fggy
chr4	97340001	97342001	ENSMUST00000152023	Nfia
chr4	97340001	97342001	ENSMUST00000152023	Nfia
chr4	97340001	97342001	ENSMUST00000148930	Nfia
chr4	132649001	132651001	ENSMUST00000084241	Wasf2
chr4	132649001	132651001	ENSMUST00000130833	Eya3
chr4	132649001	132651001	ENSMUST00000148518	Ahdc1
chr4	132649001	132651001	ENSMUST00000084241	Wasf2
chr4	132649001	132651001	ENSMUST00000097853	Wasf2
chr4	132649001	132651001	ENSMUST00000136132	Wasf2
chr4	132649001	132651001	ENSMUST00000123578	Wasf2
chr4	132649001	132651001	ENSMUST00000084241	Wasf2
chr4	132649001	132651001	ENSMUST00000130833	Eya3
chr4	132649001	132651001	ENSMUST00000148518	Ahdc1
chr4	132649001	132651001	ENSMUST00000097853	Wasf2
chr4	132649001	132651001	ENSMUST00000123578	Wasf2
chr4	133653401	133655401	ENSMUST00000030669	Slc9a1
chr4	133653401	133655401	ENSMUST00000102552	Hmgn2
chr4	133653401	133655401	ENSMUST00000105887	Dhdds
chr4	133653401	133655401	ENSMUST00000149504	Aim1l
chr4	133653401	133655401	ENSMUST00000000696	Cd52
chr4	133653401	133655401	ENSMUST00000074690	Ubxn11
chr4	133653401	133655401	ENSMUST00000142442	Ubxn11
chr4	133653401	133655401	ENSMUST00000156323	Ubxn11
chr4	133653401	133655401	ENSMUST00000135287	Ubxn11
chr4	133653401	133655401	ENSMUST00000151113	Ubxn11
chr4	133653401	133655401	ENSMUST00000151407	Ubxn11
chr4	133653401	133655401	ENSMUST00000060050	Grrp1
chr4	133653401	133655401	ENSMUST00000105874	Slc30a2
chr4	133653401	133655401	ENSMUST00000030643	Extl1
chr4	133653401	133655401	ENSMUST00000145364	D4Wsu53e
chr4	133653401	133655401	ENSMUST00000030669	Slc9a1
chr4	133653401	133655401	ENSMUST00000102552	Hmgn2
chr4	133653401	133655401	ENSMUST00000105887	Dhdds
chr4	133653401	133655401	ENSMUST00000000696	Cd52
chr4	133653401	133655401	ENSMUST00000131329	Ubxn11
chr4	133653401	133655401	ENSMUST00000074690	Ubxn11
chr4	133653401	133655401	ENSMUST00000142442	Ubxn11
chr4	133653401	133655401	ENSMUST00000127632	Ubxn11
chr4	133653401	133655401	ENSMUST00000123281	Ubxn11
chr4	133653401	133655401	ENSMUST00000060050	Grrp1
chr4	133653401	133655401	ENSMUST00000105877	Pdik1l
chr4	133653401	133655401	ENSMUST00000030643	Extl1
chr4	133653401	133655401	ENSMUST00000142730	Extl1
chr4	133653401	133655401	ENSMUST00000145364	D4Wsu53e
chr4	133653401	133655401	ENSMUST00000030669	Slc9a1
chr4	133653401	133655401	ENSMUST00000102552	Hmgn2
chr4	133653401	133655401	ENSMUST00000105887	Dhdds
chr4	133653401	133655401	ENSMUST00000000696	Cd52
chr4	133653401	133655401	ENSMUST00000137445	Cd52
chr4	133653401	133655401	ENSMUST00000131329	Ubxn11
chr4	133653401	133655401	ENSMUST00000074690	Ubxn11
chr4	133653401	133655401	ENSMUST00000142442	Ubxn11
chr4	133653401	133655401	ENSMUST00000156323	Ubxn11
chr4	133653401	133655401	ENSMUST00000156750	Ubxn11
chr4	133653401	133655401	ENSMUST00000127632	Ubxn11
chr4	133653401	133655401	ENSMUST00000135287	Ubxn11
chr4	133653401	133655401	ENSMUST00000151407	Ubxn11
chr4	133653401	133655401	ENSMUST00000144504	Cnksr1
chr4	133653401	133655401	ENSMUST00000060050	Grrp1
chr4	133653401	133655401	ENSMUST00000030643	Extl1
chr4	133653401	133655401	ENSMUST00000145364	D4Wsu53e
chr4	134616001	134618001	ENSMUST00000125679	D4Wsu53e
chr4	134616001	134618001	ENSMUST00000105862	Srrm1
chr4	134616001	134618001	ENSMUST00000084846	Srrm1
chr4	134616001	134618001	ENSMUST00000156635	Rcan3
chr4	134616001	134618001	ENSMUST00000030438	Srsf10
chr4	134616001	134618001	ENSMUST00000125679	D4Wsu53e
chr4	134616001	134618001	ENSMUST00000105862	Srrm1
chr4	134616001	134618001	ENSMUST00000084846	Srrm1
chr4	134616001	134618001	ENSMUST00000156635	Rcan3
chr4	134616001	134618001	ENSMUST00000030438	Srsf10
chr4	140245201	140247201	ENSMUST00000154979	Arhgef10l
chr4	140245201	140247201	ENSMUST00000038893	Rcc2
chr4	140245201	140247201	ENSMUST00000129181	Sdhb
chr4	140245201	140247201	ENSMUST00000030760	Necap2
chr4	140245201	140247201	ENSMUST00000146768	Fbxo42
chr4	140245201	140247201	ENSMUST00000142020	Zbtb17
chr4	140245201	140247201	ENSMUST00000038893	Rcc2
chr4	140245201	140247201	ENSMUST00000129181	Sdhb
chr4	140245201	140247201	ENSMUST00000030760	Necap2
chr4	140245201	140247201	ENSMUST00000146768	Fbxo42
chr4	140245201	140247201	ENSMUST00000142020	Zbtb17
chr4	149929801	149931801	ENSMUST00000142379	Rere
chr4	149929801	149931801	ENSMUST00000142379	Rere
chr4	149929801	149931801	ENSMUST00000137112	Rere
chr4	149929801	149931801	ENSMUST00000142379	Rere
chr5	33797401	33799401	ENSMUST00000045329	Fam53a
chr5	33797401	33799401	ENSMUST00000140043	Fam53a
chr5	33797401	33799401	ENSMUST00000057551	Slbp
chr5	33797401	33799401	ENSMUST00000074849	Tacc3
chr5	33797401	33799401	ENSMUST00000087820	Fgfr3
chr5	33797401	33799401	ENSMUST00000071829	Pisd
chr5	33797401	33799401	ENSMUST00000045329	Fam53a
chr5	33797401	33799401	ENSMUST00000140043	Fam53a
chr5	33797401	33799401	ENSMUST00000057551	Slbp
chr5	33797401	33799401	ENSMUST00000074849	Tacc3
chr5	33797401	33799401	ENSMUST00000087820	Fgfr3
chr5	54436201	54438201	ENSMUST00000155608	Stim2
chr5	72572801	72574801	ENSMUST00000013693	Commd8
chr5	72572801	72574801	ENSMUST00000126664	Atp10d
chr5	72572801	72574801	ENSMUST00000094710	Atp10d
chr5	72572801	72574801	ENSMUST00000087216	Nfxl1
chr5	72572801	72574801	ENSMUST00000069795	Slain2
chr5	72572801	72574801	ENSMUST00000013693	Commd8
chr5	72572801	72574801	ENSMUST00000126664	Atp10d
chr5	72572801	72574801	ENSMUST00000087216	Nfxl1
chr5	72572801	72574801	ENSMUST00000013693	Commd8
chr5	72572801	72574801	ENSMUST00000101142	Commd8
chr5	72572801	72574801	ENSMUST00000126664	Atp10d
chr5	72572801	72574801	ENSMUST00000094710	Atp10d
chr5	72572801	72574801	ENSMUST00000087216	Nfxl1
chr5	72572801	72574801	ENSMUST00000069795	Slain2
chr5	76157401	76159401	ENSMUST00000113516	Kdr
chr5	76157401	76159401	ENSMUST00000113516	Kdr
chr5	76157401	76159401	ENSMUST00000113516	Kdr
chr5	91217401	91219401	ENSMUST00000031319	Ppbp
chr5	91217401	91219401	ENSMUST00000031326	Cxcl3
chr5	91217401	91219401	ENSMUST00000031319	Ppbp
chr5	91217401	91219401	ENSMUST00000031326	Cxcl3
chr5	104206601	104208601	ENSMUST00000054979	Aff1
chr5	104206601	104208601	ENSMUST00000031256	Aff1
chr5	104206601	104208601	ENSMUST00000128511	Nudt9
chr5	104206601	104208601	ENSMUST00000054979	Aff1
chr5	104206601	104208601	ENSMUST00000153165	Aff1
chr5	104206601	104208601	ENSMUST00000128511	Nudt9
chr5	104206601	104208601	ENSMUST00000134313	Nudt9
chr5	104206601	104208601	ENSMUST00000148261	Nudt9
chr5	104206601	104208601	ENSMUST00000054979	Aff1
chr5	104206601	104208601	ENSMUST00000128511	Nudt9
chr5	104206601	104208601	ENSMUST00000148261	Nudt9
chr5	122684201	122686201	ENSMUST00000128782	Mapkapk5
chr5	122684201	122686201	ENSMUST00000031411	Aldh2
chr5	122684201	122686201	ENSMUST00000160821	Atxn2
chr5	122684201	122686201	ENSMUST00000145854	Hvcn1
chr5	122684201	122686201	ENSMUST00000072602	Hvcn1
chr5	122684201	122686201	ENSMUST00000117263	Rad9b
chr5	122684201	122686201	ENSMUST00000155671	Vps29
chr5	122684201	122686201	ENSMUST00000086216	Anapc5
chr5	122684201	122686201	ENSMUST00000121652	Orai1
chr5	122684201	122686201	ENSMUST00000031411	Aldh2
chr5	122684201	122686201	ENSMUST00000160821	Atxn2
chr5	122684201	122686201	ENSMUST00000072602	Hvcn1
chr5	122684201	122686201	ENSMUST00000117263	Rad9b
chr5	122684201	122686201	ENSMUST00000155671	Vps29
chr5	122684201	122686201	ENSMUST00000086216	Anapc5
chr5	122684201	122686201	ENSMUST00000121652	Orai1
chr5	147503201	147505201	ENSMUST00000125217	Mtif3
chr5	147503201	147505201	ENSMUST00000163247	Usp12
chr5	147503201	147505201	ENSMUST00000124009	Usp12
chr5	147503201	147505201	ENSMUST00000125217	Mtif3
chr5	147503201	147505201	ENSMUST00000140526	Mtif3
chr5	149620401	149622401	ENSMUST00000145042	Katnal1
chr5	149620401	149622401	ENSMUST00000050472	Uspl1
chr5	149620401	149622401	ENSMUST00000122160	Uspl1
chr5	149620401	149622401	ENSMUST00000139474	Uspl1
chr5	149620401	149622401	ENSMUST00000145042	Katnal1
chr5	149620401	149622401	ENSMUST00000050472	Uspl1
chr5	149620401	149622401	ENSMUST00000122160	Uspl1
chr5	149620401	149622401	ENSMUST00000139474	Uspl1
chr5	149620401	149622401	ENSMUST00000145042	Katnal1
chr5	149620401	149622401	ENSMUST00000122160	Uspl1
chr5	149620401	149622401	ENSMUST00000139474	Uspl1
chr5	149841201	149843201	ENSMUST00000110508	Katnal1
chr5	149841201	149843201	ENSMUST00000110509	Katnal1
chr5	149841201	149843201	ENSMUST00000145042	Katnal1
chr5	149841201	149843201	ENSMUST00000138553	Hmgb1
chr5	149841201	149843201	ENSMUST00000110508	Katnal1
chr5	149841201	149843201	ENSMUST00000110509	Katnal1
chr5	149841201	149843201	ENSMUST00000145042	Katnal1
chr5	149841201	149843201	ENSMUST00000138553	Hmgb1
chr5	149841201	149843201	ENSMUST00000110508	Katnal1
chr5	149841201	149843201	ENSMUST00000110509	Katnal1
chr5	149841201	149843201	ENSMUST00000145042	Katnal1
chr5	149841201	149843201	ENSMUST00000138553	Hmgb1
chr6	17578201	17580201	ENSMUST00000015877	Capza2
chr6	17578201	17580201	ENSMUST00000136771	Capza2
chr6	17578201	17580201	ENSMUST00000015877	Capza2
chr6	17578201	17580201	ENSMUST00000148694	Capza2
chr6	17578201	17580201	ENSMUST00000136771	Capza2
chr6	17578201	17580201	ENSMUST00000152005	Capza2
chr6	17578201	17580201	ENSMUST00000015877	Capza2
chr6	17578201	17580201	ENSMUST00000148694	Capza2
chr6	17578201	17580201	ENSMUST00000152005	Capza2
chr6	31048801	31050801	ENSMUST00000130751	Mest
chr6	31048801	31050801	ENSMUST00000130108	Mkln1
chr6	31048801	31050801	ENSMUST00000149859	Mkln1
chr6	31048801	31050801	ENSMUST00000130108	Mkln1
chr6	31048801	31050801	ENSMUST00000149859	Mkln1
chr6	31048801	31050801	ENSMUST00000130108	Mkln1
chr6	31048801	31050801	ENSMUST00000149859	Mkln1
chr6	47272401	47274401	ENSMUST00000081721	Ezh2
chr6	47272401	47274401	ENSMUST00000133043	Ezh2
chr6	47272401	47274401	ENSMUST00000081721	Ezh2
chr6	47272401	47274401	ENSMUST00000133043	Ezh2
chr6	51693201	51695201	ENSMUST00000114459	Hnrnpa2b1
chr6	51693201	51695201	ENSMUST00000114459	Hnrnpa2b1
chr6	51693201	51695201	ENSMUST00000114445	Cbx3
chr6	60883801	60885801	ENSMUST00000129603	Mmrn1
chr6	60883801	60885801	ENSMUST00000114268	Snca
chr6	60883801	60885801	ENSMUST00000129603	Mmrn1
chr6	60883801	60885801	ENSMUST00000114268	Snca
chr6	72673801	72675801	ENSMUST00000155705	Capg
chr6	72673801	72675801	ENSMUST00000170659	Mat2a
chr6	72673801	72675801	ENSMUST00000170659	Mat2a
chr6	72673801	72675801	ENSMUST00000152705	Elmod3
chr6	91059801	91061801	ENSMUST00000032179	Nup210
chr6	91059801	91061801	ENSMUST00000142951	Nup210
chr6	91059801	91061801	ENSMUST00000113509	Nup210
chr6	91059801	91061801	ENSMUST00000032179	Nup210
chr6	91059801	91061801	ENSMUST00000142951	Nup210
chr6	91059801	91061801	ENSMUST00000148397	Nup210
chr6	91059801	91061801	ENSMUST00000113509	Nup210
chr6	91059801	91061801	ENSMUST00000032179	Nup210
chr6	91059801	91061801	ENSMUST00000142951	Nup210
chr6	91059801	91061801	ENSMUST00000148397	Nup210
chr6	91059801	91061801	ENSMUST00000068922	Nup210
chr6	100281001	100283001	ENSMUST00000101118	Rybp
chr6	100281001	100283001	ENSMUST00000101118	Rybp
chr6	119295201	119297201	ENSMUST00000118120	Wnt5b
chr6	119295201	119297201	ENSMUST00000071356	Erc1
chr6	119295201	119297201	ENSMUST00000124192	Lrtm2
chr6	119295201	119297201	ENSMUST00000118120	Wnt5b
chr6	119295201	119297201	ENSMUST00000071356	Erc1
chr6	119422401	119424401	ENSMUST00000032094	Fbxl14
chr6	119422401	119424401	ENSMUST00000118120	Wnt5b
chr6	119422401	119424401	ENSMUST00000079582	Erc1
chr6	119422401	119424401	ENSMUST00000032094	Fbxl14
chr6	119422401	119424401	ENSMUST00000118120	Wnt5b
chr6	119422401	119424401	ENSMUST00000079582	Erc1
chr6	119448201	119450201	ENSMUST00000161243	Wnk1
chr6	119448201	119450201	ENSMUST00000161243	Wnk1
chr6	119448201	119450201	ENSMUST00000161243	Wnk1
chr7	25891401	25893401	ENSMUST00000098679	Pou2f2
chr7	25891401	25893401	ENSMUST00000108429	Rps19
chr7	25891401	25893401	ENSMUST00000124035	Rps19
chr7	25891401	25893401	ENSMUST00000145783	Arhgef1
chr7	25891401	25893401	ENSMUST00000132786	Arhgef1
chr7	25891401	25893401	ENSMUST00000108415	Pou2f2
chr7	25891401	25893401	ENSMUST00000108417	Pou2f2
chr7	25891401	25893401	ENSMUST00000108418	Pou2f2
chr7	25891401	25893401	ENSMUST00000108413	Pou2f2
chr7	25891401	25893401	ENSMUST00000108414	Pou2f2
chr7	25891401	25893401	ENSMUST00000116343	Erf
chr7	25891401	25893401	ENSMUST00000094696	Cic
chr7	25891401	25893401	ENSMUST00000165239	Cic
chr7	25891401	25893401	ENSMUST00000005583	Pafah1b3
chr7	25891401	25893401	ENSMUST00000098679	Pou2f2
chr7	25891401	25893401	ENSMUST00000108429	Rps19
chr7	25891401	25893401	ENSMUST00000124035	Rps19
chr7	25891401	25893401	ENSMUST00000145783	Arhgef1
chr7	25891401	25893401	ENSMUST00000132786	Arhgef1
chr7	25891401	25893401	ENSMUST00000108415	Pou2f2
chr7	25891401	25893401	ENSMUST00000108417	Pou2f2
chr7	25891401	25893401	ENSMUST00000108413	Pou2f2
chr7	25891401	25893401	ENSMUST00000139449	Pou2f2
chr7	25891401	25893401	ENSMUST00000116343	Erf
chr7	25891401	25893401	ENSMUST00000094696	Cic
chr7	25891401	25893401	ENSMUST00000165239	Cic
chr7	25891401	25893401	ENSMUST00000005583	Pafah1b3
chr7	29650001	29652001	ENSMUST00000108279	Fbxo17
chr7	29650001	29652001	ENSMUST00000122915	Sirt2
chr7	29650001	29652001	ENSMUST00000066723	Lgals4
chr7	29650001	29652001	ENSMUST00000066880	Capn12
chr7	29650001	29652001	ENSMUST00000068045	Actn4
chr7	29650001	29652001	ENSMUST00000127210	Actn4
chr7	29650001	29652001	ENSMUST00000169338	Map4k1
chr7	29650001	29652001	ENSMUST00000159975	Rasgrp4
chr7	29650001	29652001	ENSMUST00000138128	Yif1b
chr7	29650001	29652001	ENSMUST00000142519	Yif1b
chr7	29650001	29652001	ENSMUST00000108279	Fbxo17
chr7	29650001	29652001	ENSMUST00000122915	Sirt2
chr7	29650001	29652001	ENSMUST00000132789	Sirt2
chr7	29650001	29652001	ENSMUST00000015291	Lgals4
chr7	29650001	29652001	ENSMUST00000066723	Lgals4
chr7	29650001	29652001	ENSMUST00000068045	Actn4
chr7	29650001	29652001	ENSMUST00000127210	Actn4
chr7	29650001	29652001	ENSMUST00000140622	Actn4
chr7	29650001	29652001	ENSMUST00000169338	Map4k1
chr7	29650001	29652001	ENSMUST00000159975	Rasgrp4
chr7	29650001	29652001	ENSMUST00000138128	Yif1b
chr7	29650001	29652001	ENSMUST00000142519	Yif1b
chr7	29650001	29652001	ENSMUST00000108279	Fbxo17
chr7	29650001	29652001	ENSMUST00000122915	Sirt2
chr7	29650001	29652001	ENSMUST00000015291	Lgals4
chr7	29650001	29652001	ENSMUST00000066723	Lgals4
chr7	29650001	29652001	ENSMUST00000068045	Actn4
chr7	29650001	29652001	ENSMUST00000127210	Actn4
chr7	29650001	29652001	ENSMUST00000140622	Actn4
chr7	29650001	29652001	ENSMUST00000138128	Yif1b
chr7	29650001	29652001	ENSMUST00000142519	Yif1b
chr7	91266801	91268801	ENSMUST00000138803	Mesdc2
chr7	91266801	91268801	ENSMUST00000032865	Fah
chr7	91266801	91268801	ENSMUST00000138803	Mesdc2
chr7	91266801	91268801	ENSMUST00000032865	Fah
chr7	91266801	91268801	ENSMUST00000138803	Mesdc2
chr7	91266801	91268801	ENSMUST00000032865	Fah
chr7	105562801	105564801	ENSMUST00000165205	Lrrc32
chr7	105562801	105564801	ENSMUST00000098278	B3gnt6
chr7	105562801	105564801	ENSMUST00000165205	Lrrc32
chr7	121435001	121437001	ENSMUST00000171573	Copb1
chr7	121435001	121437001	ENSMUST00000135570	Psma1
chr7	121435001	121437001	ENSMUST00000171573	Copb1
chr7	121435001	121437001	ENSMUST00000135570	Psma1
chr7	121435001	121437001	ENSMUST00000171573	Copb1
chr7	121435001	121437001	ENSMUST00000135570	Psma1
chr7	151971801	151973801	ENSMUST00000033394	Fadd
chr7	151971801	151973801	ENSMUST00000105898	Fgf3
chr7	151971801	151973801	ENSMUST00000128057	Oraov1
chr7	151971801	151973801	ENSMUST00000033394	Fadd
chr7	151971801	151973801	ENSMUST00000105898	Fgf3
chr7	151971801	151973801	ENSMUST00000128057	Oraov1
chr8	64062001	64064001	ENSMUST00000121200	Palld
chr8	64062001	64064001	ENSMUST00000110291	Sh3rf1
chr8	126824801	126826801	ENSMUST00000093038	Cog2
chr8	126824801	126826801	ENSMUST00000140012	Pgbd5
chr8	126824801	126826801	ENSMUST00000063278	Agt
chr8	126824801	126826801	ENSMUST00000093038	Cog2
chr8	126824801	126826801	ENSMUST00000063278	Agt
chr8	126824801	126826801	ENSMUST00000093038	Cog2
chr8	128123001	128125001	ENSMUST00000034463	Arv1
chr8	128123001	128125001	ENSMUST00000034466	Gnpat
chr8	128123001	128125001	ENSMUST00000034469	Egln1
chr8	128123001	128125001	ENSMUST00000065135	Ntpcr
chr8	128123001	128125001	ENSMUST00000034463	Arv1
chr8	128123001	128125001	ENSMUST00000034466	Gnpat
chr8	128123001	128125001	ENSMUST00000034469	Egln1
chr8	128123001	128125001	ENSMUST00000146055	Ntpcr
chr8	128123001	128125001	ENSMUST00000065135	Ntpcr
chr8	128123001	128125001	ENSMUST00000034463	Arv1
chr8	128123001	128125001	ENSMUST00000034466	Gnpat
chr8	128123001	128125001	ENSMUST00000034469	Egln1
chr8	128123001	128125001	ENSMUST00000065135	Ntpcr
chr9	45840001	45842001	ENSMUST00000160699	Rnf214
chr9	45840001	45842001	ENSMUST00000172450	Pafah1b2
chr9	45840001	45842001	ENSMUST00000122865	Sik3
chr9	45840001	45842001	ENSMUST00000167873	Zfp259
chr9	45840001	45842001	ENSMUST00000114552	Zfp259
chr9	45840001	45842001	ENSMUST00000162559	Bace1
chr9	45840001	45842001	ENSMUST00000160699	Rnf214
chr9	45840001	45842001	ENSMUST00000172450	Pafah1b2
chr9	45840001	45842001	ENSMUST00000122865	Sik3
chr9	45840001	45842001	ENSMUST00000167873	Zfp259
chr9	45840001	45842001	ENSMUST00000114552	Zfp259
chr9	45840001	45842001	ENSMUST00000162587	Bace1
chr9	45840001	45842001	ENSMUST00000160699	Rnf214
chr9	45840001	45842001	ENSMUST00000172450	Pafah1b2
chr9	45840001	45842001	ENSMUST00000122865	Sik3
chr9	45840001	45842001	ENSMUST00000167873	Zfp259
chr9	45840001	45842001	ENSMUST00000114552	Zfp259
chr9	61600401	61602401	ENSMUST00000161194	Tle3
chr9	61600401	61602401	ENSMUST00000160724	Tle3
chr9	61600401	61602401	ENSMUST00000167502	Kif23
chr9	61600401	61602401	ENSMUST00000160724	Tle3
chr9	61600401	61602401	ENSMUST00000162127	Tle3
chr9	61600401	61602401	ENSMUST00000167502	Kif23
chr9	61706401	61708401	ENSMUST00000173171	Coro2b
chr9	61706401	61708401	ENSMUST00000173171	Coro2b
chr9	63627201	63629201	ENSMUST00000133108	Smad3
chr9	63627201	63629201	ENSMUST00000041029	Smad6
chr9	63627201	63629201	ENSMUST00000133108	Smad3
chr9	63627201	63629201	ENSMUST00000041029	Smad6
chr9	64075001	64077001	ENSMUST00000034966	Rpl4
chr9	64075001	64077001	ENSMUST00000034964	Tipin
chr9	64075001	64077001	ENSMUST00000068967	Megf11
chr9	64075001	64077001	ENSMUST00000034966	Rpl4
chr9	64075001	64077001	ENSMUST00000034964	Tipin
chr9	79798401	79800401	ENSMUST00000034878	Tmem30a
chr9	79798401	79800401	ENSMUST00000120690	Tmem30a
chr9	79798401	79800401	ENSMUST00000093811	Filip1
chr9	79798401	79800401	ENSMUST00000172973	Filip1
chr9	79798401	79800401	ENSMUST00000034878	Tmem30a
chr9	79798401	79800401	ENSMUST00000120690	Tmem30a
chr9	79798401	79800401	ENSMUST00000034878	Tmem30a
chr9	79798401	79800401	ENSMUST00000120690	Tmem30a
chr10	4830201	4832201	ENSMUST00000056571	Syne1
chr10	4830201	4832201	ENSMUST00000056571	Syne1
chr10	4830201	4832201	ENSMUST00000142200	Fbxo5
chr10	7560001	7562001	ENSMUST00000165806	Katna1
chr10	7560001	7562001	ENSMUST00000174007	Katna1
chr10	7560001	7562001	ENSMUST00000039763	BC013529
chr10	7560001	7562001	ENSMUST00000039484	Zc3h12d
chr10	7560001	7562001	ENSMUST00000165806	Katna1
chr10	7560001	7562001	ENSMUST00000039763	BC013529
chr10	7560001	7562001	ENSMUST00000039484	Zc3h12d
chr10	20786601	20788601	ENSMUST00000092674	Hbs1l
chr10	20786601	20788601	ENSMUST00000020156	Myb
chr10	20786601	20788601	ENSMUST00000092674	Hbs1l
chr10	20786601	20788601	ENSMUST00000020156	Myb
chr10	20786601	20788601	ENSMUST00000092674	Hbs1l
chr10	76902801	76904801	ENSMUST00000130059	Itgb2
chr10	76902801	76904801	ENSMUST00000162429	Pttg1ip
chr10	76902801	76904801	ENSMUST00000057608	Lrrc3
chr10	76902801	76904801	ENSMUST00000130059	Itgb2
chr10	76902801	76904801	ENSMUST00000162429	Pttg1ip
chr10	76902801	76904801	ENSMUST00000057608	Lrrc3
chr10	84365201	84367201	ENSMUST00000095385	Ric8b
chr10	84365201	84367201	ENSMUST00000038523	Ric8b
chr10	84365201	84367201	ENSMUST00000095385	Ric8b
chr10	84365201	84367201	ENSMUST00000038523	Ric8b
chr11	5094001	5096001	ENSMUST00000142325	Ap1b1
chr11	5094001	5096001	ENSMUST00000156196	Gas2l1
chr11	5094001	5096001	ENSMUST00000151936	Gas2l1
chr11	5094001	5096001	ENSMUST00000073308	Ewsr1
chr11	5094001	5096001	ENSMUST00000093365	Ewsr1
chr11	5094001	5096001	ENSMUST00000144238	Ewsr1
chr11	5094001	5096001	ENSMUST00000036320	Rhbdd3
chr11	5094001	5096001	ENSMUST00000109878	Rhbdd3
chr11	5094001	5096001	ENSMUST00000062821	Emid1
chr11	5094001	5096001	ENSMUST00000072714	Kremen1
chr11	5094001	5096001	ENSMUST00000142325	Ap1b1
chr11	5094001	5096001	ENSMUST00000156196	Gas2l1
chr11	5094001	5096001	ENSMUST00000151936	Gas2l1
chr11	5094001	5096001	ENSMUST00000073308	Ewsr1
chr11	5094001	5096001	ENSMUST00000093365	Ewsr1
chr11	5094001	5096001	ENSMUST00000144238	Ewsr1
chr11	5094001	5096001	ENSMUST00000036320	Rhbdd3
chr11	5094001	5096001	ENSMUST00000062821	Emid1
chr11	57498201	57500201	ENSMUST00000066987	Galnt10
chr11	57498201	57500201	ENSMUST00000160392	Hand1
chr11	57498201	57500201	ENSMUST00000066987	Galnt10
chr11	57498201	57500201	ENSMUST00000066987	Galnt10
chr11	59972801	59974801	ENSMUST00000010038	Snap47
chr11	59972801	59974801	ENSMUST00000102693	Pemt
chr11	59972801	59974801	ENSMUST00000149770	Rai1
chr11	59972801	59974801	ENSMUST00000090806	Rai1
chr11	59972801	59974801	ENSMUST00000156902	Rai1
chr11	59972801	59974801	ENSMUST00000102688	Rai1
chr11	59972801	59974801	ENSMUST00000134660	Srebf1
chr11	59972801	59974801	ENSMUST00000154925	Srebf1
chr11	59972801	59974801	ENSMUST00000095254	Tom1l2
chr11	59972801	59974801	ENSMUST00000153920	Tom1l2
chr11	59972801	59974801	ENSMUST00000063998	Tom1l2
chr11	59972801	59974801	ENSMUST00000154387	Atpaf2
chr11	59972801	59974801	ENSMUST00000141987	Atpaf2
chr11	59972801	59974801	ENSMUST00000010038	Snap47
chr11	59972801	59974801	ENSMUST00000102693	Pemt
chr11	59972801	59974801	ENSMUST00000149770	Rai1
chr11	59972801	59974801	ENSMUST00000090806	Rai1
chr11	59972801	59974801	ENSMUST00000156902	Rai1
chr11	59972801	59974801	ENSMUST00000102688	Rai1
chr11	59972801	59974801	ENSMUST00000134660	Srebf1
chr11	59972801	59974801	ENSMUST00000063998	Tom1l2
chr11	59972801	59974801	ENSMUST00000094140	Lrrc48
chr11	59972801	59974801	ENSMUST00000154387	Atpaf2
chr11	59972801	59974801	ENSMUST00000141987	Atpaf2
chr11	59972801	59974801	ENSMUST00000010038	Snap47
chr11	59972801	59974801	ENSMUST00000102693	Pemt
chr11	59972801	59974801	ENSMUST00000149770	Rai1
chr11	59972801	59974801	ENSMUST00000090806	Rai1
chr11	59972801	59974801	ENSMUST00000156902	Rai1
chr11	59972801	59974801	ENSMUST00000102688	Rai1
chr11	59972801	59974801	ENSMUST00000154925	Srebf1
chr11	59972801	59974801	ENSMUST00000154620	Srebf1
chr11	59972801	59974801	ENSMUST00000153920	Tom1l2
chr11	59972801	59974801	ENSMUST00000093048	Tom1l2
chr11	59972801	59974801	ENSMUST00000063998	Tom1l2
chr11	59972801	59974801	ENSMUST00000154387	Atpaf2
chr11	74825601	74827601	ENSMUST00000102520	Pafah1b1
chr11	74825601	74827601	ENSMUST00000010698	Mettl16
chr11	74825601	74827601	ENSMUST00000141755	Mettl16
chr11	74825601	74827601	ENSMUST00000065211	Srr
chr11	74825601	74827601	ENSMUST00000127499	Srr
chr11	74825601	74827601	ENSMUST00000108448	Srr
chr11	74825601	74827601	ENSMUST00000131720	Hic1
chr11	74825601	74827601	ENSMUST00000102520	Pafah1b1
chr11	74825601	74827601	ENSMUST00000010698	Mettl16
chr11	74825601	74827601	ENSMUST00000141755	Mettl16
chr11	74825601	74827601	ENSMUST00000140197	Smg6
chr11	74825601	74827601	ENSMUST00000065211	Srr
chr11	74825601	74827601	ENSMUST00000127499	Srr
chr11	74825601	74827601	ENSMUST00000131720	Hic1
chr11	74825601	74827601	ENSMUST00000145888	Smyd4
chr11	74825601	74827601	ENSMUST00000123855	Srr
chr11	74825601	74827601	ENSMUST00000102520	Pafah1b1
chr11	74825601	74827601	ENSMUST00000010698	Mettl16
chr11	74825601	74827601	ENSMUST00000141755	Mettl16
chr11	74825601	74827601	ENSMUST00000065211	Srr
chr11	74825601	74827601	ENSMUST00000108448	Srr
chr11	88027401	88029401	ENSMUST00000020775	Dynll2
chr11	88027401	88029401	ENSMUST00000079866	Srsf1
chr11	88027401	88029401	ENSMUST00000018522	Cuedc1
chr11	88027401	88029401	ENSMUST00000142564	Cuedc1
chr11	88027401	88029401	ENSMUST00000024486	Mrps23
chr11	88027401	88029401	ENSMUST00000118784	Mrps23
chr11	88027401	88029401	ENSMUST00000139170	Mrps23
chr11	88027401	88029401	ENSMUST00000107915	Mrps23
chr11	88027401	88029401	ENSMUST00000144070	Mrps23
chr11	119279401	119281401	ENSMUST00000131035	Rnf213
chr11	119279401	119281401	ENSMUST00000082107	Rnf213
chr11	119279401	119281401	ENSMUST00000135294	Eif4a3
chr11	119279401	119281401	ENSMUST00000151612	Slc26a11
chr11	119279401	119281401	ENSMUST00000132239	Slc38a10
chr11	119279401	119281401	ENSMUST00000131035	Rnf213
chr11	119279401	119281401	ENSMUST00000082107	Rnf213
chr11	119279401	119281401	ENSMUST00000135294	Eif4a3
chr11	119279401	119281401	ENSMUST00000151612	Slc26a11
chr11	119279401	119281401	ENSMUST00000132239	Slc38a10
chr11	119279401	119281401	ENSMUST00000131035	Rnf213
chr11	119279401	119281401	ENSMUST00000082107	Rnf213
chr11	119279401	119281401	ENSMUST00000128753	Gaa
chr11	119279401	119281401	ENSMUST00000135294	Eif4a3
chr11	119279401	119281401	ENSMUST00000151612	Slc26a11
chr11	119279401	119281401	ENSMUST00000132239	Slc38a10
chr12	74482601	74484601	ENSMUST00000055255	Trmt5
chr12	74482601	74484601	ENSMUST00000116420	Trmt5
chr12	74482601	74484601	ENSMUST00000055255	Trmt5
chr12	74482601	74484601	ENSMUST00000116420	Trmt5
chr12	77462401	77464401	ENSMUST00000095610	Akap5
chr12	77462401	77464401	ENSMUST00000154078	Akap5
chr12	77462401	77464401	ENSMUST00000070570	Zbtb25
chr12	77462401	77464401	ENSMUST00000042779	Zbtb1
chr12	77462401	77464401	ENSMUST00000070570	Zbtb25
chr12	77462401	77464401	ENSMUST00000042779	Zbtb1
chr12	77462401	77464401	ENSMUST00000167011	Zbtb25
chr12	77462401	77464401	ENSMUST00000070570	Zbtb25
chr12	77462401	77464401	ENSMUST00000042779	Zbtb1
chr12	86980601	86982601	ENSMUST00000019378	Mlh3
chr12	86980601	86982601	ENSMUST00000021670	Ylpm1
chr12	86980601	86982601	ENSMUST00000019378	Mlh3
chr12	86980601	86982601	ENSMUST00000021670	Ylpm1
chr12	86980601	86982601	ENSMUST00000166821	Mlh3
chr12	86980601	86982601	ENSMUST00000065913	Acyp1
chr12	86980601	86982601	ENSMUST00000019378	Mlh3
chr12	86980601	86982601	ENSMUST00000021670	Ylpm1
chr12	86980601	86982601	ENSMUST00000065913	Acyp1
chr12	103927601	103929601	ENSMUST00000110020	Lgmn
chr12	103967601	103969601	ENSMUST00000174651	Moap1
chr12	103967601	103969601	ENSMUST00000021607	Lgmn
chr12	103967601	103969601	ENSMUST00000173959	Moap1
chr12	103967601	103969601	ENSMUST00000173969	Moap1
chr12	103967601	103969601	ENSMUST00000046404	Ubr7
chr12	103967601	103969601	ENSMUST00000045652	Btbd7
chr12	103967601	103969601	ENSMUST00000174651	Moap1
chr12	103967601	103969601	ENSMUST00000021607	Lgmn
chr12	103967601	103969601	ENSMUST00000173959	Moap1
chr12	103967601	103969601	ENSMUST00000173969	Moap1
chr12	103967601	103969601	ENSMUST00000046404	Ubr7
chr12	103967601	103969601	ENSMUST00000045652	Btbd7
chr12	103967601	103969601	ENSMUST00000174651	Moap1
chr12	103967601	103969601	ENSMUST00000021607	Lgmn
chr12	103967601	103969601	ENSMUST00000173959	Moap1
chr12	103967601	103969601	ENSMUST00000173969	Moap1
chr12	103967601	103969601	ENSMUST00000046404	Ubr7
chr12	103967601	103969601	ENSMUST00000045652	Btbd7
chr13	38247801	38249801	ENSMUST00000127906	Dsp
chr13	38247801	38249801	ENSMUST00000037232	Rreb1
chr13	38247801	38249801	ENSMUST00000124830	Dsp
chr13	38247801	38249801	ENSMUST00000037232	Rreb1
chr13	38247801	38249801	ENSMUST00000124830	Dsp
chr13	51976201	51978201	ENSMUST00000057478	Spin1
chr13	51976201	51978201	ENSMUST00000075853	Cks2
chr13	51976201	51978201	ENSMUST00000021900	Sema4d
chr13	51976201	51978201	ENSMUST00000163108	Sema4d
chr13	51976201	51978201	ENSMUST00000057478	Spin1
chr13	51976201	51978201	ENSMUST00000075853	Cks2
chr13	51976201	51978201	ENSMUST00000110040	Sema4d
chr13	51976201	51978201	ENSMUST00000021900	Sema4d
chr13	51976201	51978201	ENSMUST00000163108	Sema4d
chr13	51976201	51978201	ENSMUST00000057478	Spin1
chr13	51976201	51978201	ENSMUST00000075853	Cks2
chr13	51976201	51978201	ENSMUST00000021900	Sema4d
chr13	51976201	51978201	ENSMUST00000163108	Sema4d
chr13	52136001	52138001	ENSMUST00000021900	Sema4d
chr13	52136001	52138001	ENSMUST00000021900	Sema4d
chr13	52136001	52138001	ENSMUST00000021900	Sema4d
chr13	115471201	115473201	ENSMUST00000091201	Arl15
chr13	115471201	115473201	ENSMUST00000091201	Arl15
chr14	31061001	31063001	ENSMUST00000112268	Selk
chr14	31061001	31063001	ENSMUST00000112268	Selk
chr14	31061001	31063001	ENSMUST00000112211	Prkcd
chr14	31061001	31063001	ENSMUST00000054230	Sfmbt1
chr14	31061001	31063001	ENSMUST00000112268	Selk
chr14	31061001	31063001	ENSMUST00000112268	Selk
chr14	31061001	31063001	ENSMUST00000112211	Prkcd
chr14	31061001	31063001	ENSMUST00000054230	Sfmbt1
chr14	32344401	32346401	ENSMUST00000022446	Eaf1
chr14	32344401	32346401	ENSMUST00000169628	Nisch
chr14	32344401	32346401	ENSMUST00000167449	Nisch
chr14	32344401	32346401	ENSMUST00000022459	Phf7
chr14	32344401	32346401	ENSMUST00000055303	Mettl6
chr14	32344401	32346401	ENSMUST00000022446	Eaf1
chr14	32344401	32346401	ENSMUST00000169628	Nisch
chr14	32344401	32346401	ENSMUST00000022459	Phf7
chr14	32344401	32346401	ENSMUST00000167335	Phf7
chr14	32344401	32346401	ENSMUST00000055303	Mettl6
chr14	32344401	32346401	ENSMUST00000022446	Eaf1
chr14	32344401	32346401	ENSMUST00000169628	Nisch
chr14	32344401	32346401	ENSMUST00000022459	Phf7
chr14	32344401	32346401	ENSMUST00000167335	Phf7
chr14	32344401	32346401	ENSMUST00000055303	Mettl6
chr14	66842201	66844201	ENSMUST00000022616	Clu
chr14	66842201	66844201	ENSMUST00000022622	Ptk2b
chr14	66842201	66844201	ENSMUST00000022623	Trim35
chr14	66842201	66844201	ENSMUST00000022616	Clu
chr14	66842201	66844201	ENSMUST00000022622	Ptk2b
chr14	66842201	66844201	ENSMUST00000089250	Ptk2b
chr14	66842201	66844201	ENSMUST00000022623	Trim35
chr14	66842201	66844201	ENSMUST00000022616	Clu
chr14	66842201	66844201	ENSMUST00000022622	Ptk2b
chr14	66842201	66844201	ENSMUST00000089250	Ptk2b
chr14	66842201	66844201	ENSMUST00000022623	Trim35
chr14	75455201	75457201	ENSMUST00000022576	Cpb2
chr14	120919001	120921001	ENSMUST00000167459	Mbnl2
chr14	120919001	120921001	ENSMUST00000088418	Mbnl2
chr14	120919001	120921001	ENSMUST00000062117	Rap2a
chr14	120919001	120921001	ENSMUST00000167459	Mbnl2
chr14	120919001	120921001	ENSMUST00000088418	Mbnl2
chr14	120919001	120921001	ENSMUST00000062117	Rap2a
chr14	120919001	120921001	ENSMUST00000167459	Mbnl2
chr14	120919001	120921001	ENSMUST00000088418	Mbnl2
chr14	120919001	120921001	ENSMUST00000062117	Rap2a
chr14	122468001	122470001	ENSMUST00000100295	Tm9sf2
chr14	122468001	122470001	ENSMUST00000026625	Clybl
chr14	122468001	122470001	ENSMUST00000154206	Pcca
chr14	122468001	122470001	ENSMUST00000100295	Tm9sf2
chr14	122468001	122470001	ENSMUST00000026625	Clybl
chr14	122468001	122470001	ENSMUST00000154206	Pcca
chr15	36389401	36391401	ENSMUST00000057177	Polr2k
chr15	36389401	36391401	ENSMUST00000022890	Rnf19a
chr15	36389401	36391401	ENSMUST00000057486	Ankrd46
chr15	36389401	36391401	ENSMUST00000057177	Polr2k
chr15	36389401	36391401	ENSMUST00000022890	Rnf19a
chr15	36389401	36391401	ENSMUST00000057486	Ankrd46
chr15	36389401	36391401	ENSMUST00000057177	Polr2k
chr15	36389401	36391401	ENSMUST00000022890	Rnf19a
chr15	36389401	36391401	ENSMUST00000057486	Ankrd46
chr15	36748201	36750201	ENSMUST00000151635	Ywhaz
chr15	36748201	36750201	ENSMUST00000156793	Pabpc1
chr15	36748201	36750201	ENSMUST00000022894	Ywhaz
chr15	36748201	36750201	ENSMUST00000110361	Ywhaz
chr15	36748201	36750201	ENSMUST00000126184	Ywhaz
chr15	36748201	36750201	ENSMUST00000151635	Ywhaz
chr15	36748201	36750201	ENSMUST00000156793	Pabpc1
chr15	36748201	36750201	ENSMUST00000022894	Ywhaz
chr15	36748201	36750201	ENSMUST00000110361	Ywhaz
chr15	36748201	36750201	ENSMUST00000126184	Ywhaz
chr15	72695201	72697201	ENSMUST00000134353	Chrac1
chr15	72695201	72697201	ENSMUST00000063060	Trappc9
chr15	72695201	72697201	ENSMUST00000134353	Chrac1
chr15	72695201	72697201	ENSMUST00000063060	Trappc9
chr15	72695201	72697201	ENSMUST00000134353	Chrac1
chr16	31190801	31192801	ENSMUST00000100008	Acap2
chr16	31190801	31192801	ENSMUST00000115207	Dlg1
chr16	31190801	31192801	ENSMUST00000100008	Acap2
chr16	31190801	31192801	ENSMUST00000140566	AI480653
chr16	31190801	31192801	ENSMUST00000115207	Dlg1
chr16	32515001	32517001	ENSMUST00000141820	Wdr53
chr16	32515001	32517001	ENSMUST00000066414	Ubxn7
chr16	32515001	32517001	ENSMUST00000115137	Pcyt1a
chr16	32515001	32517001	ENSMUST00000042042	Osta
chr16	32515001	32517001	ENSMUST00000115124	Tnk2
chr16	32515001	32517001	ENSMUST00000137044	Tnk2
chr16	32515001	32517001	ENSMUST00000141820	Wdr53
chr16	32515001	32517001	ENSMUST00000066414	Ubxn7
chr16	32515001	32517001	ENSMUST00000115137	Pcyt1a
chr16	32515001	32517001	ENSMUST00000115124	Tnk2
chr16	32515001	32517001	ENSMUST00000137044	Tnk2
chr16	32515001	32517001	ENSMUST00000115121	Tnk2
chr16	89889401	89891401	ENSMUST00000163370	Tiam1
chr16	89889401	89891401	ENSMUST00000136760	Tiam1
chr16	89889401	89891401	ENSMUST00000163370	Tiam1
chr16	89889401	89891401	ENSMUST00000163370	Tiam1
chr16	89889401	89891401	ENSMUST00000155915	Tiam1
chr16	92926801	92928801	ENSMUST00000113957	Runx1
chr16	92926801	92928801	ENSMUST00000113957	Runx1
chr17	28423201	28425201	ENSMUST00000123628	Tcp11
chr17	28423201	28425201	ENSMUST00000161275	Zfp523
chr17	28423201	28425201	ENSMUST00000133868	Zfp523
chr17	28423201	28425201	ENSMUST00000155030	Zfp523
chr17	28423201	28425201	ENSMUST00000169040	Ppard
chr17	28423201	28425201	ENSMUST00000114801	Fance
chr17	28423201	28425201	ENSMUST00000114804	Fance
chr17	28423201	28425201	ENSMUST00000088007	Fance
chr17	28423201	28425201	ENSMUST00000123248	Fance
chr17	28423201	28425201	ENSMUST00000126619	Stk38
chr17	28423201	28425201	ENSMUST00000123628	Tcp11
chr17	28423201	28425201	ENSMUST00000133868	Zfp523
chr17	28423201	28425201	ENSMUST00000155030	Zfp523
chr17	28423201	28425201	ENSMUST00000169040	Ppard
chr17	28423201	28425201	ENSMUST00000114801	Fance
chr17	28423201	28425201	ENSMUST00000114804	Fance
chr17	28423201	28425201	ENSMUST00000088007	Fance
chr17	28423201	28425201	ENSMUST00000123248	Fance
chr17	28423201	28425201	ENSMUST00000126619	Stk38
chr17	30087401	30089401	ENSMUST00000129864	Ftsjd2
chr17	30087401	30089401	ENSMUST00000170786	Mdga1
chr17	30087401	30089401	ENSMUST00000167190	Mdga1
chr17	30087401	30089401	ENSMUST00000167190	Mdga1
chr17	47361201	47363201	ENSMUST00000169429	Rrp36
chr17	47361201	47363201	ENSMUST00000077951	Trerf1
chr17	47361201	47363201	ENSMUST00000120737	Mrps10
chr17	47361201	47363201	ENSMUST00000113301	Tomm6
chr17	47361201	47363201	ENSMUST00000169429	Rrp36
chr17	47361201	47363201	ENSMUST00000077951	Trerf1
chr17	47361201	47363201	ENSMUST00000120737	Mrps10
chr17	47361201	47363201	ENSMUST00000113301	Tomm6
chr17	84130801	84132801	ENSMUST00000112350	Mta3
chr17	84130801	84132801	ENSMUST00000112344	Mta3
chr17	84130801	84132801	ENSMUST00000112352	Mta3
chr17	84130801	84132801	ENSMUST00000112350	Mta3
chr17	84130801	84132801	ENSMUST00000112344	Mta3
chr17	84130801	84132801	ENSMUST00000112352	Mta3
chr17	84130801	84132801	ENSMUST00000112350	Mta3
chr17	84130801	84132801	ENSMUST00000112344	Mta3
chr17	87461201	87463201	ENSMUST00000171780	Socs5
chr17	87461201	87463201	ENSMUST00000171780	Socs5
chr17	87461201	87463201	ENSMUST00000171780	Socs5
chr18	4185601	4187601	ENSMUST00000025075	Bambi
chr18	4185601	4187601	ENSMUST00000025075	Bambi
chr18	21126201	21128201	ENSMUST00000035927	Rnf125
chr18	21126201	21128201	ENSMUST00000052396	Rnf138
chr18	21126201	21128201	ENSMUST00000035927	Rnf125
chr18	21126201	21128201	ENSMUST00000052396	Rnf138
chr18	62887001	62889001	ENSMUST00000025474	Napg
chr18	62887001	62889001	ENSMUST00000097557	Spink13
chr18	62887001	62889001	ENSMUST00000025474	Napg
chr18	65089801	65091801	ENSMUST00000025485	Nedd4l
chr18	65089801	65091801	ENSMUST00000025485	Nedd4l
chr18	65089801	65091801	ENSMUST00000163809	Nedd4l
chr18	65089801	65091801	ENSMUST00000025485	Nedd4l
chr18	65089801	65091801	ENSMUST00000163809	Nedd4l
chr19	53358201	53360201	ENSMUST00000025998	Mxi1
chr19	53358201	53360201	ENSMUST00000025998	Mxi1
chr19	53358201	53360201	ENSMUST00000025998	Mxi1
chr19	53358201	53360201	ENSMUST00000164202	Rbm20
chr19	55841801	55843801	ENSMUST00000061496	Tcf7l2
chr19	55841801	55843801	ENSMUST00000111657	Tcf7l2
chr19	55841801	55843801	ENSMUST00000041717	Tcf7l2
chr19	55841801	55843801	ENSMUST00000111654	Tcf7l2
chr19	55841801	55843801	ENSMUST00000111659	Tcf7l2
chr19	55841801	55843801	ENSMUST00000111652	Tcf7l2
chr19	55841801	55843801	ENSMUST00000153888	Tcf7l2
chr19	55841801	55843801	ENSMUST00000061496	Tcf7l2
chr19	55841801	55843801	ENSMUST00000111657	Tcf7l2
chr19	55841801	55843801	ENSMUST00000111662	Tcf7l2
chr19	55841801	55843801	ENSMUST00000086848	Tcf7l2
chr19	55841801	55843801	ENSMUST00000041717	Tcf7l2
chr19	55841801	55843801	ENSMUST00000111654	Tcf7l2
chr19	55841801	55843801	ENSMUST00000111658	Tcf7l2
chr19	55841801	55843801	ENSMUST00000111652	Tcf7l2
chr19	55841801	55843801	ENSMUST00000153888	Tcf7l2
chr19	55841801	55843801	ENSMUST00000061496	Tcf7l2
chr19	55841801	55843801	ENSMUST00000111657	Tcf7l2
chr19	55841801	55843801	ENSMUST00000041717	Tcf7l2
chr19	55841801	55843801	ENSMUST00000111654	Tcf7l2
chr19	55841801	55843801	ENSMUST00000111652	Tcf7l2
chr19	55841801	55843801	ENSMUST00000153888	Tcf7l2
chr19	55865001	55867001	ENSMUST00000111657	Tcf7l2
chr19	55865001	55867001	ENSMUST00000086848	Tcf7l2
chr19	55865001	55867001	ENSMUST00000111652	Tcf7l2
chr19	55865001	55867001	ENSMUST00000153888	Tcf7l2
chr19	55865001	55867001	ENSMUST00000111657	Tcf7l2
chr19	55865001	55867001	ENSMUST00000111652	Tcf7l2
chr19	55865001	55867001	ENSMUST00000153888	Tcf7l2

## Sheet: Cluster10_Targets
Enh_Chr	Enh_Start	Enh_End	Target_TrxID	Target_GeneName
chr1	64912801	64914801	ENSMUST00000097713	Plekhm3
chr1	64912801	64914801	ENSMUST00000123225	Plekhm3
chr1	121978401	121980401	ENSMUST00000064091	Ptpn4
chr1	121978401	121980401	ENSMUST00000163435	Ptpn4
chr1	121978401	121980401	ENSMUST00000168303	Ptpn4
chr1	121978401	121980401	ENSMUST00000128408	Dbi
chr1	133656001	133658001	ENSMUST00000016673	Il10
chr1	133656001	133658001	ENSMUST00000131159	Elk4
chr1	135638201	135640201	ENSMUST00000112313	Mdm4
chr1	135638201	135640201	ENSMUST00000144386	Sox13
chr1	135638201	135640201	ENSMUST00000125659	Atp2b4
chr1	137459001	137461001	ENSMUST00000040599	Nav1
chr1	137459001	137461001	ENSMUST00000077340	Rnpep
chr1	137459001	137461001	ENSMUST00000041240	Shisa4
chr1	137459001	137461001	ENSMUST00000161934	Ipo9
chr1	137459001	137461001	ENSMUST00000097561	Csrp1
chr1	137459001	137461001	ENSMUST00000152208	Tnni1
chr1	137459001	137461001	ENSMUST00000167048	Camsap2
chr1	158881401	158883401	ENSMUST00000171292	Ralgps2
chr1	158881401	158883401	ENSMUST00000172057	Ralgps2
chr1	158881401	158883401	ENSMUST00000063199	Ralgps2
chr1	182700001	182702001	ENSMUST00000036928	Ephx1
chr1	184707401	184709401	ENSMUST00000085724	Susd4
chr1	184707401	184709401	ENSMUST00000155229	Susd4
chr1	184707401	184709401	ENSMUST00000153348	Susd4
chr1	184707401	184709401	ENSMUST00000048739	Susd4
chr1	188046601	188048601	ENSMUST00000045388	Lyplal1
chr1	195014401	195016401	ENSMUST00000160302	Traf3ip3
chr1	195014401	195016401	ENSMUST00000076521	Irf6
chr1	195014401	195016401	ENSMUST00000161367	Traf3ip3
chr1	195014401	195016401	ENSMUST00000161145	Traf3ip3
chr2	30468601	30470601	ENSMUST00000123335	Odf2
chr2	30468601	30470601	ENSMUST00000095083	Spna2
chr2	30468601	30470601	ENSMUST00000095078	Lrrc8a
chr2	30468601	30470601	ENSMUST00000100214	Fam73b
chr2	30468601	30470601	ENSMUST00000113612	Dolpp1
chr2	30468601	30470601	ENSMUST00000128303	Mettl11a
chr2	30468601	30470601	ENSMUST00000102849	Usp20
chr2	32183801	32185801	ENSMUST00000138833	Aif1l
chr2	32183801	32185801	ENSMUST00000065398	Nup214
chr2	32183801	32185801	ENSMUST00000036691	Prrc2b
chr2	32183801	32185801	ENSMUST00000146485	Pomt1
chr2	32183801	32185801	ENSMUST00000140406	Swi5
chr2	32183801	32185801	ENSMUST00000050410	Swi5
chr2	32183801	32185801	ENSMUST00000113377	Golga2
chr2	32183801	32185801	ENSMUST00000170657	Golga2
chr2	32183801	32185801	ENSMUST00000131712	Golga2
chr2	32183801	32185801	ENSMUST00000146544	Golga2
chr2	32183801	32185801	ENSMUST00000091089	Dnm1
chr2	32183801	32185801	ENSMUST00000139291	Dnm1
chr2	32183801	32185801	ENSMUST00000132028	Ciz1
chr2	32183801	32185801	ENSMUST00000113332	Ciz1
chr2	32183801	32185801	ENSMUST00000113338	Ciz1
chr2	32183801	32185801	ENSMUST00000052119	Slc25a25
chr2	32183801	32185801	ENSMUST00000113307	Slc25a25
chr2	32183801	32185801	ENSMUST00000123080	St6galnac4
chr2	32183801	32185801	ENSMUST00000126636	St6galnac6
chr2	32183801	32185801	ENSMUST00000072111	St6galnac6
chr2	32183801	32185801	ENSMUST00000143625	St6galnac6
chr2	34836801	34838801	ENSMUST00000102800	Gapvd1
chr2	34836801	34838801	ENSMUST00000131534	Fbxw2
chr2	34836801	34838801	ENSMUST00000137129	Cep110
chr2	34836801	34838801	ENSMUST00000113016	Gsn
chr2	34836801	34838801	ENSMUST00000102800	Gapvd1
chr2	34836801	34838801	ENSMUST00000131534	Fbxw2
chr2	34836801	34838801	ENSMUST00000135870	Traf1
chr2	34836801	34838801	ENSMUST00000113016	Gsn
chr2	34836801	34838801	ENSMUST00000124098	Dab2ip
chr2	35505001	35507001	ENSMUST00000124323	Gsn
chr2	35505001	35507001	ENSMUST00000164889	Ggta1
chr2	35505001	35507001	ENSMUST00000091010	Dab2ip
chr2	35505001	35507001	ENSMUST00000112983	Dab2ip
chr2	35505001	35507001	ENSMUST00000112960	Lhx6
chr2	70174201	70176201	ENSMUST00000055758	Ubr3
chr2	70174201	70176201	ENSMUST00000112186	Mettl8
chr2	71595001	71597001	ENSMUST00000147553	Slc25a12
chr2	71595001	71597001	ENSMUST00000152009	Itga6
chr2	71595001	71597001	ENSMUST00000112101	Itga6
chr2	71595001	71597001	ENSMUST00000028522	Itga6
chr2	71595001	71597001	ENSMUST00000036783	Itga6
chr2	71595001	71597001	ENSMUST00000155596	Itga6
chr2	71595001	71597001	ENSMUST00000126787	Itga6
chr2	71595001	71597001	ENSMUST00000139760	Itga6
chr2	71595001	71597001	ENSMUST00000147553	Slc25a12
chr2	71595001	71597001	ENSMUST00000152009	Itga6
chr2	71595001	71597001	ENSMUST00000028522	Itga6
chr2	71595001	71597001	ENSMUST00000036783	Itga6
chr2	71595001	71597001	ENSMUST00000126787	Itga6
chr2	71595001	71597001	ENSMUST00000139760	Itga6
chr2	118600801	118602801	ENSMUST00000037547	Disp2
chr2	118600801	118602801	ENSMUST00000143583	Bmf
chr2	118600801	118602801	ENSMUST00000102524	Plcb2
chr2	118600801	118602801	ENSMUST00000159756	Plcb2
chr2	118600801	118602801	ENSMUST00000134661	D2Ertd750e
chr2	118600801	118602801	ENSMUST00000028803	D2Ertd750e
chr2	118600801	118602801	ENSMUST00000123104	D2Ertd750e
chr2	118600801	118602801	ENSMUST00000151162	Bahd1
chr2	118600801	118602801	ENSMUST00000135419	Fam82a2
chr2	130959801	130961801	ENSMUST00000099349	Hspa12b
chr2	130959801	130961801	ENSMUST00000100763	Hspa12b
chr2	130959801	130961801	ENSMUST00000127862	Hspa12b
chr2	130959801	130961801	ENSMUST00000110218	Spef1
chr2	130959801	130961801	ENSMUST00000028804	Cdc25b
chr2	130959801	130961801	ENSMUST00000110180	Smox
chr2	130959801	130961801	ENSMUST00000131698	Smox
chr2	130959801	130961801	ENSMUST00000099349	Hspa12b
chr2	130959801	130961801	ENSMUST00000110235	Gfra4
chr2	130959801	130961801	ENSMUST00000100763	Hspa12b
chr2	130959801	130961801	ENSMUST00000127862	Hspa12b
chr2	130959801	130961801	ENSMUST00000110218	Spef1
chr2	130959801	130961801	ENSMUST00000028804	Cdc25b
chr2	130959801	130961801	ENSMUST00000110183	Smox
chr2	130959801	130961801	ENSMUST00000110180	Smox
chr2	130959801	130961801	ENSMUST00000131698	Smox
chr2	135542001	135544001	ENSMUST00000144931	Plcb4
chr2	135542001	135544001	ENSMUST00000134310	Plcb4
chr2	135542001	135544001	ENSMUST00000110109	Plcb4
chr2	135542001	135544001	ENSMUST00000144931	Plcb4
chr2	135542001	135544001	ENSMUST00000110109	Plcb4
chr2	146400801	146402801	ENSMUST00000149499	Ralgapa2
chr2	158599001	158601001	ENSMUST00000029183	Fam83d
chr2	158599001	158601001	ENSMUST00000129811	Lbp
chr2	158599001	158601001	ENSMUST00000109486	Ralgapb
chr2	158599001	158601001	ENSMUST00000163423	Ppp1r16b
chr2	158599001	158601001	ENSMUST00000148359	Dhx35
chr2	160176201	160178201	ENSMUST00000099126	Mafb
chr3	21739601	21741601	ENSMUST00000063988	Tbl1xr1
chr3	105679801	105681801	ENSMUST00000000574	Adora3
chr3	105679801	105681801	ENSMUST00000039153	Cept1
chr3	105679801	105681801	ENSMUST00000121034	Dram2
chr3	122206601	122208601	ENSMUST00000137540	Gclm
chr3	122206601	122208601	ENSMUST00000035776	Dnttip2
chr3	122206601	122208601	ENSMUST00000029766	Bcar3
chr3	122206601	122208601	ENSMUST00000098637	Fnbp1l
chr3	132475401	132477401	ENSMUST00000029651	Gstcd
chr3	132475401	132477401	ENSMUST00000169172	Tbck
chr3	132475401	132477401	ENSMUST00000042729	Npnt
chr3	132475401	132477401	ENSMUST00000070884	Gstcd
chr4	13191801	13193801	ENSMUST00000006761	Runx1t1
chr4	15160601	15162601	ENSMUST00000062684	Tmem64
chr4	15160601	15162601	ENSMUST00000029876	Calb1
chr4	19797601	19799601	ENSMUST00000029900	Atp6v0d2
chr4	43748801	43750801	ENSMUST00000107913	Tpm2
chr4	43748801	43750801	ENSMUST00000133355	Tpm2
chr4	43748801	43750801	ENSMUST00000150592	Tpm2
chr4	43748801	43750801	ENSMUST00000167751	Creb3
chr4	43748801	43750801	ENSMUST00000134050	Hint2
chr4	43748801	43750801	ENSMUST00000107864	Tmem8b
chr4	43748801	43750801	ENSMUST00000134869	Tmem8b
chr4	43748801	43750801	ENSMUST00000107851	Clta
chr4	43748801	43750801	ENSMUST00000173569	Gne
chr4	44228801	44230801	ENSMUST00000125708	Melk
chr4	44228801	44230801	ENSMUST00000138073	Car9
chr4	44228801	44230801	ENSMUST00000107851	Clta
chr4	44228801	44230801	ENSMUST00000144985	Gne
chr4	44228801	44230801	ENSMUST00000098098	Rnf38
chr4	56842801	56844801	ENSMUST00000131231	Ctnnal1
chr4	56842801	56844801	ENSMUST00000134915	Ctnnal1
chr4	56842801	56844801	ENSMUST00000127908	Ctnnal1
chr4	57844201	57846201	ENSMUST00000071723	AF064781
chr4	57844201	57846201	ENSMUST00000107598	AF064781
chr4	57844201	57846201	ENSMUST00000124581	Akap2
chr4	57844201	57846201	ENSMUST00000102903	Akap2
chr4	57844201	57846201	ENSMUST00000145361	Lpar1
chr4	62266401	62268401	ENSMUST00000084528	Fkbp15
chr4	62266401	62268401	ENSMUST00000030090	Alad
chr4	62266401	62268401	ENSMUST00000107424	Rgs3
chr4	62266401	62268401	ENSMUST00000126338	Rgs3
chr4	62266401	62268401	ENSMUST00000142565	Rgs3
chr4	62266401	62268401	ENSMUST00000135811	Wdr31
chr4	62266401	62268401	ENSMUST00000030090	Alad
chr4	62266401	62268401	ENSMUST00000107424	Rgs3
chr4	62266401	62268401	ENSMUST00000126338	Rgs3
chr4	62266401	62268401	ENSMUST00000142565	Rgs3
chr4	63140801	63142801	ENSMUST00000084510	Whrn
chr4	63140801	63142801	ENSMUST00000084511	Akna
chr4	63140801	63142801	ENSMUST00000102867	Whrn
chr4	63140801	63142801	ENSMUST00000063672	Whrn
chr4	63140801	63142801	ENSMUST00000133425	Whrn
chr4	95324401	95326401	ENSMUST00000150830	Fggy
chr4	95324401	95326401	ENSMUST00000147766	Fggy
chr4	115549401	115551401	ENSMUST00000030478	Atpaf1
chr4	115549401	115551401	ENSMUST00000148409	Mob3c
chr4	115549401	115551401	ENSMUST00000144235	Mknk1
chr4	115549401	115551401	ENSMUST00000019677	Mknk1
chr4	115549401	115551401	ENSMUST00000130819	Mknk1
chr4	115549401	115551401	ENSMUST00000150201	Mknk1
chr4	115549401	115551401	ENSMUST00000135209	Mknk1
chr4	115549401	115551401	ENSMUST00000134760	Uqcrh
chr4	115549401	115551401	ENSMUST00000030471	Lrrc41
chr4	115549401	115551401	ENSMUST00000134983	Lrrc41
chr4	115549401	115551401	ENSMUST00000123761	Mast2
chr4	116741801	116743801	ENSMUST00000130363	Nasp
chr4	116741801	116743801	ENSMUST00000151129	Prdx1
chr4	116741801	116743801	ENSMUST00000030452	Ccdc163
chr4	116741801	116743801	ENSMUST00000044823	Zswim5
chr4	116741801	116743801	ENSMUST00000106448	Eif2b3
chr4	116741801	116743801	ENSMUST00000094862	Eif2b3
chr4	116741801	116743801	ENSMUST00000106447	Eif2b3
chr4	116741801	116743801	ENSMUST00000155181	Eif2b3
chr4	116741801	116743801	ENSMUST00000144269	Tctex1d4
chr4	116741801	116743801	ENSMUST00000065896	Kif2c
chr4	116741801	116743801	ENSMUST00000153918	Ipo13
chr4	117721601	117723601	ENSMUST00000153924	Btbd19
chr4	117721601	117723601	ENSMUST00000097912	St3gal3
chr4	117721601	117723601	ENSMUST00000138274	St3gal3
chr4	117721601	117723601	ENSMUST00000152808	Kdm4a
chr4	117721601	117723601	ENSMUST00000127616	Ptprf
chr4	117721601	117723601	ENSMUST00000084319	Med8
chr4	117721601	117723601	ENSMUST00000019229	Med8
chr4	117721601	117723601	ENSMUST00000006557	Elovl1
chr4	118932201	118934201	ENSMUST00000132778	AU022252
chr4	118932201	118934201	ENSMUST00000141112	AU022252
chr4	118932201	118934201	ENSMUST00000144309	AU022252
chr4	118932201	118934201	ENSMUST00000142361	Lepre1
chr4	118932201	118934201	ENSMUST00000079644	Ybx1
chr4	118932201	118934201	ENSMUST00000142884	Ybx1
chr4	118932201	118934201	ENSMUST00000079611	AA415398
chr4	118932201	118934201	ENSMUST00000044564	Foxj3
chr4	126954601	126956601	ENSMUST00000053753	Gja4
chr4	126954601	126956601	ENSMUST00000046498	Gjb5
chr4	134264801	134266801	ENSMUST00000142442	Ubxn11
chr4	134264801	134266801	ENSMUST00000130253	Stmn1
chr4	134264801	134266801	ENSMUST00000127279	Stmn1
chr4	134264801	134266801	ENSMUST00000146808	Fam54b
chr4	134264801	134266801	ENSMUST00000060435	Sepn1
chr4	134264801	134266801	ENSMUST00000054096	Man1c1
chr4	134264801	134266801	ENSMUST00000038628	Man1c1
chr4	137014201	137016201	ENSMUST00000097839	Hspg2
chr4	137014201	137016201	ENSMUST00000168109	Hspg2
chr4	137014201	137016201	ENSMUST00000171332	Hspg2
chr4	137014201	137016201	ENSMUST00000153100	Usp48
chr4	137014201	137016201	ENSMUST00000129607	Ece1
chr4	148448801	148450801	ENSMUST00000103216	Dffa
chr4	148448801	148450801	ENSMUST00000030816	Dffa
chr4	148448801	148450801	ENSMUST00000030815	Cort
chr4	148448801	148450801	ENSMUST00000150150	Apitd1
chr4	148448801	148450801	ENSMUST00000060537	Kif1b
chr4	148448801	148450801	ENSMUST00000105694	Kif1b
chr4	148448801	148450801	ENSMUST00000153430	Ube4b
chr4	148448801	148450801	ENSMUST00000105692	Ctnnbip1
chr4	149735201	149737201	ENSMUST00000165741	Gpr157
chr4	149735201	149737201	ENSMUST00000136646	Rere
chr4	149735201	149737201	ENSMUST00000165741	Gpr157
chr4	149735201	149737201	ENSMUST00000152907	H6pd
chr4	149735201	149737201	ENSMUST00000136646	Rere
chr4	153774001	153776001	ENSMUST00000030897	Megf6
chr4	153774001	153776001	ENSMUST00000156069	Prdm16
chr5	4495801	4497801	ENSMUST00000129448	Cyp51
chr5	31069401	31071401	ENSMUST00000145167	Ept1
chr5	31069401	31071401	ENSMUST00000114729	Dpysl5
chr5	31069401	31071401	ENSMUST00000136657	Dpysl5
chr5	31069401	31071401	ENSMUST00000114724	Mapre3
chr5	31069401	31071401	ENSMUST00000074840	Preb
chr5	31069401	31071401	ENSMUST00000114668	Slc5a6
chr5	31069401	31071401	ENSMUST00000127693	Slc5a6
chr5	31069401	31071401	ENSMUST00000078312	Nrbp1
chr5	66926001	66928001	ENSMUST00000031131	Uchl1
chr5	66926001	66928001	ENSMUST00000167950	Rbm47
chr5	66926001	66928001	ENSMUST00000094757	Rbm47
chr5	66926001	66928001	ENSMUST00000159786	Apbb2
chr5	66926001	66928001	ENSMUST00000122812	Limch1
chr5	66926001	66928001	ENSMUST00000038188	Limch1
chr5	66926001	66928001	ENSMUST00000037918	Tmem33
chr5	66926001	66928001	ENSMUST00000161233	Tmem33
chr5	76268801	76270801	ENSMUST00000113497	Clock
chr5	76331601	76333601	ENSMUST00000113508	Srd5a3
chr5	76331601	76333601	ENSMUST00000113516	Kdr
chr5	76331601	76333601	ENSMUST00000136424	Tmem165
chr5	89388801	89390801	ENSMUST00000144713	Slc4a4
chr5	108281801	108283801	ENSMUST00000112642	Evi5
chr5	108281801	108283801	ENSMUST00000011975	Evi5
chr5	108281801	108283801	ENSMUST00000100947	Evi5
chr5	108281801	108283801	ENSMUST00000164261	Evi5
chr5	108281801	108283801	ENSMUST00000124034	Evi5
chr5	108281801	108283801	ENSMUST00000153590	Rpl5
chr5	108281801	108283801	ENSMUST00000047677	Ccdc18
chr5	112120401	112122401	ENSMUST00000156290	Ttc28
chr5	112120401	112122401	ENSMUST00000031291	Asphd2
chr5	138089401	138091401	ENSMUST00000077523	Serpine1
chr5	138089401	138091401	ENSMUST00000031728	Pop7
chr5	138089401	138091401	ENSMUST00000150063	Gnb2
chr5	138089401	138091401	ENSMUST00000126904	Mospd3
chr5	138089401	138091401	ENSMUST00000136649	Pcolce
chr5	138089401	138091401	ENSMUST00000124693	Pcolce
chr5	138089401	138091401	ENSMUST00000111000	Sap25
chr5	138089401	138091401	ENSMUST00000100544	Agfg2
chr5	138089401	138091401	ENSMUST00000151839	Agfg2
chr5	138089401	138091401	ENSMUST00000100539	Tsc22d4
chr5	138089401	138091401	ENSMUST00000031728	Pop7
chr5	138089401	138091401	ENSMUST00000150063	Gnb2
chr5	138089401	138091401	ENSMUST00000126904	Mospd3
chr5	138089401	138091401	ENSMUST00000054564	Pcolce
chr5	138089401	138091401	ENSMUST00000111000	Sap25
chr5	138089401	138091401	ENSMUST00000100544	Agfg2
chr5	138089401	138091401	ENSMUST00000151839	Agfg2
chr5	138089401	138091401	ENSMUST00000100539	Tsc22d4
chr5	139409001	139411001	ENSMUST00000161279	Gal3st4
chr5	139409001	139411001	ENSMUST00000162245	Stag3
chr5	139409001	139411001	ENSMUST00000110897	Pdgfa
chr5	139409001	139411001	ENSMUST00000100517	Sun1
chr5	145073201	145075201	ENSMUST00000056578	Bri3
chr5	145073201	145075201	ENSMUST00000085661	Zfp655
chr5	149719801	149721801	ENSMUST00000152360	Katnal1
chr5	149719801	149721801	ENSMUST00000047257	Katnal1
chr5	149719801	149721801	ENSMUST00000110509	Katnal1
chr5	149719801	149721801	ENSMUST00000085546	Hmgb1
chr5	149719801	149721801	ENSMUST00000138553	Hmgb1
chr5	149719801	149721801	ENSMUST00000121416	Uspl1
chr5	149719801	149721801	ENSMUST00000119685	Uspl1
chr6	51854201	51856201	ENSMUST00000078214	Skap2
chr6	51854201	51856201	ENSMUST00000114434	Hoxa3
chr6	51854201	51856201	ENSMUST00000048882	Hoxa3
chr6	53983801	53985801	ENSMUST00000127323	Chn2
chr6	53983801	53985801	ENSMUST00000138930	Chn2
chr6	53983801	53985801	ENSMUST00000046856	Chn2
chr6	53983801	53985801	ENSMUST00000114403	Chn2
chr6	118324801	118326801	ENSMUST00000161170	Zfp9
chr6	127126601	127128601	ENSMUST00000000186	Fgf23
chr6	127126601	127128601	ENSMUST00000144115	Parp11
chr6	127126601	127128601	ENSMUST00000112193	Parp11
chr6	127126601	127128601	ENSMUST00000039680	Parp11
chr6	127126601	127128601	ENSMUST00000144115	Parp11
chr6	127126601	127128601	ENSMUST00000112193	Parp11
chr6	127126601	127128601	ENSMUST00000039680	Parp11
chr6	135318001	135320001	ENSMUST00000032330	Emp1
chr6	135318001	135320001	ENSMUST00000167323	Apold1
chr7	30044001	30046001	ENSMUST00000132789	Sirt2
chr7	30044001	30046001	ENSMUST00000098615	Eif3k
chr7	30044001	30046001	ENSMUST00000085818	Kcnk6
chr7	30044001	30046001	ENSMUST00000108236	Spint2
chr7	30044001	30046001	ENSMUST00000098604	Spint2
chr7	30044001	30046001	ENSMUST00000049977	Dpf1
chr7	30044001	30046001	ENSMUST00000146074	Zfp568
chr7	30044001	30046001	ENSMUST00000123095	Zfp260
chr7	56171401	56173401	ENSMUST00000058745	E2f8
chr7	56171401	56173401	ENSMUST00000119223	E2f8
chr7	56171401	56173401	ENSMUST00000094379	E2f8
chr7	56171401	56173401	ENSMUST00000058745	E2f8
chr7	56171401	56173401	ENSMUST00000119223	E2f8
chr7	81672601	81674601	ENSMUST00000098371	Slco3a1
chr7	81672601	81674601	ENSMUST00000134539	Slco3a1
chr7	88352801	88354801	ENSMUST00000164568	Pde8a
chr7	88352801	88354801	ENSMUST00000107353	Zfp592
chr7	88352801	88354801	ENSMUST00000026672	Pde8a
chr7	88352801	88354801	ENSMUST00000130494	Pde8a
chr7	88352801	88354801	ENSMUST00000042318	Fsd2
chr7	88352801	88354801	ENSMUST00000026094	Hdgfrp3
chr7	88352801	88354801	ENSMUST00000164568	Pde8a
chr7	88352801	88354801	ENSMUST00000107353	Zfp592
chr7	88352801	88354801	ENSMUST00000026672	Pde8a
chr7	88352801	88354801	ENSMUST00000130494	Pde8a
chr7	88352801	88354801	ENSMUST00000026094	Hdgfrp3
chr7	89936001	89938001	ENSMUST00000141726	Eftud1
chr7	109121401	109123401	ENSMUST00000170458	Numa1
chr7	109121401	109123401	ENSMUST00000147439	Clpb
chr7	109121401	109123401	ENSMUST00000106969	Tomt
chr7	109121401	109123401	ENSMUST00000106970	Tomt
chr7	109121401	109123401	ENSMUST00000078448	Lrrc51
chr7	109121401	109123401	ENSMUST00000084852	Numa1
chr7	109121401	109123401	ENSMUST00000089052	Rnf121
chr7	109121401	109123401	ENSMUST00000131104	Rnf121
chr7	109121401	109123401	ENSMUST00000156119	Rnf121
chr7	109121401	109123401	ENSMUST00000106950	Trpc2
chr7	109121401	109123401	ENSMUST00000141646	Trpc2
chr7	109121401	109123401	ENSMUST00000033300	Art1
chr7	109121401	109123401	ENSMUST00000138479	Pgap2
chr7	117668201	117670201	ENSMUST00000106698	Sbf2
chr7	117668201	117670201	ENSMUST00000033054	Adm
chr7	117668201	117670201	ENSMUST00000106698	Sbf2
chr7	117668201	117670201	ENSMUST00000033054	Adm
chr7	119267401	119269401	ENSMUST00000084708	Usp47
chr7	119267401	119269401	ENSMUST00000106652	Usp47
chr7	119267401	119269401	ENSMUST00000033036	Dkk3
chr7	119267401	119269401	ENSMUST00000050149	Mical2
chr7	146403801	146405801	ENSMUST00000119664	Mapk1ip1
chr7	146403801	146405801	ENSMUST00000016124	Lrrc27
chr7	146403801	146405801	ENSMUST00000156768	Lrrc27
chr7	146403801	146405801	ENSMUST00000106104	Lrrc27
chr7	146403801	146405801	ENSMUST00000135509	Lrrc27
chr7	146403801	146405801	ENSMUST00000142176	Lrrc27
chr7	146403801	146405801	ENSMUST00000093993	Pwwp2b
chr7	146403801	146405801	ENSMUST00000119664	Mapk1ip1
chr7	146403801	146405801	ENSMUST00000165870	Stk32c
chr7	146403801	146405801	ENSMUST00000016124	Lrrc27
chr7	146403801	146405801	ENSMUST00000156768	Lrrc27
chr7	146403801	146405801	ENSMUST00000106104	Lrrc27
chr7	146403801	146405801	ENSMUST00000135509	Lrrc27
chr7	146403801	146405801	ENSMUST00000142176	Lrrc27
chr7	146403801	146405801	ENSMUST00000093993	Pwwp2b
chr7	146403801	146405801	ENSMUST00000138183	Inpp5a
chr7	149530401	149532401	ENSMUST00000053670	Efcab4a
chr7	149530401	149532401	ENSMUST00000167491	Efcab4a
chr7	149530401	149532401	ENSMUST00000133843	Ctsd
chr7	149530401	149532401	ENSMUST00000008035	Ctsd
chr7	149530401	149532401	ENSMUST00000150192	Syt8
chr7	149530401	149532401	ENSMUST00000145287	Tnni2
chr7	149530401	149532401	ENSMUST00000105968	Lsp1
chr7	149530401	149532401	ENSMUST00000009396	Tspan32
chr7	149530401	149532401	ENSMUST00000133410	Tssc4
chr8	3223001	3225001	ENSMUST00000160338	Mcoln1
chr8	3223001	3225001	ENSMUST00000004683	Mcoln1
chr8	3223001	3225001	ENSMUST00000111070	Pnpla6
chr8	12924401	12926401	ENSMUST00000132974	Atp11a
chr8	12924401	12926401	ENSMUST00000110876	Mcf2l
chr8	12924401	12926401	ENSMUST00000110866	Mcf2l
chr8	12924401	12926401	ENSMUST00000164416	Pcid2
chr8	12924401	12926401	ENSMUST00000110839	Dcun1d2
chr8	12924401	12926401	ENSMUST00000084058	Tmco3
chr8	12924401	12926401	ENSMUST00000132974	Atp11a
chr8	12924401	12926401	ENSMUST00000156560	Mcf2l
chr8	12924401	12926401	ENSMUST00000095456	Mcf2l
chr8	12924401	12926401	ENSMUST00000173099	Mcf2l
chr8	12924401	12926401	ENSMUST00000110867	Mcf2l
chr8	12924401	12926401	ENSMUST00000110866	Mcf2l
chr8	12924401	12926401	ENSMUST00000164416	Pcid2
chr8	12924401	12926401	ENSMUST00000110839	Dcun1d2
chr8	12924401	12926401	ENSMUST00000084058	Tmco3
chr8	34917201	34919201	ENSMUST00000149528	Gsr
chr8	64143401	64145401	ENSMUST00000121785	Palld
chr8	64143401	64145401	ENSMUST00000121493	Palld
chr8	64208801	64210801	ENSMUST00000121785	Palld
chr8	64208801	64210801	ENSMUST00000121493	Palld
chr8	64208801	64210801	ENSMUST00000034057	Palld
chr8	64208801	64210801	ENSMUST00000154398	Ddx60
chr8	90239801	90241801	ENSMUST00000034074	N4bp1
chr8	90239801	90241801	ENSMUST00000169693	Cbln1
chr8	90239801	90241801	ENSMUST00000174249	Zfp423
chr8	90239801	90241801	ENSMUST00000173092	Zfp423
chr8	107877801	107879801	ENSMUST00000014922	Fhod1
chr8	107877801	107879801	ENSMUST00000073149	Slc9a5
chr8	107877801	107879801	ENSMUST00000014927	Plekhg4
chr8	107877801	107879801	ENSMUST00000014922	Fhod1
chr8	107877801	107879801	ENSMUST00000073149	Slc9a5
chr8	107877801	107879801	ENSMUST00000160191	Plekhg4
chr8	108043201	108045201	ENSMUST00000145618	Edc4
chr8	108043201	108045201	ENSMUST00000160191	Plekhg4
chr8	108043201	108045201	ENSMUST00000044286	Zdhhc1
chr8	118120601	118122601	ENSMUST00000069009	Maf
chr8	118120601	118122601	ENSMUST00000109104	Maf
chr8	118120601	118122601	ENSMUST00000069009	Maf
chr8	118120601	118122601	ENSMUST00000109104	Maf
chr8	127762201	127764201	ENSMUST00000118942	Disc1
chr9	44406201	44408201	ENSMUST00000098836	Ddx6
chr9	44406201	44408201	ENSMUST00000034508	Usp2
chr9	44406201	44408201	ENSMUST00000034644	Vps11
chr9	44406201	44408201	ENSMUST00000161318	Hyou1
chr9	44406201	44408201	ENSMUST00000170489	Ddx6
chr9	44406201	44408201	ENSMUST00000034611	Phldb1
chr9	44406201	44408201	ENSMUST00000148344	Phldb1
chr9	44406201	44408201	ENSMUST00000124534	Ift46
chr9	44406201	44408201	ENSMUST00000044694	Ttc36
chr9	44406201	44408201	ENSMUST00000114689	Mll1
chr9	44406201	44408201	ENSMUST00000117549	Ube4a
chr9	46004201	46006201	ENSMUST00000160699	Rnf214
chr9	46004201	46006201	ENSMUST00000034588	Apoa1
chr9	46004201	46006201	ENSMUST00000167873	Zfp259
chr9	46004201	46006201	ENSMUST00000114552	Zfp259
chr9	46004201	46006201	ENSMUST00000162587	Bace1
chr9	46004201	46006201	ENSMUST00000057333	Rnf214
chr9	46004201	46006201	ENSMUST00000160699	Rnf214
chr9	46004201	46006201	ENSMUST00000034588	Apoa1
chr9	46004201	46006201	ENSMUST00000167873	Zfp259
chr9	46004201	46006201	ENSMUST00000114552	Zfp259
chr9	62337201	62339201	ENSMUST00000048043	Coro2b
chr9	62337201	62339201	ENSMUST00000173171	Coro2b
chr9	62360001	62362001	ENSMUST00000113985	Coro2b
chr9	62360001	62362001	ENSMUST00000156461	Anp32a
chr9	62360001	62362001	ENSMUST00000048043	Coro2b
chr9	62360001	62362001	ENSMUST00000164246	Coro2b
chr9	62360001	62362001	ENSMUST00000173171	Coro2b
chr9	67112201	67114201	ENSMUST00000085420	Car12
chr9	67112201	67114201	ENSMUST00000116554	Lactb
chr9	67112201	67114201	ENSMUST00000156899	Tpm1
chr9	67112201	67114201	ENSMUST00000034771	Tln2
chr9	67332001	67334001	ENSMUST00000034771	Tln2
chr9	71936001	71938001	ENSMUST00000168820	Tcf12
chr9	94988601	94990601	ENSMUST00000036267	Chst2
chr9	111464401	111466401	ENSMUST00000098339	Lrrfip2
chr9	111464401	111466401	ENSMUST00000167247	Nradd
chr9	120760801	120762801	ENSMUST00000133173	Myrip
chr9	121228601	121230601	ENSMUST00000007130	Ctnnb1
chr9	121228601	121230601	ENSMUST00000098282	Trak1
chr9	121228601	121230601	ENSMUST00000045903	Trak1
chr9	121228601	121230601	ENSMUST00000093772	Zfp651
chr9	121798601	121800601	ENSMUST00000154978	Sec22c
chr9	121798601	121800601	ENSMUST00000111534	Nktr
chr9	121798601	121800601	ENSMUST00000093772	Zfp651
chr9	121798601	121800601	ENSMUST00000050327	Ccbp2
chr9	121798601	121800601	ENSMUST00000166228	C85492
chr10	6170601	6172601	ENSMUST00000100078	Zbtb2
chr10	7746001	7748001	ENSMUST00000019930	Pcmt1
chr10	7746001	7748001	ENSMUST00000124838	BC013529
chr10	12838201	12840201	ENSMUST00000068371	Plagl1
chr10	12838201	12840201	ENSMUST00000123135	Plagl1
chr10	12838201	12840201	ENSMUST00000135095	Plagl1
chr10	12838201	12840201	ENSMUST00000121646	Plagl1
chr10	12838201	12840201	ENSMUST00000130894	Plagl1
chr10	12838201	12840201	ENSMUST00000126880	Plagl1
chr10	12838201	12840201	ENSMUST00000105548	Plagl1
chr10	12838201	12840201	ENSMUST00000121766	Plagl1
chr10	12838201	12840201	ENSMUST00000143582	Plagl1
chr10	12838201	12840201	ENSMUST00000130313	Plagl1
chr10	12838201	12840201	ENSMUST00000145103	Plagl1
chr10	13088001	13090001	ENSMUST00000121646	Plagl1
chr10	13088001	13090001	ENSMUST00000135826	Plagl1
chr10	13088001	13090001	ENSMUST00000121766	Plagl1
chr10	13088001	13090001	ENSMUST00000116261	Plagl1
chr10	13088001	13090001	ENSMUST00000130313	Plagl1
chr10	13088001	13090001	ENSMUST00000105546	Phactr2
chr10	13088001	13090001	ENSMUST00000060212	Fuca2
chr10	13088001	13090001	ENSMUST00000019945	Pex3
chr10	31311401	31313401	ENSMUST00000000305	Tpd52l1
chr10	31311401	31313401	ENSMUST00000169276	Tpd52l1
chr10	59425801	59427801	ENSMUST00000050516	Ascc1
chr10	59425801	59427801	ENSMUST00000172124	Ascc1
chr10	59425801	59427801	ENSMUST00000164083	Ascc1
chr10	59425801	59427801	ENSMUST00000050516	Ascc1
chr10	59425801	59427801	ENSMUST00000172124	Ascc1
chr10	59425801	59427801	ENSMUST00000164083	Ascc1
chr10	83522601	83524601	ENSMUST00000038523	Ric8b
chr10	115725601	115727601	ENSMUST00000105267	Cnot2
chr10	115725601	115727601	ENSMUST00000105265	Cnot2
chr10	115725601	115727601	ENSMUST00000169921	Cnot2
chr10	115725601	115727601	ENSMUST00000167644	Cnot2
chr10	115725601	115727601	ENSMUST00000166934	Rab3ip
chr10	127191401	127193401	ENSMUST00000079692	Gpr182
chr10	127191401	127193401	ENSMUST00000166820	R3hdm2
chr10	127191401	127193401	ENSMUST00000035735	Ndufa4l2
chr10	127191401	127193401	ENSMUST00000026470	Shmt2
chr10	127191401	127193401	ENSMUST00000142580	Tmem194
chr10	127191401	127193401	ENSMUST00000026469	Nab2
chr10	127191401	127193401	ENSMUST00000054287	Zbtb39
chr10	127191401	127193401	ENSMUST00000171242	Gpr182
chr10	127191401	127193401	ENSMUST00000026461	Prim1
chr10	127191401	127193401	ENSMUST00000092048	Naca
chr11	53872801	53874801	ENSMUST00000129301	Slc22a21
chr11	53872801	53874801	ENSMUST00000018755	Pdlim4
chr11	53872801	53874801	ENSMUST00000093109	Pdlim4
chr11	59787201	59789201	ENSMUST00000062405	Rasd1
chr11	59787201	59789201	ENSMUST00000139093	Zkscan17
chr11	59787201	59789201	ENSMUST00000125307	Pld6
chr11	59787201	59789201	ENSMUST00000047706	Flcn
chr11	59787201	59789201	ENSMUST00000156837	Cops3
chr11	59787201	59789201	ENSMUST00000081980	Med9
chr11	59787201	59789201	ENSMUST00000000310	Pemt
chr11	59787201	59789201	ENSMUST00000102693	Pemt
chr11	59787201	59789201	ENSMUST00000148512	Pemt
chr11	59787201	59789201	ENSMUST00000020846	Srebf1
chr11	59787201	59789201	ENSMUST00000108737	Srebf1
chr11	59787201	59789201	ENSMUST00000129869	Srebf1
chr11	59787201	59789201	ENSMUST00000102683	Tom1l2
chr11	59787201	59789201	ENSMUST00000052346	Llgl1
chr11	68073601	68075601	ENSMUST00000108671	Arhgef15
chr11	68073601	68075601	ENSMUST00000102606	Slc25a35
chr11	68073601	68075601	ENSMUST00000102606	Slc25a35
chr11	68309601	68311601	ENSMUST00000153671	Pik3r6
chr11	68309601	68311601	ENSMUST00000060441	Pik3r6
chr11	68309601	68311601	ENSMUST00000131669	Pik3r6
chr11	68309601	68311601	ENSMUST00000102612	Ccdc42
chr11	68309601	68311601	ENSMUST00000145408	Myh10
chr11	68309601	68311601	ENSMUST00000108672	Ndel1
chr11	68309601	68311601	ENSMUST00000065213	Rnf222
chr11	68309601	68311601	ENSMUST00000108671	Arhgef15
chr11	68309601	68311601	ENSMUST00000038644	Rangrf
chr11	68309601	68311601	ENSMUST00000060441	Pik3r6
chr11	68309601	68311601	ENSMUST00000131669	Pik3r6
chr11	68309601	68311601	ENSMUST00000038644	Rangrf
chr11	70208401	70210401	ENSMUST00000132742	Fxr2
chr11	70208401	70210401	ENSMUST00000154124	Cd68
chr11	70208401	70210401	ENSMUST00000174159	BC096441
chr11	70208401	70210401	ENSMUST00000146129	Acadvl
chr11	70208401	70210401	ENSMUST00000108584	Mgl2
chr11	70208401	70210401	ENSMUST00000102571	Clec10a
chr11	70208401	70210401	ENSMUST00000125752	Rnasek
chr11	70208401	70210401	ENSMUST00000108574	Alox12
chr11	70208401	70210401	ENSMUST00000135148	Pelp1
chr11	70208401	70210401	ENSMUST00000124943	Arrb2
chr11	70208401	70210401	ENSMUST00000150076	Arrb2
chr11	70208401	70210401	ENSMUST00000019067	Med11
chr11	70208401	70210401	ENSMUST00000019064	Cxcl16
chr11	70208401	70210401	ENSMUST00000018429	Pld2
chr11	70208401	70210401	ENSMUST00000102559	Mink1
chr11	70208401	70210401	ENSMUST00000142650	Mink1
chr11	70208401	70210401	ENSMUST00000055184	Gp1ba
chr11	70208401	70210401	ENSMUST00000129434	Spag7
chr11	70208401	70210401	ENSMUST00000108545	Camta2
chr11	70208401	70210401	ENSMUST00000100928	Rabep1
chr11	70208401	70210401	ENSMUST00000108516	Nlrp1b
chr11	88065201	88067201	ENSMUST00000139170	Mrps23
chr11	88065201	88067201	ENSMUST00000107915	Mrps23
chr11	88065201	88067201	ENSMUST00000000287	Scpep1
chr11	96232201	96234201	ENSMUST00000013559	Igf2bp1
chr11	96232201	96234201	ENSMUST00000146586	Igf2bp1
chr11	96232201	96234201	ENSMUST00000000010	Hoxb9
chr11	96232201	96234201	ENSMUST00000168043	Hoxb8
chr11	96232201	96234201	ENSMUST00000000704	Hoxb6
chr11	96232201	96234201	ENSMUST00000093944	Hoxb3
chr11	96232201	96234201	ENSMUST00000055334	Hoxb3
chr11	96232201	96234201	ENSMUST00000100523	Hoxb2
chr11	100516801	100518801	ENSMUST00000001592	Jup
chr11	100516801	100518801	ENSMUST00000151476	Jup
chr11	100516801	100518801	ENSMUST00000107403	Jup
chr11	100516801	100518801	ENSMUST00000155746	Jup
chr11	100516801	100518801	ENSMUST00000066489	Leprel4
chr11	100516801	100518801	ENSMUST00000107400	Fkbp10
chr11	100516801	100518801	ENSMUST00000107398	Nt5c3l
chr11	100516801	100518801	ENSMUST00000155025	Nt5c3l
chr11	100516801	100518801	ENSMUST00000056665	Klhl11
chr11	100516801	100518801	ENSMUST00000007131	Acly
chr11	100516801	100518801	ENSMUST00000152969	Acly
chr11	100516801	100518801	ENSMUST00000051947	Nkiras2
chr11	100516801	100518801	ENSMUST00000127547	Nkiras2
chr11	100516801	100518801	ENSMUST00000155840	Nkiras2
chr11	100516801	100518801	ENSMUST00000014339	Dnajc7
chr11	100516801	100518801	ENSMUST00000137688	Dnajc7
chr11	100516801	100518801	ENSMUST00000132886	Dnajc7
chr11	100516801	100518801	ENSMUST00000014342	Zfp385c
chr11	100516801	100518801	ENSMUST00000126167	Dhx58
chr11	100516801	100518801	ENSMUST00000006973	Kat2a
chr11	100516801	100518801	ENSMUST00000155843	Rab5c
chr11	100516801	100518801	ENSMUST00000134919	Atp6v0a1
chr11	102639001	102641001	ENSMUST00000107119	Ubtf
chr11	102639001	102641001	ENSMUST00000154001	Slc25a39
chr11	102639001	102641001	ENSMUST00000135517	Grn
chr11	102639001	102641001	ENSMUST00000138147	Ccdc43
chr11	102639001	102641001	ENSMUST00000068150	Adam11
chr11	102639001	102641001	ENSMUST00000134296	Adam11
chr11	102639001	102641001	ENSMUST00000107075	Gjc1
chr11	107965001	107967001	ENSMUST00000059595	Prkca
chr11	107965001	107967001	ENSMUST00000134910	Prkca
chr11	115371201	115373201	ENSMUST00000003351	Grin2c
chr11	115371201	115373201	ENSMUST00000053288	Cdr2l
chr11	115371201	115373201	ENSMUST00000103036	Ict1
chr11	115371201	115373201	ENSMUST00000043931	Atp5h
chr11	115371201	115373201	ENSMUST00000137754	Atp5h
chr11	115371201	115373201	ENSMUST00000138779	Atp5h
chr11	115371201	115373201	ENSMUST00000143775	Kctd2
chr11	115371201	115373201	ENSMUST00000092445	Slc16a5
chr11	115371201	115373201	ENSMUST00000021082	Nt5c
chr11	115371201	115373201	ENSMUST00000021083	Hn1
chr11	115371201	115373201	ENSMUST00000139980	Hn1
chr11	115371201	115373201	ENSMUST00000145104	Hn1
chr11	115371201	115373201	ENSMUST00000155399	Hn1
chr11	115371201	115373201	ENSMUST00000121185	Sumo2
chr11	115371201	115373201	ENSMUST00000135893	Nup85
chr11	115371201	115373201	ENSMUST00000127126	Nup85
chr11	115371201	115373201	ENSMUST00000106508	Gga3
chr11	115371201	115373201	ENSMUST00000019135	Gga3
chr11	115371201	115373201	ENSMUST00000154832	Gga3
chr11	115371201	115373201	ENSMUST00000123485	Gga3
chr11	115371201	115373201	ENSMUST00000149814	Gga3
chr11	115371201	115373201	ENSMUST00000124407	Mif4gd
chr11	115371201	115373201	ENSMUST00000058109	Mrps7
chr11	115371201	115373201	ENSMUST00000021090	Grb2
chr11	115371201	115373201	ENSMUST00000106500	Grb2
chr12	12911201	12913201	ENSMUST00000043396	Mycn
chr12	12911201	12913201	ENSMUST00000043396	Mycn
chr12	81934601	81936601	ENSMUST00000021552	Zfp36l1
chr12	81934601	81936601	ENSMUST00000094693	Srsf5
chr12	81934601	81936601	ENSMUST00000152662	Srsf5
chr12	81934601	81936601	ENSMUST00000110347	Smoc1
chr12	81934601	81936601	ENSMUST00000163402	Synj2bp
chr12	81934601	81936601	ENSMUST00000021552	Zfp36l1
chr12	81934601	81936601	ENSMUST00000094693	Srsf5
chr12	81934601	81936601	ENSMUST00000152662	Srsf5
chr12	81934601	81936601	ENSMUST00000110347	Smoc1
chr12	81934601	81936601	ENSMUST00000163402	Synj2bp
chr12	83218601	83220601	ENSMUST00000021567	Pcnx
chr12	101526801	101528801	ENSMUST00000110082	Calm1
chr12	112983601	112985601	ENSMUST00000021717	Klc1
chr12	112983601	112985601	ENSMUST00000118471	Klc1
chr12	112983601	112985601	ENSMUST00000122300	Klc1
chr12	112983601	112985601	ENSMUST00000120544	Klc1
chr12	112983601	112985601	ENSMUST00000134578	Klc1
chr12	113816001	113818001	ENSMUST00000128402	Kif26a
chr12	113816001	113818001	ENSMUST00000066791	Tmem179
chr12	113816001	113818001	ENSMUST00000039111	Inf2
chr12	113816001	113818001	ENSMUST00000101029	Inf2
chr12	113816001	113818001	ENSMUST00000021726	Adssl1
chr12	113816001	113818001	ENSMUST00000128300	Akt1
chr12	113816001	113818001	ENSMUST00000109749	Akt1
chr12	113816001	113818001	ENSMUST00000144550	Akt1
chr12	113816001	113818001	ENSMUST00000037962	Zbtb42
chr12	113816001	113818001	ENSMUST00000101010	Ahnak2
chr13	94905201	94907201	ENSMUST00000015941	Bhmt2
chr13	94905201	94907201	ENSMUST00000091403	Arsb
chr13	94905201	94907201	ENSMUST00000131595	Lhfpl2
chr14	8894001	8896001	ENSMUST00000166497	Abhd6
chr14	8894001	8896001	ENSMUST00000023924	Rpp14
chr14	8894001	8896001	ENSMUST00000036070	Fam107a
chr14	55187401	55189401	ENSMUST00000022784	Haus4
chr14	55187401	55189401	ENSMUST00000054487	Jub
chr14	55187401	55189401	ENSMUST00000022803	Psmb5
chr14	55187401	55189401	ENSMUST00000067784	Cdh24
chr14	55187401	55189401	ENSMUST00000150371	Acin1
chr14	55187401	55189401	ENSMUST00000111484	Acin1
chr14	55187401	55189401	ENSMUST00000123875	Acin1
chr14	55187401	55189401	ENSMUST00000022784	Haus4
chr14	55187401	55189401	ENSMUST00000054487	Jub
chr14	55187401	55189401	ENSMUST00000022803	Psmb5
chr14	55187401	55189401	ENSMUST00000067784	Cdh24
chr14	55187401	55189401	ENSMUST00000150371	Acin1
chr14	55187401	55189401	ENSMUST00000111484	Acin1
chr14	55187401	55189401	ENSMUST00000123875	Acin1
chr14	57011401	57013401	ENSMUST00000166310	Rnf17
chr14	57011401	57013401	ENSMUST00000095793	Rnf17
chr14	64781601	64783601	ENSMUST00000100473	Kif13b
chr14	64781601	64783601	ENSMUST00000100473	Kif13b
chr14	70307801	70309801	ENSMUST00000036381	Chmp7
chr14	70307801	70309801	ENSMUST00000022663	Tnfrsf10b
chr14	76642601	76644601	ENSMUST00000110887	Tsc22d1
chr15	37298001	37300001	ENSMUST00000119730	Ncald
chr15	37298001	37300001	ENSMUST00000116445	Ncald
chr15	37719001	37721001	ENSMUST00000152833	Azin1
chr15	66849601	66851601	ENSMUST00000063460	St3gal1
chr15	79988801	79990801	ENSMUST00000044970	Mgat3
chr15	79988801	79990801	ENSMUST00000023055	Dnalc4
chr15	79988801	79990801	ENSMUST00000100423	Apobec3
chr15	79988801	79990801	ENSMUST00000009727	Syngr1
chr15	80314401	80316401	ENSMUST00000163463	Nptxr
chr15	80314401	80316401	ENSMUST00000023057	Nptxr
chr15	80314401	80316401	ENSMUST00000089297	Npcd
chr15	80314401	80316401	ENSMUST00000044156	Atf4
chr15	86019001	86021001	ENSMUST00000044332	Cerk
chr15	86019001	86021001	ENSMUST00000109414	Ttc38
chr15	86019001	86021001	ENSMUST00000156546	Cerk
chr15	86019001	86021001	ENSMUST00000063414	Tbc1d22a
chr15	99341801	99343801	ENSMUST00000063517	Spats2
chr15	99341801	99343801	ENSMUST00000136980	Prpf40b
chr15	99341801	99343801	ENSMUST00000150636	Prpf40b
chr15	99341801	99343801	ENSMUST00000023746	Fmnl3
chr15	99341801	99343801	ENSMUST00000023747	Nckap5l
chr15	99341801	99343801	ENSMUST00000161004	Nckap5l
chr15	99341801	99343801	ENSMUST00000040313	Bcdin3d
chr15	99341801	99343801	ENSMUST00000171552	Accn2
chr15	99341801	99343801	ENSMUST00000023760	Gpd1
chr15	99341801	99343801	ENSMUST00000109035	Lass5
chr15	102360201	102362201	ENSMUST00000043172	Rarg
chr15	102360201	102362201	ENSMUST00000135466	Rarg
chr15	102360201	102362201	ENSMUST00000062492	Pfdn5
chr15	102360201	102362201	ENSMUST00000001331	Myg1
chr15	102360201	102362201	ENSMUST00000162893	Amhr2
chr15	102360201	102362201	ENSMUST00000171565	Map3k12
chr15	102360201	102362201	ENSMUST00000169377	Map3k12
chr15	102360201	102362201	ENSMUST00000169162	Map3k12
chr15	102360201	102362201	ENSMUST00000167677	Map3k12
chr15	102360201	102362201	ENSMUST00000164957	Prr13
chr15	102360201	102362201	ENSMUST00000023813	Tarbp2
chr15	102360201	102362201	ENSMUST00000023814	Npff
chr15	102360201	102362201	ENSMUST00000023818	Calcoco1
chr16	10904201	10906201	ENSMUST00000115827	Clec16a
chr16	10904201	10906201	ENSMUST00000089011	Snn
chr16	10904201	10906201	ENSMUST00000038424	Txndc11
chr16	10904201	10906201	ENSMUST00000125537	Zc3h7a
chr16	10904201	10906201	ENSMUST00000115827	Clec16a
chr16	10904201	10906201	ENSMUST00000089011	Snn
chr16	10904201	10906201	ENSMUST00000038424	Txndc11
chr16	22622601	22624601	ENSMUST00000079601	Etv5
chr16	22622601	22624601	ENSMUST00000004574	Dnajb11
chr16	23180801	23182801	ENSMUST00000142031	Eif4a2
chr16	23180801	23182801	ENSMUST00000023598	Rfc4
chr16	23180801	23182801	ENSMUST00000152449	St6gal1
chr16	23180801	23182801	ENSMUST00000115335	St6gal1
chr16	23180801	23182801	ENSMUST00000023583	Ahsg
chr16	23180801	23182801	ENSMUST00000142031	Eif4a2
chr16	23180801	23182801	ENSMUST00000023598	Rfc4
chr16	23180801	23182801	ENSMUST00000152449	St6gal1
chr16	34915001	34917001	ENSMUST00000023532	Ccdc14
chr16	34915001	34917001	ENSMUST00000114930	Mylk
chr16	43972001	43974001	ENSMUST00000165648	Zdhhc23
chr16	43972001	43974001	ENSMUST00000114677	Gramd1c
chr16	90125001	90127001	ENSMUST00000163370	Tiam1
chr16	90125001	90127001	ENSMUST00000155915	Tiam1
chr16	90125001	90127001	ENSMUST00000136760	Tiam1
chr17	5211601	5213601	ENSMUST00000089185	Zdhhc14
chr17	10616801	10618801	ENSMUST00000097414	Qk
chr17	10616801	10618801	ENSMUST00000042296	Qk
chr17	25729601	25731601	ENSMUST00000115111	Lmf1
chr17	25729601	25731601	ENSMUST00000025003	Sox8
chr17	25729601	25731601	ENSMUST00000154842	Lmf1
chr17	25729601	25731601	ENSMUST00000140738	Haghl
chr17	25729601	25731601	ENSMUST00000138759	Haghl
chr17	25729601	25731601	ENSMUST00000145053	Haghl
chr17	25729601	25731601	ENSMUST00000026833	Wdr24
chr17	25729601	25731601	ENSMUST00000026832	Jmjd8
chr17	25729601	25731601	ENSMUST00000069854	Rab11fip3
chr17	25729601	25731601	ENSMUST00000129226	Luc7l
chr17	25729601	25731601	ENSMUST00000001619	Ergic1
chr17	31351801	31353801	ENSMUST00000151620	Ubash3a
chr17	31351801	31353801	ENSMUST00000048656	Ubash3a
chr17	31351801	31353801	ENSMUST00000173776	Ubash3a
chr17	31351801	31353801	ENSMUST00000154392	Pde9a
chr17	31351801	31353801	ENSMUST00000155113	Pde9a
chr17	31351801	31353801	ENSMUST00000048656	Ubash3a
chr17	31351801	31353801	ENSMUST00000173776	Ubash3a
chr17	33893801	33895801	ENSMUST00000173392	2019-03-02
chr17	33893801	33895801	ENSMUST00000077984	Zfp870
chr17	33893801	33895801	ENSMUST00000099414	Zfp955b
chr17	33893801	33895801	ENSMUST00000166627	Zfp414
chr17	33893801	33895801	ENSMUST00000165504	Zfp414
chr17	33893801	33895801	ENSMUST00000114385	Hnrnpm
chr17	33893801	33895801	ENSMUST00000130946	Hnrnpm
chr17	33893801	33895801	ENSMUST00000148258	Hnrnpm
chr17	33893801	33895801	ENSMUST00000174040	2019-03-02
chr17	33893801	33895801	ENSMUST00000057373	Rab11b
chr17	33893801	33895801	ENSMUST00000172894	Rab11b
chr17	33893801	33895801	ENSMUST00000174744	Rab11b
chr17	33893801	33895801	ENSMUST00000002360	Angptl4
chr17	33893801	33895801	ENSMUST00000173480	Rps28
chr17	33893801	33895801	ENSMUST00000114364	Kifc1
chr17	33893801	33895801	ENSMUST00000174321	BC051226
chr17	33893801	33895801	ENSMUST00000174463	Zbtb22
chr17	33893801	33895801	ENSMUST00000174048	H2-Ke2
chr17	33893801	33895801	ENSMUST00000008812	Rps18
chr17	33893801	33895801	ENSMUST00000173871	Rps18
chr17	33893801	33895801	ENSMUST00000172550	Rps18
chr17	33893801	33895801	ENSMUST00000114330	Vps52
chr17	33893801	33895801	ENSMUST00000025181	H2-K1
chr17	33893801	33895801	ENSMUST00000173075	H2-K1
chr17	33893801	33895801	ENSMUST00000095347	Brd2
chr17	33893801	33895801	ENSMUST00000173392	2019-03-02
chr17	33893801	33895801	ENSMUST00000077984	Zfp870
chr17	33893801	33895801	ENSMUST00000099414	Zfp955b
chr17	33893801	33895801	ENSMUST00000166627	Zfp414
chr17	33893801	33895801	ENSMUST00000165504	Zfp414
chr17	33893801	33895801	ENSMUST00000114385	Hnrnpm
chr17	33893801	33895801	ENSMUST00000148258	Hnrnpm
chr17	33893801	33895801	ENSMUST00000174040	2019-03-02
chr17	33893801	33895801	ENSMUST00000057373	Rab11b
chr17	33893801	33895801	ENSMUST00000172894	Rab11b
chr17	33893801	33895801	ENSMUST00000174744	Rab11b
chr17	33893801	33895801	ENSMUST00000002360	Angptl4
chr17	33893801	33895801	ENSMUST00000173480	Rps28
chr17	33893801	33895801	ENSMUST00000114364	Kifc1
chr17	33893801	33895801	ENSMUST00000174321	BC051226
chr17	33893801	33895801	ENSMUST00000172619	Tapbp
chr17	33893801	33895801	ENSMUST00000174463	Zbtb22
chr17	33893801	33895801	ENSMUST00000174048	H2-Ke2
chr17	33893801	33895801	ENSMUST00000008812	Rps18
chr17	33893801	33895801	ENSMUST00000173871	Rps18
chr17	33893801	33895801	ENSMUST00000172550	Rps18
chr17	33893801	33895801	ENSMUST00000114330	Vps52
chr17	33893801	33895801	ENSMUST00000025181	H2-K1
chr17	33893801	33895801	ENSMUST00000173075	H2-K1
chr17	33893801	33895801	ENSMUST00000095347	Brd2
chr17	46217001	46219001	ENSMUST00000167195	Slc29a1
chr17	46217001	46219001	ENSMUST00000071648	Vegfa
chr17	46217001	46219001	ENSMUST00000074629	Vegfa
chr17	46217001	46219001	ENSMUST00000142351	Vegfa
chr17	46217001	46219001	ENSMUST00000113518	Vegfa
chr17	46217001	46219001	ENSMUST00000166701	Gtpbp2
chr17	46217001	46219001	ENSMUST00000024749	Polh
chr17	46217001	46219001	ENSMUST00000087031	Xpo5
chr17	46217001	46219001	ENSMUST00000173349	Polr1c
chr17	66663401	66665401	ENSMUST00000024906	Twsg1
chr17	71362601	71364601	ENSMUST00000073211	Myom1
chr17	71362601	71364601	ENSMUST00000024854	Clip4
chr18	3666601	3668601	ENSMUST00000124747	Crem
chr18	3666601	3668601	ENSMUST00000139537	Crem
chr18	3666601	3668601	ENSMUST00000124747	Crem
chr18	3666601	3668601	ENSMUST00000139537	Crem
chr18	11076601	11078601	ENSMUST00000150000	Mib1
chr18	36651201	36653201	ENSMUST00000134146	Ankhd1
chr18	36651201	36653201	ENSMUST00000025204	Pfdn1
chr18	36651201	36653201	ENSMUST00000155329	Ankhd1
chr18	36651201	36653201	ENSMUST00000152060	Ankhd1
chr18	36651201	36653201	ENSMUST00000170288	Slc35a4
chr18	38208601	38210601	ENSMUST00000044851	Pcdhgc5
chr18	38208601	38210601	ENSMUST00000127346	Diap1
chr18	38208601	38210601	ENSMUST00000169360	Rell2
chr18	38208601	38210601	ENSMUST00000042944	Arap3
chr18	38208601	38210601	ENSMUST00000159405	Pcdh1
chr18	38208601	38210601	ENSMUST00000072376	Rnf14
chr18	38208601	38210601	ENSMUST00000025293	Ndfip1
chr18	39794401	39796401	ENSMUST00000115569	Nr3c1
chr18	61811801	61813801	ENSMUST00000115295	Camk2a
chr18	61811801	61813801	ENSMUST00000025522	Pdgfrb
chr18	61811801	61813801	ENSMUST00000115246	Csnk1a1
chr18	61811801	61813801	ENSMUST00000170482	Csnk1a1
chr18	61811801	61813801	ENSMUST00000025471	Il17b
chr18	61811801	61813801	ENSMUST00000062991	Grpel2
chr18	61811801	61813801	ENSMUST00000120472	Afap1l1
chr18	61811801	61813801	ENSMUST00000115295	Camk2a
chr18	61811801	61813801	ENSMUST00000025522	Pdgfrb
chr18	61811801	61813801	ENSMUST00000115246	Csnk1a1
chr18	61811801	61813801	ENSMUST00000167187	Csnk1a1
chr18	61811801	61813801	ENSMUST00000170482	Csnk1a1
chr18	61811801	61813801	ENSMUST00000062991	Grpel2
chr18	61811801	61813801	ENSMUST00000120472	Afap1l1
chr19	5015801	5017801	ENSMUST00000046094	Ppp1ca
chr19	5015801	5017801	ENSMUST00000164209	Rbm14
chr19	5015801	5017801	ENSMUST00000006626	Actn3
chr19	5015801	5017801	ENSMUST00000006632	Zdhhc24
chr19	5015801	5017801	ENSMUST00000162134	Zdhhc24
chr19	5015801	5017801	ENSMUST00000056129	Npas4
chr19	5015801	5017801	ENSMUST00000025826	Slc29a2
chr19	5015801	5017801	ENSMUST00000053705	B3gnt1
chr19	5015801	5017801	ENSMUST00000167503	Brms1
chr19	5015801	5017801	ENSMUST00000025818	Rin1
chr19	5015801	5017801	ENSMUST00000025798	Klc2
chr19	5015801	5017801	ENSMUST00000025786	Pacs1
chr19	5015801	5017801	ENSMUST00000167304	Efemp2
chr19	5015801	5017801	ENSMUST00000081496	Ltbp3
chr19	6552401	6554401	ENSMUST00000025732	Slc25a45
chr19	6552401	6554401	ENSMUST00000025681	Cdc42bpg
chr19	6552401	6554401	ENSMUST00000166909	Men1
chr19	6552401	6554401	ENSMUST00000078137	Men1
chr19	6552401	6554401	ENSMUST00000113467	Rasgrp2
chr19	6552401	6554401	ENSMUST00000113461	Nrxn2
chr19	6552401	6554401	ENSMUST00000173714	Neat1
chr19	6552401	6554401	ENSMUST00000025732	Slc25a45
chr19	6552401	6554401	ENSMUST00000099884	Ehd1
chr19	6552401	6554401	ENSMUST00000025681	Cdc42bpg
chr19	6552401	6554401	ENSMUST00000166909	Men1
chr19	6552401	6554401	ENSMUST00000155569	Map4k2
chr19	6552401	6554401	ENSMUST00000129698	Slc22a12
chr19	24918801	24920801	ENSMUST00000047666	Pgm5
chr19	56665601	56667601	ENSMUST00000078723	Tdrd1
chrX	96242801	96244801	ENSMUST00000140598	Ophn1
chrX	96242801	96244801	ENSMUST00000036606	Stard8
chrX	96242801	96244801	ENSMUST00000145820	Stard8
chrX	96242801	96244801	ENSMUST00000127361	Stard8

[truncated: 4 more sheets: Cluster11_Targets, Cluster12_Targets, Cluster13_Targets, Cluster14_Targets]
