# Supplementary material for: Transcriptional regulatory network controlling the ontogeny of hematopoietic stem cells
Source: Genes Dev. 2020 Jul 1;34(13-14):950–64. doi: 10.1101/gad.338202.120 (PMC7328518; doi:10.1101/gad.338202.120)
Supplement: Supplemental Material [file supp_gad.338202.120_Supplemental_Table_S10.xlsx]

## Sheet: tf_gene_network.Endo_vs_HE
TF	target_gene	interaction_type	TIPC_score	TF_FPKM_stage1	TF_FPKM_stage2	Target_FPKM_stage1	Target_FPKM_stage2
AHR	AAK1	stage2_interaction	5.00195e-08	3.3	3.01	2.4	3.91
AHR	ABR	stage1_interaction	6.87323e-06	3.3	3.01	6.84	9.84
AHR	ACCN2	shared_interaction	9.50202e-06	3.3	3.01	1.19	1.12
AHR	ACER2	shared_interaction	1.03579e-08	3.3	3.01	16.11	14.68
AHR	ACOT11	stage2_interaction	7.39905e-06	3.3	3.01	0.97	2.14
AHR	AGRN	shared_interaction	8.4251e-06	3.3	3.01	75.54	90.58
AHR	AHCYL1	stage1_interaction	8.88383e-07	3.3	3.01	27.24	27.65
AHR	AHDC1	stage2_interaction	1.954e-08	3.3	3.01	8.84	12.48
AHR	AI413582	stage2_interaction	2.04984e-05	3.3	3.01	11.14	9.23
AHR	AI661453	stage1_interaction	0.00297911	3.3	3.01	3.16	3.79
AHR	AIFM2	stage2_interaction	5.19836e-05	3.3	3.01	4.55	5.58
AHR	ANGEL1	stage1_interaction	3.59887e-09	3.3	3.01	6.76	8.76
AHR	ANKHD1	shared_interaction	8.40034e-06	3.3	3.01	13.79	14.23
AHR	ANUBL1	stage1_interaction	0.000314148	3.3	3.01	1.27	0.92
AHR	ARF3	shared_interaction	9.46661e-06	3.3	3.01	30.83	38.5
AHR	ARGLU1	stage1_interaction	6.59018e-09	3.3	3.01	107.62	94.57
AHR	ARHGAP17	shared_interaction	7.7339e-06	3.3	3.01	14.03	12.92
AHR	ARHGAP32	stage1_interaction	1.79048e-05	3.3	3.01	1.72	2.31
AHR	ARID1A	stage2_interaction	2.42533e-09	3.3	3.01	16.07	21.69
AHR	ARL4A	stage1_interaction	4.76069e-06	3.3	3.01	22.92	15.55
AHR	ARL6IP6	stage1_interaction	2.91734e-06	3.3	3.01	19.95	19.33
AHR	ARPC5	shared_interaction	1.40752e-05	3.3	3.01	136.5	119.82
AHR	AS3MT	shared_interaction	1.16058e-08	3.3	3.01	17.3	15.45
AHR	ASAP3	shared_interaction	7.31634e-06	3.3	3.01	2.54	2.53
AHR	ASPSCR1	stage1_interaction	5.09163e-06	3.3	3.01	49.77	47.2
AHR	ATF2	stage2_interaction	5.47388e-06	3.3	3.01	9.16	10.11
AHR	ATOX1	stage2_interaction	9.02503e-06	3.3	3.01	229.43	215.9
AHR	ATP13A2	stage2_interaction	2.11136e-09	3.3	3.01	15.94	20.16
AHR	ATP5B	stage1_interaction	4.03572e-08	3.3	3.01	1672.67	1545.87
AHR	ATP5G3	stage2_interaction	5.84049e-06	3.3	3.01	823.42	781.18
AHR	B4GALT3	stage1_interaction	4.55532e-06	3.3	3.01	29.29	33.59
AHR	B4GALT5	stage2_interaction	2.99813e-09	3.3	3.01	23.72	21.82
AHR	BAIAP2	stage1_interaction	5.25907e-06	3.3	3.01	27.54	19.82
AHR	BAK1	shared_interaction	5.72553e-09	3.3	3.01	62.06	56.75
AHR	BIK	stage1_interaction	4.48958e-09	3.3	3.01	12.26	8.13
AHR	BMF	shared_interaction	1.09509e-05	3.3	3.01	10.96	10.26
AHR	BRF2	stage2_interaction	0.000148915	3.3	3.01	12.4	11.35
AHR	CACNB3	stage1_interaction	3.57122e-08	3.3	3.01	6.29	10.25
AHR	CAPG	stage1_interaction	1.26541e-08	3.3	3.01	29.02	24.73
AHR	CAPN5	stage1_interaction	1.54914e-05	3.3	3.01	2.3	3.47
AHR	CAPN7	stage2_interaction	0.000138264	3.3	3.01	8.19	7.99
AHR	CCND3	stage1_interaction	0.00277526	3.3	3.01	140.2	153.34
AHR	CCPG1	shared_interaction	6.17956e-05	3.3	3.01	3.86	4.18
AHR	CCRN4L	stage1_interaction	8.49031e-06	3.3	3.01	46.39	38.68
AHR	CDK17	stage1_interaction	5.27461e-06	3.3	3.01	21.96	18.5
AHR	CDKN1C	stage2_interaction	6.96942e-06	3.3	3.01	210.18	255.75
AHR	CELSR1	stage1_interaction	0.000519071	3.3	3.01	0.95	1.73
AHR	CELSR2	stage1_interaction	5.89759e-07	3.3	3.01	3.82	5.78
AHR	CERCAM	stage1_interaction	9.22097e-06	3.3	3.01	3.99	7.87
AHR	CHMP6	stage1_interaction	4.86009e-06	3.3	3.01	62.64	56.17
AHR	CHN1	stage2_interaction	7.37267e-06	3.3	3.01	15.66	14.77
AHR	CIR1	stage2_interaction	6.06046e-06	3.3	3.01	4.72	5.51
AHR	CLEC1A	stage1_interaction	2.75702e-09	3.3	3.01	1.52	1.19
AHR	CLEC9A	stage1_interaction	2.80077e-09	3.3	3.01	3.01	2.99
AHR	CMKLR1	stage2_interaction	1.0187e-05	3.3	3.01	4.42	4.84
AHR	COG3	stage1_interaction	5.25673e-08	3.3	3.01	6.84	7.5
AHR	COL1A1	stage2_interaction	4.71248e-09	3.3	3.01	109.96	362.98
AHR	COPS3	shared_interaction	1.95591e-09	3.3	3.01	60.21	59.62
AHR	COQ4	shared_interaction	9.91889e-06	3.3	3.01	28.67	19.92
AHR	CPEB4	stage2_interaction	5.07918e-06	3.3	3.01	2.75	2.86
AHR	CRK	shared_interaction	6.00879e-06	3.3	3.01	50.97	44.32
AHR	CROCC	stage2_interaction	2.27346e-09	3.3	3.01	7.34	10.46
AHR	CS	stage1_interaction	5.82591e-08	3.3	3.01	95.77	91.85
AHR	CSF1	stage1_interaction	7.22689e-07	3.3	3.01	3.22	5.8
AHR	CTNND1	stage1_interaction	3.71515e-05	3.3	3.01	59.94	62.22
AHR	CUTA	shared_interaction	5.36553e-09	3.3	3.01	89.52	80.79
AHR	CYB5R3	stage1_interaction	1.6992e-08	3.3	3.01	63.13	77.7
AHR	D19WSU162E	shared_interaction	1.08792e-08	3.3	3.01	33.21	34.77
AHR	D4WSU53E	stage2_interaction	3.68977e-05	3.3	3.01	88.38	71.7
AHR	D6WSU116E	stage2_interaction	7.75494e-09	3.3	3.01	12.3	11.83
AHR	DCAF10	shared_interaction	3.60993e-09	3.3	3.01	7.72	8.21
AHR	DCTN4	stage2_interaction	1.4717e-08	3.3	3.01	19.69	20.77
AHR	DDX31	shared_interaction	7.87801e-06	3.3	3.01	7.85	7.59
AHR	DDX6	stage2_interaction	4.98809e-06	3.3	3.01	44.23	45.37
AHR	DEDD	stage1_interaction	4.3816e-06	3.3	3.01	11.66	11.3
AHR	DHH	stage1_interaction	3.50857e-08	3.3	3.01	6.06	5.01
AHR	DIAP1	stage1_interaction	6.38637e-06	3.3	3.01	14.05	14.98
AHR	DLL4	shared_interaction	6.85543e-09	3.3	3.01	33.45	32.51
AHR	DNAJC17	shared_interaction	5.71426e-09	3.3	3.01	27.45	21.02
AHR	DNAJC18	shared_interaction	1.07615e-05	3.3	3.01	5.9	6.43
AHR	DOHH	stage1_interaction	1.41815e-05	3.3	3.01	74.36	66.08
AHR	DOLPP1	stage2_interaction	3.87965e-09	3.3	3.01	19.57	21.85
AHR	E2F2	stage2_interaction	9.9815e-06	3.3	3.01	5.38	4.55
AHR	ECE1	stage2_interaction	1.36979e-05	3.3	3.01	218.54	312.56
AHR	ECSCR	shared_interaction	9.37326e-06	3.3	3.01	192.34	148.9
AHR	EFNB2	stage1_interaction	3.34433e-06	3.3	3.01	40.61	43.56
AHR	EIF2AK4	shared_interaction	9.36218e-06	3.3	3.01	4.77	5.15
AHR	EIF4A2	stage1_interaction	4.8033e-06	3.3	3.01	152.16	181.35
AHR	EIF4EBP1	stage2_interaction	0.000124315	3.3	3.01	180.54	176.27
AHR	ELF2	stage1_interaction	1.04235e-05	3.3	3.01	33.87	29.85
AHR	ELMOD3	stage1_interaction	1.2211e-08	3.3	3.01	5.39	6.54
AHR	ERMP1	shared_interaction	1.9289e-05	3.3	3.01	12.78	11.69
AHR	ETV6	stage2_interaction	1.55849e-05	3.3	3.01	14.5	14.23
AHR	EXOSC1	stage1_interaction	1.40596e-05	3.3	3.01	20.79	19.79
AHR	EYA3	stage2_interaction	2.42208e-08	3.3	3.01	14.1	13.9
AHR	FAM108A	stage2_interaction	2.28781e-07	3.3	3.01	295.99	219.07
AHR	FAM129B	stage1_interaction	7.15076e-08	3.3	3.01	69.62	58.51
AHR	FAM40A	stage1_interaction	6.77755e-07	3.3	3.01	33.08	30.25
AHR	FAM54B	shared_interaction	4.62096e-05	3.3	3.01	30.86	36.02
AHR	FAM57A	shared_interaction	7.69272e-06	3.3	3.01	30.53	29.78
AHR	FAM76A	stage2_interaction	1.739e-08	3.3	3.01	8.69	8.44
AHR	FBXO10	shared_interaction	3.7064e-09	3.3	3.01	6.49	7.05
AHR	FILIP1	stage1_interaction	3.91664e-09	3.3	3.01	4.25	3.25
AHR	FLT1	stage1_interaction	3.60816e-06	3.3	3.01	53.52	45.03
AHR	FMNL2	stage1_interaction	2.81689e-06	3.3	3.01	11.06	8.7
AHR	FNBP1	stage2_interaction	0.000201426	3.3	3.01	18.57	18.33
AHR	FOXF2	stage2_interaction	3.79698e-06	3.3	3.01	9.08	7.3
AHR	FUCA1	stage1_interaction	2.56806e-09	3.3	3.01	22.77	31.54
AHR	GABARAPL1	stage1_interaction	3.15633e-09	3.3	3.01	103.03	83.16
AHR	GADD45B	stage1_interaction	1.58066e-05	3.3	3.01	6.09	7.6
AHR	GALE	stage1_interaction	2.50515e-09	3.3	3.01	43.84	38.06
AHR	GARNL3	stage1_interaction	7.06237e-08	3.3	3.01	1.5	3.36
AHR	GCHFR	shared_interaction	6.20093e-09	3.3	3.01	38.25	23.88
AHR	GGNBP1	shared_interaction	4.76323e-09	3.3	3.01	2.38	1.58
AHR	GLOD4	shared_interaction	7.25235e-06	3.3	3.01	89.88	72.37
AHR	GLT25D2	shared_interaction	1.52292e-05	3.3	3.01	5.88	5.36
AHR	GLUD1	shared_interaction	7.17428e-08	3.3	3.01	92.56	68.27
AHR	GRAMD4	stage1_interaction	0.000561303	3.3	3.01	11.96	10.98
AHR	HADH	stage1_interaction	4.63009e-06	3.3	3.01	69.34	74.55
AHR	HAUS6	shared_interaction	1.09539e-08	3.3	3.01	6.28	5.41
AHR	HIPK2	stage2_interaction	2.79012e-06	3.3	3.01	3.49	5.23
AHR	HMGA1	stage2_interaction	2.72836e-05	3.3	3.01	366.02	358.76
AHR	HMGCL	shared_interaction	8.26303e-06	3.3	3.01	35.22	28.76
AHR	HNRNPR	stage2_interaction	6.55486e-06	3.3	3.01	65.29	66.71
AHR	HOGA1	stage1_interaction	1.2692e-05	3.3	3.01	1.22	1.63
AHR	HOXB2	stage1_interaction	6.34122e-06	3.3	3.01	8.33	12.27
AHR	HOXB3	stage1_interaction	5.91131e-06	3.3	3.01	4.73	5.05
AHR	HOXB3OS	stage1_interaction	5.67332e-06	3.3	3.01	11.04	13.41
AHR	HOXB6	stage1_interaction	4.98239e-06	3.3	3.01	11.61	15.87
AHR	HSPG2	stage2_interaction	1.48239e-05	3.3	3.01	266.61	278.32
AHR	HYOU1	stage2_interaction	5.56534e-06	3.3	3.01	61.71	70.4
AHR	ID3	shared_interaction	7.69707e-06	3.3	3.01	305.01	290.59
AHR	IFI30	stage1_interaction	1.81495e-05	3.3	3.01	5.8	11.58
AHR	IFT122	stage1_interaction	0.000305237	3.3	3.01	6.83	8.22
AHR	IGF2AS	stage2_interaction	6.37606e-06	3.3	3.01	9.01	10.87
AHR	ISYNA1	stage1_interaction	1.64296e-05	3.3	3.01	60.26	58.83
AHR	ITPR3	shared_interaction	5.05519e-09	3.3	3.01	6.12	6.1
AHR	IZUMO4	stage1_interaction	1.49829e-05	3.3	3.01	1.53	1.94
AHR	JAK1	stage1_interaction	5.28039e-09	3.3	3.01	28.32	23.36
AHR	JAK2	shared_interaction	1.98428e-05	3.3	3.01	4.58	4.25
AHR	JDP2	stage1_interaction	3.63278e-09	3.3	3.01	8.05	11.29
AHR	KIFC5B	stage2_interaction	2.16108e-05	3.3	3.01	9.57	15.18
AHR	KLHL17	shared_interaction	7.31638e-06	3.3	3.01	7.34	9.11
AHR	KSR1	shared_interaction	2.80066e-09	3.3	3.01	8.32	9.52
AHR	LAMC1	shared_interaction	8.0467e-09	3.3	3.01	54.66	66.39
AHR	LHX6	stage1_interaction	2.73132e-08	3.3	3.01	10.88	8.24
AHR	LIMK2	stage2_interaction	5.42638e-06	3.3	3.01	32.55	39.11
AHR	LMBR1L	stage1_interaction	3.86534e-08	3.3	3.01	27.97	21.81
AHR	LMNB2	stage1_interaction	1.40256e-05	3.3	3.01	38.63	38.23
AHR	LMX1B	stage1_interaction	7.55736e-08	3.3	3.01	1.38	1.6
AHR	LNX2	stage1_interaction	3.98269e-06	3.3	3.01	8.11	7.35
AHR	LRRC32	stage1_interaction	1.54494e-05	3.3	3.01	20.08	19.83
AHR	LRSAM1	stage1_interaction	8.18493e-08	3.3	3.01	2.15	2.41
AHR	LSP1	stage2_interaction	8.1863e-06	3.3	3.01	12.84	20.88
AHR	LTA4H	stage1_interaction	4.88304e-06	3.3	3.01	81.71	79.37
AHR	LYRM7	stage2_interaction	7.85974e-06	3.3	3.01	1.55	1.51
AHR	MAGI1	stage1_interaction	9.18317e-06	3.3	3.01	5.35	5.01
AHR	MAP3K6	stage2_interaction	2.19622e-09	3.3	3.01	0.61	1.53
AHR	MCAM	stage2_interaction	7.10099e-06	3.3	3.01	85.66	92.87
AHR	MCART1	shared_interaction	4.732e-09	3.3	3.01	28.47	27.77
AHR	MCAT	stage1_interaction	3.27923e-09	3.3	3.01	21.61	19.85
AHR	MECOM	shared_interaction	4.08376e-09	3.3	3.01	10.74	11.62
AHR	MEGF6	stage2_interaction	4.39472e-06	3.3	3.01	15.06	19.13
AHR	METTL11A	shared_interaction	3.6791e-06	3.3	3.01	44.39	40.13
AHR	MFAP2	stage2_interaction	2.2816e-09	3.3	3.01	70.91	101.48
AHR	MFSD4	stage2_interaction	4.69903e-06	3.3	3.01	5.41	4.91
AHR	MKLN1	stage2_interaction	1.6436e-05	3.3	3.01	67.32	58.22
AHR	MKNK2	stage1_interaction	1.58289e-05	3.3	3.01	108.17	93.49
AHR	MMRN2	shared_interaction	7.02916e-08	3.3	3.01	83.35	81.25
AHR	MMS19	stage1_interaction	1.60929e-05	3.3	3.01	19.13	20.63
AHR	MORN4	stage1_interaction	1.31478e-05	3.3	3.01	11.37	12.89
AHR	MPRIP	shared_interaction	2.42708e-09	3.3	3.01	91.41	90
AHR	MTIF3	stage1_interaction	3.39188e-06	3.3	3.01	12.92	10.7
AHR	MTX2	stage1_interaction	3.57839e-09	3.3	3.01	40.31	36.64
AHR	MXRA8	shared_interaction	6.60139e-06	3.3	3.01	12.63	20.63
AHR	MYO1B	stage1_interaction	1.47114e-08	3.3	3.01	32.35	28.13
AHR	MYO5B	shared_interaction	2.16754e-09	3.3	3.01	0.63	1.97
AHR	MYO7A	stage1_interaction	1.71077e-05	3.3	3.01	13.32	11.75
AHR	NCKAP5L	shared_interaction	9.64366e-06	3.3	3.01	26.6	26.46
AHR	NCOA3	stage2_interaction	3.31127e-08	3.3	3.01	8	8.42
AHR	NCS1	stage2_interaction	0.000205047	3.3	3.01	5.78	8.48
AHR	NDFIP1	stage1_interaction	8.00573e-06	3.3	3.01	75.46	77.86
AHR	NDST1	shared_interaction	1.99645e-08	3.3	3.01	13.05	15.45
AHR	NDUFA4L2	stage1_interaction	4.68443e-08	3.3	3.01	3.47	8.59
AHR	NDUFAF1	shared_interaction	6.33519e-09	3.3	3.01	11.99	14.1
AHR	NDUFC1	stage1_interaction	1.02087e-05	3.3	3.01	56.12	46.24
AHR	NDUFS2	stage1_interaction	4.4202e-06	3.3	3.01	202.01	180.13
AHR	NECAP2	stage2_interaction	1.96147e-09	3.3	3.01	64.21	52.71
AHR	NEK2	stage1_interaction	6.91769e-09	3.3	3.01	14.53	18.16
AHR	NFAM1	stage1_interaction	1.75299e-08	3.3	3.01	1.72	1.27
AHR	NHSL2	stage1_interaction	2.84238e-09	3.3	3.01	4.17	7.55
AHR	NISCH	stage2_interaction	0.000159461	3.3	3.01	179.56	195.99
AHR	NIT1	stage1_interaction	5.03144e-06	3.3	3.01	18.86	24.28
AHR	NODAL	stage2_interaction	5.84987e-05	3.3	3.01	1.38	0.99
AHR	NT5M	shared_interaction	2.15723e-09	3.3	3.01	19.28	20.33
AHR	NUAK2	stage2_interaction	5.04173e-06	3.3	3.01	0.83	1.41
AHR	NUDT3	stage2_interaction	2.59329e-05	3.3	3.01	108.02	99.47
AHR	NUP188	shared_interaction	7.79342e-06	3.3	3.01	26.4	28.83
AHR	NXN	shared_interaction	6.40447e-06	3.3	3.01	61.6	66.19
AHR	ODF2	shared_interaction	8.12123e-06	3.3	3.01	37.96	41.08
AHR	PAFAH2	shared_interaction	4.67181e-05	3.3	3.01	4.95	6.1
AHR	PAN2	stage1_interaction	5.30195e-08	3.3	3.01	12.81	13.51
AHR	PAN3	stage1_interaction	4.15677e-06	3.3	3.01	11.06	11.61
AHR	PAPSS1	stage1_interaction	4.60987e-06	3.3	3.01	29.6	33.73
AHR	PATZ1	stage2_interaction	4.95355e-06	3.3	3.01	25.19	27.92
AHR	PCDH1	stage1_interaction	7.972e-06	3.3	3.01	51.95	47.76
AHR	PCDH12	stage1_interaction	7.82356e-06	3.3	3.01	30.9	24.8
AHR	PDGFRB	shared_interaction	1.27812e-08	3.3	3.01	4.07	11.55
AHR	PDIK1L	stage2_interaction	4.06442e-05	3.3	3.01	3.02	3.69
AHR	PDK2	stage2_interaction	4.76451e-09	3.3	3.01	3.03	3.98
AHR	PEMT	shared_interaction	1.84524e-09	3.3	3.01	15.42	10.9
AHR	PFDN2	stage1_interaction	4.49098e-06	3.3	3.01	154	144.37
AHR	PHACTR4	stage2_interaction	1.78254e-08	3.3	3.01	9.46	12
AHR	PHYHD1	shared_interaction	3.51139e-06	3.3	3.01	2.41	2.88
AHR	PIK3IP1	stage2_interaction	6.14937e-06	3.3	3.01	5.4	5.55
AHR	PLA2G4B	shared_interaction	5.42057e-09	3.3	3.01	15.16	17.54
AHR	PLXND1	shared_interaction	0.000297708	3.3	3.01	299.87	248.84
AHR	PNP2	stage2_interaction	3.63908e-08	3.3	3.01	1.19	0.74
AHR	PODXL	stage2_interaction	1.73561e-05	3.3	3.01	68.77	85.45
AHR	PPP1R9B	stage2_interaction	6.68964e-09	3.3	3.01	43.16	43.94
AHR	PPP2R4	shared_interaction	0.000155709	3.3	3.01	129.27	117.73
AHR	PPP4R1L-PS	stage2_interaction	3.38377e-08	3.3	3.01	3.59	4.64
AHR	PRKAG1	stage1_interaction	4.56845e-08	3.3	3.01	58.48	59.2
AHR	PRTG	shared_interaction	6.31495e-05	3.3	3.01	5.51	6.7
AHR	PTCH1	stage2_interaction	3.42027e-09	3.3	3.01	9.23	13.26
AHR	PTGES	shared_interaction	4.64342e-06	3.3	3.01	2.42	4.71
AHR	PTPN11	stage2_interaction	1.09996e-05	3.3	3.01	27.63	30.85
AHR	R3HDM2	stage1_interaction	5.23334e-08	3.3	3.01	16.53	17.22
AHR	RAB3A	stage1_interaction	1.43051e-05	3.3	3.01	4.84	6.73
AHR	RACGAP1	shared_interaction	9.27775e-06	3.3	3.01	57.7	61.88
AHR	RALGPS1	stage1_interaction	8.38822e-08	3.3	3.01	1.04	0.87
AHR	RAPGEF1	shared_interaction	7.0955e-06	3.3	3.01	29.85	29.26
AHR	RAPGEF5	shared_interaction	6.79659e-06	3.3	3.01	6.44	5.43
AHR	RBM18	stage1_interaction	2.49661e-08	3.3	3.01	17.11	14.82
AHR	RBM22	shared_interaction	1.56692e-08	3.3	3.01	54.46	52.95
AHR	RBMS1	shared_interaction	2.17791e-09	3.3	3.01	38.24	34.36
AHR	RBMS2	stage1_interaction	5.28324e-08	3.3	3.01	44.37	45.02
AHR	RCOR3	shared_interaction	8.33566e-09	3.3	3.01	3.12	2.64
AHR	RER1	stage2_interaction	3.5948e-06	3.3	3.01	74.19	72.37
AHR	RGAG4	stage1_interaction	2.25738e-09	3.3	3.01	1.13	2.54
AHR	RGL1	shared_interaction	1.32068e-05	3.3	3.01	25.76	23.06
AHR	RNF14	stage1_interaction	7.49968e-06	3.3	3.01	24.11	22.55
AHR	RPL11	stage2_interaction	7.10539e-06	3.3	3.01	2008.66	1626.49
AHR	RPS14	shared_interaction	1.40886e-08	3.3	3.01	3611.34	2827.86
AHR	RPS4X	stage1_interaction	2.33885e-09	3.3	3.01	2026.01	1819.38
AHR	RTN4RL2	stage1_interaction	5.3368e-05	3.3	3.01	0.86	1.1
AHR	SAMD14	stage2_interaction	5.83485e-09	3.3	3.01	7.06	12.14
AHR	SCAF4	stage1_interaction	4.70107e-08	3.3	3.01	12.14	12.23
AHR	SCAMP1	stage2_interaction	2.00221e-09	3.3	3.01	8.34	10.92
AHR	SCRN3	stage2_interaction	5.08199e-06	3.3	3.01	5.04	5.49
AHR	SDHC	stage1_interaction	5.25341e-06	3.3	3.01	126.92	118.48
AHR	SELM	stage2_interaction	4.95355e-06	3.3	3.01	60.51	53.78
AHR	SEMA3G	stage2_interaction	0.000180872	3.3	3.01	21.7	24.56
AHR	SENP6	stage1_interaction	2.77317e-09	3.3	3.01	35.45	33.65
AHR	SEPN1	shared_interaction	4.41296e-05	3.3	3.01	41.2	37.44
AHR	SERHL	stage1_interaction	1.79175e-08	3.3	3.01	46.92	41.49
AHR	SF3A2	stage1_interaction	1.82778e-05	3.3	3.01	97.7	80.87
AHR	SGK1	shared_interaction	4.36027e-06	3.3	3.01	57.65	40.64
AHR	SGSM1	stage1_interaction	2.44781e-05	3.3	3.01	6.11	5.45
AHR	SGTA	stage2_interaction	2.06089e-07	3.3	3.01	94.16	87.69
AHR	SH3BP5	stage2_interaction	0.000182789	3.3	3.01	51.62	44.83
AHR	SH3GLB2	stage1_interaction	4.27656e-06	3.3	3.01	42.14	43.58
AHR	SHB	shared_interaction	3.7064e-09	3.3	3.01	10.68	10.05
AHR	SHROOM3	stage2_interaction	2.58224e-09	3.3	3.01	4.45	5.53
AHR	SLC37A4	stage2_interaction	6.06119e-06	3.3	3.01	7.05	8.6
AHR	SLC38A10	stage1_interaction	4.13036e-06	3.3	3.01	98.14	92.28
AHR	SLC39A3	stage2_interaction	2.09509e-07	3.3	3.01	8.51	9.8
AHR	SLC43A1	stage1_interaction	4.58835e-05	3.3	3.01	24.29	23.7
AHR	SLC43A3	stage1_interaction	4.49615e-05	3.3	3.01	62.14	60.93
AHR	SMAD6	stage1_interaction	4.02236e-06	3.3	3.01	20.99	25.35
AHR	SMG7	shared_interaction	1.3708e-05	3.3	3.01	15.11	17.44
AHR	SNCG	shared_interaction	9.06081e-08	3.3	3.01	47.57	35.22
AHR	SP3	stage2_interaction	5.65087e-06	3.3	3.01	14.02	12.9
AHR	SPARC	stage2_interaction	9.40553e-06	3.3	3.01	650.31	706.61
AHR	SPATA24	shared_interaction	9.26648e-06	3.3	3.01	23.28	19.82
AHR	SPATS2	stage1_interaction	4.14554e-08	3.3	3.01	36.16	37.12
AHR	SPINT1	shared_interaction	5.77299e-09	3.3	3.01	2.87	12.19
AHR	SPNA2	shared_interaction	7.23297e-06	3.3	3.01	119.02	117.27
AHR	SPRY4	stage1_interaction	6.66976e-06	3.3	3.01	6.32	4.89
AHR	SRD5A3	stage1_interaction	3.77687e-06	3.3	3.01	10.52	14.86
AHR	SRSF10	stage2_interaction	8.35565e-06	3.3	3.01	63.7	58.18
AHR	SSBP3	stage2_interaction	6.64026e-06	3.3	3.01	65.33	69.22
AHR	ST6GAL1	stage1_interaction	4.18332e-06	3.3	3.01	17.79	15.82
AHR	SUFU	shared_interaction	1.03362e-08	3.3	3.01	13.94	15.24
AHR	SULF2	stage2_interaction	2.72595e-08	3.3	3.01	76.1	92.68
AHR	SYNE2	stage2_interaction	2.06452e-09	3.3	3.01	10.24	13.31
AHR	SYNGAP1	shared_interaction	4.44139e-09	3.3	3.01	1.12	2.21
AHR	SYNJ2	stage2_interaction	6.57623e-07	3.3	3.01	1	2.08
AHR	SYNPO	shared_interaction	1.57142e-08	3.3	3.01	7.57	13.63
AHR	TAF8	stage1_interaction	0.00285036	3.3	3.01	13.17	13.66
AHR	TBC1D1	stage1_interaction	1.0731e-05	3.3	3.01	22.08	23.2
AHR	TCOF1	shared_interaction	1.54351e-08	3.3	3.01	25.04	26.18
AHR	TGFBR2	stage1_interaction	1.17892e-05	3.3	3.01	16.06	13.63
AHR	TIA1	stage2_interaction	4.95845e-08	3.3	3.01	24.98	26.54
AHR	TIAM1	stage1_interaction	4.65581e-08	3.3	3.01	17.01	13.61
AHR	TIMELESS	stage1_interaction	4.92146e-08	3.3	3.01	25.78	28.2
AHR	TIMM22	shared_interaction	6.66212e-06	3.3	3.01	59.57	71.06
AHR	TMBIM6	shared_interaction	9.48431e-06	3.3	3.01	154.46	154.8
AHR	TMCC1	stage2_interaction	8.54842e-09	3.3	3.01	14.27	9.73
AHR	TMCC2	stage2_interaction	4.3695e-06	3.3	3.01	9.8	13.16
AHR	TMEM119	stage2_interaction	1.08514e-05	3.3	3.01	10.95	18.22
AHR	TMEM167B	stage1_interaction	7.76048e-07	3.3	3.01	11.28	13.57
AHR	TMEM50A	shared_interaction	3.70018e-05	3.3	3.01	95.73	90.46
AHR	TMEM57	stage2_interaction	4.29148e-05	3.3	3.01	16.21	14.75
AHR	TMEM59L	stage1_interaction	1.52358e-05	3.3	3.01	0.58	1.34
AHR	TOMM40L	stage1_interaction	5.63624e-06	3.3	3.01	31.18	23.93
AHR	TOMM5	shared_interaction	3.69117e-09	3.3	3.01	160.85	144.58
AHR	TOR1A	shared_interaction	3.99984e-06	3.3	3.01	37.88	37.03
AHR	TOR1B	stage2_interaction	3.133e-09	3.3	3.01	15.7	17.97
AHR	TPRGL	stage2_interaction	4.62111e-06	3.3	3.01	83.63	80.49
AHR	TPT1	stage1_interaction	7.4836e-08	3.3	3.01	2180.49	1940.27
AHR	TRIB1	stage2_interaction	2.01556e-09	3.3	3.01	17.77	15.16
AHR	TRUB2	stage2_interaction	7.03205e-06	3.3	3.01	18.95	17.22
AHR	TSEN15	shared_interaction	1.25365e-05	3.3	3.01	63.65	59.31
AHR	TSKU	stage1_interaction	1.96476e-05	3.3	3.01	6.77	6.75
AHR	TSPAN15	shared_interaction	1.95792e-09	3.3	3.01	14.82	12.03
AHR	TTC4	stage2_interaction	6.58093e-06	3.3	3.01	40.61	37.76
AHR	TUBA1A	stage1_interaction	3.90363e-08	3.3	3.01	715.47	672.95
AHR	TULP4	stage2_interaction	6.04528e-07	3.3	3.01	10.1	10.89
AHR	UACA	shared_interaction	1.96343e-05	3.3	3.01	22.16	21.4
AHR	UBA52	stage1_interaction	1.32125e-05	3.3	3.01	2192.26	1796.1
AHR	UBE2J2	stage2_interaction	6.92461e-06	3.3	3.01	176.08	148.97
AHR	UBE2L6	stage1_interaction	4.4636e-05	3.3	3.01	7.24	12.9
AHR	UBTD1	stage1_interaction	1.81991e-05	3.3	3.01	49.35	38.03
AHR	UHRF2	shared_interaction	1.70976e-05	3.3	3.01	38.89	40.53
AHR	URM1	shared_interaction	7.29641e-06	3.3	3.01	69.04	53
AHR	USP20	shared_interaction	0.000173702	3.3	3.01	3.64	4.08
AHR	USP21	stage1_interaction	4.84485e-06	3.3	3.01	30.02	31.81
AHR	USP49	stage1_interaction	0.00308283	3.3	3.01	2.77	2.63
AHR	VPS18	shared_interaction	5.7702e-09	3.3	3.01	8.37	8.31
AHR	WASF2	stage2_interaction	2.35987e-09	3.3	3.01	41.45	34.71
AHR	WDTC1	stage2_interaction	1.79071e-08	3.3	3.01	8.95	10.18
AHR	WNT4	stage2_interaction	1.16108e-05	3.3	3.01	1.61	5.3
AHR	X99384	stage2_interaction	5.43839e-05	3.3	3.01	84.45	66.05
AHR	XPA	shared_interaction	3.43223e-09	3.3	3.01	15.88	14.92
AHR	YIPF1	stage2_interaction	5.83473e-06	3.3	3.01	28.61	26.91
AHR	ZBTB34	stage1_interaction	6.50109e-08	3.3	3.01	3.24	4.27
AHR	ZBTB5	shared_interaction	3.29006e-09	3.3	3.01	6.05	6.65
AHR	ZFP169	stage1_interaction	2.49744e-05	3.3	3.01	0.52	1.07
AHR	ZFP46	stage2_interaction	8.10868e-06	3.3	3.01	6.97	6.81
AHR	ZFP703	stage2_interaction	0.000144979	3.3	3.01	16.22	19.48
AHR	ZFYVE19	stage1_interaction	5.73104e-09	3.3	3.01	19.07	17.39
AHR	ZMYND8	stage2_interaction	3.24521e-08	3.3	3.01	17.79	21.03
ALX4	ABHD5	stage1_interaction	1.93313e-06	1.08	2.81	17.38	12.72
ALX4	ABHD6	stage2_interaction	2.06068e-08	1.08	2.81	9.12	6.73
ALX4	ADC	stage1_interaction	1.82651e-06	1.08	2.81	1.66	2.68
ALX4	ALG9	stage1_interaction	7.19505e-06	1.08	2.81	21.35	21.79
ALX4	ANO1	stage2_interaction	4.54861e-07	1.08	2.81	1.04	1.77
ALX4	APOC1	stage2_interaction	1.50311e-06	1.08	2.81	5.59	5.16
ALX4	APOE	stage2_interaction	1.4693e-06	1.08	2.81	125.7	136.89
ALX4	ARID3A	stage2_interaction	5.63081e-07	1.08	2.81	23.4	23.51
ALX4	ATP5F1	shared_interaction	6.87026e-07	1.08	2.81	188.76	158.05
ALX4	BBC3	stage1_interaction	5.30244e-06	1.08	2.81	13.53	9.78
ALX4	BCAM	stage2_interaction	1.69148e-06	1.08	2.81	22.14	57.62
ALX4	BCL3	stage2_interaction	1.38526e-06	1.08	2.81	3.1	4.14
ALX4	C77080	stage1_interaction	2.7369e-06	1.08	2.81	1.95	2.71
ALX4	CDC42SE2	stage2_interaction	2.64063e-06	1.08	2.81	27.33	28.84
ALX4	CDK12	stage2_interaction	2.74335e-06	1.08	2.81	6.41	7.48
ALX4	CEPT1	shared_interaction	6.34991e-07	1.08	2.81	19.51	17.84
ALX4	CHUK	stage1_interaction	4.2453e-06	1.08	2.81	11.15	14.77
ALX4	CLTC	stage2_interaction	1.44301e-06	1.08	2.81	60.96	55.34
ALX4	CNN2	stage2_interaction	4.40805e-07	1.08	2.81	231.97	228
ALX4	COL1A1	shared_interaction	5.13505e-07	1.08	2.81	109.96	362.98
ALX4	COLEC12	shared_interaction	2.32222e-06	1.08	2.81	9.38	14.51
ALX4	CPA2	stage2_interaction	3.07108e-06	1.08	2.81	5.33	8.77
ALX4	CRYAB	stage1_interaction	5.60745e-06	1.08	2.81	7.04	25.26
ALX4	CTNNB1	stage1_interaction	1.39118e-06	1.08	2.81	387.77	378.96
ALX4	CTTN	stage2_interaction	3.94134e-07	1.08	2.81	59.89	69.81
ALX4	DCTD	stage2_interaction	2.19757e-06	1.08	2.81	31.61	29.58
ALX4	DHX40	shared_interaction	1.15046e-06	1.08	2.81	8.09	8.03
ALX4	DIXDC1	stage1_interaction	6.62414e-06	1.08	2.81	1.56	3.26
ALX4	EFHA2	stage2_interaction	5.88273e-07	1.08	2.81	1.96	1.68
ALX4	EFNA2	stage2_interaction	4.84825e-07	1.08	2.81	7.52	12.09
ALX4	ELK3	stage1_interaction	4.82498e-06	1.08	2.81	126.08	101.87
ALX4	ERCC2	stage2_interaction	1.64608e-06	1.08	2.81	22.62	20.86
ALX4	ERLIN1	stage1_interaction	4.11061e-06	1.08	2.81	13.77	11.52
ALX4	ETS1	stage1_interaction	4.96555e-06	1.08	2.81	93.24	74.38
ALX4	FBXL20	stage2_interaction	1.94614e-06	1.08	2.81	4.01	4.1
ALX4	FDXACB1	stage1_interaction	6.80402e-06	1.08	2.81	2.85	4.19
ALX4	FGF15	stage2_interaction	3.84012e-07	1.08	2.81	0.51	1.02
ALX4	FLI1	stage1_interaction	5.23956e-06	1.08	2.81	42.71	34.31
ALX4	FLT1	stage1_interaction	6.24295e-06	1.08	2.81	53.52	45.03
ALX4	FSTL3	stage2_interaction	4.11459e-07	1.08	2.81	0.38	3.24
ALX4	GALNTL1	stage2_interaction	5.33767e-07	1.08	2.81	0.78	1.99
ALX4	GPX3	stage2_interaction	1.95745e-06	1.08	2.81	117.25	174.28
ALX4	GTF3A	stage1_interaction	4.73753e-06	1.08	2.81	36	29.77
ALX4	HIF1AN	stage1_interaction	5.09651e-06	1.08	2.81	11.95	15.37
ALX4	HLX	stage1_interaction	2.74014e-06	1.08	2.81	46.35	42.88
ALX4	HMHA1	stage2_interaction	4.39583e-07	1.08	2.81	5.84	10.72
ALX4	IFT74	stage2_interaction	2.3341e-06	1.08	2.81	8.03	7.46
ALX4	IL17D	shared_interaction	3.57894e-06	1.08	2.81	1.53	2
ALX4	ITM2B	stage1_interaction	4.79135e-07	1.08	2.81	178.79	148.76
ALX4	JARID2	stage1_interaction	1.97596e-06	1.08	2.81	14.19	14.49
ALX4	KITL	stage1_interaction	1.74888e-06	1.08	2.81	17.51	12.05
ALX4	LGMN	shared_interaction	3.54153e-06	1.08	2.81	28.39	32.53
ALX4	LIMS1	stage1_interaction	2.56391e-06	1.08	2.81	23.48	19.27
ALX4	LRRC28	stage1_interaction	1.64525e-07	1.08	2.81	3.4	4.26
ALX4	LRRC8C	stage2_interaction	1.15079e-06	1.08	2.81	11.75	11.34
ALX4	LYRM7	stage2_interaction	2.16835e-06	1.08	2.81	1.55	1.51
ALX4	MARCKSL1	stage1_interaction	2.09934e-06	1.08	2.81	916.5	919.54
ALX4	MDH1	stage2_interaction	2.42103e-06	1.08	2.81	89.15	89.21
ALX4	MED1	stage2_interaction	2.27001e-06	1.08	2.81	10.69	12.72
ALX4	MED16	stage2_interaction	4.77488e-07	1.08	2.81	27.16	27.86
ALX4	MEF2A	stage1_interaction	1.50905e-07	1.08	2.81	22.28	18.51
ALX4	MEF2C	stage1_interaction	2.30175e-06	1.08	2.81	12.94	10.46
ALX4	MEST	stage2_interaction	2.93131e-06	1.08	2.81	1330.26	1134.46
ALX4	MTUS1	stage2_interaction	7.44371e-07	1.08	2.81	17.5	17.17
ALX4	MUM1	stage2_interaction	5.26399e-07	1.08	2.81	61.44	60.09
ALX4	MYST2	stage1_interaction	4.1432e-07	1.08	2.81	30.09	32.7
ALX4	NAPA	stage1_interaction	5.03343e-06	1.08	2.81	60.91	64.8
ALX4	NDUFB8	stage1_interaction	4.3746e-06	1.08	2.81	360.05	308.38
ALX4	PALM	stage2_interaction	4.30412e-07	1.08	2.81	127.87	101.36
ALX4	PDK2	shared_interaction	5.38615e-07	1.08	2.81	3.03	3.98
ALX4	PDLIM4	stage2_interaction	2.46241e-06	1.08	2.81	10.04	17.31
ALX4	PEO1	stage1_interaction	3.42641e-06	1.08	2.81	10.9	10.25
ALX4	PFDN4	shared_interaction	1.95495e-06	1.08	2.81	55.96	39.04
ALX4	PITPNC1	stage2_interaction	2.3357e-06	1.08	2.81	7.44	6.98
ALX4	PKP4	stage1_interaction	6.46824e-07	1.08	2.81	21.56	21.93
ALX4	PTPN1	stage1_interaction	1.97335e-06	1.08	2.81	70.33	56.26
ALX4	PTPRM	stage1_interaction	2.64238e-06	1.08	2.81	22.39	23.12
ALX4	PTRH2	stage2_interaction	1.09727e-06	1.08	2.81	11.29	11.58
ALX4	PUM1	stage2_interaction	1.37307e-06	1.08	2.81	17.25	19.93
ALX4	PVR	stage2_interaction	1.66153e-06	1.08	2.81	8.84	8.1
ALX4	PVRL2	stage2_interaction	1.88565e-06	1.08	2.81	136.78	121.78
ALX4	PXK	stage2_interaction	2.40103e-08	1.08	2.81	9.56	8.83
ALX4	RAP1A	shared_interaction	6.46374e-07	1.08	2.81	21.1	16.98
ALX4	RARA	stage2_interaction	2.21285e-06	1.08	2.81	18.65	19.83
ALX4	RB1	shared_interaction	9.43766e-06	1.08	2.81	10.52	8.04
ALX4	RBL2	stage1_interaction	3.48507e-07	1.08	2.81	1.84	2.35
ALX4	RCBTB2	shared_interaction	8.65308e-06	1.08	2.81	61.95	58.93
ALX4	REEP6	stage2_interaction	4.18184e-07	1.08	2.81	1.32	1.84
ALX4	RND3	stage2_interaction	4.20022e-06	1.08	2.81	7.39	13.8
ALX4	RNF114	stage1_interaction	2.18401e-06	1.08	2.81	46.41	44.05
ALX4	RNF169	stage1_interaction	3.78859e-06	1.08	2.81	4.13	4.37
ALX4	RNF19B	stage1_interaction	2.20129e-06	1.08	2.81	10.19	11.15
ALX4	RPGRIP1L	stage1_interaction	3.53007e-07	1.08	2.81	1.17	1.21
ALX4	RSAD1	stage1_interaction	5.05972e-07	1.08	2.81	2.07	2.2
ALX4	RYBP	stage2_interaction	5.11191e-07	1.08	2.81	18.15	17.09
ALX4	SAA1	stage2_interaction	6.5154e-06	1.08	2.81	1.09	1.96
ALX4	SAE1	stage1_interaction	4.72194e-06	1.08	2.81	160.98	165.26
ALX4	SAP18	shared_interaction	3.70785e-06	1.08	2.81	290.12	230.53
ALX4	SCAMP1	stage1_interaction	1.45436e-06	1.08	2.81	8.34	10.92
ALX4	SCD2	stage1_interaction	4.4608e-06	1.08	2.81	167.61	199.98
ALX4	SDC3	stage2_interaction	1.85544e-06	1.08	2.81	22.52	26.04
ALX4	SEMA6A	stage1_interaction	3.13515e-06	1.08	2.81	9.96	9.39
ALX4	SEPW1	stage1_interaction	4.79981e-06	1.08	2.81	528.22	529.5
ALX4	SHQ1	stage2_interaction	5.13338e-07	1.08	2.81	10.5	10.62
ALX4	SHROOM3	stage1_interaction	3.86937e-07	1.08	2.81	4.45	5.53
ALX4	SIK2	stage1_interaction	6.63196e-06	1.08	2.81	5.19	5.61
ALX4	SLC35B1	stage1_interaction	4.21225e-07	1.08	2.81	50.26	54.42
ALX4	SLC8A2	stage1_interaction	5.57146e-06	1.08	2.81	0.7	1.85
ALX4	SLC9A8	stage1_interaction	2.86244e-06	1.08	2.81	6.27	8.89
ALX4	SLCO2B1	stage1_interaction	2.95457e-06	1.08	2.81	7.12	5.52
ALX4	SNAI1	stage1_interaction	2.89652e-06	1.08	2.81	27.88	24.09
ALX4	SNRK	stage1_interaction	1.76122e-06	1.08	2.81	42.34	41.68
ALX4	SPATA2	stage1_interaction	2.41325e-06	1.08	2.81	8.51	8.06
ALX4	SPOP	shared_interaction	5.38615e-07	1.08	2.81	41.06	33.99
ALX4	SPRED1	stage2_interaction	2.43062e-06	1.08	2.81	9.82	9.62
ALX4	SPTY2D1	stage2_interaction	6.87094e-06	1.08	2.81	3.72	3.63
ALX4	SRD5A3	stage1_interaction	7.9653e-06	1.08	2.81	10.52	14.86
ALX4	ST5	stage2_interaction	1.82995e-06	1.08	2.81	23.12	23.51
ALX4	STARD3	stage2_interaction	2.164e-06	1.08	2.81	37.84	35.81
ALX4	STK11	stage2_interaction	4.57924e-07	1.08	2.81	78.3	90.76
ALX4	SYNJ2BP	stage2_interaction	6.72068e-07	1.08	2.81	40.39	33.74
ALX4	TBX3	stage2_interaction	2.32023e-06	1.08	2.81	7.1	10.15
ALX4	TEK	stage2_interaction	2.67477e-06	1.08	2.81	51.52	44.15
ALX4	TOMM40	stage2_interaction	1.26547e-06	1.08	2.81	106.94	95.89
ALX4	TRAPPC6A	stage2_interaction	1.38526e-06	1.08	2.81	54.03	52.91
ALX4	TSG101	stage2_interaction	6.01931e-06	1.08	2.81	49.16	48.69
ALX4	TSGA14	stage2_interaction	3.38253e-06	1.08	2.81	5.4	7.79
ALX4	TTC23	stage1_interaction	1.64309e-07	1.08	2.81	17.18	16.25
ALX4	TUBD1	shared_interaction	4.87204e-07	1.08	2.81	5.59	7.54
ALX4	UACA	shared_interaction	2.27667e-06	1.08	2.81	22.16	21.4
ALX4	UBE2V1	stage1_interaction	2.4907e-06	1.08	2.81	74.24	67.89
ALX4	UEVLD	stage2_interaction	6.20948e-06	1.08	2.81	4.02	4.53
ALX4	ULK4	stage1_interaction	1.63303e-06	1.08	2.81	10.07	8.85
ALX4	VMP1	shared_interaction	3.69314e-07	1.08	2.81	47.04	44.43
ALX4	VPS54	stage2_interaction	1.88431e-06	1.08	2.81	7.39	8.31
ALX4	WDR18	stage2_interaction	5.88759e-07	1.08	2.81	44.53	38.37
ALX4	WDR77	shared_interaction	5.92712e-07	1.08	2.81	42.56	45.26
ALX4	WWC2	stage2_interaction	2.81554e-06	1.08	2.81	10.82	11.68
ALX4	XYLT2	stage2_interaction	4.19342e-07	1.08	2.81	14.18	14.36
ALX4	YARS	stage1_interaction	2.40663e-06	1.08	2.81	66.49	59.34
ALX4	YPEL2	shared_interaction	4.29656e-07	1.08	2.81	3.06	2.93
ALX4	ZBTB8OS	stage1_interaction	1.838e-06	1.08	2.81	35.39	31.32
ALX4	ZCCHC17	stage2_interaction	1.59214e-06	1.08	2.81	35.99	33.85
ALX4	ZCCHC24	stage1_interaction	2.8819e-06	1.08	2.81	9.7	10.03
ALX4	ZMIZ1	stage1_interaction	2.86391e-06	1.08	2.81	18.99	22.13
ALX4	ZNFX1	shared_interaction	4.00771e-07	1.08	2.81	3.31	3.72
ARID3A	AARD	stage1_interaction	4.36968e-07	23.4	23.51	6.43	7.01
ARID3A	ABCA4	stage1_interaction	2.07504e-07	23.4	23.51	4.78	5.95
ARID3A	ABCD3	stage2_interaction	5.52218e-07	23.4	23.51	9.36	8.72
ARID3A	ACCN2	shared_interaction	1.51896e-07	23.4	23.51	1.19	1.12
ARID3A	ACP1	stage1_interaction	1.89808e-07	23.4	23.51	23.27	22.2
ARID3A	ACP5	stage1_interaction	3.16409e-07	23.4	23.51	9.08	13.58
ARID3A	ACSL1	shared_interaction	1.61685e-07	23.4	23.51	4.89	4.4
ARID3A	ADAMTS1	stage1_interaction	7.9195e-08	23.4	23.51	12.82	16.4
ARID3A	ADCK3	stage1_interaction	3.10838e-07	23.4	23.51	1.69	1.13
ARID3A	ADK	stage2_interaction	1.67155e-07	23.4	23.51	29.15	33.5
ARID3A	AHNAK	shared_interaction	2.95935e-07	23.4	23.51	11.26	34.47
ARID3A	AI467606	stage1_interaction	1.69476e-07	23.4	23.51	0.79	1.77
ARID3A	AIM1L	stage2_interaction	1.79206e-07	23.4	23.51	0.51	1.35
ARID3A	ANXA2	stage1_interaction	1.30186e-07	23.4	23.51	363.11	383.86
ARID3A	AP2S1	stage1_interaction	1.89876e-07	23.4	23.51	278.9	237.96
ARID3A	AP3M1	stage2_interaction	1.93162e-07	23.4	23.51	19.69	20.12
ARID3A	APOE	stage1_interaction	1.29895e-07	23.4	23.51	125.7	136.89
ARID3A	ARF1	shared_interaction	1.65908e-07	23.4	23.51	375.71	388.34
ARID3A	ARF3	shared_interaction	1.5133e-07	23.4	23.51	30.83	38.5
ARID3A	ARHGAP24	stage2_interaction	1.37928e-07	23.4	23.51	0.47	1.95
ARID3A	ARHGAP29	shared_interaction	5.95999e-07	23.4	23.51	58.07	49.37
ARID3A	ARHGAP8	shared_interaction	2.14803e-07	23.4	23.51	2.3	7.48
ARID3A	ASPHD2	shared_interaction	2.0512e-07	23.4	23.51	4.23	5.63
ARID3A	ATP5A1	stage1_interaction	2.20594e-07	23.4	23.51	528.38	486.35
ARID3A	ATP5B	stage2_interaction	2.52585e-07	23.4	23.51	1672.67	1545.87
ARID3A	AU022252	stage2_interaction	3.75575e-07	23.4	23.51	23.42	18.63
ARID3A	B4GALT5	stage2_interaction	2.01423e-07	23.4	23.51	23.72	21.82
ARID3A	BBS9	stage2_interaction	2.74026e-07	23.4	23.51	6.15	7.15
ARID3A	BSCL2	shared_interaction	2.15798e-07	23.4	23.51	14.64	13.12
ARID3A	CAMK2G	stage2_interaction	1.81341e-07	23.4	23.51	10.53	10.81
ARID3A	CARM1	stage2_interaction	2.39465e-07	23.4	23.51	41.92	46.22
ARID3A	CASP2	stage2_interaction	1.00596e-07	23.4	23.51	17.82	18.3
ARID3A	CCDC101	stage1_interaction	2.16272e-07	23.4	23.51	28.78	27.04
ARID3A	CCDC30	shared_interaction	3.79184e-07	23.4	23.51	0.85	1.28
ARID3A	CCM2	stage2_interaction	2.41969e-07	23.4	23.51	47.85	50.41
ARID3A	CD2BP2	stage1_interaction	1.89206e-07	23.4	23.51	48.91	54.02
ARID3A	CELSR1	stage1_interaction	2.15639e-07	23.4	23.51	0.95	1.73
ARID3A	CENPF	stage2_interaction	3.368e-07	23.4	23.51	9.74	12.73
ARID3A	CLPB	stage2_interaction	1.20971e-07	23.4	23.51	36.95	34.1
ARID3A	CLTC	stage1_interaction	2.95137e-07	23.4	23.51	60.96	55.34
ARID3A	CNKSR1	stage2_interaction	1.699e-07	23.4	23.51	0.73	1.36
ARID3A	CSNK1A1	stage1_interaction	1.43089e-07	23.4	23.51	128.9	118.41
ARID3A	CSNK1E	stage2_interaction	1.38566e-07	23.4	23.51	85.77	80.41
ARID3A	CTNNB1	stage1_interaction	1.39594e-07	23.4	23.51	387.77	378.96
ARID3A	CTSL	stage1_interaction	2.56215e-07	23.4	23.51	116.23	122.4
ARID3A	D4WSU53E	stage2_interaction	2.00211e-07	23.4	23.51	88.38	71.7
ARID3A	D8ERTD82E	stage1_interaction	4.49445e-07	23.4	23.51	12.08	12.66
ARID3A	DBNL	stage2_interaction	2.53389e-07	23.4	23.51	42.72	43.41
ARID3A	DBT	stage1_interaction	2.76237e-07	23.4	23.51	2.98	3.31
ARID3A	DHX40	stage1_interaction	3.00427e-07	23.4	23.51	8.09	8.03
ARID3A	DHX57	stage2_interaction	2.71625e-07	23.4	23.51	5.37	6.97
ARID3A	DMPK	stage1_interaction	1.43597e-07	23.4	23.51	15.36	24
ARID3A	DMWD	stage1_interaction	1.70815e-07	23.4	23.51	56.89	57.12
ARID3A	EEF1G	stage2_interaction	2.5219e-07	23.4	23.51	1030.67	884.45
ARID3A	EIF3H	stage1_interaction	3.28431e-07	23.4	23.51	391.55	340.57
ARID3A	ELOVL1	stage2_interaction	3.80146e-07	23.4	23.51	60.87	71.46
ARID3A	EXOSC1	stage1_interaction	2.67187e-07	23.4	23.51	20.79	19.79
ARID3A	FAM115A	stage2_interaction	9.84646e-08	23.4	23.51	32.2	28.73
ARID3A	FAM149B	stage2_interaction	1.94345e-07	23.4	23.51	17.37	19.98
ARID3A	FAM188B	stage1_interaction	1.70094e-07	23.4	23.51	3.57	3.3
ARID3A	FAM54B	stage2_interaction	1.9897e-07	23.4	23.51	30.86	36.02
ARID3A	FAM57B	stage1_interaction	1.63911e-07	23.4	23.51	2.64	2.3
ARID3A	FANCC	shared_interaction	2.15438e-07	23.4	23.51	9.16	8.72
ARID3A	FBLN1	stage2_interaction	1.56621e-07	23.4	23.51	68.61	84.46
ARID3A	FBRSL1	shared_interaction	9.80751e-08	23.4	23.51	7.7	8.65
ARID3A	FBXL19	stage1_interaction	1.67705e-07	23.4	23.51	43.14	44.54
ARID3A	FBXO9	stage2_interaction	1.56748e-07	23.4	23.51	13.71	14.38
ARID3A	FLCN	stage1_interaction	2.0367e-07	23.4	23.51	8.45	8.9
ARID3A	FOLR1	stage2_interaction	1.20971e-07	23.4	23.51	3.71	3.8
ARID3A	FOXP4	stage2_interaction	1.94872e-07	23.4	23.51	27.52	39.45
ARID3A	FRMD4A	stage2_interaction	2.18306e-07	23.4	23.51	10.49	10.82
ARID3A	FSCN1	shared_interaction	3.00443e-07	23.4	23.51	695.01	545.13
ARID3A	GAB2	stage1_interaction	4.7336e-07	23.4	23.51	6.28	5.53
ARID3A	GAS7	shared_interaction	2.16545e-07	23.4	23.51	4.86	4.14
ARID3A	GEMIN6	stage2_interaction	2.55109e-07	23.4	23.51	14.31	14.83
ARID3A	GFOD1	stage1_interaction	1.45434e-07	23.4	23.51	1.8	1.74
ARID3A	GNAO1	stage1_interaction	1.19101e-07	23.4	23.51	2.5	3.99
ARID3A	GNB1L	stage1_interaction	2.09156e-07	23.4	23.51	7.21	5.65
ARID3A	GRAMD4	stage1_interaction	2.15398e-07	23.4	23.51	11.96	10.98
ARID3A	GRHL3	stage1_interaction	1.33312e-07	23.4	23.51	2.6	7.91
ARID3A	H2AFV	stage2_interaction	2.26846e-07	23.4	23.51	135.12	158.35
ARID3A	HEBP2	stage1_interaction	3.33276e-07	23.4	23.51	3.17	3.91
ARID3A	HECA	stage1_interaction	2.441e-07	23.4	23.51	3.71	4.26
ARID3A	HIRIP3	stage1_interaction	1.87688e-07	23.4	23.51	44.08	46.45
ARID3A	HMGXB3	stage1_interaction	1.58714e-07	23.4	23.51	10.12	10.5
ARID3A	HNRNPA1	stage1_interaction	2.22505e-07	23.4	23.51	698.58	633.14
ARID3A	HNRNPH1	shared_interaction	2.66481e-07	23.4	23.51	350.29	369.45
ARID3A	HNRNPR	stage1_interaction	1.41415e-07	23.4	23.51	65.29	66.71
ARID3A	HOGA1	stage1_interaction	2.41196e-07	23.4	23.51	1.22	1.63
ARID3A	HOXB2	stage1_interaction	2.66979e-07	23.4	23.51	8.33	12.27
ARID3A	HOXB3	stage1_interaction	3.03556e-07	23.4	23.51	4.73	5.05
ARID3A	HOXB3OS	stage1_interaction	2.56382e-07	23.4	23.51	11.04	13.41
ARID3A	HOXB5	stage1_interaction	2.68005e-07	23.4	23.51	6.42	7.34
ARID3A	HOXB6	stage1_interaction	2.41683e-07	23.4	23.51	11.61	15.87
ARID3A	HOXB7	stage1_interaction	3.0048e-07	23.4	23.51	9.14	11.18
ARID3A	HOXB8	stage1_interaction	3.01847e-07	23.4	23.51	24.23	32.67
ARID3A	HPS4	shared_interaction	1.6728e-07	23.4	23.51	8.87	12.89
ARID3A	HSD3B7	stage1_interaction	1.74535e-07	23.4	23.51	19.2	19.98
ARID3A	HUNK	stage1_interaction	1.68084e-07	23.4	23.51	3.09	6.43
ARID3A	IFT74	stage2_interaction	2.91595e-07	23.4	23.51	8.03	7.46
ARID3A	ISLR2	stage1_interaction	1.40948e-07	23.4	23.51	1.86	2.34
ARID3A	ITGA5	stage1_interaction	2.41047e-07	23.4	23.51	65.83	66.65
ARID3A	ITPR2	stage1_interaction	2.79718e-07	23.4	23.51	1.59	1.81
ARID3A	JAM2	stage1_interaction	9.2293e-08	23.4	23.51	1.95	1.98
ARID3A	JARID2	stage1_interaction	3.59359e-07	23.4	23.51	14.19	14.49
ARID3A	JMJD4	stage1_interaction	2.33042e-07	23.4	23.51	3.96	4.74
ARID3A	KCTD3	stage2_interaction	2.90512e-07	23.4	23.51	17.48	17.38
ARID3A	KIFC3	stage1_interaction	9.91983e-08	23.4	23.51	14.83	14.81
ARID3A	LDLRAP1	stage2_interaction	1.85321e-07	23.4	23.51	29.81	23.62
ARID3A	LEPRE1	stage1_interaction	2.16562e-07	23.4	23.51	22.83	28.58
ARID3A	LONRF1	stage1_interaction	3.6285e-07	23.4	23.51	2.83	2.72
ARID3A	LRRC8D	stage2_interaction	2.80756e-07	23.4	23.51	14.27	12.99
ARID3A	LTC4S	shared_interaction	2.12809e-07	23.4	23.51	4.48	5.24
ARID3A	MAFF	stage2_interaction	2.03644e-07	23.4	23.51	23.87	20.57
ARID3A	MAN1C1	stage2_interaction	2.09251e-07	23.4	23.51	24.59	21
ARID3A	MAP4K3	stage1_interaction	3.21923e-07	23.4	23.51	12.38	13.61
ARID3A	MAST4	stage1_interaction	2.3702e-07	23.4	23.51	3.67	4.77
ARID3A	MAZ	stage1_interaction	1.91989e-07	23.4	23.51	136.17	145.56
ARID3A	MBNL2	stage1_interaction	1.28689e-07	23.4	23.51	9.23	8.12
ARID3A	MED21	stage1_interaction	3.11817e-07	23.4	23.51	48.48	40.93
ARID3A	MEST	shared_interaction	1.51489e-07	23.4	23.51	1330.26	1134.46
ARID3A	MICALL1	stage2_interaction	1.71368e-07	23.4	23.51	6.67	7.4
ARID3A	MMS19	stage1_interaction	3.05827e-07	23.4	23.51	19.13	20.63
ARID3A	MORN2	stage2_interaction	2.82172e-07	23.4	23.51	10.6	10.74
ARID3A	MORN4	stage1_interaction	2.4986e-07	23.4	23.51	11.37	12.89
ARID3A	MPP5	shared_interaction	2.02508e-07	23.4	23.51	4.96	4.82
ARID3A	MRPL2	stage2_interaction	1.55386e-07	23.4	23.51	130.91	123.93
ARID3A	MRPL55	shared_interaction	1.48155e-07	23.4	23.51	44.15	45.22
ARID3A	MRPS10	stage2_interaction	2.69391e-07	23.4	23.51	47.99	45.95
ARID3A	MTA2	stage2_interaction	2.6461e-07	23.4	23.51	96.51	91.82
ARID3A	MYC	stage2_interaction	4.28403e-07	23.4	23.51	20.85	19.35
ARID3A	MYLPF	stage1_interaction	1.82376e-07	23.4	23.51	12.02	23.83
ARID3A	MYO5B	stage2_interaction	1.31806e-07	23.4	23.51	0.63	1.97
ARID3A	MYPOP	stage1_interaction	1.33837e-07	23.4	23.51	3.67	3.8
ARID3A	NARS2	stage1_interaction	3.65519e-07	23.4	23.51	5.11	5.85
ARID3A	NCKAP5L	shared_interaction	1.54161e-07	23.4	23.51	26.6	26.46
ARID3A	NELL2	stage1_interaction	2.68501e-07	23.4	23.51	2.05	3.63
ARID3A	NHSL1	stage1_interaction	2.66394e-07	23.4	23.51	5.58	5.66
ARID3A	NIPAL3	stage2_interaction	2.23077e-07	23.4	23.51	3.52	5.21
ARID3A	NKTR	stage1_interaction	1.39152e-07	23.4	23.51	9.55	11.17
ARID3A	NOD1	stage1_interaction	1.63869e-07	23.4	23.51	5.04	3.64
ARID3A	NPM1	stage2_interaction	3.14311e-07	23.4	23.51	1190.86	914.09
ARID3A	NUP50	stage2_interaction	1.57771e-07	23.4	23.51	29.31	27.19
ARID3A	NUP98	stage2_interaction	1.20971e-07	23.4	23.51	12.88	13.82
ARID3A	OGDH	stage2_interaction	2.09254e-07	23.4	23.51	44.87	44.36
ARID3A	ORMDL2	stage2_interaction	3.22896e-07	23.4	23.51	17.93	18.69
ARID3A	PCSK6	shared_interaction	1.76347e-07	23.4	23.51	3.97	4.17
ARID3A	PDE1B	stage1_interaction	2.65821e-07	23.4	23.51	1.17	1.57
ARID3A	PDE2A	stage2_interaction	1.17628e-07	23.4	23.51	81.56	60.84
ARID3A	PDGFRB	stage1_interaction	1.29931e-07	23.4	23.51	4.07	11.55
ARID3A	PERP	stage1_interaction	3.07581e-07	23.4	23.51	1.71	4.38
ARID3A	PGAM5	shared_interaction	8.40169e-08	23.4	23.51	16.26	14.43
ARID3A	PGAP2	stage2_interaction	1.24313e-07	23.4	23.51	14.93	16.59
ARID3A	PHLDA1	stage1_interaction	2.04776e-07	23.4	23.51	22.46	21
ARID3A	PLA2G6	stage2_interaction	1.48764e-07	23.4	23.51	19.25	17.9
ARID3A	PLA2R1	stage1_interaction	2.18272e-07	23.4	23.51	0.34	1.1
ARID3A	PLEKHH1	shared_interaction	2.36867e-07	23.4	23.51	4.3	5.82
ARID3A	PML	stage1_interaction	1.65793e-07	23.4	23.51	7.94	10.61
ARID3A	POLD2	stage2_interaction	2.04624e-07	23.4	23.51	112.6	103.57
ARID3A	POLR2C	stage1_interaction	1.0807e-07	23.4	23.51	76.9	66.11
ARID3A	PPIH	stage1_interaction	2.26657e-07	23.4	23.51	117.29	100.75
ARID3A	PPP2R5D	stage2_interaction	1.99308e-07	23.4	23.51	53.35	57.58
ARID3A	PTCH1	stage2_interaction	1.244e-07	23.4	23.51	9.23	13.26
ARID3A	PTK7	stage2_interaction	1.789e-07	23.4	23.51	46.99	54.45
ARID3A	PTPN14	stage2_interaction	3.26881e-07	23.4	23.51	5.37	7.01
ARID3A	PURB	stage2_interaction	2.14501e-07	23.4	23.51	27.55	24.64
ARID3A	PXMP2	shared_interaction	1.07636e-07	23.4	23.51	7.66	6.41
ARID3A	QPRT	stage1_interaction	2.51685e-07	23.4	23.51	0.4	1.8
ARID3A	RACGAP1	shared_interaction	1.48311e-07	23.4	23.51	57.7	61.88
ARID3A	RAD51L1	shared_interaction	2.33922e-07	23.4	23.51	3.84	4.11
ARID3A	RAI1	shared_interaction	1.36212e-07	23.4	23.51	25.11	27.13
ARID3A	RAMP3	stage2_interaction	2.32402e-07	23.4	23.51	26.21	19.15
ARID3A	RANBP9	stage1_interaction	1.78058e-07	23.4	23.51	14.76	12.76
ARID3A	RAP2A	stage1_interaction	1.91425e-07	23.4	23.51	16.87	13.16
ARID3A	RDH11	shared_interaction	1.84277e-07	23.4	23.51	11.55	12.69
ARID3A	REPS1	stage1_interaction	2.43911e-07	23.4	23.51	20.51	22.9
ARID3A	RG9MTD3	stage1_interaction	2.61129e-07	23.4	23.51	7.47	4.93
ARID3A	RHBDF1	stage2_interaction	2.7337e-07	23.4	23.51	45.23	53.69
ARID3A	RNF130	shared_interaction	2.37979e-07	23.4	23.51	36.3	32.67
ARID3A	RNF144A	stage1_interaction	2.96036e-07	23.4	23.51	17.28	16.32
ARID3A	RNF165	stage1_interaction	2.07581e-07	23.4	23.51	2.17	2.33
ARID3A	RNFT1	stage1_interaction	2.76801e-07	23.4	23.51	8.61	6.82
ARID3A	RPS6KB1	stage1_interaction	3.12063e-07	23.4	23.51	14.4	11.36
ARID3A	S1PR1	stage1_interaction	2.79788e-07	23.4	23.51	26.97	22.68
ARID3A	SARNP	stage2_interaction	2.41503e-07	23.4	23.51	90.76	81.07
ARID3A	SCAF4	stage1_interaction	1.20117e-07	23.4	23.51	12.14	12.23
ARID3A	SEMA6A	stage1_interaction	3.94708e-07	23.4	23.51	9.96	9.39
ARID3A	SEPHS2	stage1_interaction	1.64164e-07	23.4	23.51	31.89	31.62
ARID3A	SEPN1	stage2_interaction	1.74819e-07	23.4	23.51	41.2	37.44
ARID3A	SGMS1	stage2_interaction	2.30328e-07	23.4	23.51	10.68	11.21
ARID3A	SGSM1	stage2_interaction	1.87896e-07	23.4	23.51	6.11	5.45
ARID3A	SLC1A5	stage1_interaction	2.09983e-07	23.4	23.51	32.1	28.61
ARID3A	SLC26A2	stage1_interaction	1.6262e-07	23.4	23.51	1.94	2.13
ARID3A	SLC2A1	shared_interaction	3.98111e-07	23.4	23.51	461.03	507.62
ARID3A	SLC9A8	stage2_interaction	1.59281e-07	23.4	23.51	6.27	8.89
ARID3A	SNF8	stage1_interaction	2.598e-07	23.4	23.51	76.03	65.26
ARID3A	SOS1	shared_interaction	2.72137e-07	23.4	23.51	2.75	3.16
ARID3A	SOX4	stage1_interaction	2.69877e-07	23.4	23.51	53.61	49.97
ARID3A	SPATA2	stage2_interaction	1.3918e-07	23.4	23.51	8.51	8.06
ARID3A	SPNB2	stage1_interaction	2.12723e-07	23.4	23.51	63.86	60.89
ARID3A	SPNS1	stage1_interaction	1.98565e-07	23.4	23.51	63.04	66.08
ARID3A	SREBF1	stage1_interaction	2.47889e-07	23.4	23.51	26.48	29.94
ARID3A	SRRM1	stage1_interaction	1.64759e-07	23.4	23.51	52.89	51.24
ARID3A	SRSF10	stage1_interaction	1.45852e-07	23.4	23.51	63.7	58.18
ARID3A	SSRP1	stage1_interaction	1.42753e-07	23.4	23.51	176.91	162.59
ARID3A	STIM2	stage1_interaction	4.80741e-07	23.4	23.51	14.9	13.4
ARID3A	STRA6	stage1_interaction	1.29895e-07	23.4	23.51	23.37	21.11
ARID3A	SYMPK	stage1_interaction	1.35995e-07	23.4	23.51	103.63	99.79
ARID3A	SYNGR1	stage2_interaction	1.4151e-07	23.4	23.51	0.94	2.63
ARID3A	TANC1	stage1_interaction	1.37087e-07	23.4	23.51	10.33	10.44
ARID3A	TANK	stage1_interaction	2.45927e-07	23.4	23.51	6.87	7.17
ARID3A	TAOK2	stage1_interaction	1.71247e-07	23.4	23.51	64.37	67.71
ARID3A	TBC1D9B	shared_interaction	2.25557e-07	23.4	23.51	28.8	25.91
ARID3A	TBRG4	stage2_interaction	2.63265e-07	23.4	23.51	56.52	52.59
ARID3A	TBX4	stage1_interaction	2.78565e-07	23.4	23.51	2.8	5.15
ARID3A	TCF12	stage1_interaction	1.30912e-07	23.4	23.51	27.34	27.79
ARID3A	TDRD7	stage1_interaction	2.82247e-07	23.4	23.51	11.1	11.4
ARID3A	TEK	stage2_interaction	3.34155e-07	23.4	23.51	51.52	44.15
ARID3A	THSD4	stage1_interaction	2.89307e-07	23.4	23.51	1.54	3.47
ARID3A	TIAM1	stage1_interaction	1.1896e-07	23.4	23.51	17.01	13.61
ARID3A	TJP1	shared_interaction	2.33637e-07	23.4	23.51	43.61	38.88
ARID3A	TMBIM6	shared_interaction	1.51613e-07	23.4	23.51	154.46	154.8
ARID3A	TMEM184B	stage2_interaction	1.34361e-07	23.4	23.51	54.65	51.09
ARID3A	TMEM209	shared_interaction	1.57574e-07	23.4	23.51	9.05	10.99
ARID3A	TMEM219	stage1_interaction	1.90471e-07	23.4	23.51	11.66	11.03
ARID3A	TMEM229B	shared_interaction	2.14358e-07	23.4	23.51	3.53	5.3
ARID3A	TMOD1	stage1_interaction	2.67788e-07	23.4	23.51	0.67	1.15
ARID3A	TNKS1BP1	shared_interaction	1.5332e-07	23.4	23.51	15.72	19.77
ARID3A	TNRC18	shared_interaction	3.33108e-07	23.4	23.51	6.14	8.49
ARID3A	TOMT	stage2_interaction	1.00278e-07	23.4	23.51	2.19	2.69
ARID3A	TRAK1	stage1_interaction	1.58589e-07	23.4	23.51	6.83	8.09
ARID3A	TRPC2	stage2_interaction	1.27258e-07	23.4	23.51	17.58	19.89
ARID3A	TSGA14	shared_interaction	1.85265e-07	23.4	23.51	5.4	7.79
ARID3A	TSHZ1	stage1_interaction	2.82035e-07	23.4	23.51	4.26	5.99
ARID3A	TSTD2	stage1_interaction	2.59026e-07	23.4	23.51	17.39	16.87
ARID3A	TUBD1	stage1_interaction	3.12533e-07	23.4	23.51	5.59	7.54
ARID3A	TXNRD2	stage1_interaction	2.03014e-07	23.4	23.51	17.33	14.44
ARID3A	UBTD1	stage1_interaction	3.45854e-07	23.4	23.51	49.35	38.03
ARID3A	UBXN11	stage2_interaction	1.7442e-07	23.4	23.51	1.59	3.59
ARID3A	UFD1L	stage1_interaction	1.87847e-07	23.4	23.51	34.29	31.23
ARID3A	ULK4	stage1_interaction	1.87744e-07	23.4	23.51	10.07	8.85
ARID3A	URGCP	stage2_interaction	2.41661e-07	23.4	23.51	5.9	6.28
ARID3A	UTP23	stage1_interaction	3.69465e-07	23.4	23.51	8.32	11.59
ARID3A	VGLL4	stage1_interaction	1.49373e-07	23.4	23.51	30.61	31.74
ARID3A	VMP1	stage1_interaction	2.70631e-07	23.4	23.51	47.04	44.43
ARID3A	WDFY3	stage2_interaction	1.40881e-07	23.4	23.51	5.5	6.97
ARID3A	WDSUB1	stage1_interaction	1.56306e-07	23.4	23.51	10.22	12.77
ARID3A	WIBG	stage2_interaction	2.6061e-07	23.4	23.51	54.32	51.39
ARID3A	YBX1	shared_interaction	4.28747e-07	23.4	23.51	1146.88	979.91
ARID3A	ZC3HC1	shared_interaction	1.27095e-07	23.4	23.51	43.85	39.56
ARID3A	ZDHHC4	shared_interaction	2.9063e-07	23.4	23.51	24.95	28.18
ARID3A	ZFP280D	stage1_interaction	1.38185e-07	23.4	23.51	4.95	4.92
ARID3A	ZFP668	stage1_interaction	1.60623e-07	23.4	23.51	9.9	11.07
ARID3A	ZFP691	shared_interaction	3.42132e-07	23.4	23.51	14.86	22.55
ARID3A	ZFP692	shared_interaction	1.36212e-07	23.4	23.51	14.23	14.12
ARID3A	ZFP768	stage1_interaction	1.78835e-07	23.4	23.51	18.88	19.18
ARID3A	ZKSCAN17	stage1_interaction	2.6618e-07	23.4	23.51	18.31	18.01
ARID3A	ZMIZ2	stage2_interaction	2.34974e-07	23.4	23.51	19.97	23.18
ARID3A	ZNFX1	stage2_interaction	1.57445e-07	23.4	23.51	3.31	3.72
ARID3A	ZNRF2	stage1_interaction	1.4459e-07	23.4	23.51	11.6	10.75
ARID3B	ABCD3	stage2_interaction	5.46853e-07	11.2	13.82	9.36	8.72
ARID3B	ABR	stage2_interaction	2.62082e-06	11.2	13.82	6.84	9.84
ARID3B	ACOT7	stage1_interaction	3.3451e-07	11.2	13.82	50.36	50.56
ARID3B	ADAMTS1	stage1_interaction	2.91844e-07	11.2	13.82	12.82	16.4
ARID3B	ADCY3	stage2_interaction	7.22537e-07	11.2	13.82	1.23	3.33
ARID3B	ADORA2A	stage2_interaction	1.06583e-06	11.2	13.82	70.11	51.79
ARID3B	AHDC1	shared_interaction	1.7328e-06	11.2	13.82	8.84	12.48
ARID3B	ALDOA	stage2_interaction	8.03011e-07	11.2	13.82	829.48	813.77
ARID3B	ALDOC	stage2_interaction	4.08137e-07	11.2	13.82	0.92	1.87
ARID3B	ANKRD2	stage1_interaction	1.99102e-07	11.2	13.82	1.36	2.03
ARID3B	APPL1	stage1_interaction	5.61704e-07	11.2	13.82	4.73	5.23
ARID3B	ARHGAP28	stage2_interaction	7.64662e-07	11.2	13.82	20.38	21.36
ARID3B	ARHGAP29	stage2_interaction	9.7378e-07	11.2	13.82	58.07	49.37
ARID3B	ARHGAP42	stage1_interaction	7.84065e-07	11.2	13.82	3.53	4.04
ARID3B	ATG3	stage1_interaction	2.39889e-07	11.2	13.82	14.06	12.32
ARID3B	ATP2A1	stage2_interaction	8.64368e-07	11.2	13.82	1.39	2.72
ARID3B	ATP5J	stage1_interaction	2.93485e-07	11.2	13.82	299.15	246.77
ARID3B	AVPI1	stage1_interaction	1.34399e-07	11.2	13.82	18.93	13.33
ARID3B	B4GALT5	stage1_interaction	1.4032e-06	11.2	13.82	23.72	21.82
ARID3B	BC042782	stage1_interaction	1.60428e-07	11.2	13.82	7.61	8.72
ARID3B	BC065403	shared_interaction	1.41805e-07	11.2	13.82	3.46	3.64
ARID3B	CCDC101	stage2_interaction	1.01508e-06	11.2	13.82	28.78	27.04
ARID3B	CCDC19	stage2_interaction	4.50585e-07	11.2	13.82	2.7	2.79
ARID3B	CCDC66	stage1_interaction	5.75077e-07	11.2	13.82	3.44	3.35
ARID3B	CCPG1	stage1_interaction	3.13387e-07	11.2	13.82	3.86	4.18
ARID3B	CD200	stage1_interaction	2.95521e-07	11.2	13.82	11.36	6.87
ARID3B	CD40	stage1_interaction	1.40062e-06	11.2	13.82	42.4	33.16
ARID3B	CDK20	shared_interaction	1.20946e-06	11.2	13.82	2.25	2.82
ARID3B	CDKL1	stage1_interaction	4.6118e-07	11.2	13.82	4.92	3.75
ARID3B	CENPF	shared_interaction	1.29359e-06	11.2	13.82	9.74	12.73
ARID3B	CHN2	shared_interaction	1.08317e-06	11.2	13.82	11.08	10.48
ARID3B	CIT	stage1_interaction	1.39174e-06	11.2	13.82	7.86	8.24
ARID3B	CLIP1	stage1_interaction	1.25713e-06	11.2	13.82	10.59	11.61
ARID3B	CLN3	stage2_interaction	9.17982e-07	11.2	13.82	18.34	19.89
ARID3B	CLVS1	stage1_interaction	6.2314e-07	11.2	13.82	0.96	1.75
ARID3B	CNBP	shared_interaction	6.45572e-08	11.2	13.82	351.83	314.57
ARID3B	CRK	stage2_interaction	1.98758e-06	11.2	13.82	50.97	44.32
ARID3B	CTHRC1	shared_interaction	9.85078e-07	11.2	13.82	12.56	24.45
ARID3B	CTNNB1	stage2_interaction	7.99274e-07	11.2	13.82	387.77	378.96
ARID3B	CTSL	shared_interaction	1.25724e-06	11.2	13.82	116.23	122.4
ARID3B	CYYR1	stage1_interaction	3.36715e-07	11.2	13.82	12.92	8.89
ARID3B	D3ERTD751E	stage1_interaction	1.37624e-07	11.2	13.82	1.4	2.08
ARID3B	DCAF11	stage1_interaction	7.50482e-07	11.2	13.82	19.29	22.87
ARID3B	DDAH1	stage1_interaction	2.61987e-07	11.2	13.82	13.32	10.83
ARID3B	DENND5A	stage1_interaction	1.18363e-06	11.2	13.82	30.65	31.42
ARID3B	DHRS13	stage2_interaction	4.37065e-07	11.2	13.82	7.1	8.06
ARID3B	DHX57	stage1_interaction	8.45131e-07	11.2	13.82	5.37	6.97
ARID3B	DNMT3A	stage2_interaction	7.82064e-07	11.2	13.82	35.3	35.78
ARID3B	DNTTIP1	stage1_interaction	1.35491e-06	11.2	13.82	87.42	73.19
ARID3B	DNTTIP2	stage2_interaction	9.11341e-07	11.2	13.82	26.19	19.63
ARID3B	DOCK9	stage2_interaction	8.12408e-07	11.2	13.82	11.31	12.15
ARID3B	DTNB	stage2_interaction	8.26197e-07	11.2	13.82	10.36	12.53
ARID3B	DUSP3	shared_interaction	1.37925e-06	11.2	13.82	25.06	21.57
ARID3B	EFHA2	stage2_interaction	9.48552e-07	11.2	13.82	1.96	1.68
ARID3B	ELMO2	stage1_interaction	1.14189e-06	11.2	13.82	19.36	23.19
ARID3B	ELMOD3	stage2_interaction	9.43114e-07	11.2	13.82	5.39	6.54
ARID3B	EML4	stage1_interaction	3.72228e-07	11.2	13.82	19.13	18.04
ARID3B	ERAL1	stage2_interaction	4.43982e-07	11.2	13.82	19.93	18.46
ARID3B	ESPN	stage1_interaction	3.29896e-07	11.2	13.82	1.42	1.76
ARID3B	ETS1	stage2_interaction	3.71485e-07	11.2	13.82	93.24	74.38
ARID3B	ETV4	shared_interaction	1.39511e-06	11.2	13.82	20.89	15.95
ARID3B	EYA3	shared_interaction	1.36309e-06	11.2	13.82	14.1	13.9
ARID3B	EZH1	shared_interaction	1.38646e-06	11.2	13.82	5.52	7.51
ARID3B	FAM122B	stage1_interaction	6.85947e-07	11.2	13.82	5.26	4.93
ARID3B	FAM57A	stage2_interaction	2.50568e-06	11.2	13.82	30.53	29.78
ARID3B	FKBP14	stage1_interaction	9.95278e-07	11.2	13.82	7.75	10.34
ARID3B	FLOT2	stage2_interaction	4.66622e-07	11.2	13.82	15.27	23.07
ARID3B	FNDC3A	stage1_interaction	5.33172e-07	11.2	13.82	8.78	9.65
ARID3B	FRMD6	stage1_interaction	4.38422e-07	11.2	13.82	8.66	11.5
ARID3B	G6PC3	shared_interaction	1.34127e-06	11.2	13.82	21.43	25.41
ARID3B	GALNTL1	stage2_interaction	4.51937e-07	11.2	13.82	0.78	1.99
ARID3B	GAP43	stage1_interaction	2.06006e-07	11.2	13.82	95.63	81.45
ARID3B	GAS7	stage1_interaction	3.30637e-07	11.2	13.82	4.86	4.14
ARID3B	GCN1L1	stage1_interaction	1.07199e-06	11.2	13.82	35.54	39.03
ARID3B	GLOD4	stage2_interaction	2.24512e-06	11.2	13.82	89.88	72.37
ARID3B	GLS	shared_interaction	3.75713e-07	11.2	13.82	20.85	20.38
ARID3B	HDDC2	stage2_interaction	1.78701e-06	11.2	13.82	33.36	34.35
ARID3B	HIBADH	stage1_interaction	4.6204e-07	11.2	13.82	29.47	27.64
ARID3B	HINT3	stage2_interaction	1.77384e-06	11.2	13.82	9.12	9.48
ARID3B	HNRNPH1	stage1_interaction	9.34446e-07	11.2	13.82	350.29	369.45
ARID3B	HNRPLL	stage1_interaction	9.0908e-07	11.2	13.82	47.57	41.22
ARID3B	HOGA1	stage1_interaction	1.59261e-07	11.2	13.82	1.22	1.63
ARID3B	HOMEZ	stage1_interaction	7.94313e-07	11.2	13.82	3.17	4.82
ARID3B	HOXA1	stage1_interaction	6.64057e-07	11.2	13.82	3.71	3.86
ARID3B	HOXA10	stage1_interaction	5.09377e-07	11.2	13.82	5.8	9.26
ARID3B	HOXA11AS	stage1_interaction	4.79152e-07	11.2	13.82	6.13	9.41
ARID3B	HOXA2	stage1_interaction	6.40722e-07	11.2	13.82	2.98	3.88
ARID3B	HOXA3	stage1_interaction	6.26721e-07	11.2	13.82	7.93	10.39
ARID3B	HOXA5	stage1_interaction	5.22712e-07	11.2	13.82	14.76	14.78
ARID3B	HOXA7	stage1_interaction	6.38055e-07	11.2	13.82	8.52	12.79
ARID3B	HOXA9	stage1_interaction	5.82717e-07	11.2	13.82	16.59	20.19
ARID3B	HOXB1	stage2_interaction	1.67331e-06	11.2	13.82	0.6	1.12
ARID3B	HOXB2	stage2_interaction	2.29333e-06	11.2	13.82	8.33	12.27
ARID3B	HOXB3	stage2_interaction	1.89243e-06	11.2	13.82	4.73	5.05
ARID3B	HOXB3OS	stage2_interaction	1.78536e-06	11.2	13.82	11.04	13.41
ARID3B	HOXB4	stage2_interaction	2.02191e-06	11.2	13.82	8.13	8.95
ARID3B	HOXB8	stage2_interaction	1.67082e-06	11.2	13.82	24.23	32.67
ARID3B	HOXB9	stage2_interaction	2.0742e-06	11.2	13.82	16.3	25.48
ARID3B	IL17RD	stage1_interaction	6.14847e-07	11.2	13.82	5.55	6.4
ARID3B	IRF9	stage1_interaction	7.94313e-07	11.2	13.82	5.23	5.82
ARID3B	ITGA6	stage1_interaction	1.5461e-07	11.2	13.82	82.03	74.31
ARID3B	JUN	stage1_interaction	1.51077e-07	11.2	13.82	77.3	85.39
ARID3B	KDM2B	stage1_interaction	1.35048e-06	11.2	13.82	20.05	21.59
ARID3B	KIF21B	stage2_interaction	1.16233e-06	11.2	13.82	5.19	6.1
ARID3B	LPIN1	stage1_interaction	8.21933e-07	11.2	13.82	1.14	1.06
ARID3B	LRRC16B	stage1_interaction	6.91683e-07	11.2	13.82	0.67	1.57
ARID3B	LRRK2	stage1_interaction	2.20976e-06	11.2	13.82	3.79	3.4
ARID3B	LTC4S	stage1_interaction	8.75574e-07	11.2	13.82	4.48	5.24
ARID3B	LYPLA2	shared_interaction	1.25866e-06	11.2	13.82	110.98	109.57
ARID3B	MAML2	stage2_interaction	1.00154e-06	11.2	13.82	1.67	1.91
ARID3B	MAPK9	stage1_interaction	9.62004e-07	11.2	13.82	12.12	10.24
ARID3B	MAT2A	stage2_interaction	9.57103e-07	11.2	13.82	64.89	68.75
ARID3B	MBD2	stage2_interaction	1.56659e-06	11.2	13.82	42.34	43.34
ARID3B	MCOLN3	stage1_interaction	2.10525e-07	11.2	13.82	0.64	1.42
ARID3B	MEOX1	shared_interaction	1.33454e-06	11.2	13.82	11.34	17
ARID3B	MGAT5	shared_interaction	1.09805e-06	11.2	13.82	3.5	4.32
ARID3B	MICAL2	stage1_interaction	2.07426e-07	11.2	13.82	1.81	2.06
ARID3B	MKLN1	shared_interaction	1.01438e-06	11.2	13.82	67.32	58.22
ARID3B	MLL5	stage2_interaction	2.33832e-07	11.2	13.82	4.91	5.1
ARID3B	MPP3	shared_interaction	1.62271e-06	11.2	13.82	2.92	4.15
ARID3B	MTUS1	stage2_interaction	1.20025e-06	11.2	13.82	17.5	17.17
ARID3B	MYO1B	shared_interaction	3.04608e-07	11.2	13.82	32.35	28.13
ARID3B	MYO1C	stage2_interaction	2.02394e-06	11.2	13.82	41.08	39.39
ARID3B	MYSM1	stage1_interaction	1.22017e-07	11.2	13.82	2.76	4
ARID3B	NAV1	stage2_interaction	9.27947e-07	11.2	13.82	5.89	5.7
ARID3B	NBR1	shared_interaction	1.49799e-06	11.2	13.82	22.13	21.6
ARID3B	NCOA5	stage1_interaction	1.24538e-06	11.2	13.82	32.77	36.27
ARID3B	NEDD4	stage1_interaction	3.07226e-07	11.2	13.82	182.01	181.91
ARID3B	NELL2	stage1_interaction	2.2281e-07	11.2	13.82	2.05	3.63
ARID3B	NFATC2IP	stage2_interaction	8.03011e-07	11.2	13.82	6.76	5.2
ARID3B	NOL9	stage1_interaction	3.08672e-07	11.2	13.82	19.86	18.01
ARID3B	NPHP4	stage1_interaction	3.38662e-07	11.2	13.82	1.48	1.55
ARID3B	NRGN	shared_interaction	1.76197e-06	11.2	13.82	3.1	4.6
ARID3B	NSMAF	stage2_interaction	1.64679e-07	11.2	13.82	18.9	21.39
ARID3B	NUDT3	stage2_interaction	3.02613e-07	11.2	13.82	108.02	99.47
ARID3B	NUPR1	stage2_interaction	1.05559e-06	11.2	13.82	0.27	3.08
ARID3B	NXN	stage2_interaction	2.38752e-06	11.2	13.82	61.6	66.19
ARID3B	ODF2L	stage1_interaction	1.93738e-07	11.2	13.82	3.84	3.37
ARID3B	PBX1	stage2_interaction	1.21336e-06	11.2	13.82	16.01	22.95
ARID3B	PDIA6	stage1_interaction	7.16742e-07	11.2	13.82	359.93	351.21
ARID3B	PFKFB3	stage1_interaction	8.88483e-07	11.2	13.82	12.41	12.39
ARID3B	PHF6	stage1_interaction	7.37599e-07	11.2	13.82	12.22	9.85
ARID3B	PI4K2A	stage1_interaction	1.66151e-07	11.2	13.82	12.19	12.3
ARID3B	PIGB	shared_interaction	1.4681e-07	11.2	13.82	1.79	1.72
ARID3B	PLEKHA7	shared_interaction	9.66599e-07	11.2	13.82	1.12	1.65
ARID3B	PLEKHG5	stage1_interaction	3.69268e-07	11.2	13.82	23.05	28.98
ARID3B	PODXL	shared_interaction	1.01747e-06	11.2	13.82	68.77	85.45
ARID3B	POLDIP2	stage2_interaction	4.76055e-07	11.2	13.82	50.96	54.22
ARID3B	POLI	stage2_interaction	1.14411e-06	11.2	13.82	5.56	5.92
ARID3B	PPFIBP1	stage1_interaction	1.49152e-07	11.2	13.82	23.43	21.44
ARID3B	PPP4R1L-PS	stage2_interaction	2.17927e-07	11.2	13.82	3.59	4.64
ARID3B	PRKAB1	stage1_interaction	1.2184e-06	11.2	13.82	53.47	50.92
ARID3B	PRSS23	stage1_interaction	1.53652e-06	11.2	13.82	9.06	11.52
ARID3B	PRTG	shared_interaction	3.4912e-07	11.2	13.82	5.51	6.7
ARID3B	PSMG4	stage1_interaction	1.00933e-06	11.2	13.82	71.18	60.44
ARID3B	PTGIS	stage1_interaction	1.54896e-06	11.2	13.82	14.9	13.55
ARID3B	PTK2	stage1_interaction	1.05661e-06	11.2	13.82	38.29	32.59
ARID3B	PTP4A3	stage1_interaction	1.08701e-06	11.2	13.82	84.67	64.78
ARID3B	PTPN14	shared_interaction	1.43035e-06	11.2	13.82	5.37	7.01
ARID3B	PTPRG	stage1_interaction	7.1799e-07	11.2	13.82	25.69	26.64
ARID3B	PXDN	stage2_interaction	6.50688e-07	11.2	13.82	59.73	63.76
ARID3B	PYGL	stage1_interaction	5.19413e-07	11.2	13.82	3.7	6.38
ARID3B	PYGO1	stage1_interaction	2.62867e-07	11.2	13.82	0.77	1.19
ARID3B	RAB12	stage1_interaction	2.63239e-07	11.2	13.82	45.33	44.37
ARID3B	RAMP2	shared_interaction	1.43069e-06	11.2	13.82	345.78	274.66
ARID3B	RAPGEF2	stage1_interaction	7.38854e-07	11.2	13.82	4.6	4.54
ARID3B	RAPGEF4	stage1_interaction	1.73173e-07	11.2	13.82	5.94	4.5
ARID3B	RELN	shared_interaction	1.64563e-07	11.2	13.82	2.07	1.38
ARID3B	RFX7	shared_interaction	1.43473e-07	11.2	13.82	5.69	5.81
ARID3B	RIMS2	shared_interaction	9.53706e-07	11.2	13.82	0.57	1.9
ARID3B	ROBO3	stage1_interaction	2.04109e-06	11.2	13.82	0.69	1.1
ARID3B	ROBO4	shared_interaction	1.61244e-06	11.2	13.82	57.71	45.26
ARID3B	RPL22	stage1_interaction	3.18361e-07	11.2	13.82	1750.44	1323.09
ARID3B	RPS10	stage2_interaction	3.10796e-07	11.2	13.82	1940.55	1653.54
ARID3B	RSU1	stage1_interaction	7.9585e-08	11.2	13.82	63.27	72.5
ARID3B	SAA1	stage2_interaction	1.9672e-06	11.2	13.82	1.09	1.96
ARID3B	SAV1	stage1_interaction	6.63322e-07	11.2	13.82	25.39	26.4
ARID3B	SDCBP	stage2_interaction	1.72244e-07	11.2	13.82	139.28	100.41
ARID3B	SEMA6D	shared_interaction	3.46478e-07	11.2	13.82	17.76	18.6
ARID3B	SEPN1	shared_interaction	1.11836e-06	11.2	13.82	41.2	37.44
ARID3B	SH3BP4	stage1_interaction	3.33175e-07	11.2	13.82	12.17	14.96
ARID3B	SHROOM3	stage1_interaction	1.77838e-06	11.2	13.82	4.45	5.53
ARID3B	SKAP2	stage1_interaction	4.96709e-07	11.2	13.82	35.23	29.14
ARID3B	SLC12A5	stage1_interaction	1.4334e-06	11.2	13.82	2.23	2.07
ARID3B	SLC25A39	stage2_interaction	1.34992e-06	11.2	13.82	101.66	89.31
ARID3B	SMAD3	stage2_interaction	7.3928e-07	11.2	13.82	13.4	15.97
ARID3B	SMAD6	stage2_interaction	8.60141e-07	11.2	13.82	20.99	25.35
ARID3B	SMPDL3B	shared_interaction	1.56503e-06	11.2	13.82	5.71	6.12
ARID3B	SMYD2	stage1_interaction	3.15869e-07	11.2	13.82	51.37	49.65
ARID3B	SNAPC5	stage2_interaction	5.83131e-07	11.2	13.82	21.53	20.32
ARID3B	SPR	stage1_interaction	1.42048e-06	11.2	13.82	124.42	91.78
ARID3B	SPTY2D1	stage2_interaction	2.07454e-06	11.2	13.82	3.72	3.63
ARID3B	SRRM1	shared_interaction	1.08268e-06	11.2	13.82	52.89	51.24
ARID3B	ST5	stage1_interaction	1.16042e-06	11.2	13.82	23.12	23.51
ARID3B	STAU1	stage1_interaction	1.27505e-06	11.2	13.82	29.53	31.49
ARID3B	STBD1	stage1_interaction	1.58323e-06	11.2	13.82	1.91	5.18
ARID3B	SUSD2	stage1_interaction	3.12137e-07	11.2	13.82	0.73	1.1
ARID3B	SYNE1	stage1_interaction	1.03989e-06	11.2	13.82	1.04	1.23
ARID3B	SYNGAP1	stage2_interaction	3.62422e-07	11.2	13.82	1.12	2.21
ARID3B	SYNJ2BP	stage2_interaction	5.69035e-07	11.2	13.82	40.39	33.74
ARID3B	TCF12	stage1_interaction	3.23244e-07	11.2	13.82	27.34	27.79
ARID3B	TEAD1	stage1_interaction	2.15361e-07	11.2	13.82	5.01	6.37
ARID3B	TEAD4	stage2_interaction	1.15138e-07	11.2	13.82	10.94	12.48
ARID3B	TEX9	shared_interaction	1.38051e-07	11.2	13.82	3.28	3.61
ARID3B	TIMM22	stage2_interaction	2.18755e-06	11.2	13.82	59.57	71.06
ARID3B	TM9SF2	stage2_interaction	7.294e-07	11.2	13.82	46.66	48.32
ARID3B	TMEM135	stage1_interaction	1.19863e-06	11.2	13.82	7.3	9.65
ARID3B	TMEM219	stage2_interaction	1.05559e-06	11.2	13.82	11.66	11.03
ARID3B	TNFRSF25	stage1_interaction	3.26666e-07	11.2	13.82	4.01	3.92
ARID3B	TRAF3IP2	stage1_interaction	9.14039e-07	11.2	13.82	5.55	7.47
ARID3B	TRMT11	stage2_interaction	1.58856e-06	11.2	13.82	7.92	5.79
ARID3B	TRP53BP2	shared_interaction	2.27802e-07	11.2	13.82	9.09	10.85
ARID3B	TSG101	stage2_interaction	1.81741e-06	11.2	13.82	49.16	48.69
ARID3B	TSGA14	stage2_interaction	8.10761e-07	11.2	13.82	5.4	7.79
ARID3B	TSHZ2	shared_interaction	8.41978e-07	11.2	13.82	5.86	6.7
ARID3B	TSPAN9	stage2_interaction	9.93899e-08	11.2	13.82	189.99	237.58
ARID3B	UBTF	shared_interaction	1.21339e-06	11.2	13.82	89.49	89.04
ARID3B	UEVLD	stage2_interaction	1.87483e-06	11.2	13.82	4.02	4.53
ARID3B	VAMP8	stage2_interaction	7.5659e-07	11.2	13.82	89.91	79.23
ARID3B	VPS13D	stage2_interaction	2.22377e-06	11.2	13.82	8.99	8.42
ARID3B	VPS53	stage2_interaction	2.33298e-06	11.2	13.82	17.22	16.62
ARID3B	VSIG2	stage2_interaction	1.69717e-06	11.2	13.82	5.02	5.21
ARID3B	VTN	stage2_interaction	4.01219e-07	11.2	13.82	2.63	4.32
ARID3B	WASF2	shared_interaction	1.41099e-06	11.2	13.82	41.45	34.71
ARID3B	XKR8	shared_interaction	1.4071e-06	11.2	13.82	4.09	3.33
ARID3B	ZBTB48	stage1_interaction	4.23097e-07	11.2	13.82	15.62	17.88
ARID3B	ZFHX2	stage1_interaction	7.20548e-07	11.2	13.82	1.15	1.38
ARID3B	ZFP238	stage2_interaction	1.17059e-07	11.2	13.82	7.03	7.69
ARID3B	ZFP280D	shared_interaction	1.81636e-07	11.2	13.82	4.95	4.92
ARID3B	ZFP366	stage2_interaction	6.26942e-07	11.2	13.82	3.56	3.29
ARID3B	ZFP369	shared_interaction	9.82499e-07	11.2	13.82	3.47	3.63
ARID3B	ZFP503	stage2_interaction	1.17332e-06	11.2	13.82	22.85	22.33
ARID3B	ZFP768	stage2_interaction	7.88714e-07	11.2	13.82	18.88	19.18
ARID3B	ZFYVE27	stage1_interaction	1.336e-07	11.2	13.82	10.8	11.91
ARID3B	ZNFX1	stage1_interaction	1.11006e-06	11.2	13.82	3.31	3.72
ARID3B	ZWILCH	stage2_interaction	6.59e-07	11.2	13.82	18.7	20.56
ARID5A	ABCA4	stage1_interaction	5.42386e-07	1.67	2.33	4.78	5.95
ARID5A	ACTR6	stage1_interaction	1.70567e-06	1.67	2.33	8.16	7.64
ARID5A	ADAMTSL1	stage1_interaction	3.29044e-06	1.67	2.33	1.02	1.32
ARID5A	ADCY4	stage1_interaction	1.82218e-06	1.67	2.33	31.89	28.36
ARID5A	AI316807	stage1_interaction	1.28453e-07	1.67	2.33	7.92	9.25
ARID5A	ARHGAP29	stage1_interaction	5.70543e-07	1.67	2.33	58.07	49.37
ARID5A	CBX5	stage2_interaction	2.3942e-07	1.67	2.33	38.28	48.6
ARID5A	CKAP2	stage1_interaction	1.23631e-07	1.67	2.33	15.24	12.81
ARID5A	COPZ1	shared_interaction	2.49583e-07	1.67	2.33	116.91	119.38
ARID5A	CREB3L2	stage2_interaction	2.13216e-06	1.67	2.33	9.54	11.16
ARID5A	CRIM1	stage1_interaction	2.42227e-06	1.67	2.33	4.97	6.27
ARID5A	CSNK1A1	stage2_interaction	9.53725e-07	1.67	2.33	128.9	118.41
ARID5A	CWC27	stage1_interaction	1.92083e-07	1.67	2.33	12.92	12.05
ARID5A	DCAF11	stage1_interaction	1.51137e-06	1.67	2.33	19.29	22.87
ARID5A	DHRS4	stage1_interaction	1.7344e-06	1.67	2.33	26.61	24.07
ARID5A	DHX57	stage2_interaction	1.7357e-06	1.67	2.33	5.37	6.97
ARID5A	EMCN	stage1_interaction	2.3213e-06	1.67	2.33	286.3	219.42
ARID5A	EPB4.1L2	stage2_interaction	1.74472e-06	1.67	2.33	40.79	34.74
ARID5A	FANCE	stage1_interaction	2.25089e-06	1.67	2.33	29.63	23.19
ARID5A	FN1	stage2_interaction	1.32455e-06	1.67	2.33	73.65	132.81
ARID5A	FNBP1L	stage1_interaction	5.61281e-07	1.67	2.33	21.53	19.03
ARID5A	FOXO1	stage1_interaction	2.04856e-07	1.67	2.33	8.52	7.11
ARID5A	FYN	stage2_interaction	2.54696e-07	1.67	2.33	75.42	60.73
ARID5A	GEMIN6	stage2_interaction	1.62148e-06	1.67	2.33	14.31	14.83
ARID5A	GSN	stage1_interaction	1.67961e-07	1.67	2.33	3.24	10.52
ARID5A	GTF2E2	shared_interaction	6.56929e-07	1.67	2.33	74.73	63.34
ARID5A	HEBP2	shared_interaction	3.0088e-07	1.67	2.33	3.17	3.91
ARID5A	HECA	shared_interaction	3.34263e-07	1.67	2.33	3.71	4.26
ARID5A	HMGXB3	stage2_interaction	7.83011e-07	1.67	2.33	10.12	10.5
ARID5A	HNRNPA1	shared_interaction	2.32545e-07	1.67	2.33	698.58	633.14
ARID5A	HNRPLL	stage2_interaction	1.26126e-06	1.67	2.33	47.57	41.22
ARID5A	IL4RA	stage2_interaction	2.09261e-06	1.67	2.33	12.29	10.84
ARID5A	IRF9	stage1_interaction	1.74863e-06	1.67	2.33	5.23	5.82
ARID5A	ITGA5	shared_interaction	2.73196e-07	1.67	2.33	65.83	66.65
ARID5A	JMJD1C	stage2_interaction	1.6642e-06	1.67	2.33	9.85	9.1
ARID5A	KATNAL1	stage2_interaction	1.45175e-06	1.67	2.33	5.09	5.67
ARID5A	KHNYN	stage1_interaction	2.13537e-06	1.67	2.33	13.8	14.93
ARID5A	KLHL6	stage2_interaction	1.03899e-06	1.67	2.33	42.58	35.49
ARID5A	LHX6	stage1_interaction	1.96386e-07	1.67	2.33	10.88	8.24
ARID5A	LRRC1	stage1_interaction	3.96667e-07	1.67	2.33	4.13	5.5
ARID5A	MAML3	stage1_interaction	1.1514e-07	1.67	2.33	2.1	3.16
ARID5A	MTUS2	stage2_interaction	1.53457e-06	1.67	2.33	1.04	1.2
ARID5A	MYC	stage1_interaction	1.43862e-06	1.67	2.33	20.85	19.35
ARID5A	NCKAP5	stage1_interaction	1.09267e-07	1.67	2.33	0.51	1.21
ARID5A	NDST1	stage2_interaction	1.9569e-06	1.67	2.33	13.05	15.45
ARID5A	NEDD8	stage1_interaction	1.65847e-06	1.67	2.33	457.88	453.09
ARID5A	NFE2	shared_interaction	2.40018e-07	1.67	2.33	1.48	4.68
ARID5A	NHSL1	shared_interaction	3.50738e-07	1.67	2.33	5.58	5.66
ARID5A	NSMCE1	stage2_interaction	2.7775e-06	1.67	2.33	58.1	49.56
ARID5A	PALLD	stage1_interaction	3.36158e-06	1.67	2.33	8.52	16.08
ARID5A	PARP4	stage1_interaction	1.61814e-06	1.67	2.33	2.59	2.23
ARID5A	PCYOX1L	stage2_interaction	8.46744e-07	1.67	2.33	22.14	24.67
ARID5A	PDE1B	stage1_interaction	2.03253e-07	1.67	2.33	1.17	1.57
ARID5A	PPP1R1A	shared_interaction	2.24774e-07	1.67	2.33	1.28	2.24
ARID5A	PPP3CA	stage1_interaction	2.38239e-06	1.67	2.33	17.38	14.86
ARID5A	PSME2	stage1_interaction	1.79134e-06	1.67	2.33	84.03	62.59
ARID5A	RABGGTA	stage1_interaction	2.0808e-06	1.67	2.33	11.08	12.71
ARID5A	RASGRP3	stage1_interaction	3.69212e-07	1.67	2.33	23.76	18.13
ARID5A	RBPMS	shared_interaction	6.38744e-07	1.67	2.33	76.42	76.64
ARID5A	RCBTB1	stage1_interaction	1.77696e-06	1.67	2.33	21.08	22.31
ARID5A	RDX	stage1_interaction	1.78861e-07	1.67	2.33	78.26	65.03
ARID5A	REPS1	stage1_interaction	1.90034e-06	1.67	2.33	20.51	22.9
ARID5A	RGNEF	stage1_interaction	2.40203e-06	1.67	2.33	6.79	5.3
ARID5A	RIPK3	stage1_interaction	1.58967e-06	1.67	2.33	34.68	30.34
ARID5A	RNF31	stage1_interaction	1.96217e-06	1.67	2.33	9.86	13.95
ARID5A	SDR39U1	stage1_interaction	1.51611e-06	1.67	2.33	17.45	22.49
ARID5A	SGTB	stage1_interaction	2.48944e-07	1.67	2.33	1	1.71
ARID5A	SH3BP4	stage1_interaction	1.94983e-06	1.67	2.33	12.17	14.96
ARID5A	SSRP1	stage1_interaction	2.31712e-06	1.67	2.33	176.91	162.59
ARID5A	STAB2	shared_interaction	2.76261e-06	1.67	2.33	8.68	6.51
ARID5A	STC1	stage1_interaction	1.92722e-06	1.67	2.33	2.07	1.94
ARID5A	SYNPO	stage2_interaction	1.96834e-06	1.67	2.33	7.57	13.63
ARID5A	TCOF1	stage2_interaction	1.71912e-06	1.67	2.33	25.04	26.18
ARID5A	THSD1	stage1_interaction	1.84154e-07	1.67	2.33	67.1	58.72
ARID5A	TINF2	stage1_interaction	1.61339e-06	1.67	2.33	19.21	23.34
ARID5A	TM9SF1	stage1_interaction	1.76168e-06	1.67	2.33	44.04	50.93
ARID5A	TMEM39A	stage1_interaction	3.03253e-06	1.67	2.33	39.96	54.9
ARID5A	TMEM5	stage2_interaction	2.57835e-06	1.67	2.33	21.72	20.53
ARID5A	TNFAIP3	stage1_interaction	1.99083e-06	1.67	2.33	1.33	1.36
ARID5A	TNKS1BP1	stage1_interaction	2.43361e-06	1.67	2.33	15.72	19.77
ARID5A	TRAF3IP2	stage1_interaction	1.65435e-07	1.67	2.33	5.55	7.47
ARID5A	UBL3	stage2_interaction	2.21789e-06	1.67	2.33	20.46	16.1
ARID5A	UHRF1BP1L	stage1_interaction	2.10515e-06	1.67	2.33	3.37	3.42
ARID5A	VPS36	stage1_interaction	1.30189e-07	1.67	2.33	23.74	17.03
ARID5A	XPO6	stage2_interaction	2.29982e-06	1.67	2.33	37.79	41.02
ARID5A	YEATS2	stage2_interaction	1.39283e-06	1.67	2.33	11.53	11.71
ARID5A	ZFP385A	shared_interaction	2.88739e-07	1.67	2.33	14.5	19.53
ARID5A	ZFP523	stage1_interaction	2.35566e-06	1.67	2.33	19.59	23.06
ARNT	ABCA4	stage2_interaction	6.37767e-07	12.62	14.93	4.78	5.95
ARNT	ACIN1	shared_interaction	1.35983e-06	12.62	14.93	139.28	161.46
ARNT	AI316807	stage1_interaction	8.82106e-07	12.62	14.93	7.92	9.25
ARNT	AK1	stage2_interaction	1.11643e-06	12.62	14.93	11.02	10.12
ARNT	ALDH7A1	stage2_interaction	7.51101e-07	12.62	14.93	47.91	49.2
ARNT	ALG9	stage1_interaction	1.11685e-06	12.62	14.93	21.35	21.79
ARNT	AMOTL2	stage2_interaction	4.03832e-06	12.62	14.93	26.4	34.32
ARNT	ANO10	stage1_interaction	5.98965e-06	12.62	14.93	13.79	16.08
ARNT	ANXA2	stage2_interaction	8.02937e-07	12.62	14.93	363.11	383.86
ARNT	APBB2	stage1_interaction	9.29907e-07	12.62	14.93	6.83	7.4
ARNT	ARHGAP26	stage1_interaction	3.59237e-06	12.62	14.93	2.35	1.9
ARNT	ARHGAP29	stage2_interaction	5.0152e-07	12.62	14.93	58.07	49.37
ARNT	ARHGEF19	stage1_interaction	1.66774e-06	12.62	14.93	0.95	1.79
ARNT	ARVCF	stage1_interaction	7.9546e-07	12.62	14.93	8.81	10.85
ARNT	ATP11A	stage1_interaction	1.01244e-06	12.62	14.93	8.51	10.07
ARNT	ATXN2	stage2_interaction	4.78015e-06	12.62	14.93	21.89	26.46
ARNT	AUTS2	stage1_interaction	6.03254e-06	12.62	14.93	5.58	7.32
ARNT	B4GALT1	stage2_interaction	9.09354e-07	12.62	14.93	23.62	25.28
ARNT	BACH2	stage1_interaction	3.37729e-06	12.62	14.93	2.61	4.79
ARNT	BAG1	stage2_interaction	6.15859e-07	12.62	14.93	151.21	131.06
ARNT	BCL2L1	shared_interaction	4.20709e-06	12.62	14.93	25.45	28.82
ARNT	BECN1	shared_interaction	7.05777e-06	12.62	14.93	71.58	71.13
ARNT	BEND4	stage1_interaction	1.01709e-06	12.62	14.93	3.46	4.8
ARNT	BIRC5	stage1_interaction	3.71793e-06	12.62	14.93	178.08	187.02
ARNT	BPHL	stage2_interaction	5.65e-07	12.62	14.93	12.49	11.68
ARNT	BRAP	stage2_interaction	5.98261e-06	12.62	14.93	17.6	14.61
ARNT	BRF2	stage1_interaction	7.19671e-07	12.62	14.93	12.4	11.35
ARNT	C85492	stage1_interaction	7.34072e-07	12.62	14.93	6.66	7.79
ARNT	CALD1	stage2_interaction	6.78842e-07	12.62	14.93	54.63	55
ARNT	CALR3	stage2_interaction	1.18777e-06	12.62	14.93	1.12	1.02
ARNT	CASP3	shared_interaction	7.40132e-07	12.62	14.93	27.22	26.8
ARNT	CASZ1	stage1_interaction	3.07237e-06	12.62	14.93	0.72	1.04
ARNT	CCDC12	shared_interaction	9.32064e-06	12.62	14.93	106.29	99.45
ARNT	CCDC28A	stage1_interaction	3.79789e-07	12.62	14.93	2.57	3.8
ARNT	CCDC56	shared_interaction	8.67142e-06	12.62	14.93	181.32	129.85
ARNT	CCDC64	stage1_interaction	3.87492e-06	12.62	14.93	2.89	3.49
ARNT	CDC27	stage2_interaction	8.09178e-06	12.62	14.93	13.75	14.29
ARNT	CDKL1	stage2_interaction	6.2843e-06	12.62	14.93	4.92	3.75
ARNT	CELSR1	stage1_interaction	9.10747e-06	12.62	14.93	0.95	1.73
ARNT	CERK	stage1_interaction	6.96642e-06	12.62	14.93	11.68	11.7
ARNT	CHMP3	stage2_interaction	9.77508e-07	12.62	14.93	39.69	40.02
ARNT	CIT	stage1_interaction	4.40448e-06	12.62	14.93	7.86	8.24
ARNT	CIZ1	stage2_interaction	1.14219e-06	12.62	14.93	36.75	42.11
ARNT	CLOCK	shared_interaction	2.65785e-06	12.62	14.93	1.79	1.61
ARNT	CNIH4	stage2_interaction	1.31974e-06	12.62	14.93	32.85	26.64
ARNT	COASY	shared_interaction	7.81046e-06	12.62	14.93	25.46	24.63
ARNT	COX4I2	shared_interaction	4.60604e-06	12.62	14.93	4.76	8.95
ARNT	COX7A2L	stage1_interaction	3.63681e-06	12.62	14.93	162.52	147.71
ARNT	CPSF7	stage2_interaction	3.0158e-06	12.62	14.93	17.22	20.47
ARNT	CRYAB	stage1_interaction	8.70417e-07	12.62	14.93	7.04	25.26
ARNT	CSNK1E	stage2_interaction	8.86575e-06	12.62	14.93	85.77	80.41
ARNT	CYBASC3	stage2_interaction	3.39543e-06	12.62	14.93	5.39	6.23
ARNT	D16H22S680E	stage1_interaction	7.03761e-07	12.62	14.93	11.06	10.55
ARNT	D4ERTD22E	stage1_interaction	1.91028e-06	12.62	14.93	80.09	86.18
ARNT	DAD1	shared_interaction	1.44826e-06	12.62	14.93	179.13	165.97
ARNT	DCN	stage2_interaction	4.67502e-06	12.62	14.93	6	23.22
ARNT	DDX47	stage2_interaction	4.403e-07	12.62	14.93	68.93	73.51
ARNT	DDX58	stage2_interaction	6.38954e-07	12.62	14.93	1.49	1.59
ARNT	DIXDC1	stage1_interaction	1.02823e-06	12.62	14.93	1.56	3.26
ARNT	DNAJC5	stage1_interaction	7.05889e-06	12.62	14.93	26.38	28.13
ARNT	DNALC4	shared_interaction	2.70662e-06	12.62	14.93	25.57	28.11
ARNT	DNM1	stage2_interaction	1.24161e-06	12.62	14.93	5.56	10.89
ARNT	DNMBP	stage1_interaction	6.19469e-06	12.62	14.93	5.23	6.03
ARNT	DROSHA	shared_interaction	3.20554e-06	12.62	14.93	30.87	30.65
ARNT	EFCAB2	stage2_interaction	7.43859e-06	12.62	14.93	1.65	1.05
ARNT	EIF2AK3	stage2_interaction	8.15196e-07	12.62	14.93	5.18	5.39
ARNT	EIF4EBP2	shared_interaction	5.71649e-07	12.62	14.93	32.72	36.36
ARNT	ELF1	stage2_interaction	2.64946e-06	12.62	14.93	2.58	3.15
ARNT	ELK3	shared_interaction	1.49024e-06	12.62	14.93	126.08	101.87
ARNT	EML4	shared_interaction	3.64071e-06	12.62	14.93	19.13	18.04
ARNT	ENG	stage2_interaction	1.05953e-06	12.62	14.93	202.43	166.87
ARNT	ENGASE	stage1_interaction	3.11097e-06	12.62	14.93	15	13.54
ARNT	EPB4.1	stage1_interaction	1.08089e-06	12.62	14.93	25.65	29.8
ARNT	EPHA2	stage1_interaction	1.65915e-06	12.62	14.93	33.48	27.99
ARNT	EPS15L1	stage2_interaction	1.73879e-06	12.62	14.93	20.43	23.33
ARNT	EPS8	stage1_interaction	8.07439e-07	12.62	14.93	0.79	1.25
ARNT	ERLIN2	stage1_interaction	8.14195e-07	12.62	14.93	17.53	20.67
ARNT	ETS1	stage1_interaction	3.41007e-06	12.62	14.93	93.24	74.38
ARNT	EZH1	shared_interaction	8.8341e-06	12.62	14.93	5.52	7.51
ARNT	FAM102A	stage2_interaction	1.19138e-06	12.62	14.93	31.72	28.24
ARNT	FAM129B	stage2_interaction	1.09563e-06	12.62	14.93	69.62	58.51
ARNT	FAM36A	stage2_interaction	5.69783e-06	12.62	14.93	25.61	20.08
ARNT	FAM98B	stage2_interaction	8.70992e-06	12.62	14.93	29.11	28.85
ARNT	FDXACB1	stage1_interaction	1.05615e-06	12.62	14.93	2.85	4.19
ARNT	FLI1	stage1_interaction	4.91483e-06	12.62	14.93	42.71	34.31
ARNT	FNDC5	stage1_interaction	9.88406e-07	12.62	14.93	1.22	2.84
ARNT	FOXO3	shared_interaction	1.54005e-06	12.62	14.93	7.7	7.61
ARNT	FRMD4B	shared_interaction	7.50589e-06	12.62	14.93	19.76	19.04
ARNT	FRMD6	stage2_interaction	4.72952e-06	12.62	14.93	8.66	11.5
ARNT	FYTTD1	stage1_interaction	4.1179e-06	12.62	14.93	35.87	22.31
ARNT	GALNTL4	stage1_interaction	3.98161e-06	12.62	14.93	13.76	13.15
ARNT	GAS7	stage1_interaction	4.58364e-07	12.62	14.93	4.86	4.14
ARNT	GCN1L1	stage1_interaction	5.30489e-06	12.62	14.93	35.54	39.03
ARNT	GGTA1	stage2_interaction	3.02755e-06	12.62	14.93	25.89	21.19
ARNT	GOLPH3	shared_interaction	3.43875e-06	12.62	14.93	33.73	31.72
ARNT	GPR19	stage2_interaction	4.19333e-07	12.62	14.93	3.94	5.14
ARNT	GRAMD4	stage1_interaction	8.77726e-06	12.62	14.93	11.96	10.98
ARNT	GTF2E2	stage2_interaction	3.9892e-06	12.62	14.93	74.73	63.34
ARNT	H2AFY	stage1_interaction	6.79384e-06	12.62	14.93	241.01	220.06
ARNT	HIPK2	stage2_interaction	6.01743e-07	12.62	14.93	3.49	5.23
ARNT	ID1	shared_interaction	4.40052e-06	12.62	14.93	91.07	103.97
ARNT	IRF2	shared_interaction	7.45905e-07	12.62	14.93	8.76	9.18
ARNT	KDELR3	stage2_interaction	7.57405e-06	12.62	14.93	4.92	9.78
ARNT	KIF1B	stage1_interaction	2.69456e-06	12.62	14.93	9.48	10.74
ARNT	KLF13	stage2_interaction	7.77505e-07	12.62	14.93	11.33	11.63
ARNT	KLHL22	stage1_interaction	8.46281e-07	12.62	14.93	32.85	37.57
ARNT	LACE1	stage1_interaction	1.5243e-06	12.62	14.93	4.93	5.63
ARNT	LHX6	stage2_interaction	2.61753e-06	12.62	14.93	10.88	8.24
ARNT	LIMCH1	stage1_interaction	9.8621e-07	12.62	14.93	29.93	25.72
ARNT	LIN9	stage1_interaction	9.10537e-07	12.62	14.93	3.34	3.41
ARNT	LMNB1	stage2_interaction	7.87696e-07	12.62	14.93	174.83	182
ARNT	LOH12CR1	stage2_interaction	3.78398e-07	12.62	14.93	5.54	5.31
ARNT	LRRC8D	stage2_interaction	1.38915e-06	12.62	14.93	14.27	12.99
ARNT	MAP3K1	stage2_interaction	4.25374e-07	12.62	14.93	6.53	7.25
ARNT	MAPKAPK5	stage2_interaction	5.7822e-06	12.62	14.93	37.6	41.68
ARNT	MAPT	stage2_interaction	7.63849e-06	12.62	14.93	0.93	1.4
ARNT	MARCH3	stage2_interaction	7.01699e-07	12.62	14.93	1.74	3.68
ARNT	MCF2L	stage1_interaction	1.22439e-06	12.62	14.93	9.9	11.36
ARNT	MED15	stage1_interaction	9.1257e-07	12.62	14.93	21.78	23.46
ARNT	MED18	stage1_interaction	1.03137e-06	12.62	14.93	7.12	7.63
ARNT	MET	stage2_interaction	3.13606e-06	12.62	14.93	0.76	1.3
ARNT	METTL2	stage2_interaction	6.8187e-06	12.62	14.93	17.4	17.22
ARNT	MFHAS1	stage1_interaction	5.73602e-06	12.62	14.93	5.65	5.83
ARNT	MGAT3	stage2_interaction	2.506e-06	12.62	14.93	1.13	2.11
ARNT	MIER3	stage2_interaction	3.52592e-07	12.62	14.93	3.78	4.7
ARNT	MKLN1	shared_interaction	7.1096e-06	12.62	14.93	67.32	58.22
ARNT	MLX	shared_interaction	8.2693e-06	12.62	14.93	17.75	17.12
ARNT	MSI1	stage1_interaction	4.24503e-06	12.62	14.93	17.91	28.44
ARNT	MTA3	stage1_interaction	2.59995e-06	12.62	14.93	29.9	26.57
ARNT	MYT1	stage1_interaction	7.86216e-06	12.62	14.93	0.51	1.85
ARNT	N4BP2	stage1_interaction	8.48783e-07	12.62	14.93	7.97	9.66
ARNT	NAV1	stage1_interaction	4.59993e-06	12.62	14.93	5.89	5.7
ARNT	NBEAL2	stage2_interaction	7.5391e-06	12.62	14.93	2.6	2.72
ARNT	NEK3	stage1_interaction	9.74232e-07	12.62	14.93	4.73	3.69
ARNT	NHSL1	stage1_interaction	3.73618e-07	12.62	14.93	5.58	5.66
ARNT	NIN	stage1_interaction	5.09711e-06	12.62	14.93	4	4.42
ARNT	NME6	shared_interaction	7.57449e-06	12.62	14.93	38.26	36.26
ARNT	NODAL	shared_interaction	5.1781e-07	12.62	14.93	1.38	0.99
ARNT	NOL6	stage2_interaction	8.62203e-07	12.62	14.93	18.72	17.2
ARNT	NQO2	stage2_interaction	5.02678e-07	12.62	14.93	5.13	4.89
ARNT	NR3C1	stage1_interaction	4.0473e-06	12.62	14.93	1.25	2.35
ARNT	NRADD	shared_interaction	8.8959e-06	12.62	14.93	22.32	23.81
ARNT	NSD1	stage1_interaction	6.42891e-06	12.62	14.93	16.52	19.54
ARNT	NUP107	stage2_interaction	5.29669e-06	12.62	14.93	28.27	33.03
ARNT	NVL	stage2_interaction	1.3611e-06	12.62	14.93	15.92	14.39
ARNT	PALLD	stage2_interaction	7.55075e-07	12.62	14.93	8.52	16.08
ARNT	PDGFB	stage1_interaction	2.38838e-06	12.62	14.93	50.55	46.74
ARNT	PFN2	stage1_interaction	9.18503e-07	12.62	14.93	11.9	18.08
ARNT	PGAP2	stage1_interaction	5.4039e-06	12.62	14.93	14.93	16.59
ARNT	PHLDA3	stage1_interaction	4.9701e-06	12.62	14.93	33.51	29.31
ARNT	PICK1	stage2_interaction	1.00048e-05	12.62	14.93	10.26	13.25
ARNT	PITX1	stage1_interaction	6.50299e-06	12.62	14.93	8.58	25.51
ARNT	PLA2G6	stage2_interaction	9.67013e-06	12.62	14.93	19.25	17.9
ARNT	PLEKHH3	shared_interaction	8.63018e-06	12.62	14.93	8.18	5.42
ARNT	PODXL	shared_interaction	1.00617e-05	12.62	14.93	68.77	85.45
ARNT	POLDIP3	stage1_interaction	5.39524e-06	12.62	14.93	50.46	50.22
ARNT	PPP2R5D	stage1_interaction	8.94689e-06	12.62	14.93	53.35	57.58
ARNT	PRKAB1	stage1_interaction	5.94364e-06	12.62	14.93	53.47	50.92
ARNT	PSME3	stage1_interaction	8.60955e-06	12.62	14.93	83.63	84.25
ARNT	PSMG4	stage2_interaction	5.15006e-07	12.62	14.93	71.18	60.44
ARNT	PTGES2	stage2_interaction	1.0972e-06	12.62	14.93	18.36	14.98
ARNT	PTH1R	stage2_interaction	8.09361e-06	12.62	14.93	7.25	15.81
ARNT	PTPDC1	stage2_interaction	7.07207e-06	12.62	14.93	1.11	1.64
ARNT	PTPN11	stage2_interaction	6.69889e-06	12.62	14.93	27.63	30.85
ARNT	PTRF	shared_interaction	6.98044e-06	12.62	14.93	91.52	86.85
ARNT	PTRH1	stage2_interaction	1.49903e-06	12.62	14.93	8.09	7.85
ARNT	PUM1	stage2_interaction	4.25701e-06	12.62	14.93	17.25	19.93
ARNT	PXN	stage1_interaction	4.17774e-06	12.62	14.93	72.35	60.28
ARNT	RAB3IL1	stage2_interaction	2.73161e-06	12.62	14.93	17.9	17.43
ARNT	RAMP2	shared_interaction	8.04246e-06	12.62	14.93	345.78	274.66
ARNT	RBPMS	stage2_interaction	5.20594e-06	12.62	14.93	76.42	76.64
ARNT	RCAN1	stage2_interaction	8.35262e-07	12.62	14.93	24.23	23.29
ARNT	RGS19	stage1_interaction	6.64155e-06	12.62	14.93	46.27	42.88
ARNT	RIPK1	stage2_interaction	4.52684e-07	12.62	14.93	8.61	8.72
ARNT	RNF10	stage1_interaction	4.3628e-06	12.62	14.93	122.08	128.3
ARNT	RNF168	stage1_interaction	5.01309e-06	12.62	14.93	8.32	6.74
ARNT	RPL12	stage2_interaction	1.10975e-06	12.62	14.93	1436.46	1120.19
ARNT	RPL36AL	stage1_interaction	4.9293e-06	12.62	14.93	619.53	492.1
ARNT	SAV1	stage2_interaction	5.90636e-06	12.62	14.93	25.39	26.4
ARNT	SCAF4	stage1_interaction	9.08711e-07	12.62	14.93	12.14	12.23
ARNT	SCHIP1	stage1_interaction	5.03558e-07	12.62	14.93	38.53	29.06
ARNT	SCUBE1	stage1_interaction	6.27943e-06	12.62	14.93	4.03	9.2
ARNT	SENP5	stage1_interaction	4.07468e-06	12.62	14.93	5.74	6.46
ARNT	SEPT9	stage1_interaction	3.24858e-06	12.62	14.93	149.38	131.36
ARNT	SETD2	shared_interaction	1.01701e-05	12.62	14.93	14.41	19.16
ARNT	SGSM1	stage1_interaction	9.79567e-07	12.62	14.93	6.11	5.45
ARNT	SH3RF1	stage2_interaction	5.61267e-07	12.62	14.93	3.52	4.25
ARNT	SHISA4	stage1_interaction	1.16972e-06	12.62	14.93	14.09	17.38
ARNT	SIK2	stage1_interaction	1.02945e-06	12.62	14.93	5.19	5.61
ARNT	SIPA1L2	stage2_interaction	5.70086e-06	12.62	14.93	12.84	15.09
ARNT	SLC22A23	stage2_interaction	5.74245e-07	12.62	14.93	6.13	7.98
ARNT	SLC35E1	stage2_interaction	1.43442e-06	12.62	14.93	21.25	21.77
ARNT	SLC5A3	stage2_interaction	1.05223e-06	12.62	14.93	2.15	2.22
ARNT	SMARCA2	stage1_interaction	5.44356e-06	12.62	14.93	17.39	16.6
ARNT	SMCR7L	shared_interaction	2.63002e-06	12.62	14.93	7.8	8.33
ARNT	SMPD4	stage1_interaction	8.92683e-07	12.62	14.93	24.36	30.75
ARNT	SMU1	stage2_interaction	8.02541e-07	12.62	14.93	56.94	57.78
ARNT	SMYD3	stage2_interaction	5.76962e-06	12.62	14.93	22.51	29.42
ARNT	SNN	shared_interaction	3.9131e-06	12.62	14.93	48.49	47.14
ARNT	SNRK	stage1_interaction	6.25311e-06	12.62	14.93	42.34	41.68
ARNT	SNX3	stage1_interaction	1.3108e-06	12.62	14.93	220.74	173.84
ARNT	SON	stage2_interaction	8.28991e-07	12.62	14.93	53.91	63.47
ARNT	SOX18	stage1_interaction	6.6954e-06	12.62	14.93	171.63	138.77
ARNT	SPEN	stage1_interaction	1.61766e-06	12.62	14.93	5.27	5.45
ARNT	SSRP1	stage1_interaction	4.75237e-06	12.62	14.93	176.91	162.59
ARNT	ST6GALNAC4	stage2_interaction	1.24527e-06	12.62	14.93	25.06	20.47
ARNT	ST6GALNAC6	stage2_interaction	1.10662e-06	12.62	14.93	17.92	16.63
ARNT	ST7	stage2_interaction	3.28946e-06	12.62	14.93	10.37	13.52
ARNT	STAU1	stage1_interaction	1.26213e-06	12.62	14.93	29.53	31.49
ARNT	STXBP1	stage2_interaction	1.40642e-06	12.62	14.93	17.44	17.34
ARNT	SUDS3	stage1_interaction	4.58313e-06	12.62	14.93	62.74	58.73
ARNT	SYNGR1	stage2_interaction	2.47681e-06	12.62	14.93	0.94	2.63
ARNT	TBC1D22A	stage1_interaction	7.81858e-06	12.62	14.93	10.8	10.48
ARNT	TBX1	stage1_interaction	8.00984e-07	12.62	14.93	36.5	24.44
ARNT	TCF20	stage1_interaction	7.84724e-06	12.62	14.93	5.6	5.92
ARNT	TFRC	stage1_interaction	4.70749e-06	12.62	14.93	20.37	18.94
ARNT	THA1	stage1_interaction	4.13814e-06	12.62	14.93	1.32	2.12
ARNT	THNSL2	stage2_interaction	7.76434e-07	12.62	14.93	2.42	1.64
ARNT	TJAP1	stage1_interaction	9.98913e-06	12.62	14.93	30.32	29.44
ARNT	TM4SF1	stage1_interaction	1.20011e-06	12.62	14.93	6.39	5.28
ARNT	TMC6	stage1_interaction	3.49923e-06	12.62	14.93	37.55	32.72
ARNT	TMC8	stage1_interaction	3.25841e-06	12.62	14.93	9.39	8.51
ARNT	TMEM132A	stage2_interaction	3.02428e-06	12.62	14.93	58.28	62.3
ARNT	TMEM151B	stage1_interaction	7.68214e-06	12.62	14.93	0.96	1.35
ARNT	TMEM165	shared_interaction	2.1198e-06	12.62	14.93	72.06	68.58
ARNT	TMEM184B	stage2_interaction	8.85401e-06	12.62	14.93	54.65	51.09
ARNT	TMEM38A	stage2_interaction	1.31197e-06	12.62	14.93	2.96	3.66
ARNT	TMEM63B	stage1_interaction	1.1008e-05	12.62	14.93	22.51	23.91
ARNT	TMEM9	stage1_interaction	1.19879e-06	12.62	14.93	57.84	68.94
ARNT	TNK2	stage1_interaction	5.77494e-06	12.62	14.93	35.28	31.83
ARNT	TNKS1BP1	shared_interaction	5.10414e-06	12.62	14.93	15.72	19.77
ARNT	TNNI1	stage1_interaction	4.5963e-06	12.62	14.93	9.88	25.66
ARNT	TOMM20	stage1_interaction	5.2603e-07	12.62	14.93	140.34	119.72
ARNT	TOR2A	stage2_interaction	1.10191e-06	12.62	14.93	40.67	44.28
ARNT	TPD52L2	stage1_interaction	6.06356e-06	12.62	14.93	80.48	70.91
ARNT	TRAFD1	stage2_interaction	5.55952e-06	12.62	14.93	20.5	21.36
ARNT	TSC22D1	shared_interaction	2.83833e-06	12.62	14.93	355.21	353.68
ARNT	TTC13	stage2_interaction	4.4985e-06	12.62	14.93	17.56	19.51
ARNT	TXNDC11	stage1_interaction	3.61321e-06	12.62	14.93	14.25	15.07
ARNT	TXNRD2	stage1_interaction	8.90899e-07	12.62	14.93	17.33	14.44
ARNT	UBA3	stage2_interaction	8.66514e-06	12.62	14.93	21.61	19.82
ARNT	UBAP2	stage2_interaction	6.4569e-07	12.62	14.93	40.67	45.86
ARNT	UBE2M	stage2_interaction	5.85076e-07	12.62	14.93	208.21	212.88
ARNT	UBE4B	stage1_interaction	2.40107e-06	12.62	14.93	46.21	61.88
ARNT	UBXN7	stage1_interaction	3.90182e-06	12.62	14.93	8.71	8.65
ARNT	UCHL1	stage1_interaction	9.58967e-07	12.62	14.93	20.65	31.49
ARNT	UCKL1	stage1_interaction	8.21219e-06	12.62	14.93	19.25	18.37
ARNT	VLDLR	stage1_interaction	5.33959e-06	12.62	14.93	2.12	3.84
ARNT	VPS25	shared_interaction	9.58221e-06	12.62	14.93	114.94	106.94
ARNT	VPS36	stage1_interaction	9.90354e-07	12.62	14.93	23.74	17.03
ARNT	VPS37C	stage2_interaction	3.41451e-06	12.62	14.93	11.08	11.76
ARNT	WDR26	stage2_interaction	1.44383e-06	12.62	14.93	28.15	25.98
ARNT	WDR91	stage2_interaction	7.79602e-07	12.62	14.93	9.56	10.35
ARNT	WNK4	shared_interaction	7.33788e-06	12.62	14.93	2.25	2.43
ARNT	WWTR1	stage1_interaction	1.086e-06	12.62	14.93	19.82	15.68
ARNT	X99384	shared_interaction	7.17333e-07	12.62	14.93	84.45	66.05
ARNT	XPO5	stage1_interaction	7.43622e-06	12.62	14.93	19.26	18.28
ARNT	YEATS4	stage2_interaction	5.89693e-06	12.62	14.93	87.33	81.58
ARNT	ZBTB17	stage1_interaction	1.42091e-06	12.62	14.93	26.2	27.58
ARNT	ZFP128	stage2_interaction	5.74067e-07	12.62	14.93	1.33	0.88
ARNT	ZFP148	stage1_interaction	4.03147e-06	12.62	14.93	7.14	6.64
ARNT	ZFP189	stage1_interaction	6.31804e-07	12.62	14.93	2.19	2.49
ARNT	ZFP326	stage2_interaction	1.60907e-06	12.62	14.93	18.62	18.75
ARNT	ZFP329	stage2_interaction	6.74725e-07	12.62	14.93	1.81	2.32
ARNT	ZFP651	stage1_interaction	7.43731e-07	12.62	14.93	2.48	3.76
ARNT	ZFR	shared_interaction	3.41331e-06	12.62	14.93	25.32	26.91
ARNT	ZGPAT	stage1_interaction	6.48897e-06	12.62	14.93	20.02	20.96
ARNT	ZSCAN18	stage2_interaction	6.6922e-07	12.62	14.93	1.47	1.58
ARNT	ZSCAN22	stage2_interaction	5.05651e-07	12.62	14.93	3.84	4.62
ARNT2	ABCA4	stage2_interaction	6.57464e-07	1.63	2.92	4.78	5.95
ARNT2	ABHD11	stage2_interaction	1.05898e-06	1.63	2.92	20.84	21.22
ARNT2	ADAM19	shared_interaction	1.54934e-06	1.63	2.92	16.72	19.28
ARNT2	ADARB1	stage1_interaction	2.46776e-06	1.63	2.92	4.67	6.2
ARNT2	AFAP1	stage2_interaction	3.15089e-07	1.63	2.92	3.24	4.7
ARNT2	AK1	stage1_interaction	1.81503e-07	1.63	2.92	11.02	10.12
ARNT2	ALDH3A2	stage1_interaction	1.58039e-06	1.63	2.92	9.33	8.82
ARNT2	ALG6	stage2_interaction	1.64192e-07	1.63	2.92	7.6	5.28
ARNT2	ANKRD10	stage1_interaction	1.13602e-06	1.63	2.92	41.89	36.54
ARNT2	APBB2	stage1_interaction	3.448e-07	1.63	2.92	6.83	7.4
ARNT2	ARF3	stage2_interaction	1.11424e-06	1.63	2.92	30.83	38.5
ARNT2	ARHGAP29	stage2_interaction	5.1701e-07	1.63	2.92	58.07	49.37
ARNT2	ARID5B	stage2_interaction	1.03294e-06	1.63	2.92	2.18	3.19
ARNT2	ARPC4	stage1_interaction	8.39969e-07	1.63	2.92	335.99	277.65
ARNT2	ARPC5	stage1_interaction	8.47104e-07	1.63	2.92	136.5	119.82
ARNT2	ASB6	stage2_interaction	1.53406e-06	1.63	2.92	24.89	25.11
ARNT2	ASPHD2	shared_interaction	1.04366e-06	1.63	2.92	4.23	5.63
ARNT2	ATAD5	shared_interaction	1.28589e-06	1.63	2.92	4.26	4.73
ARNT2	AZIN1	shared_interaction	1.80198e-07	1.63	2.92	26.44	28.78
ARNT2	B4GALT1	stage2_interaction	3.27242e-07	1.63	2.92	23.62	25.28
ARNT2	B9D1	shared_interaction	1.58709e-06	1.63	2.92	21.02	17.66
ARNT2	BAAT1	stage2_interaction	9.21174e-07	1.63	2.92	5.97	7.51
ARNT2	BACH2	stage1_interaction	9.66258e-07	1.63	2.92	2.61	4.79
ARNT2	BAG1	stage2_interaction	2.21624e-07	1.63	2.92	151.21	131.06
ARNT2	BC017647	stage1_interaction	8.51474e-07	1.63	2.92	10.37	11.34
ARNT2	BC018507	stage1_interaction	1.25215e-06	1.63	2.92	9.46	10.18
ARNT2	BEND4	stage1_interaction	3.77125e-07	1.63	2.92	3.46	4.8
ARNT2	BICD2	shared_interaction	3.60225e-07	1.63	2.92	16.77	15.84
ARNT2	BIRC5	stage1_interaction	8.15976e-07	1.63	2.92	178.08	187.02
ARNT2	BPHL	stage2_interaction	8.09688e-07	1.63	2.92	12.49	11.68
ARNT2	BPTF	stage2_interaction	1.31765e-06	1.63	2.92	13.12	14.4
ARNT2	BTD	stage1_interaction	1.29787e-06	1.63	2.92	15.69	16.49
ARNT2	CALD1	stage2_interaction	7.00491e-07	1.63	2.92	54.63	55
ARNT2	CAPRIN1	stage2_interaction	6.39461e-07	1.63	2.92	170.68	150.76
ARNT2	CARM1	stage1_interaction	6.68431e-07	1.63	2.92	41.92	46.22
ARNT2	CASP3	shared_interaction	6.75243e-07	1.63	2.92	27.22	26.8
ARNT2	CCBL1	shared_interaction	9.15496e-07	1.63	2.92	2.18	3.3
ARNT2	CCDC159	stage1_interaction	6.45005e-07	1.63	2.92	0.83	1.11
ARNT2	CCDC32	stage2_interaction	8.89504e-07	1.63	2.92	13.05	11.81
ARNT2	CCNL1	shared_interaction	7.99363e-07	1.63	2.92	45.56	39.41
ARNT2	CDKN1C	stage2_interaction	1.79713e-07	1.63	2.92	210.18	255.75
ARNT2	CENPF	stage1_interaction	1.28584e-06	1.63	2.92	9.74	12.73
ARNT2	CHMP3	stage2_interaction	3.7806e-07	1.63	2.92	39.69	40.02
ARNT2	CHST14	stage2_interaction	1.32136e-06	1.63	2.92	16.72	21.87
ARNT2	CIZ1	stage1_interaction	1.81972e-07	1.63	2.92	36.75	42.11
ARNT2	CLEC16A	stage2_interaction	6.78919e-07	1.63	2.92	4.98	6.3
ARNT2	CLINT1	shared_interaction	1.12534e-06	1.63	2.92	31	30.07
ARNT2	CNIH4	stage2_interaction	3.14976e-07	1.63	2.92	32.85	26.64
ARNT2	CNPY4	stage1_interaction	1.74911e-06	1.63	2.92	26.51	29.71
ARNT2	COL14A1	stage1_interaction	1.19098e-06	1.63	2.92	1.12	1.81
ARNT2	COL18A1	shared_interaction	2.75033e-06	1.63	2.92	363.3	409.87
ARNT2	COPS6	stage1_interaction	1.60953e-06	1.63	2.92	183.6	171.85
ARNT2	COX7A2	stage2_interaction	1.6992e-07	1.63	2.92	235.58	206.7
ARNT2	CRYBB3	shared_interaction	1.13527e-06	1.63	2.92	1.34	1.02
ARNT2	CSNK1E	stage2_interaction	1.34536e-06	1.63	2.92	85.77	80.41
ARNT2	CTSD	stage2_interaction	6.74171e-07	1.63	2.92	156.38	160.21
ARNT2	CYFIP2	shared_interaction	1.12205e-06	1.63	2.92	1.25	2.09
ARNT2	CYP39A1	stage2_interaction	4.58156e-07	1.63	2.92	2.78	3.06
ARNT2	DDX23	stage2_interaction	1.08673e-06	1.63	2.92	65.91	57.89
ARNT2	DDX31	shared_interaction	9.01368e-07	1.63	2.92	7.85	7.59
ARNT2	DDX58	stage2_interaction	2.29935e-07	1.63	2.92	1.49	1.59
ARNT2	DFFB	stage1_interaction	8.72667e-07	1.63	2.92	6.02	6.46
ARNT2	DHH	stage2_interaction	9.29906e-07	1.63	2.92	6.06	5.01
ARNT2	DHRS13	stage1_interaction	1.14337e-06	1.63	2.92	7.1	8.06
ARNT2	DHX40	stage1_interaction	2.47932e-07	1.63	2.92	8.09	8.03
ARNT2	DLC1	shared_interaction	1.11974e-06	1.63	2.92	31.08	30.68
ARNT2	DLL4	stage2_interaction	1.39509e-06	1.63	2.92	33.45	32.51
ARNT2	DNAJC17	stage2_interaction	1.38186e-06	1.63	2.92	27.45	21.02
ARNT2	DNAJC30	stage2_interaction	1.04278e-06	1.63	2.92	16.13	15.28
ARNT2	DNM2	stage1_interaction	5.23188e-07	1.63	2.92	50.02	45.93
ARNT2	DNTTIP2	stage2_interaction	3.29786e-07	1.63	2.92	26.19	19.63
ARNT2	DOCK6	stage1_interaction	6.64917e-07	1.63	2.92	51.95	46.76
ARNT2	DYRK2	stage1_interaction	2.43417e-07	1.63	2.92	6.01	7.23
ARNT2	ECI2	stage2_interaction	3.98994e-07	1.63	2.92	52.95	48.56
ARNT2	EFHA2	stage2_interaction	1.77588e-06	1.63	2.92	1.96	1.68
ARNT2	EIF2AK3	stage2_interaction	3.15284e-07	1.63	2.92	5.18	5.39
ARNT2	EIF2D	stage1_interaction	1.40656e-06	1.63	2.92	26.67	27.29
ARNT2	EIF4EBP1	shared_interaction	3.49081e-07	1.63	2.92	180.54	176.27
ARNT2	EIF4EBP2	shared_interaction	3.79071e-07	1.63	2.92	32.72	36.36
ARNT2	ENG	stage1_interaction	1.81972e-07	1.63	2.92	202.43	166.87
ARNT2	ENGASE	stage1_interaction	6.82767e-07	1.63	2.92	15	13.54
ARNT2	EPB4.1	stage1_interaction	5.27626e-07	1.63	2.92	25.65	29.8
ARNT2	EPN2	shared_interaction	1.32784e-06	1.63	2.92	13.39	12.56
ARNT2	ERBB2IP	stage1_interaction	1.51998e-06	1.63	2.92	10.25	9.89
ARNT2	FAM102A	stage1_interaction	2.18155e-07	1.63	2.92	31.72	28.24
ARNT2	FAM188B	stage1_interaction	6.25817e-07	1.63	2.92	3.57	3.3
ARNT2	FAM33A	shared_interaction	3.68362e-07	1.63	2.92	21.17	27.24
ARNT2	FAM82A2	stage2_interaction	1.3138e-06	1.63	2.92	19.75	20.75
ARNT2	FAM98B	stage2_interaction	1.37382e-06	1.63	2.92	29.11	28.85
ARNT2	FBXW11	shared_interaction	8.87214e-07	1.63	2.92	39.23	40.33
ARNT2	FGD3	stage2_interaction	4.663e-07	1.63	2.92	0.38	1.17
ARNT2	FGF15	stage1_interaction	1.50374e-06	1.63	2.92	0.51	1.02
ARNT2	FILIP1	stage2_interaction	1.39339e-07	1.63	2.92	4.25	3.25
ARNT2	FLOT2	stage1_interaction	1.0193e-06	1.63	2.92	15.27	23.07
ARNT2	FOXO3	stage2_interaction	3.14481e-07	1.63	2.92	7.7	7.61
ARNT2	FRMD4B	shared_interaction	1.05516e-06	1.63	2.92	19.76	19.04
ARNT2	FRMD6	stage2_interaction	1.15494e-06	1.63	2.92	8.66	11.5
ARNT2	FUCA1	stage2_interaction	1.13526e-06	1.63	2.92	22.77	31.54
ARNT2	FYTTD1	stage1_interaction	1.11302e-06	1.63	2.92	35.87	22.31
ARNT2	GALNTL4	stage1_interaction	1.88854e-06	1.63	2.92	13.76	13.15
ARNT2	GARS	stage1_interaction	6.10103e-07	1.63	2.92	102.06	93.7
ARNT2	GAS7	shared_interaction	9.22275e-07	1.63	2.92	4.86	4.14
ARNT2	GCHFR	stage2_interaction	1.34594e-06	1.63	2.92	38.25	23.88
ARNT2	GET4	stage1_interaction	1.53047e-06	1.63	2.92	114.11	111.79
ARNT2	GLS	stage2_interaction	8.20691e-07	1.63	2.92	20.85	20.38
ARNT2	GLT25D2	stage1_interaction	1.03026e-06	1.63	2.92	5.88	5.36
ARNT2	GPR116	stage2_interaction	5.01285e-07	1.63	2.92	22.95	22.84
ARNT2	GRB14	stage1_interaction	9.79238e-07	1.63	2.92	1.47	1.36
ARNT2	GTDC1	stage1_interaction	3.1651e-07	1.63	2.92	7.38	8.56
ARNT2	GTF2A2	shared_interaction	3.2645e-07	1.63	2.92	82.56	98.35
ARNT2	GTF2H5	stage2_interaction	2.34909e-07	1.63	2.92	61.96	62.49
ARNT2	GTF2I	stage2_interaction	1.33424e-06	1.63	2.92	122.76	107.52
ARNT2	GTF3C4	shared_interaction	9.01368e-07	1.63	2.92	14.19	13.9
ARNT2	H19	stage2_interaction	6.89705e-07	1.63	2.92	5263.88	5621.42
ARNT2	HACL1	stage1_interaction	1.04247e-06	1.63	2.92	5.03	4.72
ARNT2	HELZ	stage2_interaction	1.53725e-06	1.63	2.92	12.73	10.9
ARNT2	HMGCL	stage2_interaction	1.13099e-06	1.63	2.92	35.22	28.76
ARNT2	HOXD3	stage2_interaction	1.60116e-06	1.63	2.92	8.23	11.11
ARNT2	HOXD4	stage2_interaction	1.98477e-06	1.63	2.92	9.21	11.42
ARNT2	HOXD8	stage2_interaction	1.74293e-06	1.63	2.92	12.3	10.2
ARNT2	HOXD9	stage2_interaction	1.79505e-06	1.63	2.92	8.88	12.27
ARNT2	IFT122	shared_interaction	1.20014e-06	1.63	2.92	6.83	8.22
ARNT2	IGF2	stage2_interaction	1.72668e-07	1.63	2.92	1407.17	1586.62
ARNT2	IL17B	stage1_interaction	7.54765e-07	1.63	2.92	0.37	2.05
ARNT2	IL17RE	stage1_interaction	6.91996e-07	1.63	2.92	0.51	2.05
ARNT2	IPPK	shared_interaction	3.8607e-07	1.63	2.92	6.77	5.26
ARNT2	IQCE	stage2_interaction	9.8041e-07	1.63	2.92	7.39	9.05
ARNT2	IRAK2	stage1_interaction	9.74887e-07	1.63	2.92	3.82	4.78
ARNT2	IRF2	shared_interaction	6.8051e-07	1.63	2.92	8.76	9.18
ARNT2	ISCU	stage1_interaction	9.29372e-07	1.63	2.92	71	78.36
ARNT2	ITGA1	stage1_interaction	1.11196e-06	1.63	2.92	5.43	5.61
ARNT2	ITGAV	stage2_interaction	4.50255e-07	1.63	2.92	10.99	8.49
ARNT2	IVD	stage2_interaction	8.39997e-07	1.63	2.92	36.65	37.81
ARNT2	KDELR3	stage2_interaction	1.14935e-06	1.63	2.92	4.92	9.78
ARNT2	KIF13B	shared_interaction	1.03854e-06	1.63	2.92	1.06	1.46
ARNT2	KLF10	stage2_interaction	1.8212e-07	1.63	2.92	13.73	11.13
ARNT2	KLF7	stage2_interaction	8.14476e-07	1.63	2.92	4.76	5.33
ARNT2	KSR1	shared_interaction	1.23351e-06	1.63	2.92	8.32	9.52
ARNT2	LIMCH1	stage1_interaction	3.65677e-07	1.63	2.92	29.93	25.72
ARNT2	LIN9	stage1_interaction	5.24703e-07	1.63	2.92	3.34	3.41
ARNT2	LMO2	stage2_interaction	8.07451e-07	1.63	2.92	167.8	120.76
ARNT2	LSP1	stage2_interaction	5.4757e-07	1.63	2.92	12.84	20.88
ARNT2	LSS	stage1_interaction	2.72395e-06	1.63	2.92	12.28	21.71
ARNT2	LYPLA2	stage2_interaction	1.17936e-06	1.63	2.92	110.98	109.57
ARNT2	MAP3K1	stage1_interaction	8.02774e-07	1.63	2.92	6.53	7.25
ARNT2	MAPK7	shared_interaction	1.44263e-06	1.63	2.92	30.42	34.66
ARNT2	MARCH8	shared_interaction	9.64314e-07	1.63	2.92	12.07	14.34
ARNT2	MDM1	stage1_interaction	1.11843e-06	1.63	2.92	6.37	6.96
ARNT2	MDM2	stage1_interaction	1.22559e-07	1.63	2.92	13.07	18.61
ARNT2	MED18	stage1_interaction	5.03454e-07	1.63	2.92	7.12	7.63
ARNT2	MED27	shared_interaction	8.98542e-07	1.63	2.92	32.51	27.62
ARNT2	MED7	stage1_interaction	1.19125e-06	1.63	2.92	14.72	14.5
ARNT2	METTL11A	stage2_interaction	1.2182e-06	1.63	2.92	44.39	40.13
ARNT2	MFAP4	shared_interaction	1.63397e-06	1.63	2.92	9.21	19.69
ARNT2	MKRN2	shared_interaction	1.04957e-06	1.63	2.92	14.79	15.05
ARNT2	MOCS2	stage1_interaction	1.03677e-06	1.63	2.92	29.47	26.97
ARNT2	MRPL13	stage1_interaction	1.28448e-06	1.63	2.92	98.52	80.85
ARNT2	MTBP	stage1_interaction	1.17101e-06	1.63	2.92	12.35	12.64
ARNT2	MTSS1	stage2_interaction	2.09793e-07	1.63	2.92	18.46	15.42
ARNT2	MTUS1	stage2_interaction	1.71856e-06	1.63	2.92	17.5	17.17
ARNT2	MYO10	shared_interaction	6.1654e-07	1.63	2.92	21.82	22.59
ARNT2	MYO1B	stage2_interaction	1.10081e-06	1.63	2.92	32.35	28.13
ARNT2	MYO1E	shared_interaction	4.1702e-07	1.63	2.92	7.41	6.95
ARNT2	N4BP2	stage1_interaction	3.1472e-07	1.63	2.92	7.97	9.66
ARNT2	NAGPA	stage1_interaction	1.58934e-07	1.63	2.92	15.64	13.44
ARNT2	NAIF1	stage1_interaction	2.23659e-07	1.63	2.92	2.39	2.51
ARNT2	NCOR1	shared_interaction	1.33549e-06	1.63	2.92	22.47	24.52
ARNT2	NDRG1	stage1_interaction	7.99513e-07	1.63	2.92	10.63	11.07
ARNT2	NDST1	shared_interaction	4.20649e-07	1.63	2.92	13.05	15.45
ARNT2	NDUFAF1	stage2_interaction	1.25898e-06	1.63	2.92	11.99	14.1
ARNT2	NIN	stage1_interaction	1.28855e-06	1.63	2.92	4	4.42
ARNT2	NINJ1	shared_interaction	3.65071e-07	1.63	2.92	24.87	20.9
ARNT2	NIPAL3	stage2_interaction	8.97678e-07	1.63	2.92	3.52	5.21
ARNT2	NISCH	stage1_interaction	1.03605e-06	1.63	2.92	179.56	195.99
ARNT2	NODAL	shared_interaction	3.43369e-07	1.63	2.92	1.38	0.99
ARNT2	NOL6	stage2_interaction	3.10274e-07	1.63	2.92	18.72	17.2
ARNT2	NQO2	stage2_interaction	7.20377e-07	1.63	2.92	5.13	4.89
ARNT2	NTNG2	shared_interaction	9.91787e-07	1.63	2.92	11.04	8.49
ARNT2	NUP107	stage1_interaction	1.26497e-06	1.63	2.92	28.27	33.03
ARNT2	NUP188	stage2_interaction	1.14218e-06	1.63	2.92	26.4	28.83
ARNT2	NVL	stage2_interaction	3.24848e-07	1.63	2.92	15.92	14.39
ARNT2	ODC1	stage1_interaction	4.9358e-07	1.63	2.92	322.02	262.87
ARNT2	ODF2	shared_interaction	9.18321e-07	1.63	2.92	37.96	41.08
ARNT2	ORAOV1	stage1_interaction	1.25459e-06	1.63	2.92	13.4	15.15
ARNT2	PCBP3	stage1_interaction	2.74279e-06	1.63	2.92	14.32	14.55
ARNT2	PCCB	shared_interaction	1.20715e-06	1.63	2.92	27.65	26.28
ARNT2	PDE9A	stage2_interaction	1.11143e-06	1.63	2.92	5.2	8.48
ARNT2	PDGFRB	shared_interaction	3.82143e-07	1.63	2.92	4.07	11.55
ARNT2	PDIA6	stage1_interaction	5.5618e-07	1.63	2.92	359.93	351.21
ARNT2	PHF12	stage1_interaction	1.15102e-06	1.63	2.92	23.89	29.61
ARNT2	PICK1	stage2_interaction	1.51821e-06	1.63	2.92	10.26	13.25
ARNT2	PITPNC1	stage2_interaction	1.30778e-06	1.63	2.92	7.44	6.98
ARNT2	PLA2G6	stage2_interaction	1.46742e-06	1.63	2.92	19.25	17.9
ARNT2	PLK2	stage1_interaction	1.06694e-06	1.63	2.92	120.82	99.01
ARNT2	PLXND1	shared_interaction	1.08632e-06	1.63	2.92	299.87	248.84
ARNT2	POLDIP3	stage1_interaction	1.01854e-06	1.63	2.92	50.46	50.22
ARNT2	POLR1B	stage1_interaction	1.41059e-06	1.63	2.92	13.45	16.19
ARNT2	PPP2R5D	stage1_interaction	1.33698e-06	1.63	2.92	53.35	57.58
ARNT2	PQLC1	stage2_interaction	2.52311e-07	1.63	2.92	13.77	12.6
ARNT2	PRMT3	stage1_interaction	2.39737e-07	1.63	2.92	16.05	16.63
ARNT2	PRPSAP1	stage2_interaction	9.61477e-07	1.63	2.92	68.41	67.32
ARNT2	PRPSAP2	shared_interaction	1.34601e-06	1.63	2.92	17.61	16.95
ARNT2	PRR11	stage1_interaction	2.95089e-07	1.63	2.92	6.21	7.64
ARNT2	PSMD12	stage2_interaction	1.46854e-06	1.63	2.92	72.32	61.46
ARNT2	PSMG3	stage1_interaction	1.72178e-06	1.63	2.92	44.25	41.52
ARNT2	PSMG4	stage2_interaction	7.38042e-07	1.63	2.92	71.18	60.44
ARNT2	PTEN	shared_interaction	1.42994e-06	1.63	2.92	9.2	8.34
ARNT2	PTPN14	stage1_interaction	1.22327e-06	1.63	2.92	5.37	7.01
ARNT2	PTPN2	shared_interaction	1.23282e-06	1.63	2.92	20.8	17.41
ARNT2	PTPRM	shared_interaction	1.3957e-06	1.63	2.92	22.39	23.12
ARNT2	PTRH1	stage1_interaction	1.71198e-07	1.63	2.92	8.09	7.85
ARNT2	PTRH2	stage1_interaction	2.60436e-07	1.63	2.92	11.29	11.58
ARNT2	PTTG1IP	stage2_interaction	6.75436e-07	1.63	2.92	35.68	45.62
ARNT2	PUM2	stage1_interaction	9.48679e-07	1.63	2.92	20.4	21.98
ARNT2	QK	shared_interaction	8.32444e-07	1.63	2.92	44.63	40.6
ARNT2	R74862	stage2_interaction	1.48067e-07	1.63	2.92	2.4	3.12
ARNT2	RAB34	stage1_interaction	9.27953e-07	1.63	2.92	21.46	39.99
ARNT2	RAD51	stage2_interaction	1.48205e-06	1.63	2.92	22.99	23.65
ARNT2	RAPGEF1	stage1_interaction	1.06939e-06	1.63	2.92	29.85	29.26
ARNT2	RBM22	shared_interaction	4.6849e-07	1.63	2.92	54.46	52.95
ARNT2	RCBTB1	stage1_interaction	5.43828e-07	1.63	2.92	21.08	22.31
ARNT2	RFX4	shared_interaction	9.42014e-07	1.63	2.92	0.7	1.14
ARNT2	RHBDD2	stage2_interaction	1.02335e-06	1.63	2.92	8.57	11.17
ARNT2	RIPK1	stage2_interaction	6.48731e-07	1.63	2.92	8.61	8.72
ARNT2	RNF168	stage1_interaction	1.35498e-06	1.63	2.92	8.32	6.74
ARNT2	RNMT	shared_interaction	1.30048e-06	1.63	2.92	18.25	16.46
ARNT2	ROR1	stage2_interaction	1.99846e-07	1.63	2.92	0.74	1.51
ARNT2	RPL36AL	stage1_interaction	1.24613e-06	1.63	2.92	619.53	492.1
ARNT2	RPS14	shared_interaction	4.21232e-07	1.63	2.92	3611.34	2827.86
ARNT2	RPS6KB1	stage1_interaction	2.67581e-07	1.63	2.92	14.4	11.36
ARNT2	SBK1	stage1_interaction	9.21423e-07	1.63	2.92	16.7	21.79
ARNT2	SCHIP1	stage1_interaction	3.40727e-07	1.63	2.92	38.53	29.06
ARNT2	SCUBE1	stage1_interaction	1.18547e-06	1.63	2.92	4.03	9.2
ARNT2	SDF2	stage1_interaction	8.04311e-07	1.63	2.92	35.5	39.61
ARNT2	SEC14L1	stage2_interaction	9.67593e-07	1.63	2.92	23.22	25.39
ARNT2	SEMA6D	stage2_interaction	2.47282e-07	1.63	2.92	17.76	18.6
ARNT2	SENP5	stage1_interaction	1.10134e-06	1.63	2.92	5.74	6.46
ARNT2	SEPT4	stage1_interaction	2.26497e-07	1.63	2.92	6.38	6.5
ARNT2	SEPT9	shared_interaction	9.01946e-07	1.63	2.92	149.38	131.36
ARNT2	SERAC1	stage2_interaction	2.0096e-07	1.63	2.92	0.96	1.44
ARNT2	SETX	stage1_interaction	8.99008e-07	1.63	2.92	5.96	5.65
ARNT2	SH2D3C	stage1_interaction	2.01878e-07	1.63	2.92	53.96	43.5
ARNT2	SH3TC1	stage2_interaction	3.25605e-07	1.63	2.92	20.95	19.07
ARNT2	SHISA4	stage1_interaction	2.18164e-07	1.63	2.92	14.09	17.38
ARNT2	SLC19A1	stage2_interaction	7.5699e-07	1.63	2.92	12.32	13.82
ARNT2	SLC20A1	stage1_interaction	1.36489e-06	1.63	2.92	34.93	37.24
ARNT2	SLC22A23	stage2_interaction	8.22937e-07	1.63	2.92	6.13	7.98
ARNT2	SMAD2	stage1_interaction	1.69914e-07	1.63	2.92	19.85	18.4
ARNT2	SMG6	stage1_interaction	7.9141e-07	1.63	2.92	11.12	12.65
ARNT2	SMU1	stage2_interaction	2.88804e-07	1.63	2.92	56.94	57.78
ARNT2	SMYD2	stage1_interaction	1.02304e-06	1.63	2.92	51.37	49.65
ARNT2	SORBS1	stage1_interaction	2.54948e-07	1.63	2.92	9.53	7.28
ARNT2	SPATS2	stage2_interaction	8.87263e-07	1.63	2.92	36.16	37.12
ARNT2	SPC24	stage1_interaction	5.09132e-07	1.63	2.92	64.34	67.76
ARNT2	SPNA2	stage1_interaction	9.36409e-07	1.63	2.92	119.02	117.27
ARNT2	SREK1	stage1_interaction	4.77494e-07	1.63	2.92	12.94	13.3
ARNT2	SRR	stage1_interaction	8.38894e-07	1.63	2.92	7.3	7.79
ARNT2	SSH1	stage1_interaction	8.19502e-07	1.63	2.92	6.28	7.01
ARNT2	ST6GALNAC4	stage1_interaction	1.92979e-07	1.63	2.92	25.06	20.47
ARNT2	ST6GALNAC6	stage1_interaction	1.63704e-07	1.63	2.92	17.92	16.63
ARNT2	STK10	shared_interaction	7.24974e-07	1.63	2.92	6.4	5.86
ARNT2	STK35	stage1_interaction	1.23136e-06	1.63	2.92	6.61	7.44
ARNT2	SWI5	stage1_interaction	1.66514e-07	1.63	2.92	293.71	299.62
ARNT2	SYNJ2	stage2_interaction	2.1903e-07	1.63	2.92	1	2.08
ARNT2	SYNPO	shared_interaction	4.69836e-07	1.63	2.92	7.57	13.63
ARNT2	SYT8	stage2_interaction	4.99415e-07	1.63	2.92	0.81	5.38
ARNT2	TADA2B	stage2_interaction	2.45877e-07	1.63	2.92	4.54	3.87
ARNT2	TADA3	stage1_interaction	7.59454e-07	1.63	2.92	22.4	26.55
ARNT2	TATDN1	stage2_interaction	2.28164e-07	1.63	2.92	7.66	6.12
ARNT2	TATDN2	stage1_interaction	9.54939e-07	1.63	2.92	27.08	21.05
ARNT2	TCF20	stage1_interaction	1.48145e-06	1.63	2.92	5.6	5.92
ARNT2	TCF4	shared_interaction	2.83055e-07	1.63	2.92	26.92	25.22
ARNT2	TCOF1	shared_interaction	4.61489e-07	1.63	2.92	25.04	26.18
ARNT2	TDRD7	stage1_interaction	1.46846e-06	1.63	2.92	11.1	11.4
ARNT2	TFPI	stage2_interaction	4.53065e-07	1.63	2.92	55.51	41.14
ARNT2	TFRC	stage1_interaction	1.27238e-06	1.63	2.92	20.37	18.94
ARNT2	THA1	stage1_interaction	9.08198e-07	1.63	2.92	1.32	2.12
ARNT2	THAP1	shared_interaction	3.26517e-07	1.63	2.92	12.59	10.08
ARNT2	THG1L	shared_interaction	1.33789e-06	1.63	2.92	39.28	42.77
ARNT2	THNSL2	stage2_interaction	3.00293e-07	1.63	2.92	2.42	1.64
ARNT2	TIMP3	shared_interaction	1.35968e-06	1.63	2.92	26	23.91
ARNT2	TJAP1	stage1_interaction	1.49272e-06	1.63	2.92	30.32	29.44
ARNT2	TM4SF1	stage2_interaction	3.09939e-07	1.63	2.92	6.39	5.28
ARNT2	TMBIM6	stage2_interaction	9.95935e-07	1.63	2.92	154.46	154.8
ARNT2	TMC6	stage1_interaction	7.67978e-07	1.63	2.92	37.55	32.72
ARNT2	TMC8	stage1_interaction	7.15125e-07	1.63	2.92	9.39	8.51
ARNT2	TMEM119	stage1_interaction	8.42769e-07	1.63	2.92	10.95	18.22
ARNT2	TMEM151B	stage1_interaction	1.14798e-06	1.63	2.92	0.96	1.35
ARNT2	TMEM184B	stage2_interaction	1.34358e-06	1.63	2.92	54.65	51.09
ARNT2	TMEM63B	stage1_interaction	1.64497e-06	1.63	2.92	22.51	23.91
ARNT2	TMEM9	stage1_interaction	2.23584e-07	1.63	2.92	57.84	68.94
ARNT2	TNK2	stage1_interaction	1.56089e-06	1.63	2.92	35.28	31.83
ARNT2	TNNI1	stage1_interaction	2.30359e-07	1.63	2.92	9.88	25.66
ARNT2	TNNT3	stage2_interaction	5.35919e-07	1.63	2.92	3.93	9.1
ARNT2	TNS1	stage2_interaction	1.39122e-06	1.63	2.92	4.29	6.95
ARNT2	TOR1A	stage2_interaction	1.37568e-06	1.63	2.92	37.88	37.03
ARNT2	TPRGL	stage1_interaction	9.76828e-07	1.63	2.92	83.63	80.49
ARNT2	TRAF4	stage1_interaction	8.18333e-07	1.63	2.92	107.08	92.38
ARNT2	TRAM2	stage1_interaction	1.7085e-06	1.63	2.92	5.47	6.52
ARNT2	TRIM12C	stage2_interaction	8.81729e-07	1.63	2.92	2.07	0.98
ARNT2	TRIM32	stage1_interaction	1.37518e-07	1.63	2.92	11.57	12.37
ARNT2	TRUB2	shared_interaction	1.1698e-06	1.63	2.92	18.95	17.22
ARNT2	TSEN15	stage1_interaction	9.09429e-07	1.63	2.92	63.65	59.31
ARNT2	TSTD2	stage1_interaction	1.43907e-06	1.63	2.92	17.39	16.87
ARNT2	TTC23	stage1_interaction	2.51006e-07	1.63	2.92	17.18	16.25
ARNT2	TTLL3	stage1_interaction	7.73599e-07	1.63	2.92	1.38	1.5
ARNT2	TUBA1A	stage2_interaction	1.06059e-06	1.63	2.92	715.47	672.95
ARNT2	UBA3	stage2_interaction	1.21812e-06	1.63	2.92	21.61	19.82
ARNT2	UBAP2	stage2_interaction	2.32359e-07	1.63	2.92	40.67	45.86
ARNT2	UBXN7	stage1_interaction	1.05461e-06	1.63	2.92	8.71	8.65
ARNT2	UCHL1	stage1_interaction	3.55575e-07	1.63	2.92	20.65	31.49
ARNT2	ULK2	shared_interaction	1.55743e-06	1.63	2.92	6.56	6.88
ARNT2	URM1	stage1_interaction	1.2467e-06	1.63	2.92	69.04	53
ARNT2	USP30	stage1_interaction	1.01856e-06	1.63	2.92	7.41	7.88
ARNT2	UTP6	shared_interaction	1.14733e-06	1.63	2.92	22.25	22.1
ARNT2	WBSCR22	stage2_interaction	1.13913e-06	1.63	2.92	71.86	75.53
ARNT2	WBSCR27	stage2_interaction	1.02983e-06	1.63	2.92	3.55	2.75
ARNT2	WDFY1	stage2_interaction	2.08465e-07	1.63	2.92	4.23	4.38
ARNT2	WDR26	stage2_interaction	3.44593e-07	1.63	2.92	28.15	25.98
ARNT2	WDR91	stage2_interaction	8.04464e-07	1.63	2.92	9.56	10.35
ARNT2	WNK2	shared_interaction	4.01955e-07	1.63	2.92	0.51	1.14
ARNT2	X99384	shared_interaction	4.75677e-07	1.63	2.92	84.45	66.05
ARNT2	XPA	stage1_interaction	1.3965e-06	1.63	2.92	15.88	14.92
ARNT2	XPO5	stage1_interaction	1.11123e-06	1.63	2.92	19.26	18.28
ARNT2	XPO6	stage1_interaction	8.51975e-07	1.63	2.92	37.79	41.02
ARNT2	YEATS4	stage1_interaction	1.20602e-07	1.63	2.92	87.33	81.58
ARNT2	YPEL2	shared_interaction	4.0022e-07	1.63	2.92	3.06	2.93
ARNT2	ZFAND2A	stage1_interaction	1.54023e-06	1.63	2.92	9.93	8.41
ARNT2	ZFP113	stage1_interaction	1.53438e-06	1.63	2.92	1.85	2.78
ARNT2	ZFP148	stage1_interaction	1.08966e-06	1.63	2.92	7.14	6.64
ARNT2	ZFP189	stage1_interaction	7.44977e-07	1.63	2.92	2.19	2.49
ARNT2	ZFP68	stage1_interaction	1.55585e-06	1.63	2.92	9.42	7.65
ARNT2	ZFYVE19	stage2_interaction	1.4581e-06	1.63	2.92	19.07	17.39
ARNT2	ZSCAN21	stage1_interaction	1.53047e-06	1.63	2.92	19.14	21.81
ARNTL	AAK1	stage2_interaction	9.24549e-06	2.13	1.88	2.4	3.91
ARNTL	ABCA3	stage1_interaction	9.94105e-07	2.13	1.88	5.77	6.17
ARNTL	ABCA4	stage2_interaction	4.08437e-07	2.13	1.88	4.78	5.95
ARNTL	ACTG2	stage2_interaction	6.84037e-06	2.13	1.88	11.32	32.03
ARNTL	ACVRL1	stage1_interaction	1.02368e-05	2.13	1.88	68.29	48.94
ARNTL	ADAM10	stage2_interaction	1.3545e-05	2.13	1.88	45.71	40.57
ARNTL	ADNP	stage2_interaction	2.06658e-07	2.13	1.88	14.22	14.15
ARNTL	AGL	stage1_interaction	2.39903e-07	2.13	1.88	2.88	3.22
ARNTL	AK1	stage2_interaction	2.17296e-06	2.13	1.88	11.02	10.12
ARNTL	AKR1B10	stage1_interaction	3.42056e-07	2.13	1.88	4.82	6.02
ARNTL	ALAD	stage1_interaction	7.34159e-06	2.13	1.88	107.31	103.35
ARNTL	ALG9	stage1_interaction	3.70463e-07	2.13	1.88	21.35	21.79
ARNTL	ALPL	stage2_interaction	3.58233e-07	2.13	1.88	7.55	3.26
ARNTL	AMT	shared_interaction	9.64688e-06	2.13	1.88	21.5	22.08
ARNTL	ANGEL1	stage2_interaction	4.38863e-06	2.13	1.88	6.76	8.76
ARNTL	ANGEL2	stage1_interaction	1.79646e-05	2.13	1.88	14.95	15.18
ARNTL	ANKHD1	stage1_interaction	9.43535e-06	2.13	1.88	13.79	14.23
ARNTL	APBB2	stage1_interaction	2.28297e-06	2.13	1.88	6.83	7.4
ARNTL	APCDD1	stage1_interaction	7.35275e-06	2.13	1.88	37.01	37.43
ARNTL	ARHGAP26	shared_interaction	7.30547e-06	2.13	1.88	2.35	1.9
ARNTL	ARHGAP29	stage2_interaction	3.21182e-07	2.13	1.88	58.07	49.37
ARNTL	ARHGEF12	stage2_interaction	9.53781e-06	2.13	1.88	9.9	9.86
ARNTL	ARHGEF25	stage1_interaction	4.11371e-07	2.13	1.88	11.11	23.9
ARNTL	ARVCF	stage1_interaction	1.87612e-06	2.13	1.88	8.81	10.85
ARNTL	ASAP1	stage2_interaction	8.6646e-07	2.13	1.88	15.27	15.31
ARNTL	ASPHD2	stage2_interaction	7.49704e-06	2.13	1.88	4.23	5.63
ARNTL	ATP2B1	stage2_interaction	6.84879e-07	2.13	1.88	10.05	10.94
ARNTL	ATP5J	stage1_interaction	6.96688e-06	2.13	1.88	299.15	246.77
ARNTL	B4GALT1	stage2_interaction	9.52651e-07	2.13	1.88	23.62	25.28
ARNTL	BAG1	stage2_interaction	6.45182e-07	2.13	1.88	151.21	131.06
ARNTL	BAZ2B	stage2_interaction	8.22034e-06	2.13	1.88	11.41	12.22
ARNTL	BCL2L1	shared_interaction	1.61338e-05	2.13	1.88	25.45	28.82
ARNTL	BEND4	stage1_interaction	2.497e-06	2.13	1.88	3.46	4.8
ARNTL	BIN2	stage1_interaction	1.4088e-05	2.13	1.88	1.07	1.85
ARNTL	BOLA3	shared_interaction	7.66207e-06	2.13	1.88	47.63	38.2
ARNTL	BSPRY	stage1_interaction	6.70816e-06	2.13	1.88	1.06	1.52
ARNTL	BTD	stage2_interaction	1.05715e-05	2.13	1.88	15.69	16.49
ARNTL	CALD1	stage1_interaction	3.30471e-07	2.13	1.88	54.63	55
ARNTL	CAPN1	shared_interaction	7.72132e-06	2.13	1.88	5.11	7.05
ARNTL	CAPZA1	stage1_interaction	7.69546e-06	2.13	1.88	62.88	56.15
ARNTL	CARD10	stage1_interaction	1.09298e-05	2.13	1.88	17.82	19.77
ARNTL	CASP3	shared_interaction	3.29167e-07	2.13	1.88	27.22	26.8
ARNTL	CASZ1	stage1_interaction	3.01175e-06	2.13	1.88	0.72	1.04
ARNTL	CCDC12	shared_interaction	1.8474e-05	2.13	1.88	106.29	99.45
ARNTL	CCDC28A	stage1_interaction	2.73026e-07	2.13	1.88	2.57	3.8
ARNTL	CDC42EP2	shared_interaction	7.85529e-06	2.13	1.88	9.56	7.16
ARNTL	CDK4	stage1_interaction	3.49997e-07	2.13	1.88	992.39	1004.45
ARNTL	CDK5RAP3	stage2_interaction	4.20127e-06	2.13	1.88	28.93	32
ARNTL	CDK9	shared_interaction	8.10483e-06	2.13	1.88	93.92	93.2
ARNTL	CDKL3	stage2_interaction	7.69679e-06	2.13	1.88	1.72	1.46
ARNTL	CHAF1B	stage2_interaction	3.53286e-07	2.13	1.88	46.35	39.26
ARNTL	CHMP3	shared_interaction	9.47262e-06	2.13	1.88	39.69	40.02
ARNTL	CHN2	stage1_interaction	8.17418e-06	2.13	1.88	11.08	10.48
ARNTL	CIZ1	stage2_interaction	2.22311e-06	2.13	1.88	36.75	42.11
ARNTL	CKS2	stage2_interaction	1.15891e-06	2.13	1.88	169.31	179.97
ARNTL	CLCN7	stage1_interaction	8.42173e-07	2.13	1.88	8.52	8.61
ARNTL	CLVS1	stage1_interaction	8.68446e-06	2.13	1.88	0.96	1.75
ARNTL	CNPY4	stage1_interaction	9.736e-06	2.13	1.88	26.51	29.71
ARNTL	COL18A1	stage1_interaction	8.58554e-07	2.13	1.88	363.3	409.87
ARNTL	COPS6	stage1_interaction	8.95908e-06	2.13	1.88	183.6	171.85
ARNTL	COX17	stage2_interaction	6.85473e-06	2.13	1.88	140.7	129.19
ARNTL	COX4I2	shared_interaction	1.76638e-05	2.13	1.88	4.76	8.95
ARNTL	CROCC	stage2_interaction	1.41088e-05	2.13	1.88	7.34	10.46
ARNTL	CRYAB	stage1_interaction	2.8872e-07	2.13	1.88	7.04	25.26
ARNTL	CRYBB3	stage2_interaction	1.91948e-06	2.13	1.88	1.34	1.02
ARNTL	CSNK1E	stage2_interaction	1.27977e-05	2.13	1.88	85.77	80.41
ARNTL	CTDSP2	stage1_interaction	4.09476e-07	2.13	1.88	47.84	54.35
ARNTL	CTNNB1	shared_interaction	8.71864e-06	2.13	1.88	387.77	378.96
ARNTL	CXXC5	stage1_interaction	7.98142e-06	2.13	1.88	29.13	34.26
ARNTL	D16H22S680E	stage1_interaction	1.65984e-06	2.13	1.88	11.06	10.55
ARNTL	D4ERTD22E	stage2_interaction	1.36441e-05	2.13	1.88	80.09	86.18
ARNTL	DAG1	shared_interaction	9.98946e-06	2.13	1.88	20.95	34.24
ARNTL	DCTN1	stage2_interaction	8.89996e-06	2.13	1.88	54.93	64.07
ARNTL	DDX58	stage2_interaction	6.69376e-07	2.13	1.88	1.49	1.59
ARNTL	DENND1A	shared_interaction	1.01481e-05	2.13	1.88	5.48	6.62
ARNTL	DIXDC1	stage1_interaction	3.41068e-07	2.13	1.88	1.56	3.26
ARNTL	DNAJC18	stage1_interaction	1.11326e-05	2.13	1.88	5.9	6.43
ARNTL	DNAJC5	stage1_interaction	1.37314e-05	2.13	1.88	26.38	28.13
ARNTL	DNM1	stage2_interaction	2.4166e-06	2.13	1.88	5.56	10.89
ARNTL	DOC2G	stage2_interaction	8.24077e-06	2.13	1.88	1.37	2.56
ARNTL	DOLPP1	stage2_interaction	7.07689e-07	2.13	1.88	19.57	21.85
ARNTL	DPF2	shared_interaction	8.28155e-06	2.13	1.88	62.18	59.23
ARNTL	DYNLL2	stage2_interaction	9.40278e-06	2.13	1.88	81.86	92.12
ARNTL	E2F6	stage1_interaction	1.09534e-06	2.13	1.88	77.19	99.99
ARNTL	EBF2	stage2_interaction	1.20406e-05	2.13	1.88	0.9	1.17
ARNTL	ECE1	stage2_interaction	3.29294e-07	2.13	1.88	218.54	312.56
ARNTL	ECSCR	stage1_interaction	8.66276e-06	2.13	1.88	192.34	148.9
ARNTL	EFCAB2	stage2_interaction	1.71145e-05	2.13	1.88	1.65	1.05
ARNTL	EFHD2	stage1_interaction	9.01783e-07	2.13	1.88	24.56	26.12
ARNTL	EHBP1L1	shared_interaction	9.26802e-06	2.13	1.88	13.69	13.18
ARNTL	EIF4ENIF1	stage2_interaction	7.91105e-07	2.13	1.88	29.48	28.94
ARNTL	EIF4G3	stage2_interaction	3.55796e-07	2.13	1.88	22.04	21.94
ARNTL	ELF1	stage2_interaction	3.2784e-06	2.13	1.88	2.58	3.15
ARNTL	ENG	stage2_interaction	2.06221e-06	2.13	1.88	202.43	166.87
ARNTL	EPB4.1L2	stage1_interaction	7.46892e-06	2.13	1.88	40.79	34.74
ARNTL	ESRRB	stage2_interaction	3.9936e-06	2.13	1.88	2.48	0.94
ARNTL	FAHD1	stage1_interaction	9.6791e-07	2.13	1.88	6.41	5.94
ARNTL	FAM102A	stage2_interaction	2.31884e-06	2.13	1.88	31.72	28.24
ARNTL	FAM105B	shared_interaction	1.21125e-05	2.13	1.88	25.4	23.59
ARNTL	FAM129B	stage2_interaction	2.13248e-06	2.13	1.88	69.62	58.51
ARNTL	FAM36A	stage2_interaction	1.31094e-05	2.13	1.88	25.61	20.08
ARNTL	FAM49B	stage2_interaction	9.63779e-07	2.13	1.88	40.77	36.4
ARNTL	FAM63B	stage2_interaction	1.29972e-05	2.13	1.88	1.76	1.57
ARNTL	FAM65C	stage2_interaction	2.51913e-07	2.13	1.88	1.51	3.48
ARNTL	FAM98B	stage2_interaction	1.34788e-05	2.13	1.88	29.11	28.85
ARNTL	FBXO42	stage2_interaction	1.21548e-05	2.13	1.88	8.86	8.98
ARNTL	FDXACB1	stage1_interaction	3.50329e-07	2.13	1.88	2.85	4.19
ARNTL	FNDC5	stage1_interaction	1.0505e-06	2.13	1.88	1.22	2.84
ARNTL	FOXD3	stage1_interaction	7.9119e-06	2.13	1.88	1.33	1.68
ARNTL	FOXO3	stage2_interaction	8.87089e-07	2.13	1.88	7.7	7.61
ARNTL	FRMD4B	shared_interaction	1.11448e-05	2.13	1.88	19.76	19.04
ARNTL	GAB1	shared_interaction	2.42668e-06	2.13	1.88	15.05	13.77
ARNTL	GCLC	stage1_interaction	1.03223e-05	2.13	1.88	10.36	8.47
ARNTL	GET4	stage1_interaction	8.519e-06	2.13	1.88	114.11	111.79
ARNTL	GGTA1	stage2_interaction	7.55601e-06	2.13	1.88	25.89	21.19
ARNTL	GNAI2	shared_interaction	9.48245e-06	2.13	1.88	510.99	380.66
ARNTL	GPR183	shared_interaction	8.83822e-06	2.13	1.88	10.42	6.59
ARNTL	GPX8	stage2_interaction	3.08582e-07	2.13	1.88	36.6	44.52
ARNTL	GREB1	stage1_interaction	1.19822e-06	2.13	1.88	2.49	2.83
ARNTL	GTF2E1	stage2_interaction	8.04457e-06	2.13	1.88	15.4	15.65
ARNTL	GTF2E2	stage2_interaction	1.14751e-05	2.13	1.88	74.73	63.34
ARNTL	H2AFY	stage1_interaction	1.93883e-05	2.13	1.88	241.01	220.06
ARNTL	HBEGF	stage1_interaction	9.43783e-06	2.13	1.88	20.68	19.23
ARNTL	HEATR3	stage1_interaction	8.22391e-06	2.13	1.88	18.36	17.14
ARNTL	HEMK1	shared_interaction	1.0195e-05	2.13	1.88	7.96	9.56
ARNTL	HIPK2	stage2_interaction	1.99863e-06	2.13	1.88	3.49	5.23
ARNTL	HMCN1	shared_interaction	7.80691e-06	2.13	1.88	5.84	6.46
ARNTL	HPS4	stage2_interaction	9.44875e-06	2.13	1.88	8.87	12.89
ARNTL	HYAL1	stage2_interaction	1.15379e-05	2.13	1.88	1.1	1.29
ARNTL	ID1	shared_interaction	1.68756e-05	2.13	1.88	91.07	103.97
ARNTL	IFT140	stage1_interaction	1.14014e-06	2.13	1.88	5.81	5.34
ARNTL	IMMT	shared_interaction	8.45299e-06	2.13	1.88	70.44	69.22
ARNTL	IRF2	shared_interaction	3.31734e-07	2.13	1.88	8.76	9.18
ARNTL	ISCU	stage2_interaction	2.19652e-06	2.13	1.88	71	78.36
ARNTL	ITGA1	shared_interaction	7.84906e-06	2.13	1.88	5.43	5.61
ARNTL	KCTD17	stage1_interaction	1.19088e-05	2.13	1.88	156.57	117.3
ARNTL	KDELR3	stage2_interaction	1.09331e-05	2.13	1.88	4.92	9.78
ARNTL	KDM3A	shared_interaction	9.29171e-06	2.13	1.88	14.41	13.09
ARNTL	KIF1B	stage1_interaction	2.6414e-06	2.13	1.88	9.48	10.74
ARNTL	KLF13	stage2_interaction	8.10112e-07	2.13	1.88	11.33	11.63
ARNTL	KLHL22	stage1_interaction	1.99598e-06	2.13	1.88	32.85	37.57
ARNTL	LEF1	shared_interaction	2.48674e-06	2.13	1.88	22.68	20.3
ARNTL	LETMD1	stage1_interaction	9.21737e-06	2.13	1.88	10.93	14.11
ARNTL	LHX6	stage2_interaction	6.53269e-06	2.13	1.88	10.88	8.24
ARNTL	LIMCH1	stage1_interaction	2.4212e-06	2.13	1.88	29.93	25.72
ARNTL	LIMK2	stage2_interaction	8.31438e-07	2.13	1.88	32.55	39.11
ARNTL	LIN9	stage1_interaction	9.39676e-07	2.13	1.88	3.34	3.41
ARNTL	LRP5	stage2_interaction	8.96638e-06	2.13	1.88	47.06	44.48
ARNTL	LRRC49	shared_interaction	8.7959e-06	2.13	1.88	5.25	5.71
ARNTL	MAGI1	stage1_interaction	1.68469e-06	2.13	1.88	5.35	5.01
ARNTL	MAP4K2	stage1_interaction	8.73216e-06	2.13	1.88	80.86	80.23
ARNTL	MARK1	stage2_interaction	6.74569e-06	2.13	1.88	2.17	2.49
ARNTL	MED15	stage1_interaction	2.15233e-06	2.13	1.88	21.78	23.46
ARNTL	METTL11A	stage2_interaction	7.13524e-07	2.13	1.88	44.39	40.13
ARNTL	METTL6	stage2_interaction	9.17471e-06	2.13	1.88	15.62	15.01
ARNTL	MFHAS1	stage1_interaction	1.61586e-05	2.13	1.88	5.65	5.83
ARNTL	MOB1A	shared_interaction	7.70476e-06	2.13	1.88	22.62	21.11
ARNTL	MOCS2	shared_interaction	7.89279e-06	2.13	1.88	29.47	26.97
ARNTL	MORC3	stage2_interaction	3.68926e-07	2.13	1.88	7.04	6.98
ARNTL	MOSC2	stage2_interaction	8.12056e-06	2.13	1.88	67.81	63.84
ARNTL	MOV10	stage1_interaction	7.88265e-06	2.13	1.88	22.05	20.25
ARNTL	MPO	stage2_interaction	6.8045e-06	2.13	1.88	1.05	2.09
ARNTL	MPST	stage1_interaction	1.10103e-05	2.13	1.88	26.19	27.96
ARNTL	MRPS10	stage2_interaction	8.87886e-06	2.13	1.88	47.99	45.95
ARNTL	MRPS34	stage1_interaction	9.19449e-07	2.13	1.88	87.64	73.26
ARNTL	MTMR4	stage2_interaction	9.00878e-06	2.13	1.88	11.64	14.85
ARNTL	MTUS1	stage1_interaction	1.06313e-07	2.13	1.88	17.5	17.17
ARNTL	MYT1	stage1_interaction	1.52939e-05	2.13	1.88	0.51	1.85
ARNTL	N4BP2	stage1_interaction	2.0838e-06	2.13	1.88	7.97	9.66
ARNTL	NBEAL2	stage2_interaction	1.49429e-05	2.13	1.88	2.6	2.72
ARNTL	NEK6	shared_interaction	1.21437e-05	2.13	1.88	29.67	25.76
ARNTL	NENF	stage1_interaction	1.88504e-05	2.13	1.88	50.82	56.32
ARNTL	NFE2L1	stage2_interaction	4.13443e-06	2.13	1.88	43.23	49.64
ARNTL	NHSL1	stage1_interaction	2.68589e-07	2.13	1.88	5.58	5.66
ARNTL	NISCH	stage2_interaction	1.12288e-05	2.13	1.88	179.56	195.99
ARNTL	NME6	shared_interaction	1.50131e-05	2.13	1.88	38.26	36.26
ARNTL	NOL6	stage2_interaction	9.03255e-07	2.13	1.88	18.72	17.2
ARNTL	NR3C1	shared_interaction	8.04319e-06	2.13	1.88	1.25	2.35
ARNTL	NRADD	shared_interaction	1.76322e-05	2.13	1.88	22.32	23.81
ARNTL	NSD1	stage1_interaction	1.83468e-05	2.13	1.88	16.52	19.54
ARNTL	NUP107	stage2_interaction	1.53282e-05	2.13	1.88	28.27	33.03
ARNTL	OS9	stage1_interaction	3.75827e-07	2.13	1.88	21.17	28.22
ARNTL	PAIP2B	shared_interaction	6.77635e-06	2.13	1.88	12.25	12.63
ARNTL	PANK3	stage1_interaction	4.60177e-07	2.13	1.88	6.66	6.12
ARNTL	PARVB	stage2_interaction	9.15323e-07	2.13	1.88	49.3	42.76
ARNTL	PATZ1	stage2_interaction	7.40101e-07	2.13	1.88	25.19	27.92
ARNTL	PCBP3	stage1_interaction	9.92904e-07	2.13	1.88	14.32	14.55
ARNTL	PCNXL3	shared_interaction	9.79171e-06	2.13	1.88	29.28	34.36
ARNTL	PCSK6	stage2_interaction	7.21034e-06	2.13	1.88	3.97	4.17
ARNTL	PDGFRL	stage1_interaction	8.38469e-08	2.13	1.88	0.93	1.1
ARNTL	PFDN1	stage1_interaction	6.8539e-06	2.13	1.88	95.01	79.39
ARNTL	PGM2	stage1_interaction	8.46938e-06	2.13	1.88	47.3	48.33
ARNTL	PICK1	stage2_interaction	1.44419e-05	2.13	1.88	10.26	13.25
ARNTL	PIK3IP1	stage2_interaction	8.78463e-07	2.13	1.88	5.4	5.55
ARNTL	PINK1	stage2_interaction	2.59942e-07	2.13	1.88	16.02	15.38
ARNTL	PISD-PS1	stage2_interaction	7.09716e-07	2.13	1.88	11.73	15.58
ARNTL	PITPNM1	stage2_interaction	8.17599e-06	2.13	1.88	0.72	1.67
ARNTL	PITX1	stage1_interaction	1.85582e-05	2.13	1.88	8.58	25.51
ARNTL	PLA2G6	stage2_interaction	1.39588e-05	2.13	1.88	19.25	17.9
ARNTL	PLEKHM2	stage1_interaction	8.96586e-07	2.13	1.88	10.34	11.57
ARNTL	PNPO	stage2_interaction	3.72099e-06	2.13	1.88	19.06	21.89
ARNTL	POFUT2	stage1_interaction	8.432e-07	2.13	1.88	54.15	63.04
ARNTL	POGLUT1	stage2_interaction	8.6237e-06	2.13	1.88	16.49	19.93
ARNTL	POLA2	shared_interaction	1.04372e-05	2.13	1.88	33.85	33.57
ARNTL	POLDIP3	stage1_interaction	1.11611e-05	2.13	1.88	50.46	50.22
ARNTL	POPDC2	stage2_interaction	8.22357e-06	2.13	1.88	1.59	5.32
ARNTL	PPAP2A	stage2_interaction	4.17015e-07	2.13	1.88	27.87	29.29
ARNTL	PPP1R12A	shared_interaction	1.08319e-05	2.13	1.88	10.36	11.62
ARNTL	PPP2R5D	stage1_interaction	1.29446e-05	2.13	1.88	53.35	57.58
ARNTL	PPP6C	shared_interaction	1.02027e-05	2.13	1.88	18.82	15.27
ARNTL	PPP6R3	stage2_interaction	8.90159e-06	2.13	1.88	27.27	25.92
ARNTL	PRICKLE1	shared_interaction	7.76679e-06	2.13	1.88	8.01	11.04
ARNTL	PRR5L	shared_interaction	7.36394e-06	2.13	1.88	26.03	21.05
ARNTL	PSMG3	stage1_interaction	9.58388e-06	2.13	1.88	44.25	41.52
ARNTL	PTGES	stage2_interaction	6.49174e-07	2.13	1.88	2.42	4.71
ARNTL	PTGES2	stage2_interaction	2.13553e-06	2.13	1.88	18.36	14.98
ARNTL	PTH1R	stage2_interaction	1.6042e-05	2.13	1.88	7.25	15.81
ARNTL	PTPN1	stage2_interaction	1.86253e-07	2.13	1.88	70.33	56.26
ARNTL	PTRH1	stage2_interaction	2.91764e-06	2.13	1.88	8.09	7.85
ARNTL	PXDN	stage1_interaction	9.68938e-06	2.13	1.88	59.73	63.76
ARNTL	RAB33B	shared_interaction	8.12719e-06	2.13	1.88	3.64	4.29
ARNTL	RAD51C	stage2_interaction	7.46472e-06	2.13	1.88	5.03	6.6
ARNTL	RALGPS1	stage2_interaction	9.16496e-06	2.13	1.88	1.04	0.87
ARNTL	RASGRP3	stage1_interaction	1.09953e-05	2.13	1.88	23.76	18.13
ARNTL	RASSF3	stage1_interaction	8.76079e-06	2.13	1.88	30.21	28.09
ARNTL	RBM38	stage1_interaction	1.12234e-05	2.13	1.88	44.86	46.29
ARNTL	RBPMS	stage2_interaction	1.49751e-05	2.13	1.88	76.42	76.64
ARNTL	RCAN1	stage2_interaction	7.93037e-07	2.13	1.88	24.23	23.29
ARNTL	RCOR1	stage1_interaction	3.10626e-07	2.13	1.88	9.98	11.02
ARNTL	RCSD1	shared_interaction	1.03759e-05	2.13	1.88	41.76	34.48
ARNTL	REEP1	shared_interaction	9.18756e-06	2.13	1.88	10.86	9.15
ARNTL	RELL1	stage1_interaction	7.39964e-06	2.13	1.88	23.37	17.86
ARNTL	RGNEF	shared_interaction	3.56364e-06	2.13	1.88	6.79	5.3
ARNTL	RGS19	stage1_interaction	1.29195e-05	2.13	1.88	46.27	42.88
ARNTL	RGS3	stage1_interaction	7.80195e-06	2.13	1.88	64.85	58.73
ARNTL	RHOQ	stage2_interaction	8.56996e-07	2.13	1.88	7.37	8.23
ARNTL	RMND5A	shared_interaction	7.11543e-06	2.13	1.88	10.6	11.51
ARNTL	RNF103	stage1_interaction	8.15697e-06	2.13	1.88	5.93	5.01
ARNTL	RNF43	stage2_interaction	8.78515e-06	2.13	1.88	0.7	1.49
ARNTL	RPL12	shared_interaction	7.89965e-06	2.13	1.88	1436.46	1120.19
ARNTL	S1PR3	stage2_interaction	1.2096e-06	2.13	1.88	3.48	7.4
ARNTL	SART3	stage2_interaction	1.87496e-06	2.13	1.88	25.31	28.08
ARNTL	SCHIP1	stage1_interaction	3.75636e-07	2.13	1.88	38.53	29.06
ARNTL	SCRN1	stage1_interaction	8.23482e-06	2.13	1.88	0.74	1.43
ARNTL	SCRN2	stage2_interaction	3.19366e-06	2.13	1.88	19.62	21.12
ARNTL	SCUBE1	stage1_interaction	1.29902e-05	2.13	1.88	4.03	9.2
ARNTL	SELM	stage2_interaction	8.40753e-07	2.13	1.88	60.51	53.78
ARNTL	SEMA3B	shared_interaction	1.21984e-05	2.13	1.88	1.94	5.5
ARNTL	SEMA3F	shared_interaction	1.0517e-05	2.13	1.88	7.63	10.78
ARNTL	SEPX1	stage1_interaction	8.35624e-07	2.13	1.88	38	35.24
ARNTL	SETD2	shared_interaction	2.01577e-05	2.13	1.88	14.41	19.16
ARNTL	SFMBT1	stage2_interaction	9.8457e-06	2.13	1.88	3.82	3.62
ARNTL	SH3BP5	stage2_interaction	1.0147e-05	2.13	1.88	51.62	44.83
ARNTL	SHISA4	stage1_interaction	1.82957e-06	2.13	1.88	14.09	17.38
ARNTL	SIK2	stage1_interaction	3.41471e-07	2.13	1.88	5.19	5.61
ARNTL	SIPA1	shared_interaction	7.84311e-06	2.13	1.88	133.12	102.99
ARNTL	SLC11A2	stage1_interaction	1.03076e-05	2.13	1.88	13.04	13.36
ARNTL	SLC16A1	stage1_interaction	7.30029e-06	2.13	1.88	14.63	15.25
ARNTL	SLC19A1	stage1_interaction	9.34046e-07	2.13	1.88	12.32	13.82
ARNTL	SLC25A45	stage1_interaction	9.96221e-06	2.13	1.88	9.32	7.65
ARNTL	SLC38A3	shared_interaction	1.09761e-05	2.13	1.88	6.12	4.73
ARNTL	SLC4A8	stage1_interaction	1.09447e-05	2.13	1.88	1.54	2.04
ARNTL	SLC5A3	stage2_interaction	9.99036e-07	2.13	1.88	2.15	2.22
ARNTL	SMAGP	stage1_interaction	1.04917e-05	2.13	1.88	67.64	49.08
ARNTL	SMPD4	stage1_interaction	2.10542e-06	2.13	1.88	24.36	30.75
ARNTL	SMU1	stage2_interaction	8.40753e-07	2.13	1.88	56.94	57.78
ARNTL	SMYD3	stage2_interaction	1.32746e-05	2.13	1.88	22.51	29.42
ARNTL	SON	stage2_interaction	7.87084e-07	2.13	1.88	53.91	63.47
ARNTL	SOX18	stage1_interaction	1.30243e-05	2.13	1.88	171.63	138.77
ARNTL	SP2	stage2_interaction	3.72016e-06	2.13	1.88	8.87	9.96
ARNTL	SPEN	stage1_interaction	8.52406e-07	2.13	1.88	5.27	5.45
ARNTL	SPIN1	stage2_interaction	1.22311e-06	2.13	1.88	56.64	58.76
ARNTL	SRRD	stage2_interaction	6.63478e-06	2.13	1.88	26.73	30.54
ARNTL	ST3GAL5	shared_interaction	7.3347e-06	2.13	1.88	32.98	37.44
ARNTL	ST6GALNAC4	stage2_interaction	2.42373e-06	2.13	1.88	25.06	20.47
ARNTL	ST6GALNAC6	stage2_interaction	2.15386e-06	2.13	1.88	17.92	16.63
ARNTL	STAB2	shared_interaction	1.08022e-06	2.13	1.88	8.68	6.51
ARNTL	STXBP1	stage2_interaction	2.73739e-06	2.13	1.88	17.44	17.34
ARNTL	SULF2	stage2_interaction	1.08609e-06	2.13	1.88	76.1	92.68
ARNTL	SUPT4H1	stage2_interaction	8.01845e-06	2.13	1.88	136.34	138.89
ARNTL	SUV420H1	stage2_interaction	1.06832e-05	2.13	1.88	8.23	8.42
ARNTL	SWAP70	stage1_interaction	4.86763e-07	2.13	1.88	28.88	24.55
ARNTL	SYVN1	shared_interaction	1.05346e-05	2.13	1.88	16.67	19.64
ARNTL	TATDN3	stage1_interaction	1.85321e-05	2.13	1.88	8.48	6.22
ARNTL	TBC1D1	stage1_interaction	7.94776e-06	2.13	1.88	22.08	23.2
ARNTL	TBX1	stage1_interaction	1.88915e-06	2.13	1.88	36.5	24.44
ARNTL	TCF20	stage1_interaction	1.62335e-05	2.13	1.88	5.6	5.92
ARNTL	TELO2	stage1_interaction	8.35624e-07	2.13	1.88	20.02	17.11
ARNTL	TFIP11	stage2_interaction	8.70524e-06	2.13	1.88	20.95	20.17
ARNTL	TIA1	stage2_interaction	9.16509e-06	2.13	1.88	24.98	26.54
ARNTL	TJAP1	stage1_interaction	1.44526e-05	2.13	1.88	30.32	29.44
ARNTL	TJP1	stage2_interaction	7.05408e-06	2.13	1.88	43.61	38.88
ARNTL	TLE3	stage1_interaction	9.57864e-07	2.13	1.88	36.74	40.1
ARNTL	TM2D3	stage2_interaction	8.00839e-06	2.13	1.88	47.94	43.17
ARNTL	TMEM119	stage2_interaction	1.70181e-06	2.13	1.88	10.95	18.22
ARNTL	TMEM151B	stage1_interaction	1.11148e-05	2.13	1.88	0.96	1.35
ARNTL	TMEM184B	stage2_interaction	1.27807e-05	2.13	1.88	54.65	51.09
ARNTL	TMEM204	stage1_interaction	1.23706e-06	2.13	1.88	58.82	52.44
ARNTL	TMEM39A	stage2_interaction	9.13964e-06	2.13	1.88	39.96	54.9
ARNTL	TMEM63B	stage1_interaction	1.59267e-05	2.13	1.88	22.51	23.91
ARNTL	TMEM9	stage1_interaction	1.87503e-06	2.13	1.88	57.84	68.94
ARNTL	TNNI1	stage1_interaction	1.93184e-06	2.13	1.88	9.88	25.66
ARNTL	TNS1	stage2_interaction	9.42456e-07	2.13	1.88	4.29	6.95
ARNTL	TOR2A	stage2_interaction	2.1447e-06	2.13	1.88	40.67	44.28
ARNTL	TPD52L2	stage1_interaction	1.17952e-05	2.13	1.88	80.48	70.91
ARNTL	TPST2	stage2_interaction	9.17682e-06	2.13	1.88	82.13	77.24
ARNTL	TRAF3	stage1_interaction	3.25719e-07	2.13	1.88	3.53	2.81
ARNTL	TRAK1	shared_interaction	8.43157e-06	2.13	1.88	6.83	8.09
ARNTL	TST	stage1_interaction	8.86455e-06	2.13	1.88	5.56	4.94
ARNTL	TTLL5	stage2_interaction	3.48134e-06	2.13	1.88	5.74	7.9
ARNTL	TUSC2	shared_interaction	9.30431e-06	2.13	1.88	28.35	27.23
ARNTL	TXNRD2	stage1_interaction	2.10121e-06	2.13	1.88	17.33	14.44
ARNTL	UACA	shared_interaction	1.01123e-05	2.13	1.88	22.16	21.4
ARNTL	UBA3	shared_interaction	1.28661e-05	2.13	1.88	21.61	19.82
ARNTL	UBAP2	stage2_interaction	6.76433e-07	2.13	1.88	40.67	45.86
ARNTL	UBE2D2	stage1_interaction	1.04756e-05	2.13	1.88	73.87	74.67
ARNTL	UBE2M	stage2_interaction	6.87671e-07	2.13	1.88	208.21	212.88
ARNTL	UBE3A	stage1_interaction	7.36923e-06	2.13	1.88	6.76	6.73
ARNTL	UBE3B	stage2_interaction	1.90959e-06	2.13	1.88	23.48	24.4
ARNTL	UBE4B	stage1_interaction	2.3537e-06	2.13	1.88	46.21	61.88
ARNTL	UCHL1	stage1_interaction	2.35431e-06	2.13	1.88	20.65	31.49
ARNTL	UCKL1	stage1_interaction	1.59748e-05	2.13	1.88	19.25	18.37
ARNTL	ULK4	shared_interaction	7.25136e-06	2.13	1.88	10.07	8.85
[truncated: 307,422+ more rows]

## Sheet: tf_gene_network.HE_vs_PreHSC
TF	target_gene	interaction_type	TIPC_score	TF_FPKM_stage1	TF_FPKM_stage2	Target_FPKM_stage1	Target_FPKM_stage2
AHR	AAK1	stage1_interaction	5.00195e-08	3.01	15.95	3.91	4.81
AHR	ABCA4	stage2_interaction	4.65395e-07	3.01	15.95	5.95	2.26
AHR	ACBD4	stage2_interaction	2.37846e-07	3.01	15.95	5.69	4.85
AHR	ACCN2	stage1_interaction	9.50202e-06	3.01	15.95	1.12	0.98
AHR	ACER2	shared_interaction	1.03579e-08	3.01	15.95	14.68	28.66
AHR	ACOT11	shared_interaction	7.39905e-06	3.01	15.95	2.14	3.39
AHR	ADRM1	stage2_interaction	1.40871e-05	3.01	15.95	106.21	75.94
AHR	AGRN	stage1_interaction	8.64515e-06	3.01	15.95	90.58	74.63
AHR	AHCYL1	stage2_interaction	8.88383e-07	3.01	15.95	27.65	39.56
AHR	AHDC1	stage1_interaction	1.954e-08	3.01	15.95	12.48	15.81
AHR	AI413582	shared_interaction	2.04984e-05	3.01	15.95	9.23	12.85
AHR	AI480526	stage2_interaction	6.2074e-06	3.01	15.95	5.23	5.08
AHR	AI480653	stage2_interaction	0.00164293	3.01	15.95	12.75	16.65
AHR	AI661453	stage2_interaction	0.00297911	3.01	15.95	3.79	1.03
AHR	AIFM2	stage1_interaction	5.19836e-05	3.01	15.95	5.58	5.5
AHR	ALKBH3	stage2_interaction	3.03651e-06	3.01	15.95	25.62	23.95
AHR	AMOTL2	stage2_interaction	2.76547e-09	3.01	15.95	34.32	27.66
AHR	ANGEL2	stage2_interaction	7.47195e-06	3.01	15.95	15.18	20.85
AHR	ANGPTL2	stage2_interaction	6.32776e-08	3.01	15.95	15.24	8.52
AHR	ANKHD1	stage1_interaction	8.74442e-06	3.01	15.95	14.23	20.22
AHR	ANKS1	stage2_interaction	5.82008e-06	3.01	15.95	10.38	17.76
AHR	ARF3	shared_interaction	9.46661e-06	3.01	15.95	38.5	49.38
AHR	ARHGAP17	stage1_interaction	7.64943e-06	3.01	15.95	12.92	21.37
AHR	ARHGAP26	stage2_interaction	4.11029e-08	3.01	15.95	1.9	3.76
AHR	ARID1A	stage1_interaction	2.42533e-09	3.01	15.95	21.69	28.18
AHR	ARL6IP6	stage2_interaction	2.91734e-06	3.01	15.95	19.33	23.71
AHR	ARPC1A	stage2_interaction	3.67699e-06	3.01	15.95	79.56	76.32
AHR	ARPC1B	stage2_interaction	4.10654e-06	3.01	15.95	107.45	211.93
AHR	ARPC3	stage2_interaction	6.04333e-06	3.01	15.95	293.4	291.61
AHR	ARPC5	stage1_interaction	1.40752e-05	3.01	15.95	119.82	156.69
AHR	AS3MT	stage1_interaction	1.16058e-08	3.01	15.95	15.45	19.49
AHR	ASAP3	stage1_interaction	7.31634e-06	3.01	15.95	2.53	1.62
AHR	ATF2	stage1_interaction	5.47388e-06	3.01	15.95	10.11	19.02
AHR	ATF3	stage2_interaction	7.3535e-06	3.01	15.95	20.12	68.26
AHR	ATOX1	stage1_interaction	9.02503e-06	3.01	15.95	215.9	150.08
AHR	ATP13A2	stage1_interaction	2.11136e-09	3.01	15.95	20.16	40.76
AHR	ATP5G3	stage1_interaction	5.84049e-06	3.01	15.95	781.18	510.05
AHR	AW555464	stage2_interaction	4.96672e-06	3.01	15.95	3.53	1.16
AHR	B4GALT3	stage2_interaction	4.55532e-06	3.01	15.95	33.59	26.68
AHR	B4GALT5	stage1_interaction	2.99813e-09	3.01	15.95	21.82	25.48
AHR	BAK1	shared_interaction	5.72553e-09	3.01	15.95	56.75	55.64
AHR	BC022687	stage2_interaction	4.68368e-06	3.01	15.95	2.04	1.27
AHR	BCAR3	stage2_interaction	4.22088e-07	3.01	15.95	7.5	4.46
AHR	BMF	shared_interaction	1.13132e-05	3.01	15.95	10.26	14.45
AHR	BRF1	stage2_interaction	4.40738e-06	3.01	15.95	19.9	19.89
AHR	BRF2	shared_interaction	0.000148915	3.01	15.95	11.35	8.62
AHR	BUD31	stage2_interaction	4.0333e-06	3.01	15.95	128.75	107.42
AHR	CAMK2A	shared_interaction	1.33096e-08	3.01	15.95	0.66	3.26
AHR	CAPN7	shared_interaction	0.000138264	3.01	15.95	7.99	12.44
AHR	CCDC43	stage2_interaction	2.36455e-07	3.01	15.95	17.96	22.81
AHR	CCND3	stage2_interaction	0.00277526	3.01	15.95	153.34	103.55
AHR	CCPG1	stage1_interaction	6.17956e-05	3.01	15.95	4.18	10.92
AHR	CDCA4	stage2_interaction	5.12846e-06	3.01	15.95	57.96	46.51
AHR	CDK17	stage2_interaction	5.27461e-06	3.01	15.95	18.5	30.69
AHR	CDKN1C	shared_interaction	6.96942e-06	3.01	15.95	255.75	239.77
AHR	CELSR2	stage2_interaction	5.89759e-07	3.01	15.95	5.78	2.55
AHR	CEP63	stage2_interaction	3.26071e-09	3.01	15.95	11.02	12.72
AHR	CERCAM	stage2_interaction	9.22097e-06	3.01	15.95	7.87	5.96
AHR	CHN1	stage1_interaction	7.37267e-06	3.01	15.95	14.77	13.39
AHR	CIR1	stage1_interaction	6.06046e-06	3.01	15.95	5.51	8.62
AHR	CMKLR1	shared_interaction	1.0187e-05	3.01	15.95	4.84	11.67
AHR	COL1A1	stage1_interaction	4.71248e-09	3.01	15.95	362.98	97.1
AHR	COL9A3	stage2_interaction	1.2787e-05	3.01	15.95	3.22	2.32
AHR	COPS3	stage1_interaction	1.95591e-09	3.01	15.95	59.62	56.58
AHR	COQ4	shared_interaction	9.91889e-06	3.01	15.95	19.92	17.49
AHR	CPEB4	shared_interaction	5.07918e-06	3.01	15.95	2.86	7.5
AHR	CPSF4	stage2_interaction	3.92938e-06	3.01	15.95	57.85	41.88
AHR	CRIP2	stage2_interaction	4.47477e-06	3.01	15.95	241.94	153.93
AHR	CRK	stage1_interaction	6.00879e-06	3.01	15.95	44.32	59.74
AHR	CROCC	stage1_interaction	2.27346e-09	3.01	15.95	10.46	5.84
AHR	CSF1	stage2_interaction	7.22689e-07	3.01	15.95	5.8	7.87
AHR	CTNND1	stage2_interaction	5.29958e-06	3.01	15.95	62.22	85.59
AHR	CUTA	shared_interaction	5.36553e-09	3.01	15.95	80.79	71.64
AHR	CUX1	stage2_interaction	1.5794e-05	3.01	15.95	23.56	31.52
AHR	CYB5R3	stage2_interaction	1.6992e-08	3.01	15.95	77.7	79.16
AHR	D19WSU162E	stage1_interaction	1.14438e-08	3.01	15.95	34.77	44.13
AHR	D4WSU53E	shared_interaction	3.68977e-05	3.01	15.95	71.7	97.87
AHR	D6WSU116E	shared_interaction	7.75494e-09	3.01	15.95	11.83	20.62
AHR	DBI	stage2_interaction	3.69036e-08	3.01	15.95	217.38	164.57
AHR	DCAF10	shared_interaction	7.40445e-09	3.01	15.95	8.21	9.31
AHR	DCTN4	shared_interaction	1.4717e-08	3.01	15.95	20.77	23.44
AHR	DDX31	shared_interaction	7.87801e-06	3.01	15.95	7.59	7.99
AHR	DDX6	shared_interaction	4.98809e-06	3.01	15.95	45.37	65.85
AHR	DEDD	stage2_interaction	4.3816e-06	3.01	15.95	11.3	13.52
AHR	DIAP1	stage2_interaction	2.84084e-05	3.01	15.95	14.98	18.35
AHR	DLG1	stage2_interaction	0.00189833	3.01	15.95	17.09	22.17
AHR	DLL4	shared_interaction	6.85543e-09	3.01	15.95	32.51	12.75
AHR	DNAJC17	shared_interaction	5.71426e-09	3.01	15.95	21.02	16.22
AHR	DNAJC18	stage1_interaction	1.07615e-05	3.01	15.95	6.43	6.96
AHR	DOLPP1	stage1_interaction	3.87965e-09	3.01	15.95	21.85	14.1
AHR	E2F2	stage1_interaction	9.9815e-06	3.01	15.95	4.55	6.21
AHR	ECE1	shared_interaction	1.36979e-05	3.01	15.95	312.56	600.65
AHR	ECSCR	stage1_interaction	9.37326e-06	3.01	15.95	148.9	171.76
AHR	EFNB2	stage2_interaction	3.34433e-06	3.01	15.95	43.56	46.11
AHR	EIF2AK4	shared_interaction	9.36218e-06	3.01	15.95	5.15	6.97
AHR	EIF4A2	stage2_interaction	4.57472e-06	3.01	15.95	181.35	227.8
AHR	EIF4EBP1	shared_interaction	0.000124315	3.01	15.95	176.27	87.2
AHR	EML4	stage2_interaction	5.80825e-09	3.01	15.95	18.04	25.13
AHR	ERCC3	stage2_interaction	2.1928e-05	3.01	15.95	21.4	19.35
AHR	ERMP1	shared_interaction	1.9289e-05	3.01	15.95	11.69	12.67
AHR	ESCO2	stage2_interaction	2.6563e-09	3.01	15.95	5.57	6.07
AHR	ETV6	stage1_interaction	1.55849e-05	3.01	15.95	14.23	27.44
AHR	EXT2	stage2_interaction	3.32741e-06	3.01	15.95	46.96	61.82
AHR	EYA3	stage1_interaction	2.42208e-08	3.01	15.95	13.9	15.45
AHR	FAM108A	stage1_interaction	2.28781e-07	3.01	15.95	219.07	145.5
AHR	FAM171A2	stage2_interaction	3.2895e-07	3.01	15.95	69.41	50.42
AHR	FAM40A	stage2_interaction	6.77755e-07	3.01	15.95	30.25	25.68
AHR	FAM54B	shared_interaction	4.62096e-05	3.01	15.95	36.02	41.1
AHR	FAM57A	stage1_interaction	7.69272e-06	3.01	15.95	29.78	26.08
AHR	FAM76A	stage1_interaction	1.739e-08	3.01	15.95	8.44	13.78
AHR	FBXO10	stage1_interaction	3.7064e-09	3.01	15.95	7.05	6.03
AHR	FCGR3	stage2_interaction	4.74834e-06	3.01	15.95	1.05	49.58
AHR	FGF1	stage2_interaction	3.3621e-05	3.01	15.95	0.74	1.08
AHR	FLT1	stage2_interaction	3.51927e-09	3.01	15.95	45.03	52.02
AHR	FLT3	stage2_interaction	4.16015e-09	3.01	15.95	0.18	3.16
AHR	FMNL2	stage2_interaction	2.81689e-06	3.01	15.95	8.7	11.74
AHR	FNBP1	shared_interaction	0.000201426	3.01	15.95	18.33	45.31
AHR	FNBP1L	stage2_interaction	5.60548e-07	3.01	15.95	19.03	34.57
AHR	FOXF2	stage1_interaction	3.79698e-06	3.01	15.95	7.3	2.59
AHR	G6PC3	stage2_interaction	2.64968e-07	3.01	15.95	25.41	20.35
AHR	GCHFR	shared_interaction	6.20093e-09	3.01	15.95	23.88	22.56
AHR	GGNBP1	shared_interaction	4.74484e-09	3.01	15.95	1.58	2.55
AHR	GJC1	stage2_interaction	3.20605e-07	3.01	15.95	36.39	33.64
AHR	GLOD4	stage1_interaction	7.30011e-06	3.01	15.95	72.37	58.76
AHR	GLT25D2	stage1_interaction	1.52292e-05	3.01	15.95	5.36	5.04
AHR	GLUD1	shared_interaction	7.17428e-08	3.01	15.95	68.27	102.14
AHR	GNA13	stage2_interaction	8.12352e-09	3.01	15.95	16.45	24.4
AHR	GNG7	stage1_interaction	2.06089e-07	3.01	15.95	0.99	1.22
AHR	GPATCH8	stage2_interaction	2.41671e-07	3.01	15.95	6.39	10.49
AHR	GPR107	stage2_interaction	0.000172004	3.01	15.95	20.74	23.25
AHR	GRAMD1C	stage2_interaction	5.60341e-06	3.01	15.95	0.98	1.68
AHR	GRN	stage2_interaction	3.01914e-07	3.01	15.95	48.38	140.79
AHR	GSTM7	stage2_interaction	7.59198e-07	3.01	15.95	4.81	8.81
AHR	GXYLT2	stage2_interaction	9.19737e-06	3.01	15.95	1.38	1.28
AHR	HACL1	stage2_interaction	0.000134429	3.01	15.95	4.72	5.48
AHR	HAUS6	shared_interaction	1.09539e-08	3.01	15.95	5.41	9
AHR	HDAC5	stage2_interaction	2.64621e-07	3.01	15.95	30.99	28.77
AHR	HIPK2	stage1_interaction	2.79012e-06	3.01	15.95	5.23	5.51
AHR	HMBOX1	stage2_interaction	2.14007e-09	3.01	15.95	17.93	26.84
AHR	HMGA1	shared_interaction	2.72836e-05	3.01	15.95	358.76	206.18
AHR	HMGCL	stage1_interaction	8.26303e-06	3.01	15.95	28.76	30.77
AHR	HNRNPR	stage1_interaction	6.55486e-06	3.01	15.95	66.71	88.19
AHR	HSD17B12	stage2_interaction	2.94087e-06	3.01	15.95	68.6	62.13
AHR	HSPG2	shared_interaction	1.48239e-05	3.01	15.95	278.32	168.43
AHR	HYOU1	shared_interaction	5.56534e-06	3.01	15.95	70.4	46.32
AHR	ID3	stage1_interaction	7.69707e-06	3.01	15.95	290.59	147.64
AHR	IFI30	stage2_interaction	1.81495e-05	3.01	15.95	11.58	60.51
AHR	IFT81	stage2_interaction	5.77899e-06	3.01	15.95	5.09	4.46
AHR	IGF2AS	shared_interaction	6.37606e-06	3.01	15.95	10.87	8.77
AHR	ISG15	stage1_interaction	7.15967e-06	3.01	15.95	0.53	12.08
AHR	ISYNA1	stage2_interaction	1.64296e-05	3.01	15.95	58.83	46.72
AHR	ITGA2B	stage2_interaction	2.90352e-07	3.01	15.95	6.4	9.08
AHR	ITPR3	shared_interaction	5.05519e-09	3.01	15.95	6.1	9.81
AHR	JAG2	stage2_interaction	4.47477e-06	3.01	15.95	23.46	11.28
AHR	JAK2	shared_interaction	1.98428e-05	3.01	15.95	4.25	8.79
AHR	KCNH1	stage1_interaction	7.43424e-09	3.01	15.95	0.26	1.46
AHR	KCNMB4	stage2_interaction	6.03552e-06	3.01	15.95	3.82	1.16
AHR	KDM2B	stage2_interaction	7.1098e-06	3.01	15.95	21.59	25.57
AHR	KIFC5B	shared_interaction	2.16108e-05	3.01	15.95	15.18	7.09
AHR	KLHL17	stage1_interaction	7.31638e-06	3.01	15.95	9.11	7.28
AHR	KSR1	stage1_interaction	2.80066e-09	3.01	15.95	9.52	9.86
AHR	LAMC1	stage1_interaction	8.0467e-09	3.01	15.95	66.39	64.23
AHR	LIMCH1	stage2_interaction	2.27763e-09	3.01	15.95	25.72	41.74
AHR	LIMK2	stage1_interaction	5.42638e-06	3.01	15.95	39.11	27.08
AHR	LIMS2	stage2_interaction	3.0693e-05	3.01	15.95	2.91	2.54
AHR	LMX1B	stage2_interaction	9.30667e-08	3.01	15.95	1.6	0.15
AHR	LSP1	shared_interaction	8.1863e-06	3.01	15.95	20.88	39.48
AHR	LTA4H	stage2_interaction	4.88304e-06	3.01	15.95	79.37	89.83
AHR	LYRM7	stage1_interaction	7.85974e-06	3.01	15.95	1.51	2.09
AHR	MAP3K6	stage1_interaction	2.19622e-09	3.01	15.95	1.53	1.38
AHR	MAPKAP1	stage2_interaction	6.18173e-08	3.01	15.95	26.58	33.78
AHR	MCAM	shared_interaction	7.00848e-06	3.01	15.95	92.87	96.1
AHR	MCART1	shared_interaction	9.45102e-09	3.01	15.95	27.77	37.4
AHR	MECOM	stage1_interaction	4.08376e-09	3.01	15.95	11.62	23.7
AHR	MEGF6	stage1_interaction	4.39472e-06	3.01	15.95	19.13	27.49
AHR	METTL11A	shared_interaction	3.6791e-06	3.01	15.95	40.13	25.99
AHR	MFAP2	stage1_interaction	2.2816e-09	3.01	15.95	101.48	82.51
AHR	MFSD4	shared_interaction	4.69903e-06	3.01	15.95	4.91	18.39
AHR	MKLN1	stage1_interaction	1.6436e-05	3.01	15.95	58.22	71.51
AHR	MMRN2	shared_interaction	7.02916e-08	3.01	15.95	81.25	89.02
AHR	MN1	stage2_interaction	9.87843e-06	3.01	15.95	4.61	7.52
AHR	MPP2	stage2_interaction	2.34368e-07	3.01	15.95	4.41	2.56
AHR	MPRIP	stage1_interaction	2.42708e-09	3.01	15.95	90	80.59
AHR	MTA1	stage2_interaction	4.96672e-06	3.01	15.95	71.67	55.05
AHR	MTA3	stage2_interaction	6.15083e-09	3.01	15.95	26.57	26.56
AHR	MXRA8	stage1_interaction	6.60139e-06	3.01	15.95	20.63	10.21
AHR	MYO5B	stage1_interaction	2.138e-09	3.01	15.95	1.97	2.26
AHR	NCKAP5L	shared_interaction	9.89154e-06	3.01	15.95	26.46	19.02
AHR	NCOA3	stage1_interaction	3.31127e-08	3.01	15.95	8.42	16.93
AHR	NCS1	shared_interaction	0.000205047	3.01	15.95	8.48	4.19
AHR	NDFIP1	stage2_interaction	3.60101e-05	3.01	15.95	77.86	86.73
AHR	NDST1	shared_interaction	1.75384e-08	3.01	15.95	15.45	20.61
AHR	NDUFAF1	shared_interaction	6.33519e-09	3.01	15.95	14.1	11.47
AHR	NDUFS2	stage2_interaction	4.54567e-06	3.01	15.95	180.13	143.25
AHR	NECAP2	stage1_interaction	1.96147e-09	3.01	15.95	52.71	57.19
AHR	NENF	stage2_interaction	6.42484e-06	3.01	15.95	56.32	41.37
AHR	NFAM1	stage2_interaction	1.75299e-08	3.01	15.95	1.27	9.97
AHR	NISCH	shared_interaction	0.000159461	3.01	15.95	195.99	160.67
AHR	NPR3	stage2_interaction	6.88321e-06	3.01	15.95	9.38	6.36
AHR	NSL1	stage2_interaction	6.79441e-06	3.01	15.95	17.73	14.7
AHR	NT5M	stage1_interaction	2.15723e-09	3.01	15.95	20.33	15.4
AHR	NUAK2	shared_interaction	5.04173e-06	3.01	15.95	1.41	0.9
AHR	NUDT14	stage2_interaction	5.3239e-06	3.01	15.95	46.93	45.01
AHR	NUDT3	shared_interaction	2.59329e-05	3.01	15.95	99.47	68.93
AHR	NUP188	shared_interaction	7.79342e-06	3.01	15.95	28.83	25.08
AHR	NUP214	stage2_interaction	0.000149599	3.01	15.95	15.81	16.37
AHR	NXN	stage1_interaction	6.40447e-06	3.01	15.95	66.19	30.97
AHR	ODF2	shared_interaction	8.12123e-06	3.01	15.95	41.08	39.14
AHR	OGFR	stage2_interaction	1.36597e-05	3.01	15.95	49.35	49.45
AHR	P2RX4	stage2_interaction	6.66316e-06	3.01	15.95	3.35	13.37
AHR	PAFAH2	shared_interaction	4.67181e-05	3.01	15.95	6.1	9.26
AHR	PAN3	stage2_interaction	3.94468e-09	3.01	15.95	11.61	26.53
AHR	PATZ1	stage1_interaction	4.95355e-06	3.01	15.95	27.92	27.93
AHR	PBK	stage2_interaction	2.8213e-09	3.01	15.95	30.48	31.2
AHR	PCDH1	stage2_interaction	3.45332e-05	3.01	15.95	47.76	30.76
AHR	PCDH12	stage2_interaction	2.93641e-05	3.01	15.95	24.8	23.47
AHR	PCDHB22	stage2_interaction	2.83215e-05	3.01	15.95	1.13	2.79
AHR	PDAP1	stage2_interaction	4.14712e-06	3.01	15.95	149.62	87.59
AHR	PDGFRB	stage1_interaction	1.27812e-08	3.01	15.95	11.55	3.72
AHR	PDIK1L	shared_interaction	4.06442e-05	3.01	15.95	3.69	4.88
AHR	PDK2	stage1_interaction	4.76451e-09	3.01	15.95	3.98	6.71
AHR	PELI2	stage2_interaction	5.17731e-06	3.01	15.95	11.24	12.79
AHR	PEMT	stage1_interaction	1.84524e-09	3.01	15.95	10.9	7.11
AHR	PFDN2	stage2_interaction	4.49098e-06	3.01	15.95	144.37	91.99
AHR	PHACTR4	stage1_interaction	1.78254e-08	3.01	15.95	12	15.47
AHR	PHYHD1	shared_interaction	3.51139e-06	3.01	15.95	2.88	8.53
AHR	PIK3IP1	stage1_interaction	6.14937e-06	3.01	15.95	5.55	12.03
AHR	PLA2G4B	stage1_interaction	5.42057e-09	3.01	15.95	17.54	7.29
AHR	PLXND1	shared_interaction	8.48706e-09	3.01	15.95	248.84	304.29
AHR	PODXL	stage1_interaction	1.73561e-05	3.01	15.95	85.45	68.96
AHR	POLR2D	stage2_interaction	2.6818e-05	3.01	15.95	119.19	77.77
AHR	PPARG	stage2_interaction	7.92421e-09	3.01	15.95	0.31	1.74
AHR	PPP1R9B	stage1_interaction	6.68964e-09	3.01	15.95	43.94	50.29
AHR	PPP2R4	shared_interaction	0.000155709	3.01	15.95	117.73	90.1
AHR	PPP3CA	stage2_interaction	9.05904e-06	3.01	15.95	14.86	27.28
AHR	PPP4R1L-PS	shared_interaction	3.38624e-08	3.01	15.95	4.64	6.15
AHR	PRKCH	stage2_interaction	2.57603e-09	3.01	15.95	26.88	38.2
AHR	PRSS12	stage2_interaction	3.9464e-07	3.01	15.95	0.73	1.02
AHR	PRTG	stage1_interaction	6.31495e-05	3.01	15.95	6.7	2.41
AHR	PTCD1	stage2_interaction	3.27118e-06	3.01	15.95	8.8	7.9
AHR	PTCH1	stage1_interaction	3.42027e-09	3.01	15.95	13.26	12.8
AHR	PTGES	shared_interaction	4.64342e-06	3.01	15.95	4.71	1.67
AHR	PTPN11	stage1_interaction	1.09996e-05	3.01	15.95	30.85	28.3
AHR	RAB21	stage2_interaction	6.76347e-06	3.01	15.95	22.68	30.25
AHR	RAB3A	stage2_interaction	1.43051e-05	3.01	15.95	6.73	3.44
AHR	RAB3IL1	stage2_interaction	8.76646e-06	3.01	15.95	17.43	37.82
AHR	RACGAP1	shared_interaction	9.27775e-06	3.01	15.95	61.88	57.09
AHR	RAD52	stage2_interaction	1.10232e-05	3.01	15.95	15.8	12.93
AHR	RAPGEF1	shared_interaction	7.16247e-06	3.01	15.95	29.26	29.04
AHR	RAPGEF5	shared_interaction	6.79659e-06	3.01	15.95	5.43	13.99
AHR	RASA4	stage2_interaction	1.29519e-05	3.01	15.95	0.53	7.02
AHR	RBM22	stage1_interaction	1.56692e-08	3.01	15.95	52.95	51.13
AHR	RBMS1	stage1_interaction	2.17791e-09	3.01	15.95	34.36	47.65
AHR	RCOR3	stage1_interaction	8.33566e-09	3.01	15.95	2.64	5.21
AHR	RER1	stage1_interaction	3.5948e-06	3.01	15.95	72.37	59.39
AHR	RG9MTD3	stage2_interaction	8.89914e-09	3.01	15.95	4.93	8.82
AHR	RGL1	stage1_interaction	1.286e-05	3.01	15.95	23.06	24.38
AHR	RHOF	stage2_interaction	7.03688e-06	3.01	15.95	1.32	3.24
AHR	RPL11	stage1_interaction	7.10539e-06	3.01	15.95	1626.49	1230.95
AHR	RPS14	shared_interaction	1.97433e-08	3.01	15.95	2827.86	1801.05
AHR	RPS6KC1	stage2_interaction	6.7186e-06	3.01	15.95	8.04	7.63
AHR	RUNDC3A	stage2_interaction	2.75864e-07	3.01	15.95	8.13	2.26
AHR	RYBP	stage2_interaction	1.08314e-05	3.01	15.95	17.09	24.62
AHR	SAMD14	stage1_interaction	5.83485e-09	3.01	15.95	12.14	4.77
AHR	SCAF4	stage2_interaction	4.70107e-08	3.01	15.95	12.23	12.19
AHR	SCAMP1	stage1_interaction	2.00221e-09	3.01	15.95	10.92	15.05
AHR	SCRN3	stage1_interaction	5.08199e-06	3.01	15.95	5.49	5.12
AHR	SCUBE3	stage2_interaction	4.96546e-06	3.01	15.95	7.42	2.39
AHR	SDHC	stage2_interaction	5.25341e-06	3.01	15.95	118.48	97.9
AHR	SELM	stage1_interaction	4.95355e-06	3.01	15.95	53.78	33.52
AHR	SELPLG	stage2_interaction	7.82787e-09	3.01	15.95	0.4	6.73
AHR	SEMA3G	shared_interaction	0.000180872	3.01	15.95	24.56	8.06
AHR	SEPN1	shared_interaction	4.41296e-05	3.01	15.95	37.44	47.38
AHR	SERPING1	stage2_interaction	5.62809e-06	3.01	15.95	7.33	5.94
AHR	SGK1	stage1_interaction	4.41308e-06	3.01	15.95	40.64	58.39
AHR	SGSM1	stage2_interaction	0.000175864	3.01	15.95	5.45	4.43
AHR	SGTA	stage1_interaction	2.06089e-07	3.01	15.95	87.69	54.12
AHR	SH3BP4	stage2_interaction	2.9852e-05	3.01	15.95	14.96	11.83
AHR	SH3BP5	shared_interaction	0.000182789	3.01	15.95	44.83	69.19
AHR	SH3GLB2	stage2_interaction	4.27656e-06	3.01	15.95	43.58	32.51
AHR	SHB	shared_interaction	9.42803e-09	3.01	15.95	10.05	10.36
AHR	SHROOM3	shared_interaction	2.58224e-09	3.01	15.95	5.53	6.03
AHR	SLC16A6	stage2_interaction	6.3371e-09	3.01	15.95	2.85	7.05
AHR	SLC22A18	stage2_interaction	8.87017e-06	3.01	15.95	0.87	3.01
AHR	SLC25A39	stage2_interaction	2.4793e-07	3.01	15.95	89.31	64.4
AHR	SLC37A4	shared_interaction	6.06119e-06	3.01	15.95	8.6	6.69
AHR	SLC39A3	stage1_interaction	2.09509e-07	3.01	15.95	9.8	8.19
AHR	SLC43A1	stage2_interaction	4.4805e-06	3.01	15.95	23.7	17.54
AHR	SLC6A17	stage2_interaction	7.11456e-07	3.01	15.95	2.58	0.59
AHR	SLC9A8	stage2_interaction	4.65708e-06	3.01	15.95	8.89	9.45
AHR	SLCO4A1	stage2_interaction	1.60283e-05	3.01	15.95	0.39	1.55
AHR	SMG7	stage1_interaction	1.3708e-05	3.01	15.95	17.44	23.02
AHR	SNCG	shared_interaction	9.06081e-08	3.01	15.95	35.22	32.7
AHR	SP3	stage1_interaction	5.65087e-06	3.01	15.95	12.9	26.31
AHR	SPARC	stage1_interaction	9.40553e-06	3.01	15.95	706.61	477.89
AHR	SPATA24	stage1_interaction	9.26648e-06	3.01	15.95	19.82	15.14
AHR	SPINT1	shared_interaction	5.77299e-09	3.01	15.95	12.19	1.39
AHR	SPNA2	shared_interaction	7.43917e-06	3.01	15.95	117.27	78.93
AHR	SRSF10	stage1_interaction	8.35565e-06	3.01	15.95	58.18	75.36
AHR	SSBP3	shared_interaction	6.68971e-06	3.01	15.95	69.22	94.7
AHR	SSH1	stage2_interaction	1.03937e-05	3.01	15.95	7.01	11.01
AHR	ST6GAL1	stage2_interaction	4.18332e-06	3.01	15.95	15.82	41.93
AHR	SUFU	stage1_interaction	1.03097e-08	3.01	15.95	15.24	17.76
AHR	SULF2	stage1_interaction	2.72595e-08	3.01	15.95	92.68	64.4
AHR	SYNE2	stage1_interaction	2.06452e-09	3.01	15.95	13.31	14.71
AHR	SYNGAP1	shared_interaction	4.44139e-09	3.01	15.95	2.21	1.52
AHR	SYNJ2	stage1_interaction	6.57623e-07	3.01	15.95	2.08	1.37
AHR	SYNPO	shared_interaction	1.5842e-08	3.01	15.95	13.63	20.06
AHR	SYNPO2	stage2_interaction	4.10499e-07	3.01	15.95	2.26	0.96
AHR	SYT15	stage2_interaction	7.2559e-08	3.01	15.95	0.58	1.48
AHR	TAF8	stage2_interaction	0.00285036	3.01	15.95	13.66	16.51
AHR	TATDN3	stage2_interaction	6.87495e-06	3.01	15.95	6.22	8.83
AHR	TBC1D1	stage2_interaction	1.0731e-05	3.01	15.95	23.2	25.79
AHR	TCOF1	shared_interaction	1.54351e-08	3.01	15.95	26.18	20.32
AHR	TFPI	stage2_interaction	4.69415e-06	3.01	15.95	41.14	70.2
AHR	TGFBR2	stage2_interaction	1.17892e-05	3.01	15.95	13.63	35.26
AHR	TIA1	stage1_interaction	4.95845e-08	3.01	15.95	26.54	48.45
AHR	TIAM1	stage2_interaction	4.6025e-08	3.01	15.95	13.61	12.54
AHR	TIMM22	stage1_interaction	6.66212e-06	3.01	15.95	71.06	37.4
AHR	TMBIM6	shared_interaction	9.49257e-06	3.01	15.95	154.8	180.84
AHR	TMCC1	shared_interaction	8.54842e-09	3.01	15.95	9.73	25.73
AHR	TMCC2	shared_interaction	4.3695e-06	3.01	15.95	13.16	7.71
AHR	TMEM119	shared_interaction	1.18848e-05	3.01	15.95	18.22	20.72
AHR	TMEM120B	stage2_interaction	6.56897e-06	3.01	15.95	17.59	14.43
AHR	TMEM167B	stage2_interaction	7.76048e-07	3.01	15.95	13.57	14.37
AHR	TMEM216	stage2_interaction	8.58852e-06	3.01	15.95	13.85	9.8
AHR	TMEM37	stage2_interaction	3.21724e-08	3.01	15.95	7.51	16.69
AHR	TMEM50A	shared_interaction	3.70018e-05	3.01	15.95	90.46	116.5
AHR	TMEM57	shared_interaction	4.29148e-05	3.01	15.95	14.75	21.75
AHR	TMEM59L	stage2_interaction	1.52358e-05	3.01	15.95	1.34	0.3
AHR	TMUB2	stage2_interaction	2.20807e-07	3.01	15.95	18.74	22.4
AHR	TMX2	stage2_interaction	4.4805e-06	3.01	15.95	42.75	41.45
AHR	TOMM40L	stage2_interaction	5.63624e-06	3.01	15.95	23.93	23.7
AHR	TOMM5	stage1_interaction	3.69117e-09	3.01	15.95	144.58	98.14
AHR	TOR1A	shared_interaction	3.99984e-06	3.01	15.95	37.03	33.89
AHR	TOR1B	stage1_interaction	3.133e-09	3.01	15.95	17.97	20.49
AHR	TPRGL	stage1_interaction	4.62111e-06	3.01	15.95	80.49	75.67
AHR	TRIB1	stage1_interaction	2.01556e-09	3.01	15.95	15.16	18.21
AHR	TRUB2	shared_interaction	7.03205e-06	3.01	15.95	17.22	15.86
AHR	TSEN15	stage1_interaction	1.25365e-05	3.01	15.95	59.31	42.64
AHR	TSPAN15	shared_interaction	1.95792e-09	3.01	15.95	12.03	8.85
AHR	TTC4	stage1_interaction	6.58093e-06	3.01	15.95	37.76	41.03
AHR	TULP4	stage1_interaction	6.04528e-07	3.01	15.95	10.89	14.1
AHR	UACA	shared_interaction	1.96343e-05	3.01	15.95	21.4	22.92
AHR	UBA52	stage2_interaction	1.32125e-05	3.01	15.95	1796.1	1307.61
AHR	UBE2J2	stage1_interaction	6.92461e-06	3.01	15.95	148.97	102.43
AHR	UBE2L6	stage2_interaction	4.41946e-06	3.01	15.95	12.9	7.52
AHR	UBE2V1	stage2_interaction	3.92359e-06	3.01	15.95	67.89	61.95
AHR	UBTF	stage2_interaction	2.42598e-07	3.01	15.95	89.04	70.35
AHR	UCHL1	stage2_interaction	2.16627e-09	3.01	15.95	31.49	14.61
AHR	UHRF2	shared_interaction	1.70976e-05	3.01	15.95	40.53	50.97
AHR	URM1	shared_interaction	7.29641e-06	3.01	15.95	53	48.35
AHR	USP20	shared_interaction	0.000167795	3.01	15.95	4.08	4.22
AHR	USP21	stage2_interaction	4.84485e-06	3.01	15.95	31.81	25.98
AHR	USP49	stage2_interaction	0.00308283	3.01	15.95	2.63	4.54
AHR	USP53	stage2_interaction	5.3493e-07	3.01	15.95	1.09	1.76
AHR	VASH2	stage2_interaction	6.05527e-06	3.01	15.95	11.24	12.55
AHR	VPS18	shared_interaction	5.7702e-09	3.01	15.95	8.31	9.41
AHR	WASF2	stage1_interaction	2.35987e-09	3.01	15.95	34.71	60.41
AHR	WDTC1	stage1_interaction	1.79071e-08	3.01	15.95	10.18	9.87
AHR	WNK1	stage2_interaction	1.43433e-05	3.01	15.95	40.78	63.69
AHR	WNT4	shared_interaction	1.16108e-05	3.01	15.95	5.3	0.99
AHR	X99384	stage1_interaction	5.43839e-05	3.01	15.95	66.05	54.56
AHR	XPA	shared_interaction	7.59991e-09	3.01	15.95	14.92	19.9
AHR	YIPF1	shared_interaction	5.82574e-06	3.01	15.95	26.91	27.44
AHR	ZBTB43	stage2_interaction	7.35967e-08	3.01	15.95	3.68	6.16
AHR	ZBTB5	stage1_interaction	3.29006e-09	3.01	15.95	6.65	7.27
AHR	ZDHHC5	stage2_interaction	4.15698e-06	3.01	15.95	19.06	22.55
AHR	ZFP36L2	stage2_interaction	5.65253e-09	3.01	15.95	38.02	120.91
AHR	ZFP46	stage1_interaction	8.10868e-06	3.01	15.95	6.81	10.82
AHR	ZFP655	stage2_interaction	4.16692e-06	3.01	15.95	4.83	9.96
AHR	ZFP703	shared_interaction	0.000144979	3.01	15.95	19.48	16.16
AHR	ZKSCAN14	stage2_interaction	3.93927e-06	3.01	15.95	1.73	3.46
AHR	ZKSCAN5	stage2_interaction	3.38748e-06	3.01	15.95	4.75	3.5
AHR	ZMYND8	stage1_interaction	3.24521e-08	3.01	15.95	21.03	25.23
ALX4	AB124611	stage2_interaction	1.80335e-06	2.81	0.72	0	9.1
ALX4	ABHD6	shared_interaction	2.06068e-08	2.81	0.72	6.73	6.22
ALX4	ANO1	stage1_interaction	4.54861e-07	2.81	0.72	1.77	1.63
ALX4	APOC1	shared_interaction	1.41102e-06	2.81	0.72	5.16	18.31
ALX4	APOE	shared_interaction	1.4693e-06	2.81	0.72	136.89	1326
ALX4	ARHGEF26	stage2_interaction	1.04361e-06	2.81	0.72	1.84	4.05
ALX4	ARID3A	shared_interaction	5.39645e-07	2.81	0.72	23.51	29.31
ALX4	ARID4A	stage2_interaction	2.77408e-06	2.81	0.72	3.38	5.59
ALX4	ATP5F1	stage1_interaction	6.87026e-07	2.81	0.72	158.05	153.13
ALX4	AZIN1	stage2_interaction	2.07583e-06	2.81	0.72	28.78	37.68
ALX4	BC004004	stage2_interaction	7.04863e-06	2.81	0.72	20.02	22.16
ALX4	BC005764	stage2_interaction	4.33469e-07	2.81	0.72	14.77	14.55
ALX4	BCAM	shared_interaction	1.69148e-06	2.81	0.72	57.62	42.65
ALX4	BCL3	shared_interaction	1.44837e-06	2.81	0.72	4.14	14.91
ALX4	BRPF3	stage2_interaction	7.90492e-06	2.81	0.72	10.49	10.74
ALX4	CARM1	stage2_interaction	2.42241e-06	2.81	0.72	46.22	38.35
ALX4	CDC16	stage2_interaction	1.98188e-06	2.81	0.72	76.91	77.85
ALX4	CDC42SE2	stage1_interaction	2.64063e-06	2.81	0.72	28.84	35.85
ALX4	CDK12	stage1_interaction	2.74335e-06	2.81	0.72	7.48	13.3
ALX4	CDKN1A	stage2_interaction	7.992e-06	2.81	0.72	21.95	22.25
ALX4	CEPT1	stage1_interaction	6.34991e-07	2.81	0.72	17.84	30.53
ALX4	CLTC	stage1_interaction	1.44301e-06	2.81	0.72	55.34	95.2
ALX4	CNN2	shared_interaction	4.40805e-07	2.81	0.72	228	156.78
ALX4	COL1A1	stage1_interaction	4.97811e-07	2.81	0.72	362.98	97.1
ALX4	COLEC12	stage1_interaction	2.32222e-06	2.81	0.72	14.51	23.78
ALX4	CPA1	shared_interaction	3.29318e-06	2.81	0.72	0.89	1.28
ALX4	CPA2	shared_interaction	3.07108e-06	2.81	0.72	8.77	4
ALX4	CPNE5	stage2_interaction	7.2615e-06	2.81	0.72	1.52	0.55
ALX4	CTTN	stage1_interaction	3.94134e-07	2.81	0.72	69.81	57.66
ALX4	DCTD	stage1_interaction	2.19757e-06	2.81	0.72	29.58	28.44
ALX4	DHX40	stage1_interaction	1.15046e-06	2.81	0.72	8.03	12.84
ALX4	DNM2	stage2_interaction	2.24813e-06	2.81	0.72	45.93	49.31
ALX4	EFHA2	stage1_interaction	5.88273e-07	2.81	0.72	1.68	2.87
ALX4	EFNA2	shared_interaction	4.84825e-07	2.81	0.72	12.09	5.05
ALX4	ELK3	stage2_interaction	4.82498e-06	2.81	0.72	101.87	189.06
ALX4	ERCC2	shared_interaction	1.64608e-06	2.81	0.72	20.86	18.67
ALX4	FBXL20	stage1_interaction	1.94614e-06	2.81	0.72	4.1	8.22
ALX4	FGD2	stage2_interaction	7.27601e-06	2.81	0.72	4.81	14.57
ALX4	FGF15	stage1_interaction	3.84012e-07	2.81	0.72	1.02	0.06
ALX4	FRMD6	stage2_interaction	3.25263e-06	2.81	0.72	11.5	8.41
ALX4	FSTL3	shared_interaction	4.11459e-07	2.81	0.72	3.24	1.47
ALX4	GABBR1	stage2_interaction	4.37219e-06	2.81	0.72	18.39	16.95
ALX4	GALNT10	stage2_interaction	2.02753e-06	2.81	0.72	13.51	14.52
ALX4	GALNTL1	stage1_interaction	5.33767e-07	2.81	0.72	1.99	0.73
ALX4	GOLGA1	stage2_interaction	3.45858e-07	2.81	0.72	3.33	7.59
ALX4	GPX3	stage1_interaction	1.95745e-06	2.81	0.72	174.28	73.39
ALX4	HMHA1	shared_interaction	4.39583e-07	2.81	0.72	10.72	14.71
ALX4	HPS5	stage2_interaction	5.93662e-06	2.81	0.72	9.29	15.54
ALX4	IFT74	stage1_interaction	2.3341e-06	2.81	0.72	7.46	9.13
ALX4	IL17D	stage1_interaction	3.57894e-06	2.81	0.72	2	0.82
ALX4	KCTD20	stage2_interaction	6.26975e-06	2.81	0.72	50.64	48.01
ALX4	KEAP1	stage2_interaction	1.97292e-06	2.81	0.72	17.31	15.46
ALX4	KLF12	stage2_interaction	1.68859e-06	2.81	0.72	1.39	2.1
ALX4	LGMN	shared_interaction	3.54153e-06	2.81	0.72	32.53	155.54
ALX4	LRRC42	stage2_interaction	3.42693e-07	2.81	0.72	38.47	32.56
ALX4	LRRC8C	stage1_interaction	1.15079e-06	2.81	0.72	11.34	16.41
ALX4	LYRM7	stage1_interaction	2.16835e-06	2.81	0.72	1.51	2.09
ALX4	MAPK14	stage2_interaction	6.27943e-06	2.81	0.72	33.09	36.84
ALX4	MARCH1	stage2_interaction	2.23419e-06	2.81	0.72	0.06	1.5
ALX4	MDH1	stage1_interaction	2.42103e-06	2.81	0.72	89.21	80.53
ALX4	MED1	stage1_interaction	2.27001e-06	2.81	0.72	12.72	13.82
ALX4	MED16	shared_interaction	4.81972e-07	2.81	0.72	27.86	23.15
ALX4	MEF2C	stage2_interaction	2.30175e-06	2.81	0.72	10.46	26.22
ALX4	MEST	shared_interaction	2.93131e-06	2.81	0.72	1134.46	1559.41
ALX4	MRPL37	stage2_interaction	3.953e-07	2.81	0.72	64.93	45.87
ALX4	MTUS1	stage1_interaction	7.44371e-07	2.81	0.72	17.17	27.8
ALX4	MUM1	shared_interaction	5.26399e-07	2.81	0.72	60.09	55.16
ALX4	NEK6	stage2_interaction	4.11555e-07	2.81	0.72	25.76	31.8
ALX4	PALM	shared_interaction	4.30412e-07	2.81	0.72	101.36	56.09
ALX4	PARD3B	stage2_interaction	8.63137e-07	2.81	0.72	0.73	1.58
ALX4	PARS2	stage2_interaction	4.6945e-07	2.81	0.72	6.08	3.84
ALX4	PDK2	stage1_interaction	5.38615e-07	2.81	0.72	3.98	6.71
ALX4	PDLIM4	stage1_interaction	2.46241e-06	2.81	0.72	17.31	13.31
ALX4	PFDN4	stage1_interaction	1.95495e-06	2.81	0.72	39.04	41.53
ALX4	PITPNC1	shared_interaction	2.3357e-06	2.81	0.72	6.98	9.58
ALX4	PPP1R13L	stage2_interaction	1.35628e-06	2.81	0.72	3.2	4.44
ALX4	PQLC3	stage2_interaction	5.58142e-06	2.81	0.72	1.43	1.43
ALX4	PREX1	stage2_interaction	1.68525e-06	2.81	0.72	37.76	32.91
ALX4	PSMA3	stage2_interaction	2.60678e-06	2.81	0.72	209.79	161.49
ALX4	PTRH2	stage1_interaction	1.09727e-06	2.81	0.72	11.58	7.43
ALX4	PUM1	stage1_interaction	1.37307e-06	2.81	0.72	19.93	34
ALX4	PVR	shared_interaction	1.66153e-06	2.81	0.72	8.1	13.18
ALX4	PVRL2	shared_interaction	1.88565e-06	2.81	0.72	121.78	85.13
ALX4	PXK	shared_interaction	2.40103e-08	2.81	0.72	8.83	11.98
ALX4	RAB1	stage2_interaction	8.42286e-07	2.81	0.72	123.24	160.46
ALX4	RAP1A	stage1_interaction	6.46374e-07	2.81	0.72	16.98	35.45
ALX4	RARA	stage1_interaction	2.21285e-06	2.81	0.72	19.83	21.1
ALX4	RASA3	stage2_interaction	2.5392e-06	2.81	0.72	29.18	41.98
ALX4	RB1	shared_interaction	9.43766e-06	2.81	0.72	8.04	8.7
ALX4	RCBTB2	shared_interaction	8.65308e-06	2.81	0.72	58.93	86.42
ALX4	REEP6	stage1_interaction	4.18184e-07	2.81	0.72	1.84	0.59
ALX4	RND3	stage1_interaction	4.20022e-06	2.81	0.72	13.8	7.55
ALX4	RNF114	stage2_interaction	1.52941e-06	2.81	0.72	44.05	39.98
ALX4	ROCK2	stage2_interaction	6.27009e-06	2.81	0.72	9.02	16.94
ALX4	RYBP	stage1_interaction	5.11191e-07	2.81	0.72	17.09	24.62
ALX4	SAA1	shared_interaction	6.5154e-06	2.81	0.72	1.96	0.64
ALX4	SAP18	stage1_interaction	3.70785e-06	2.81	0.72	230.53	142.41
ALX4	SBF2	stage2_interaction	1.84566e-06	2.81	0.72	10.31	18.87
ALX4	SDC3	stage1_interaction	1.85544e-06	2.81	0.72	26.04	25.92
ALX4	SHQ1	stage1_interaction	5.13338e-07	2.81	0.72	10.62	8.53
ALX4	SLC9A8	stage2_interaction	1.71736e-06	2.81	0.72	8.89	9.45
ALX4	SMARCA4	stage2_interaction	1.80873e-06	2.81	0.72	73.09	65.2
ALX4	SPOP	stage1_interaction	5.39034e-07	2.81	0.72	33.99	75.78
ALX4	SPRED1	stage1_interaction	2.43062e-06	2.81	0.72	9.62	13.98
ALX4	SPRED2	stage2_interaction	8.66477e-07	2.81	0.72	12.26	9.85
ALX4	SPTY2D1	shared_interaction	6.87094e-06	2.81	0.72	3.63	7.17
ALX4	SRPK1	stage2_interaction	6.23105e-06	2.81	0.72	40.22	42.21
ALX4	SSBP3	stage2_interaction	3.87284e-07	2.81	0.72	69.22	94.7
ALX4	ST5	shared_interaction	1.82995e-06	2.81	0.72	23.51	16.64
ALX4	STARD3	stage1_interaction	2.164e-06	2.81	0.72	35.81	36.14
ALX4	STAU1	stage2_interaction	1.50827e-06	2.81	0.72	31.49	34.14
ALX4	STK11	shared_interaction	4.57924e-07	2.81	0.72	90.76	62.47
ALX4	STK38	stage2_interaction	7.13088e-06	2.81	0.72	32.77	39.45
ALX4	SYNJ2BP	stage1_interaction	6.72068e-07	2.81	0.72	33.74	42.78
ALX4	TBC1D22B	stage2_interaction	7.26633e-06	2.81	0.72	13.05	10.14
ALX4	TBX3	shared_interaction	2.32023e-06	2.81	0.72	10.15	8.63
ALX4	TEK	stage1_interaction	2.67477e-06	2.81	0.72	44.15	104.98
ALX4	TMEM209	stage2_interaction	2.53498e-06	2.81	0.72	10.99	17.72
ALX4	TOMM40	shared_interaction	1.26547e-06	2.81	0.72	95.89	60.63
ALX4	TRAPPC6A	shared_interaction	1.38526e-06	2.81	0.72	52.91	39.2
ALX4	TRIM26	stage2_interaction	4.64505e-06	2.81	0.72	16.48	17.9
ALX4	TRP53RK	stage2_interaction	1.65863e-06	2.81	0.72	4.34	2.03
ALX4	TSG101	shared_interaction	6.0827e-06	2.81	0.72	48.69	45.45
ALX4	TSGA14	shared_interaction	3.41285e-06	2.81	0.72	7.79	6.03
ALX4	TUBD1	stage1_interaction	4.87204e-07	2.81	0.72	7.54	6.32
ALX4	UACA	shared_interaction	2.27667e-06	2.81	0.72	21.4	22.92
ALX4	UEVLD	shared_interaction	6.20948e-06	2.81	0.72	4.53	6.59
ALX4	VMP1	stage1_interaction	3.69314e-07	2.81	0.72	44.43	60.05
ALX4	VPS54	stage1_interaction	1.88431e-06	2.81	0.72	8.31	13.36
ALX4	WDR11	stage2_interaction	3.46197e-06	2.81	0.72	20.87	20.33
ALX4	WDR18	shared_interaction	5.88759e-07	2.81	0.72	38.37	26.71
ALX4	WDR77	stage1_interaction	5.92712e-07	2.81	0.72	45.26	34.77
ALX4	WWC2	stage1_interaction	2.81554e-06	2.81	0.72	11.68	18.15
ALX4	XYLT2	stage1_interaction	4.19342e-07	2.81	0.72	14.36	13.93
ALX4	YPEL2	stage1_interaction	4.29656e-07	2.81	0.72	2.93	10.62
ALX4	ZC3HC1	stage2_interaction	3.22043e-06	2.81	0.72	39.56	31.18
ALX4	ZCCHC17	stage1_interaction	1.59214e-06	2.81	0.72	33.85	23.76
ALX4	ZFP57	stage2_interaction	5.39346e-06	2.81	0.72	53.6	47.18
ALX4	ZNFX1	stage1_interaction	4.00771e-07	2.81	0.72	3.72	6.39
ALX4	ZNRD1	stage2_interaction	5.17777e-06	2.81	0.72	58.81	41.16
ALX4	ZNRD1AS	stage2_interaction	6.04181e-06	2.81	0.72	4.28	2.41
ARID3A	AAK1	stage2_interaction	4.00327e-07	23.51	29.31	3.91	4.81
ARID3A	ABCA4	stage2_interaction	2.20033e-07	23.51	29.31	5.95	2.26
ARID3A	ABCD3	shared_interaction	5.52218e-07	23.51	29.31	8.72	11.58
ARID3A	ACCN2	stage1_interaction	1.51896e-07	23.51	29.31	1.12	0.98
ARID3A	ACRBP	stage2_interaction	2.98019e-07	23.51	29.31	3.73	4.38
ARID3A	ACSL1	stage1_interaction	1.61685e-07	23.51	29.31	4.4	6.62
ARID3A	ADCK3	stage2_interaction	2.83406e-07	23.51	29.31	1.13	4.7
ARID3A	ADK	stage1_interaction	1.67155e-07	23.51	29.31	33.5	30.42
ARID3A	AHNAK	stage1_interaction	2.95935e-07	23.51	29.31	34.47	24.01
ARID3A	AIM1L	stage1_interaction	1.79206e-07	23.51	29.31	1.35	0.72
ARID3A	ANXA2	stage2_interaction	1.30186e-07	23.51	29.31	383.86	316.26
ARID3A	ANXA4	stage2_interaction	2.79043e-07	23.51	29.31	6.37	15.45
ARID3A	AP3M1	stage1_interaction	1.93162e-07	23.51	29.31	20.12	28.43
ARID3A	ARF1	stage1_interaction	1.65908e-07	23.51	29.31	388.34	311.08
ARID3A	ARF3	shared_interaction	1.5133e-07	23.51	29.31	38.5	49.38
ARID3A	ARHGAP24	shared_interaction	1.37928e-07	23.51	29.31	1.95	1.41
ARID3A	ARHGAP29	shared_interaction	5.95999e-07	23.51	29.31	49.37	65.93
ARID3A	ARHGAP8	stage1_interaction	2.04047e-07	23.51	29.31	7.48	4.49
ARID3A	ASPHD2	shared_interaction	2.0512e-07	23.51	29.31	5.63	1.49
ARID3A	ATP5B	shared_interaction	2.52585e-07	23.51	29.31	1545.87	1286.6
ARID3A	AU022252	stage1_interaction	3.75575e-07	23.51	29.31	18.63	11.37
ARID3A	AXIN2	stage2_interaction	1.5146e-07	23.51	29.31	11.06	2.71
ARID3A	AZIN1	stage2_interaction	2.30547e-07	23.51	29.31	28.78	37.68
ARID3A	B4GALT5	shared_interaction	2.01423e-07	23.51	29.31	21.82	25.48
ARID3A	BAZ2B	stage2_interaction	1.37871e-07	23.51	29.31	12.22	22.19
ARID3A	BBS9	shared_interaction	2.72007e-07	23.51	29.31	7.15	5.35
ARID3A	BSCL2	stage1_interaction	2.15798e-07	23.51	29.31	13.12	19.3
ARID3A	CAMK2G	stage1_interaction	1.81341e-07	23.51	29.31	10.81	15.22
ARID3A	CAPRIN1	stage2_interaction	2.21866e-07	23.51	29.31	150.76	201.74
ARID3A	CAR15	stage2_interaction	1.22143e-07	23.51	29.31	0.84	1.03
ARID3A	CARM1	shared_interaction	2.39465e-07	23.51	29.31	46.22	38.35
ARID3A	CASP2	stage1_interaction	1.00596e-07	23.51	29.31	18.3	33.67
ARID3A	CCDC30	stage1_interaction	3.79184e-07	23.51	29.31	1.28	0.68
ARID3A	CCDC46	stage2_interaction	1.62945e-07	23.51	29.31	7.07	6.75
ARID3A	CCM2	stage1_interaction	2.41969e-07	23.51	29.31	50.41	40.59
ARID3A	CD9	stage2_interaction	2.8874e-07	23.51	29.31	77.53	137.94
ARID3A	CDC42	stage2_interaction	2.21013e-07	23.51	29.31	257.73	319.08
ARID3A	CDH23	stage2_interaction	1.38497e-07	23.51	29.31	0.14	1.22
ARID3A	CENPF	stage1_interaction	3.368e-07	23.51	29.31	12.73	6.72
ARID3A	CLPB	stage1_interaction	1.20971e-07	23.51	29.31	34.1	23.06
ARID3A	CNKSR1	stage1_interaction	1.699e-07	23.51	29.31	1.36	0.76
ARID3A	COPS4	stage2_interaction	2.49452e-07	23.51	29.31	66.43	55.01
ARID3A	CSNK1E	stage1_interaction	1.38566e-07	23.51	29.31	80.41	94
ARID3A	CTTNBP2NL	stage2_interaction	1.8458e-07	23.51	29.31	14.36	24.34
ARID3A	D16H22S680E	stage2_interaction	1.00135e-07	23.51	29.31	10.55	10.84
ARID3A	D4WSU53E	shared_interaction	2.00211e-07	23.51	29.31	71.7	97.87
ARID3A	DBNL	stage1_interaction	2.53389e-07	23.51	29.31	43.41	53.03
ARID3A	DGAT1	stage2_interaction	2.03345e-07	23.51	29.31	21.87	15.65
ARID3A	DGCR2	stage2_interaction	1.10825e-07	23.51	29.31	45.24	41.82
ARID3A	DGCR6	stage2_interaction	1.18685e-07	23.51	29.31	45.56	24.18
ARID3A	DHX57	stage1_interaction	2.71625e-07	23.51	29.31	6.97	8.61
ARID3A	ECI3	stage2_interaction	1.38067e-07	23.51	29.31	0.08	1.16
ARID3A	EEF1G	stage1_interaction	2.5219e-07	23.51	29.31	884.45	634.34
ARID3A	EHBP1L1	stage2_interaction	2.66507e-07	23.51	29.31	13.18	23.82
ARID3A	EHD1	stage2_interaction	2.70186e-07	23.51	29.31	75.5	86.73
ARID3A	ELOVL1	stage1_interaction	3.80146e-07	23.51	29.31	71.46	57.95
ARID3A	FAM114A2	stage2_interaction	3.80393e-07	23.51	29.31	23.97	30.72
ARID3A	FAM115A	stage1_interaction	9.84646e-08	23.51	29.31	28.73	33.4
ARID3A	FAM149B	stage1_interaction	1.94345e-07	23.51	29.31	19.98	16.7
ARID3A	FAM54B	shared_interaction	1.9897e-07	23.51	29.31	36.02	41.1
ARID3A	FANCC	stage1_interaction	9.67712e-08	23.51	29.31	8.72	6.9
ARID3A	FBLN1	stage1_interaction	1.56621e-07	23.51	29.31	84.46	32.36
ARID3A	FBRSL1	stage1_interaction	9.80751e-08	23.51	29.31	8.65	10.91
ARID3A	FBXO9	stage1_interaction	1.56748e-07	23.51	29.31	14.38	15.73
ARID3A	FOLR1	stage1_interaction	1.20971e-07	23.51	29.31	3.8	0.63
ARID3A	FOLR2	stage1_interaction	1.12534e-07	23.51	29.31	0.22	20.05
ARID3A	FOXP4	shared_interaction	1.94872e-07	23.51	29.31	39.45	25.54
ARID3A	FRMD4A	stage1_interaction	2.18306e-07	23.51	29.31	10.82	17.61
ARID3A	FSCN1	shared_interaction	3.00443e-07	23.51	29.31	545.13	316.45
ARID3A	GAPDH	stage2_interaction	2.75534e-07	23.51	29.31	311.42	233.2
ARID3A	GAS7	shared_interaction	2.16545e-07	23.51	29.31	4.14	9.79
ARID3A	GEMIN6	stage1_interaction	2.55109e-07	23.51	29.31	14.83	10.12
ARID3A	GFOD1	stage2_interaction	1.45434e-07	23.51	29.31	1.74	3.54
ARID3A	GMCL1	stage2_interaction	2.79482e-07	23.51	29.31	9.97	11.28
ARID3A	GNA13	stage2_interaction	1.84414e-07	23.51	29.31	16.45	24.4
ARID3A	GNB1L	stage2_interaction	2.03998e-07	23.51	29.31	5.65	5.3
ARID3A	H2AFV	stage1_interaction	2.26846e-07	23.51	29.31	158.35	91.64
ARID3A	HELQ	stage2_interaction	2.83388e-07	23.51	29.31	7.98	4.57
ARID3A	HIPK3	stage2_interaction	2.57913e-07	23.51	29.31	10.06	21.56
ARID3A	HNRNPH1	stage1_interaction	2.66746e-07	23.51	29.31	369.45	434.16
ARID3A	HOXB2	stage2_interaction	2.66979e-07	23.51	29.31	12.27	4.07
ARID3A	HOXB3	stage2_interaction	3.04069e-07	23.51	29.31	5.05	3.9
ARID3A	HOXB3OS	stage2_interaction	2.56382e-07	23.51	29.31	13.41	7.99
ARID3A	HOXB5	stage2_interaction	2.68005e-07	23.51	29.31	7.34	4.12
ARID3A	HOXB6	stage2_interaction	2.41683e-07	23.51	29.31	15.87	6.7
ARID3A	HOXB7	stage2_interaction	3.0048e-07	23.51	29.31	11.18	7.62
ARID3A	HOXB8	stage2_interaction	3.01847e-07	23.51	29.31	32.67	11.24
ARID3A	HPS4	shared_interaction	1.6728e-07	23.51	29.31	12.89	10.84
ARID3A	HSF1	stage2_interaction	1.79468e-07	23.51	29.31	36.21	30.08
ARID3A	HSPG2	stage2_interaction	1.75438e-07	23.51	29.31	278.32	168.43
ARID3A	HUNK	stage2_interaction	1.68084e-07	23.51	29.31	6.43	1.79
ARID3A	IFFO1	stage2_interaction	2.45911e-07	23.51	29.31	7.59	11.05
ARID3A	IFT74	stage1_interaction	2.91595e-07	23.51	29.31	7.46	9.13
ARID3A	IGF2BP1	stage2_interaction	2.3553e-07	23.51	29.31	39.76	31.17
ARID3A	IRGM2	stage2_interaction	3.55716e-07	23.51	29.31	0.23	2.1
ARID3A	ISLR	stage2_interaction	1.44348e-07	23.51	29.31	7.72	6.63
ARID3A	ISLR2	stage2_interaction	1.40948e-07	23.51	29.31	2.34	1.84
ARID3A	KCNK1	stage2_interaction	2.83457e-07	23.51	29.31	5.24	0.81
ARID3A	KCTD3	stage1_interaction	2.90512e-07	23.51	29.31	17.38	16.46
ARID3A	KIFC3	stage2_interaction	9.91983e-08	23.51	29.31	14.81	13.61
ARID3A	KLF7	stage2_interaction	2.4465e-07	23.51	29.31	5.33	7.78
ARID3A	LDLRAP1	shared_interaction	1.85321e-07	23.51	29.31	23.62	26.37
ARID3A	LIN54	stage2_interaction	2.71843e-07	23.51	29.31	4.01	6.61
ARID3A	LMO2	stage2_interaction	2.29695e-07	23.51	29.31	120.76	130.07
ARID3A	LRRC8D	shared_interaction	2.80756e-07	23.51	29.31	12.99	14.28
ARID3A	LTC4S	stage1_interaction	2.12809e-07	23.51	29.31	5.24	10.11
ARID3A	MAF1	stage2_interaction	2.05656e-07	23.51	29.31	133.27	107.75
ARID3A	MAFF	stage1_interaction	2.03644e-07	23.51	29.31	20.57	21.11
ARID3A	MAN1C1	shared_interaction	2.09251e-07	23.51	29.31	21	33.92
ARID3A	MAP4K2	stage2_interaction	2.35744e-07	23.51	29.31	80.23	100.17
ARID3A	MED15	stage2_interaction	1.24501e-07	23.51	29.31	23.46	24.57
ARID3A	MEN1	stage2_interaction	2.35744e-07	23.51	29.31	71.76	54.34
ARID3A	MEST	stage1_interaction	1.49805e-07	23.51	29.31	1134.46	1559.41
ARID3A	MFAP3	stage2_interaction	3.70572e-07	23.51	29.31	11.48	17.81
ARID3A	MICALL1	stage1_interaction	1.71368e-07	23.51	29.31	7.4	8.35
ARID3A	MORN2	stage1_interaction	2.82172e-07	23.51	29.31	10.74	4.62
ARID3A	MPP5	stage1_interaction	2.02508e-07	23.51	29.31	4.82	7.1
ARID3A	MRPL2	stage1_interaction	1.55386e-07	23.51	29.31	123.93	66.38
ARID3A	MRPL55	stage1_interaction	1.48155e-07	23.51	29.31	45.22	25.6
ARID3A	MRPS10	shared_interaction	2.69391e-07	23.51	29.31	45.95	30.75
ARID3A	MTA2	stage1_interaction	2.6461e-07	23.51	29.31	91.82	88.66
ARID3A	MYC	stage1_interaction	4.28403e-07	23.51	29.31	19.35	29.63
ARID3A	MYCN	stage2_interaction	2.36402e-07	23.51	29.31	43.66	38.74
ARID3A	MYO1G	stage1_interaction	2.02464e-07	23.51	29.31	0.31	7.59
ARID3A	MYO5B	stage1_interaction	1.31806e-07	23.51	29.31	1.97	2.26
ARID3A	NAT10	stage2_interaction	2.39303e-07	23.51	29.31	15.84	15.27
ARID3A	NCKAP5L	shared_interaction	1.58123e-07	23.51	29.31	26.46	19.02
ARID3A	NEAT1	stage2_interaction	2.50122e-07	23.51	29.31	1.39	8.83
ARID3A	NFU1	stage2_interaction	3.16834e-07	23.51	29.31	57.02	52.94
ARID3A	NIPAL3	stage1_interaction	2.23077e-07	23.51	29.31	5.21	5.36
ARID3A	NPM1	stage1_interaction	3.14311e-07	23.51	29.31	914.09	941.62
ARID3A	NTPCR	stage2_interaction	3.52857e-07	23.51	29.31	13.67	29.19
ARID3A	NUP50	stage1_interaction	1.57771e-07	23.51	29.31	27.19	25.14
ARID3A	NUP98	stage1_interaction	1.20971e-07	23.51	29.31	13.82	19.76
ARID3A	OGDH	stage1_interaction	2.09254e-07	23.51	29.31	44.36	44.85
ARID3A	ORMDL2	shared_interaction	3.22896e-07	23.51	29.31	18.69	17.24
ARID3A	PCSK6	stage1_interaction	1.76347e-07	23.51	29.31	4.17	7.25
ARID3A	PCYOX1	stage2_interaction	3.02333e-07	23.51	29.31	29.1	33.81
ARID3A	PDE2A	stage1_interaction	1.17628e-07	23.51	29.31	60.84	103.11
ARID3A	PDHX	stage2_interaction	1.97835e-07	23.51	29.31	9.64	12.7
ARID3A	PGAM5	stage1_interaction	8.40169e-08	23.51	29.31	14.43	13.85
ARID3A	PGAP2	stage1_interaction	1.24313e-07	23.51	29.31	16.59	28.96
ARID3A	PIGP	stage2_interaction	1.85866e-07	23.51	29.31	23.87	29.16
ARID3A	PLA2G6	stage1_interaction	1.48764e-07	23.51	29.31	17.9	15.3
ARID3A	PLEKHH1	stage1_interaction	2.36867e-07	23.51	29.31	5.82	1.74
ARID3A	PML	stage2_interaction	1.56724e-07	23.51	29.31	10.61	15.61
ARID3A	POLD2	stage1_interaction	2.04624e-07	23.51	29.31	103.57	69.7
ARID3A	POLR2C	stage2_interaction	1.0807e-07	23.51	29.31	66.11	46.15
ARID3A	PPP2R5D	shared_interaction	1.99308e-07	23.51	29.31	57.58	40.77
ARID3A	PRKCH	stage2_interaction	2.80972e-07	23.51	29.31	26.88	38.2
ARID3A	PRODH	stage2_interaction	1.18606e-07	23.51	29.31	17.17	12.77
ARID3A	PTCH1	stage1_interaction	1.244e-07	23.51	29.31	13.26	12.8
ARID3A	PTK7	stage1_interaction	1.789e-07	23.51	29.31	54.45	44.07
ARID3A	PTPN14	stage1_interaction	3.26881e-07	23.51	29.31	7.01	9.45
ARID3A	PURB	stage1_interaction	2.14501e-07	23.51	29.31	24.64	33.35
ARID3A	PXMP2	stage1_interaction	1.06218e-07	23.51	29.31	6.41	6.39
ARID3A	RACGAP1	shared_interaction	1.48311e-07	23.51	29.31	61.88	57.09
ARID3A	RAD51L1	stage1_interaction	2.33922e-07	23.51	29.31	4.11	3.19
ARID3A	RAI1	stage1_interaction	1.36212e-07	23.51	29.31	27.13	25.61
ARID3A	RAMP3	stage1_interaction	2.32402e-07	23.51	29.31	19.15	5.04
ARID3A	RANBP1	stage2_interaction	1.10039e-07	23.51	29.31	469.2	308.39
ARID3A	RANBP9	stage2_interaction	1.78058e-07	23.51	29.31	12.76	20.08
ARID3A	RASGRP2	stage2_interaction	2.24709e-07	23.51	29.31	46.79	57.24
ARID3A	RBFOX2	stage2_interaction	1.71508e-07	23.51	29.31	27.92	29.26
ARID3A	RCL1	stage2_interaction	1.42072e-07	23.51	29.31	33.18	24.17
ARID3A	RDH11	stage1_interaction	1.84277e-07	23.51	29.31	12.69	13.82
ARID3A	RHBDF1	stage1_interaction	2.7337e-07	23.51	29.31	53.69	31.41
ARID3A	RIPPLY3	stage2_interaction	2.22617e-07	23.51	29.31	17.39	33.27
ARID3A	RNF130	stage1_interaction	2.37979e-07	23.51	29.31	32.67	67.4
ARID3A	RPRD1B	stage2_interaction	2.34119e-07	23.51	29.31	15.03	20.23
ARID3A	SARNP	shared_interaction	2.41503e-07	23.51	29.31	81.07	71.31
ARID3A	SCAF4	stage2_interaction	1.20117e-07	23.51	29.31	12.23	12.19
ARID3A	SCARF2	stage2_interaction	1.24501e-07	23.51	29.31	32.25	18.96
ARID3A	SEC31A	stage2_interaction	2.69394e-07	23.51	29.31	44.79	43.86
ARID3A	SEMA6A	stage2_interaction	3.94708e-07	23.51	29.31	9.39	23.97
ARID3A	SEPN1	shared_interaction	1.74819e-07	23.51	29.31	37.44	47.38
ARID3A	SF1	stage2_interaction	2.32065e-07	23.51	29.31	162.47	157.5
ARID3A	SGMS1	shared_interaction	2.30328e-07	23.51	29.31	11.21	25.52
ARID3A	SGPL1	stage2_interaction	1.43731e-07	23.51	29.31	16.42	25.85
ARID3A	SGSM1	shared_interaction	1.87896e-07	23.51	29.31	5.45	4.43
ARID3A	SH3YL1	stage2_interaction	1.60276e-07	23.51	29.31	3.65	2.12
ARID3A	SLC25A45	stage2_interaction	2.36747e-07	23.51	29.31	7.65	23.9
ARID3A	SLC2A1	stage1_interaction	3.98111e-07	23.51	29.31	507.62	125.65
ARID3A	SLC30A1	stage2_interaction	2.75332e-07	23.51	29.31	6.93	8.07
ARID3A	SLC9A8	shared_interaction	1.64853e-07	23.51	29.31	8.89	9.45
ARID3A	SMPD4	stage2_interaction	9.91921e-08	23.51	29.31	30.75	29.66
ARID3A	SNF8	stage2_interaction	2.68688e-07	23.51	29.31	65.26	47.12
ARID3A	SOS1	stage1_interaction	2.6864e-07	23.51	29.31	3.16	4.65
ARID3A	SPATA2	shared_interaction	1.3918e-07	23.51	29.31	8.06	10.58
ARID3A	SSRP1	stage2_interaction	1.42753e-07	23.51	29.31	162.59	137.34
ARID3A	ST7L	stage2_interaction	1.47862e-07	23.51	29.31	9.46	12.74
ARID3A	STRA6	stage2_interaction	1.1922e-07	23.51	29.31	21.11	4.2
ARID3A	SYNGR1	stage1_interaction	1.4151e-07	23.51	29.31	2.63	4.36
ARID3A	TANC1	stage2_interaction	1.44343e-07	23.51	29.31	10.44	11.05
ARID3A	TANK	stage2_interaction	2.48231e-07	23.51	29.31	7.17	10.6
ARID3A	TBC1D9B	stage1_interaction	2.25557e-07	23.51	29.31	25.91	37.29
ARID3A	TBRG4	stage1_interaction	2.63265e-07	23.51	29.31	52.59	39.3
ARID3A	TEK	stage1_interaction	3.34155e-07	23.51	29.31	44.15	104.98
ARID3A	TGM2	stage2_interaction	2.1415e-07	23.51	29.31	27.09	53.28
ARID3A	TIAM1	stage2_interaction	1.17598e-07	23.51	29.31	13.61	12.54
ARID3A	TJP1	stage1_interaction	2.33637e-07	23.51	29.31	38.88	56.67
ARID3A	TLE4	stage2_interaction	2.5717e-07	23.51	29.31	8.29	15.23
ARID3A	TMBIM6	shared_interaction	1.51745e-07	23.51	29.31	154.8	180.84
ARID3A	TMEM184B	stage1_interaction	1.34361e-07	23.51	29.31	51.09	49.63
ARID3A	TMEM209	stage1_interaction	1.57574e-07	23.51	29.31	10.99	17.72
ARID3A	TMEM229B	stage1_interaction	2.1513e-07	23.51	29.31	5.3	9.14
ARID3A	TMEM26	stage2_interaction	2.22111e-07	23.51	29.31	1.08	3.18
ARID3A	TNFRSF1A	stage2_interaction	2.95521e-07	23.51	29.31	57.94	79.87
ARID3A	TNKS1BP1	shared_interaction	1.51662e-07	23.51	29.31	19.77	15.48
ARID3A	TNRC18	shared_interaction	3.33108e-07	23.51	29.31	8.49	9.95
ARID3A	TOMT	stage1_interaction	1.00278e-07	23.51	29.31	2.69	1.88
ARID3A	TRMT2A	stage2_interaction	1.0155e-07	23.51	29.31	33.91	31.24
ARID3A	TRPC2	stage1_interaction	1.27258e-07	23.51	29.31	19.89	21.56
ARID3A	TSGA14	stage1_interaction	1.82027e-07	23.51	29.31	7.79	6.03
ARID3A	TTC3	stage2_interaction	2.06225e-07	23.51	29.31	38.33	56.22
ARID3A	TWSG1	stage2_interaction	2.78183e-07	23.51	29.31	11.75	19.51
ARID3A	TXNRD2	stage2_interaction	2.03014e-07	23.51	29.31	14.44	13.4
ARID3A	UBXN11	shared_interaction	1.7442e-07	23.51	29.31	3.59	1.77
ARID3A	UFD1L	stage2_interaction	1.99791e-07	23.51	29.31	31.23	33.16
ARID3A	URGCP	stage1_interaction	2.41661e-07	23.51	29.31	6.28	5.96
ARID3A	USP48	stage2_interaction	1.86532e-07	23.51	29.31	31.37	34.16
ARID3A	VWF	stage2_interaction	2.46149e-07	23.51	29.31	75.84	174.11
ARID3A	WDFY3	shared_interaction	1.40881e-07	23.51	29.31	6.97	17.42
ARID3A	WDSUB1	stage2_interaction	1.56306e-07	23.51	29.31	12.77	18.65
ARID3A	WIBG	shared_interaction	2.6061e-07	23.51	29.31	51.39	30.53
ARID3A	YBX1	stage1_interaction	4.28747e-07	23.51	29.31	979.91	761.43
ARID3A	ZBTB40	stage2_interaction	2.01618e-07	23.51	29.31	3.24	2.91
ARID3A	ZC3HC1	stage1_interaction	1.27095e-07	23.51	29.31	39.56	31.18
ARID3A	ZDHHC4	stage1_interaction	3.04476e-07	23.51	29.31	28.18	28.77
ARID3A	ZFP691	stage1_interaction	3.42132e-07	23.51	29.31	22.55	15.63
ARID3A	ZFP692	stage1_interaction	1.36212e-07	23.51	29.31	14.12	8.67
ARID3A	ZFPL1	stage2_interaction	2.14343e-07	23.51	29.31	39.46	31.71
ARID3A	ZMIZ2	stage1_interaction	2.34974e-07	23.51	29.31	23.18	25.32
ARID3A	ZNFX1	shared_interaction	1.58322e-07	23.51	29.31	3.72	6.39
ARID3B	ABCD3	shared_interaction	5.46853e-07	13.82	16.9	8.72	11.58
ARID3B	ABR	stage1_interaction	2.62082e-06	13.82	16.9	9.84	18
ARID3B	ADAMTS1	stage2_interaction	2.91844e-07	13.82	16.9	16.4	29.74
ARID3B	ADAMTS5	stage2_interaction	2.38582e-07	13.82	16.9	0.32	1.61
ARID3B	ADCY3	shared_interaction	7.22537e-07	13.82	16.9	3.33	1.32
ARID3B	ADI1	stage2_interaction	7.52939e-07	13.82	16.9	15.2	17.3
ARID3B	ADORA2A	shared_interaction	1.06583e-06	13.82	16.9	51.79	28.14
ARID3B	ADPRH	stage2_interaction	2.15313e-06	13.82	16.9	126.89	83.81
ARID3B	AHDC1	stage1_interaction	1.7328e-06	13.82	16.9	12.48	15.81
ARID3B	ALDOA	shared_interaction	8.03011e-07	13.82	16.9	813.77	392.65
ARID3B	ALDOC	stage1_interaction	4.08137e-07	13.82	16.9	1.87	0.63
ARID3B	AP1B1	stage2_interaction	9.98727e-08	13.82	16.9	19.46	36.45
ARID3B	APBB2	stage2_interaction	7.65771e-07	13.82	16.9	7.4	18.6
ARID3B	ARHGAP26	stage2_interaction	7.50138e-07	13.82	16.9	1.9	3.76
ARID3B	ARHGAP28	shared_interaction	7.64662e-07	13.82	16.9	21.36	29.04
ARID3B	ARHGAP29	shared_interaction	9.7378e-07	13.82	16.9	49.37	65.93
ARID3B	ATP2A1	shared_interaction	8.64368e-07	13.82	16.9	2.72	1.2
ARID3B	ATP5J	stage2_interaction	2.93485e-07	13.82	16.9	246.77	212.05
ARID3B	B4GALT5	stage2_interaction	1.4032e-06	13.82	16.9	21.82	25.48
ARID3B	BC017647	stage2_interaction	5.04354e-07	13.82	16.9	11.34	12.15
ARID3B	BC065403	stage1_interaction	1.41805e-07	13.82	16.9	3.64	4.85
ARID3B	BCAR1	stage2_interaction	1.64424e-06	13.82	16.9	61.15	50.64
ARID3B	BNIP3L	stage2_interaction	2.76259e-07	13.82	16.9	56.54	75.31
ARID3B	CCDC101	shared_interaction	1.03176e-06	13.82	16.9	27.04	24.91
ARID3B	CCDC19	shared_interaction	4.70245e-07	13.82	16.9	2.79	2.23
ARID3B	CDC42SE2	stage2_interaction	1.049e-06	13.82	16.9	28.84	35.85
ARID3B	CDK20	shared_interaction	1.20946e-06	13.82	16.9	2.82	2.53
ARID3B	CDKL1	stage2_interaction	4.6118e-07	13.82	16.9	3.75	3.52
ARID3B	CENPF	stage1_interaction	1.29359e-06	13.82	16.9	12.73	6.72
ARID3B	CFDP1	stage2_interaction	1.47584e-06	13.82	16.9	150.94	136.25
ARID3B	CHN2	shared_interaction	9.49661e-07	13.82	16.9	10.48	19.49
ARID3B	CHST5	stage2_interaction	1.99508e-06	13.82	16.9	4.21	0.31
ARID3B	CIT	stage2_interaction	1.39174e-06	13.82	16.9	8.24	7.52
ARID3B	CLIP1	stage2_interaction	1.25713e-06	13.82	16.9	11.61	12.8
ARID3B	CLN3	shared_interaction	9.03566e-07	13.82	16.9	19.89	31.55
ARID3B	CNBP	stage1_interaction	6.45572e-08	13.82	16.9	314.57	342.41
ARID3B	COL18A1	stage2_interaction	3.60205e-07	13.82	16.9	409.87	402.2
ARID3B	CRK	stage1_interaction	1.98758e-06	13.82	16.9	44.32	59.74
ARID3B	CTHRC1	stage1_interaction	9.85078e-07	13.82	16.9	24.45	16.84
ARID3B	CTNNB1	stage1_interaction	7.99274e-07	13.82	16.9	378.96	479.18
ARID3B	CTSL	shared_interaction	1.25724e-06	13.82	16.9	122.4	194.04
ARID3B	CXCL12	stage2_interaction	1.38608e-06	13.82	16.9	42.7	15.39
ARID3B	CYYR1	stage2_interaction	3.36715e-07	13.82	16.9	8.89	14.87
ARID3B	DHRS13	shared_interaction	4.37065e-07	13.82	16.9	8.06	6.16
ARID3B	DNMT3A	shared_interaction	7.84425e-07	13.82	16.9	35.78	46.19
ARID3B	DNTTIP2	stage1_interaction	9.11341e-07	13.82	16.9	19.63	23.91
ARID3B	DOCK9	shared_interaction	8.12408e-07	13.82	16.9	12.15	16.02
ARID3B	DPYSL2	stage2_interaction	2.88107e-07	13.82	16.9	28.72	30
ARID3B	DTNB	shared_interaction	8.26197e-07	13.82	16.9	12.53	8.94
ARID3B	DTX3L	stage2_interaction	2.95345e-07	13.82	16.9	1.27	5.55
ARID3B	DUSP3	stage1_interaction	1.37925e-06	13.82	16.9	21.57	21.51
ARID3B	EFHA2	stage1_interaction	9.48552e-07	13.82	16.9	1.68	2.87
ARID3B	EFR3B	stage2_interaction	7.09195e-07	13.82	16.9	3.86	2.47
ARID3B	ELMOD3	stage1_interaction	9.43114e-07	13.82	16.9	6.54	6.15
ARID3B	EMID1	stage2_interaction	7.13613e-08	13.82	16.9	18.76	12.93
ARID3B	ERAL1	shared_interaction	4.43982e-07	13.82	16.9	18.46	18.62
ARID3B	ETS1	stage1_interaction	3.71485e-07	13.82	16.9	74.38	94.24
ARID3B	ETV4	stage1_interaction	1.39511e-06	13.82	16.9	15.95	7.4
ARID3B	EWSR1	stage2_interaction	8.60306e-08	13.82	16.9	295.76	267.58
ARID3B	EYA3	stage1_interaction	1.36309e-06	13.82	16.9	13.9	15.45
ARID3B	EZH1	stage1_interaction	1.38646e-06	13.82	16.9	7.51	10.12
ARID3B	FAM149B	stage2_interaction	1.20148e-06	13.82	16.9	19.98	16.7
ARID3B	FAM57A	stage1_interaction	2.50568e-06	13.82	16.9	29.78	26.08
ARID3B	FGF1	stage2_interaction	8.14952e-07	13.82	16.9	0.74	1.08
ARID3B	FILIP1L	stage2_interaction	1.41626e-06	13.82	16.9	5.11	11.1
ARID3B	FLOT2	shared_interaction	4.66622e-07	13.82	16.9	23.07	14.43
ARID3B	FRMD6	stage2_interaction	4.38422e-07	13.82	16.9	11.5	8.41
ARID3B	G6PC3	stage1_interaction	1.34127e-06	13.82	16.9	25.41	20.35
ARID3B	GALNTL1	stage1_interaction	4.51937e-07	13.82	16.9	1.99	0.73
ARID3B	GAS2L1	stage2_interaction	7.64349e-08	13.82	16.9	17.5	18.18
ARID3B	GCLM	stage2_interaction	1.32823e-06	13.82	16.9	12.01	15.9
ARID3B	GCN1L1	stage2_interaction	1.07199e-06	13.82	16.9	39.03	25.35
ARID3B	GLOD4	stage1_interaction	2.24512e-06	13.82	16.9	72.37	58.76
ARID3B	GLS	shared_interaction	3.75713e-07	13.82	16.9	20.38	38.91
ARID3B	GSTT3	stage2_interaction	8.76403e-07	13.82	16.9	1.93	1.92
ARID3B	HADH	stage2_interaction	1.00154e-06	13.82	16.9	74.55	62.18
ARID3B	HDAC10	stage2_interaction	1.26201e-06	13.82	16.9	8.35	7.95
ARID3B	HDDC2	stage1_interaction	1.78701e-06	13.82	16.9	34.35	23.43
ARID3B	HDDC3	stage2_interaction	9.32989e-07	13.82	16.9	26.38	14.37
ARID3B	HINT3	stage1_interaction	1.77384e-06	13.82	16.9	9.48	7.29
ARID3B	HOXB1	stage1_interaction	1.67331e-06	13.82	16.9	1.12	0.04
ARID3B	HOXB2	shared_interaction	2.29333e-06	13.82	16.9	12.27	4.07
ARID3B	HOXB3	shared_interaction	1.84927e-06	13.82	16.9	5.05	3.9
ARID3B	HOXB3OS	shared_interaction	1.78536e-06	13.82	16.9	13.41	7.99
ARID3B	HOXB4	shared_interaction	2.02191e-06	13.82	16.9	8.95	5.13
ARID3B	HOXB8	shared_interaction	1.67082e-06	13.82	16.9	32.67	11.24
ARID3B	HOXB9	shared_interaction	2.0742e-06	13.82	16.9	25.48	11.27
ARID3B	HPCAL1	stage2_interaction	2.91501e-07	13.82	16.9	24.21	30.31
ARID3B	HPS5	stage2_interaction	1.79245e-06	13.82	16.9	9.29	15.54
ARID3B	IGSF9	stage2_interaction	4.67961e-07	13.82	16.9	12.37	6.06
ARID3B	IL15RA	stage2_interaction	7.19088e-07	13.82	16.9	0.54	2.86
ARID3B	ITSN2	stage2_interaction	7.0509e-07	13.82	16.9	6.3	12.1
ARID3B	KIF21B	stage1_interaction	1.16233e-06	13.82	16.9	6.1	7.8
ARID3B	LIMCH1	stage2_interaction	8.20233e-07	13.82	16.9	25.72	41.74
ARID3B	LYPLA2	stage1_interaction	1.25866e-06	13.82	16.9	109.57	65.39
ARID3B	MAML2	stage1_interaction	1.00154e-06	13.82	16.9	1.91	6.15
ARID3B	MAPK11	stage2_interaction	8.82353e-07	13.82	16.9	12.43	9.12
ARID3B	MAPK12	stage2_interaction	9.52338e-07	13.82	16.9	22.83	14.92
ARID3B	MAT2A	stage1_interaction	9.57103e-07	13.82	16.9	68.75	59.44
ARID3B	MBD2	stage1_interaction	1.56659e-06	13.82	16.9	43.34	49.92
ARID3B	MEOX1	stage1_interaction	1.33454e-06	13.82	16.9	17	2.93
ARID3B	MGAT5	stage1_interaction	1.09805e-06	13.82	16.9	4.32	5.19
ARID3B	MKLN1	stage1_interaction	1.01438e-06	13.82	16.9	58.22	71.51
ARID3B	MLL5	stage1_interaction	2.33832e-07	13.82	16.9	5.1	8.57
ARID3B	MPP3	stage1_interaction	1.6326e-06	13.82	16.9	4.15	2.19
ARID3B	MTUS1	stage1_interaction	1.20025e-06	13.82	16.9	17.17	27.8
ARID3B	MYO1B	shared_interaction	3.04608e-07	13.82	16.9	28.13	37.92
ARID3B	MYO1C	stage1_interaction	2.02394e-06	13.82	16.9	39.39	45.91
ARID3B	NAV1	stage1_interaction	9.27947e-07	13.82	16.9	5.7	9.35
ARID3B	NBR1	stage1_interaction	1.49799e-06	13.82	16.9	21.6	33.99
ARID3B	NCAPH2	stage2_interaction	9.15745e-07	13.82	16.9	84.87	54.23
ARID3B	NF2	stage2_interaction	1.02023e-07	13.82	16.9	29.99	27.41
ARID3B	NFATC2IP	shared_interaction	8.03011e-07	13.82	16.9	5.2	6.98
ARID3B	NRGN	stage1_interaction	1.76197e-06	13.82	16.9	4.6	11.96
ARID3B	NSMAF	stage1_interaction	1.64679e-07	13.82	16.9	21.39	26.22
ARID3B	NUDT3	stage1_interaction	3.02613e-07	13.82	16.9	99.47	68.93
ARID3B	NUPR1	shared_interaction	1.05559e-06	13.82	16.9	3.08	7.08
ARID3B	NXN	stage1_interaction	2.38752e-06	13.82	16.9	66.19	30.97
ARID3B	PARP9	stage2_interaction	2.19276e-07	13.82	16.9	1.82	8.19
ARID3B	PBX1	stage1_interaction	1.21336e-06	13.82	16.9	22.95	26.76
ARID3B	PDPR	stage2_interaction	1.90386e-06	13.82	16.9	2.06	5.09
ARID3B	PFKFB3	stage2_interaction	1.03208e-06	13.82	16.9	12.39	14.95
ARID3B	PIGB	stage1_interaction	1.4681e-07	13.82	16.9	1.86	3.69
ARID3B	PIK3C2A	stage2_interaction	1.97738e-07	13.82	16.9	4.09	7.87
ARID3B	PION	shared_interaction	1.70501e-07	13.82	16.9	0.81	1.56
ARID3B	PLAU	stage2_interaction	1.184e-06	13.82	16.9	25.75	58.21
ARID3B	PLEKHA7	stage1_interaction	9.66599e-07	13.82	16.9	1.65	1.43
ARID3B	PLXNB2	stage2_interaction	1.05892e-06	13.82	16.9	67.6	37.81
ARID3B	PODXL	stage1_interaction	1.01747e-06	13.82	16.9	85.45	68.96
ARID3B	POLDIP2	shared_interaction	4.76055e-07	13.82	16.9	54.22	39.18
ARID3B	POLI	stage1_interaction	1.14411e-06	13.82	16.9	5.92	7.34
ARID3B	POLM	stage2_interaction	7.0148e-08	13.82	16.9	4.29	4.78
ARID3B	PPP4R1L-PS	stage1_interaction	2.17927e-07	13.82	16.9	4.64	6.15
ARID3B	PRC1	stage2_interaction	8.12066e-07	13.82	16.9	36.76	39.62
ARID3B	PRKAB1	stage2_interaction	1.2184e-06	13.82	16.9	50.92	59.33
ARID3B	PRTG	stage1_interaction	1.51606e-07	13.82	16.9	6.7	2.41
ARID3B	PSMG4	stage2_interaction	1.00933e-06	13.82	16.9	60.44	44.52
ARID3B	PTGIS	stage2_interaction	1.47608e-06	13.82	16.9	13.55	17.16
ARID3B	PTPN14	stage1_interaction	1.43035e-06	13.82	16.9	7.01	9.45
ARID3B	PXDN	shared_interaction	6.50688e-07	13.82	16.9	63.76	71.59
ARID3B	PYGL	stage2_interaction	5.19413e-07	13.82	16.9	6.38	11.44
ARID3B	RAB12	stage2_interaction	2.63239e-07	13.82	16.9	44.37	51.38
ARID3B	RAMP2	stage1_interaction	1.43069e-06	13.82	16.9	274.66	347.71
ARID3B	RAPGEF6	stage2_interaction	1.1211e-06	13.82	16.9	3.81	8.42
ARID3B	RBM17	stage2_interaction	8.57072e-07	13.82	16.9	103.88	87.11
ARID3B	RBM47	stage2_interaction	7.99879e-07	13.82	16.9	0.55	3.75
ARID3B	RCCD1	stage2_interaction	9.25824e-07	13.82	16.9	8.66	6.37
ARID3B	RELN	stage1_interaction	1.64563e-07	13.82	16.9	1.38	0.4
ARID3B	RFX7	stage1_interaction	1.43473e-07	13.82	16.9	5.81	8.29
ARID3B	RHBDD3	stage2_interaction	8.11555e-08	13.82	16.9	14.72	12.72
ARID3B	RIMS2	stage1_interaction	9.53706e-07	13.82	16.9	1.9	0.26
ARID3B	RNF144A	stage2_interaction	8.01478e-07	13.82	16.9	16.32	19.7
ARID3B	ROBO4	stage1_interaction	1.61244e-06	13.82	16.9	45.26	51.82
ARID3B	RPS10	stage1_interaction	3.10796e-07	13.82	16.9	1653.54	1237.72
ARID3B	SAA1	shared_interaction	1.9672e-06	13.82	16.9	1.96	0.64
ARID3B	SAV1	stage2_interaction	6.63322e-07	13.82	16.9	26.4	38.33
ARID3B	SDCBP	stage1_interaction	1.72244e-07	13.82	16.9	100.41	208.66
ARID3B	SEMA6D	shared_interaction	3.46478e-07	13.82	16.9	18.6	28.21
ARID3B	SEPN1	stage1_interaction	1.11836e-06	13.82	16.9	37.44	47.38
ARID3B	SHANK3	stage2_interaction	9.86644e-07	13.82	16.9	32.2	44.89
ARID3B	SLC19A1	stage2_interaction	4.2722e-07	13.82	16.9	13.82	11.53
ARID3B	SLC25A39	stage1_interaction	1.34992e-06	13.82	16.9	89.31	64.4
ARID3B	SMAD3	stage1_interaction	7.3928e-07	13.82	16.9	15.97	17.48
ARID3B	SMAD6	stage1_interaction	8.60141e-07	13.82	16.9	25.35	17.36
ARID3B	SMPDL3B	stage1_interaction	1.56503e-06	13.82	16.9	6.12	4.19
ARID3B	SNAPC5	stage1_interaction	5.83131e-07	13.82	16.9	20.32	22.04
ARID3B	SPTY2D1	shared_interaction	2.07454e-06	13.82	16.9	3.63	7.17
ARID3B	SRRM1	stage1_interaction	1.08268e-06	13.82	16.9	51.24	70.28
ARID3B	STAT4	shared_interaction	3.44977e-07	13.82	16.9	0.82	3.41
ARID3B	STAU1	stage2_interaction	1.27505e-06	13.82	16.9	31.49	34.14
ARID3B	SUMO3	stage2_interaction	3.92037e-07	13.82	16.9	225.19	187.09
ARID3B	SYNGAP1	stage1_interaction	3.62422e-07	13.82	16.9	2.21	1.52
ARID3B	SYNJ2BP	stage1_interaction	5.69035e-07	13.82	16.9	33.74	42.78
ARID3B	TEAD4	stage1_interaction	1.15138e-07	13.82	16.9	12.48	9.89
ARID3B	TEX9	stage1_interaction	1.38051e-07	13.82	16.9	3.61	2.97
ARID3B	TIMM22	stage1_interaction	2.18755e-06	13.82	16.9	71.06	37.4
ARID3B	TM9SF2	shared_interaction	7.294e-07	13.82	16.9	48.32	59.84
ARID3B	TMEM219	stage1_interaction	1.05559e-06	13.82	16.9	11.03	13.51
ARID3B	TMEM33	stage2_interaction	8.09781e-07	13.82	16.9	31.52	35.69
ARID3B	TMEM39A	stage2_interaction	2.06651e-06	13.82	16.9	54.9	55.02
ARID3B	TRMT11	stage1_interaction	1.58856e-06	13.82	16.9	5.79	7.94
ARID3B	TRP53BP2	shared_interaction	2.27802e-07	13.82	16.9	10.85	10.7
ARID3B	TSG101	shared_interaction	1.83655e-06	13.82	16.9	48.69	45.45
ARID3B	TSGA14	stage1_interaction	8.10761e-07	13.82	16.9	7.79	6.03
ARID3B	TSHZ2	shared_interaction	8.41978e-07	13.82	16.9	6.7	11.03
ARID3B	TSPAN9	stage1_interaction	9.93899e-08	13.82	16.9	237.58	259.1
ARID3B	TUBGCP6	stage2_interaction	1.28991e-06	13.82	16.9	13.53	13.86
ARID3B	UBTF	stage1_interaction	1.21339e-06	13.82	16.9	89.04	70.35
ARID3B	UCHL1	stage2_interaction	9.79219e-07	13.82	16.9	31.49	14.61
ARID3B	UEVLD	shared_interaction	1.87483e-06	13.82	16.9	4.53	6.59
ARID3B	USP54	stage2_interaction	1.30992e-06	13.82	16.9	3.49	3.38
ARID3B	VAMP8	stage1_interaction	7.5659e-07	13.82	16.9	79.23	104.6
ARID3B	VAV3	stage2_interaction	4.80459e-07	13.82	16.9	5.98	11.1
ARID3B	VPS13D	shared_interaction	2.22377e-06	13.82	16.9	8.42	16.49
ARID3B	VPS53	stage1_interaction	2.33298e-06	13.82	16.9	16.62	18.31
ARID3B	VSIG2	stage1_interaction	1.69717e-06	13.82	16.9	5.21	4.3
ARID3B	VTN	shared_interaction	4.01219e-07	13.82	16.9	4.32	0.47
ARID3B	WASF2	stage1_interaction	1.31649e-06	13.82	16.9	34.71	60.41
ARID3B	WDFY3	stage2_interaction	9.56001e-07	13.82	16.9	6.97	17.42
ARID3B	WDR59	stage2_interaction	1.91088e-06	13.82	16.9	3.83	4.97
ARID3B	XKR8	stage1_interaction	1.44367e-06	13.82	16.9	3.33	3.27
ARID3B	YPEL3	stage2_interaction	9.47172e-07	13.82	16.9	35.08	43.71
ARID3B	ZFP238	shared_interaction	1.17059e-07	13.82	16.9	7.69	12.11
ARID3B	ZFP280D	stage1_interaction	1.81636e-07	13.82	16.9	4.92	7.35
ARID3B	ZFP366	shared_interaction	6.26942e-07	13.82	16.9	3.29	4.78
ARID3B	ZFP369	shared_interaction	9.82499e-07	13.82	16.9	3.63	6.21
ARID3B	ZFP503	shared_interaction	1.17332e-06	13.82	16.9	22.33	24.28
ARID3B	ZFP592	stage2_interaction	7.1909e-07	13.82	16.9	8.98	15.79
ARID3B	ZFP768	shared_interaction	7.88714e-07	13.82	16.9	19.18	15.3
ARID3B	ZNFX1	stage2_interaction	1.11006e-06	13.82	16.9	3.72	6.39
ARID3B	ZWILCH	stage1_interaction	6.59e-07	13.82	16.9	20.56	20.88
ARID5A	ALKBH2	stage2_interaction	1.65774e-06	2.33	9.01	9.52	7.06
ARID5A	ANKRD13A	stage2_interaction	1.9951e-06	2.33	9.01	40.46	49.65
ARID5A	ARHGEF17	stage2_interaction	2.11091e-06	2.33	9.01	10.03	8.72
ARID5A	ATN1	stage2_interaction	1.7036e-06	2.33	9.01	20.92	17.91
ARID5A	CABP1	stage2_interaction	2.04207e-06	2.33	9.01	16.89	11.81
ARID5A	CBX5	stage1_interaction	2.3942e-07	2.33	9.01	48.6	53.59
ARID5A	CD27	stage2_interaction	1.63749e-06	2.33	9.01	0.27	7.52
ARID5A	CD9	stage2_interaction	1.65529e-06	2.33	9.01	77.53	137.94
ARID5A	CDCA3	stage2_interaction	1.69089e-06	2.33	9.01	73.3	55.61
ARID5A	CHD4	stage2_interaction	1.68835e-06	2.33	9.01	84.88	95.5
ARID5A	CLPB	stage2_interaction	1.74238e-06	2.33	9.01	34.1	23.06
ARID5A	COPZ1	stage1_interaction	2.49583e-07	2.33	9.01	119.38	94.92
ARID5A	CREB3L2	stage1_interaction	2.13216e-06	2.33	9.01	11.16	15.27
ARID5A	CSNK1A1	stage1_interaction	9.53725e-07	2.33	9.01	118.41	167.08
ARID5A	DHX57	stage1_interaction	1.7357e-06	2.33	9.01	6.97	8.61
ARID5A	ELOVL5	stage2_interaction	2.88066e-06	2.33	9.01	53.83	51.78
ARID5A	EPB4.1L2	shared_interaction	1.74056e-06	2.33	9.01	34.74	55.32
ARID5A	FAM168A	stage2_interaction	1.94764e-06	2.33	9.01	6.64	10.82
ARID5A	FBXO9	stage2_interaction	3.2616e-06	2.33	9.01	14.38	15.73
ARID5A	FN1	shared_interaction	1.32455e-06	2.33	9.01	132.81	145.78
ARID5A	FYN	stage1_interaction	2.54696e-07	2.33	9.01	60.73	76.85
ARID5A	GCLC	stage2_interaction	2.41264e-06	2.33	9.01	8.47	9.73
ARID5A	GEMIN6	stage1_interaction	1.62148e-06	2.33	9.01	14.83	10.12
ARID5A	GIT2	stage2_interaction	1.97289e-06	2.33	9.01	27.1	35.83
ARID5A	GPD1L	stage2_interaction	1.76046e-07	2.33	9.01	9.43	9.69
ARID5A	GSR	stage2_interaction	5.5085e-07	2.33	9.01	30.14	30.77
ARID5A	GTF2E2	shared_interaction	6.56929e-07	2.33	9.01	63.34	55.69
ARID5A	HEBP2	stage1_interaction	3.0088e-07	2.33	9.01	3.91	0.62
ARID5A	HECA	stage1_interaction	3.34263e-07	2.33	9.01	4.26	8.53
ARID5A	HMGXB3	stage1_interaction	7.83011e-07	2.33	9.01	10.5	9.6
ARID5A	HNRNPA1	stage1_interaction	2.32545e-07	2.33	9.01	633.14	626.01
ARID5A	HNRPLL	stage1_interaction	1.26126e-06	2.33	9.01	41.22	42.63
ARID5A	ICK	stage2_interaction	2.99797e-06	2.33	9.01	12.79	14.19
ARID5A	IL4RA	shared_interaction	2.09261e-06	2.33	9.01	10.84	38.51
ARID5A	ITGA5	stage1_interaction	2.73196e-07	2.33	9.01	66.65	77.16
ARID5A	JMJD1C	stage1_interaction	1.6642e-06	2.33	9.01	9.1	23.83
ARID5A	KATNAL1	stage1_interaction	1.45175e-06	2.33	9.01	5.67	6.04
ARID5A	KLHL6	stage1_interaction	1.03899e-06	2.33	9.01	35.49	46.2
ARID5A	LHFPL2	stage2_interaction	3.09591e-06	2.33	9.01	15.46	24.91
ARID5A	LRRC1	stage2_interaction	2.65572e-06	2.33	9.01	5.5	5.02
ARID5A	MRPL48	stage2_interaction	1.82751e-06	2.33	9.01	82.28	53.71
ARID5A	MSI1	stage2_interaction	1.82428e-06	2.33	9.01	28.44	4.93
ARID5A	MTUS2	stage1_interaction	1.53457e-06	2.33	9.01	1.2	2.24
ARID5A	NDST1	shared_interaction	1.9569e-06	2.33	9.01	15.45	20.61
ARID5A	NFE2	stage1_interaction	2.40018e-07	2.33	9.01	4.68	15.98
ARID5A	NHSL1	stage1_interaction	3.50738e-07	2.33	9.01	5.66	8.02
ARID5A	NSMCE1	shared_interaction	2.87978e-06	2.33	9.01	49.56	49.81
ARID5A	PCYOX1L	stage1_interaction	8.46744e-07	2.33	9.01	24.67	23.67
ARID5A	PHB2	stage2_interaction	1.88159e-06	2.33	9.01	338.06	212.8
ARID5A	PHF21A	stage2_interaction	1.63075e-07	2.33	9.01	12.34	20.21
ARID5A	PLEKHB1	stage2_interaction	1.49746e-06	2.33	9.01	3.13	2.48
ARID5A	PPP1R1A	stage1_interaction	2.24774e-07	2.33	9.01	2.24	1.38
ARID5A	PTPRM	stage2_interaction	1.10761e-07	2.33	9.01	23.12	31.81
ARID5A	RAB12	stage2_interaction	1.26212e-07	2.33	9.01	44.37	51.38
ARID5A	RBPMS	shared_interaction	6.38744e-07	2.33	9.01	76.64	67.36
ARID5A	RELT	stage2_interaction	1.81002e-06	2.33	9.01	8.22	8.9
ARID5A	REPS1	stage2_interaction	1.90034e-06	2.33	9.01	22.9	24.56
ARID5A	RNF10	stage2_interaction	1.6603e-06	2.33	9.01	128.3	106.23
ARID5A	SIRT4	stage2_interaction	1.9652e-06	2.33	9.01	6.41	8.99
ARID5A	SLC35C1	stage2_interaction	1.74249e-07	2.33	9.01	6.73	8.75
ARID5A	STAB2	shared_interaction	2.76261e-06	2.33	9.01	6.51	39.65
ARID5A	SYNPO	shared_interaction	1.96834e-06	2.33	9.01	13.63	20.06
ARID5A	TCOF1	shared_interaction	1.71912e-06	2.33	9.01	26.18	20.32
ARID5A	TMEM5	stage1_interaction	2.57835e-06	2.33	9.01	20.53	21.03
ARID5A	TNFAIP3	stage2_interaction	1.99083e-06	2.33	9.01	1.36	13.74
ARID5A	TNFRSF1A	stage2_interaction	1.86125e-06	2.33	9.01	57.94	79.87
ARID5A	TRPV4	stage2_interaction	2.09844e-06	2.33	9.01	0.37	1.71
ARID5A	UBL3	stage1_interaction	2.21789e-06	2.33	9.01	16.1	26.94
ARID5A	VAMP1	stage2_interaction	2.05449e-06	2.33	9.01	0.94	2.63
ARID5A	VDAC2	stage2_interaction	1.9651e-06	2.33	9.01	174.49	188.56
ARID5A	VWF	stage2_interaction	2.17485e-06	2.33	9.01	75.84	174.11
ARID5A	XPO6	shared_interaction	2.29982e-06	2.33	9.01	41.02	28.65
ARID5A	YEATS2	stage1_interaction	1.39283e-06	2.33	9.01	11.71	15.21
ARID5A	ZFP385A	stage1_interaction	2.88739e-07	2.33	9.01	19.53	16.33
ARNT	ABCA4	stage1_interaction	6.37767e-07	14.93	20.39	5.95	2.26
ARNT	ACIN1	stage1_interaction	1.35983e-06	14.93	20.39	161.46	134.48
ARNT	ACTN3	stage2_interaction	3.75949e-06	14.93	20.39	1.5	0.36
ARNT	ADRBK1	stage2_interaction	5.43421e-06	14.93	20.39	40.03	60.43
ARNT	AIP	stage2_interaction	5.44903e-06	14.93	20.39	62.71	62.03
ARNT	AK1	shared_interaction	1.12119e-06	14.93	20.39	10.12	9.37
ARNT	ALDH3B2	stage2_interaction	5.09318e-06	14.93	20.39	3.63	0.32
ARNT	ALDH7A1	stage1_interaction	7.51101e-07	14.93	20.39	49.2	35.51
ARNT	ALG11	stage2_interaction	7.49951e-07	14.93	20.39	4.64	6.97
ARNT	AMOTL2	shared_interaction	4.02131e-06	14.93	20.39	34.32	27.66
ARNT	ANKRD13D	stage2_interaction	5.38972e-06	14.93	20.39	2.23	2.66
ARNT	ANXA2	shared_interaction	8.279e-07	14.93	20.39	383.86	316.26
ARNT	APITD1	stage2_interaction	2.10757e-06	14.93	20.39	27.41	19.59
ARNT	ARHGAP26	stage2_interaction	3.59237e-06	14.93	20.39	1.9	3.76
ARNT	ARHGAP29	stage1_interaction	5.0152e-07	14.93	20.39	49.37	65.93
ARNT	ARHGEF3	stage2_interaction	1.34287e-06	14.93	20.39	8.21	14.82
ARNT	ATP11A	stage2_interaction	1.04939e-06	14.93	20.39	10.07	13.26
ARNT	ATXN2	stage1_interaction	4.78015e-06	14.93	20.39	26.46	23.73
ARNT	AXL	stage2_interaction	4.25907e-06	14.93	20.39	13.94	12.27
ARNT	B3GNT1	stage2_interaction	4.0256e-06	14.93	20.39	19.4	15.32
ARNT	B3GNT8	stage2_interaction	4.28666e-06	14.93	20.39	2.43	2.28
ARNT	B4GALT1	stage1_interaction	9.09354e-07	14.93	20.39	25.28	36.42
ARNT	BAG1	stage1_interaction	6.15859e-07	14.93	20.39	131.06	100.28
ARNT	BANF1	stage2_interaction	4.48902e-07	14.93	20.39	440.34	248.15
ARNT	BCL2L1	stage1_interaction	4.20709e-06	14.93	20.39	28.82	28.92
ARNT	BECN1	shared_interaction	7.05777e-06	14.93	20.39	71.13	75.52
ARNT	BPHL	shared_interaction	5.65e-07	14.93	20.39	11.68	14.7
ARNT	BPTF	stage2_interaction	5.64712e-06	14.93	20.39	14.4	18.87
ARNT	BRAP	stage1_interaction	5.98261e-06	14.93	20.39	14.61	18.43
ARNT	BRMS1	stage2_interaction	4.01994e-06	14.93	20.39	44.56	32.83
ARNT	CALD1	stage1_interaction	6.78842e-07	14.93	20.39	55	71.98
ARNT	CALR3	stage1_interaction	1.18777e-06	14.93	20.39	1.02	1.08
ARNT	CAR8	stage2_interaction	3.64395e-06	14.93	20.39	7.49	10.63
ARNT	CASP3	stage1_interaction	7.40132e-07	14.93	20.39	26.8	36.33
ARNT	CCDC12	shared_interaction	9.32064e-06	14.93	20.39	99.45	81.32
ARNT	CCDC126	stage2_interaction	1.08151e-06	14.93	20.39	4.66	3.28
ARNT	CCDC45	stage2_interaction	4.69591e-06	14.93	20.39	6.23	5.51
ARNT	CCDC46	stage2_interaction	5.22984e-06	14.93	20.39	7.07	6.75
ARNT	CCDC56	shared_interaction	8.67142e-06	14.93	20.39	129.85	102.58
ARNT	CCDC58	stage2_interaction	9.21369e-07	14.93	20.39	29.57	21.86
ARNT	CCDC66	stage2_interaction	1.17518e-06	14.93	20.39	3.35	4.31
ARNT	CCDC97	stage2_interaction	4.86905e-06	14.93	20.39	21.36	25.2
ARNT	CDC27	stage1_interaction	8.09178e-06	14.93	20.39	14.29	18.48
ARNT	CDKL1	shared_interaction	6.2843e-06	14.93	20.39	3.75	3.52
ARNT	CELSR1	stage2_interaction	9.10747e-06	14.93	20.39	1.73	1.76
ARNT	CERK	stage2_interaction	6.96642e-06	14.93	20.39	11.7	14.53
ARNT	CHMP3	stage1_interaction	9.77508e-07	14.93	20.39	40.02	44.66
ARNT	CIZ1	shared_interaction	1.13251e-06	14.93	20.39	42.11	53.25
ARNT	CLCF1	stage2_interaction	5.27852e-06	14.93	20.39	2.26	1.92
ARNT	CLOCK	shared_interaction	2.65785e-06	14.93	20.39	1.61	3.09
ARNT	CNIH4	stage1_interaction	1.31974e-06	14.93	20.39	26.64	24.98
ARNT	COASY	shared_interaction	7.81046e-06	14.93	20.39	24.63	20.15
ARNT	COX4I2	stage1_interaction	4.60604e-06	14.93	20.39	8.95	3.89
ARNT	COX6C	stage2_interaction	3.50362e-06	14.93	20.39	534.38	369.28
ARNT	COX7A2L	stage2_interaction	3.63681e-06	14.93	20.39	147.71	150.08
ARNT	CPSF7	stage1_interaction	3.0158e-06	14.93	20.39	20.47	24.69
ARNT	CSNK1E	shared_interaction	8.86575e-06	14.93	20.39	80.41	94
ARNT	CYBASC3	stage1_interaction	3.39543e-06	14.93	20.39	6.23	8.32
ARNT	D14ABB1E	stage2_interaction	9.81592e-07	14.93	20.39	2.87	5.39
ARNT	DAD1	stage1_interaction	1.44826e-06	14.93	20.39	165.97	116
ARNT	DCN	stage1_interaction	4.67502e-06	14.93	20.39	23.22	14.18
ARNT	DCTN6	stage2_interaction	5.14239e-06	14.93	20.39	55.75	50.59
ARNT	DDX47	shared_interaction	4.403e-07	14.93	20.39	73.51	55.17
ARNT	DDX5	stage2_interaction	5.00483e-06	14.93	20.39	257.25	419.63
ARNT	DDX58	stage1_interaction	6.38954e-07	14.93	20.39	1.59	6.51
ARNT	DKK3	stage2_interaction	4.40483e-06	14.93	20.39	4.24	1.55
ARNT	DNAJB4	stage2_interaction	1.04269e-06	14.93	20.39	5.22	7.53
ARNT	DNALC4	shared_interaction	2.70662e-06	14.93	20.39	28.11	20.17
ARNT	DNM1	stage1_interaction	1.24161e-06	14.93	20.39	10.89	4.7
ARNT	DNMT3B	stage2_interaction	3.0129e-06	14.93	20.39	13.5	26.5
ARNT	DRAP1	stage2_interaction	4.53839e-07	14.93	20.39	230.2	125.61
ARNT	DROSHA	stage1_interaction	3.20554e-06	14.93	20.39	30.65	26.04
ARNT	EFCAB2	stage1_interaction	7.43859e-06	14.93	20.39	1.05	1.19
ARNT	EFEMP2	stage2_interaction	3.69155e-06	14.93	20.39	46.83	30.29
ARNT	EIF2AK3	stage1_interaction	8.15196e-07	14.93	20.39	5.39	7.89
ARNT	EIF4EBP2	shared_interaction	5.71649e-07	14.93	20.39	36.36	36.83
ARNT	ELF1	shared_interaction	2.64946e-06	14.93	20.39	3.15	16.28
ARNT	ELK3	stage1_interaction	1.49024e-06	14.93	20.39	101.87	189.06
ARNT	EML4	shared_interaction	3.64071e-06	14.93	20.39	18.04	25.13
ARNT	ENG	shared_interaction	1.05953e-06	14.93	20.39	166.87	188.49
ARNT	EPHX1	stage1_interaction	1.32762e-06	14.93	20.39	0.85	1.51
ARNT	EPS15L1	stage1_interaction	1.73879e-06	14.93	20.39	23.33	25.64
ARNT	EZH1	shared_interaction	8.93148e-06	14.93	20.39	7.51	10.12
ARNT	FAM102A	shared_interaction	1.19138e-06	14.93	20.39	28.24	23
ARNT	FAM129B	shared_interaction	1.09563e-06	14.93	20.39	58.51	54.93
ARNT	FAM162A	stage2_interaction	9.4888e-07	14.93	20.39	112.35	56.76
ARNT	FAM36A	stage1_interaction	5.69783e-06	14.93	20.39	20.08	21.43
ARNT	FAM98B	shared_interaction	8.70992e-06	14.93	20.39	28.85	26.73
ARNT	FBXW7	stage2_interaction	6.45514e-06	14.93	20.39	4.1	5.17
ARNT	FOXO3	shared_interaction	7.80399e-07	14.93	20.39	7.61	11.18
ARNT	FRMD4B	stage1_interaction	7.50589e-06	14.93	20.39	19.04	30.92
ARNT	FRMD6	stage1_interaction	4.72952e-06	14.93	20.39	11.5	8.41
ARNT	FUBP1	stage2_interaction	8.51529e-07	14.93	20.39	86.58	81.37
ARNT	GGTA1	shared_interaction	3.02755e-06	14.93	20.39	21.19	39.55
ARNT	GIPC2	stage2_interaction	1.04912e-06	14.93	20.39	2.99	0.79
ARNT	GOLPH3	stage1_interaction	3.43875e-06	14.93	20.39	31.72	45.12
ARNT	GPR19	shared_interaction	4.19333e-07	14.93	20.39	5.14	3.16
ARNT	GRAMD4	stage2_interaction	8.79856e-06	14.93	20.39	10.98	14.69
ARNT	GTF2E2	stage1_interaction	3.9892e-06	14.93	20.39	63.34	55.69
ARNT	H2AFY	stage2_interaction	7.04011e-06	14.93	20.39	220.06	231.57
ARNT	HELZ	stage2_interaction	5.57286e-06	14.93	20.39	10.9	12.02
ARNT	HIPK2	shared_interaction	6.01743e-07	14.93	20.39	5.23	5.51
ARNT	HNRNPUL1	stage2_interaction	3.94373e-06	14.93	20.39	79.63	90.41
ARNT	ID1	stage1_interaction	4.40052e-06	14.93	20.39	103.97	49.61
ARNT	IRF2	stage1_interaction	7.45905e-07	14.93	20.39	9.18	19.61
ARNT	KBTBD7	stage2_interaction	2.29239e-06	14.93	20.39	2.2	3.68
ARNT	KDELR3	shared_interaction	7.57405e-06	14.93	20.39	9.78	4.11
ARNT	KDM2A	stage2_interaction	5.38231e-06	14.93	20.39	16.2	23.04
ARNT	KDR	stage2_interaction	8.31034e-07	14.93	20.39	132.52	214.37
ARNT	KIF1B	stage2_interaction	2.69456e-06	14.93	20.39	10.74	15.51
ARNT	KIF3B	stage2_interaction	3.23279e-06	14.93	20.39	5.48	7.29
ARNT	KLC2	stage2_interaction	3.77081e-06	14.93	20.39	21.19	14.34
ARNT	KLF13	shared_interaction	7.77505e-07	14.93	20.39	11.63	15.57
ARNT	KLF6	stage2_interaction	7.69487e-06	14.93	20.39	18.55	58.8
ARNT	KPNA1	stage2_interaction	6.72807e-07	14.93	20.39	13.87	16.97
ARNT	KPNA2	stage2_interaction	5.59408e-06	14.93	20.39	150.32	108.58
ARNT	LHX6	shared_interaction	3.81033e-06	14.93	20.39	8.24	34.28
ARNT	LMNB1	stage1_interaction	7.87696e-07	14.93	20.39	182	163.03
ARNT	LOH12CR1	stage1_interaction	3.78398e-07	14.93	20.39	5.31	5.45
ARNT	LRRC8D	stage1_interaction	1.38915e-06	14.93	20.39	12.99	14.28
ARNT	LTBP3	stage2_interaction	3.89537e-06	14.93	20.39	1.45	2.62
ARNT	MAP3K1	shared_interaction	4.25846e-07	14.93	20.39	7.25	8.8
ARNT	MAPKAPK5	stage1_interaction	5.7822e-06	14.93	20.39	41.68	40.7
ARNT	MAPT	stage1_interaction	7.63849e-06	14.93	20.39	1.4	1.39
ARNT	MARCH3	stage1_interaction	7.01699e-07	14.93	20.39	3.68	8.17
ARNT	MCF2L	stage2_interaction	1.2303e-06	14.93	20.39	11.36	7.68
ARNT	MEIS2	stage2_interaction	1.21886e-06	14.93	20.39	24.1	27.28
ARNT	MET	stage1_interaction	3.13606e-06	14.93	20.39	1.3	1.11
ARNT	METTL2	stage1_interaction	6.8187e-06	14.93	20.39	17.22	17.05
ARNT	MGAT3	stage1_interaction	2.506e-06	14.93	20.39	2.11	0.85
ARNT	MIER3	shared_interaction	3.52592e-07	14.93	20.39	4.7	5.64
ARNT	MKLN1	stage1_interaction	7.1096e-06	14.93	20.39	58.22	71.51
ARNT	MLX	shared_interaction	8.2693e-06	14.93	20.39	17.12	24.48
ARNT	MTA3	stage2_interaction	2.59995e-06	14.93	20.39	26.57	26.56
ARNT	MUS81	stage2_interaction	4.7194e-07	14.93	20.39	23.1	13.75
ARNT	NAV1	stage2_interaction	4.59993e-06	14.93	20.39	5.7	9.35
ARNT	NBEAL2	stage1_interaction	7.5391e-06	14.93	20.39	2.72	8.61
ARNT	NFIB	stage2_interaction	8.72971e-07	14.93	20.39	3.93	10.26
ARNT	NIN	stage2_interaction	5.09711e-06	14.93	20.39	4.42	8.95
ARNT	NISCH	stage2_interaction	2.5696e-06	14.93	20.39	195.99	160.67
ARNT	NME6	shared_interaction	7.57449e-06	14.93	20.39	36.26	22.04
ARNT	NOL11	stage2_interaction	5.60115e-06	14.93	20.39	19.74	22.3
ARNT	NOL6	stage1_interaction	8.62203e-07	14.93	20.39	17.2	16.6
ARNT	NQO2	shared_interaction	5.02678e-07	14.93	20.39	4.89	5.2
ARNT	NR3C1	stage2_interaction	4.0473e-06	14.93	20.39	2.35	7.41
ARNT	NRADD	shared_interaction	8.8959e-06	14.93	20.39	23.81	20.63
ARNT	NSD1	stage2_interaction	6.42891e-06	14.93	20.39	19.54	20.93
ARNT	NT5DC2	stage2_interaction	2.85598e-06	14.93	20.39	249.28	106.74
ARNT	NUP107	shared_interaction	5.29669e-06	14.93	20.39	33.03	24.95
ARNT	NVL	stage1_interaction	1.3611e-06	14.93	20.39	14.39	18.66
ARNT	PACS1	stage2_interaction	3.73684e-06	14.93	20.39	13.63	14.92
ARNT	PALLD	stage1_interaction	7.55075e-07	14.93	20.39	16.08	20.69
ARNT	PARP14	stage2_interaction	6.79564e-07	14.93	20.39	0.23	3.99
ARNT	PCNXL3	stage2_interaction	5.87127e-07	14.93	20.39	34.36	34.33
ARNT	PDGFB	stage2_interaction	2.38838e-06	14.93	20.39	46.74	37.11
ARNT	PET112L	stage2_interaction	5.67622e-06	14.93	20.39	15.41	11.56
ARNT	PHF7	stage2_interaction	2.80661e-06	14.93	20.39	6.13	5.87
ARNT	PHLDA3	stage2_interaction	4.9701e-06	14.93	20.39	29.31	16.2
ARNT	PICK1	shared_interaction	9.56249e-06	14.93	20.39	13.25	15.94
ARNT	PITPNC1	stage2_interaction	4.62585e-06	14.93	20.39	6.98	9.58
ARNT	PITX1	stage2_interaction	6.50299e-06	14.93	20.39	25.51	6.84
ARNT	PLA2G6	shared_interaction	9.67013e-06	14.93	20.39	17.9	15.3
ARNT	PLEKHH3	shared_interaction	8.63018e-06	14.93	20.39	5.42	6.1
ARNT	PODXL	stage1_interaction	1.00617e-05	14.93	20.39	85.45	68.96
ARNT	PPP1CA	stage2_interaction	7.09486e-06	14.93	20.39	497.18	338.17
ARNT	PREX1	stage2_interaction	9.71462e-07	14.93	20.39	37.76	32.91
ARNT	PSME3	stage2_interaction	9.5994e-06	14.93	20.39	84.25	65.1
ARNT	PSMG4	shared_interaction	5.15006e-07	14.93	20.39	60.44	44.52
ARNT	PTGES2	shared_interaction	1.0972e-06	14.93	20.39	14.98	10.98
ARNT	PTGS1	stage2_interaction	4.66297e-06	14.93	20.39	8.24	43.53
ARNT	PTH1R	stage1_interaction	8.09361e-06	14.93	20.39	15.81	3.81
ARNT	PTPDC1	stage1_interaction	7.07207e-06	14.93	20.39	1.64	2.05
ARNT	PTPN11	stage1_interaction	6.69889e-06	14.93	20.39	30.85	28.3
ARNT	PTRF	shared_interaction	6.98044e-06	14.93	20.39	86.85	79.48
ARNT	PTRH1	shared_interaction	1.49903e-06	14.93	20.39	7.85	6.74
ARNT	PUM1	shared_interaction	4.25701e-06	14.93	20.39	19.93	34
ARNT	PUS1	stage2_interaction	1.36502e-06	14.93	20.39	40.39	29.95
ARNT	PXMP2	stage2_interaction	1.29765e-06	14.93	20.39	6.41	6.39
ARNT	RAB3IL1	stage1_interaction	2.73161e-06	14.93	20.39	17.43	37.82
ARNT	RAMP2	shared_interaction	8.04246e-06	14.93	20.39	274.66	347.71
ARNT	RBM14	stage2_interaction	4.22376e-06	14.93	20.39	86.21	53.08
ARNT	RBM18	stage2_interaction	3.75466e-06	14.93	20.39	14.82	23.14
ARNT	RBPMS	stage1_interaction	5.20594e-06	14.93	20.39	76.64	67.36
ARNT	RCAN1	shared_interaction	8.35262e-07	14.93	20.39	23.29	32.31
ARNT	RHOD	stage2_interaction	6.65746e-06	14.93	20.39	12.73	8.54
ARNT	RIN1	stage2_interaction	4.63708e-06	14.93	20.39	3.42	4.11
ARNT	RIPK1	shared_interaction	4.52684e-07	14.93	20.39	8.72	15.34
ARNT	RMND1	stage2_interaction	7.33758e-07	14.93	20.39	13.33	16.12
ARNT	RMND5B	stage2_interaction	1.18602e-06	14.93	20.39	19.94	20.74
ARNT	RORA	stage2_interaction	8.84622e-07	14.93	20.39	1.02	0.73
ARNT	RPL12	shared_interaction	1.10975e-06	14.93	20.39	1120.19	952.86
ARNT	RPL36AL	stage2_interaction	4.71255e-06	14.93	20.39	492.1	342.26
ARNT	SART1	stage2_interaction	4.65358e-07	14.93	20.39	28.29	22.39
ARNT	SAV1	shared_interaction	5.90636e-06	14.93	20.39	26.4	38.33
ARNT	SCHIP1	stage2_interaction	5.03558e-07	14.93	20.39	29.06	36.31
ARNT	SEMA3G	stage2_interaction	2.51044e-06	14.93	20.39	24.56	8.06
ARNT	SEMA6A	stage2_interaction	5.31588e-06	14.93	20.39	9.39	23.97
ARNT	SERPINB6A	stage2_interaction	5.23909e-07	14.93	20.39	37.11	68.87
ARNT	SETD2	shared_interaction	1.01701e-05	14.93	20.39	19.16	27.39
ARNT	SFMBT1	stage2_interaction	2.28831e-06	14.93	20.39	3.62	5.65
ARNT	SH3RF1	stage1_interaction	5.61267e-07	14.93	20.39	4.25	4.39
ARNT	SIPA1L2	stage1_interaction	5.70086e-06	14.93	20.39	15.09	11.69
ARNT	SLC22A23	shared_interaction	5.74245e-07	14.93	20.39	7.98	15.69
ARNT	SLC25A25	stage2_interaction	1.03912e-06	14.93	20.39	13.18	14.65
ARNT	SLC29A2	stage2_interaction	3.57831e-06	14.93	20.39	3.99	2.59
ARNT	SLC35E1	stage1_interaction	1.43442e-06	14.93	20.39	21.77	17.46
ARNT	SLC5A3	shared_interaction	1.05223e-06	14.93	20.39	2.22	2.27
ARNT	SLC9A8	stage2_interaction	3.71123e-06	14.93	20.39	8.89	9.45
ARNT	SMCR7L	shared_interaction	2.63002e-06	14.93	20.39	8.33	8.12
ARNT	SMU1	stage1_interaction	8.02541e-07	14.93	20.39	57.78	44.65
ARNT	SMYD3	stage1_interaction	5.76962e-06	14.93	20.39	29.42	24.12
ARNT	SNN	stage1_interaction	3.9131e-06	14.93	20.39	47.14	39.99
ARNT	SON	shared_interaction	8.28991e-07	14.93	20.39	63.47	98.21
ARNT	SRD5A3	stage2_interaction	8.58515e-07	14.93	20.39	14.86	19.67
ARNT	SSH3	stage2_interaction	4.93749e-06	14.93	20.39	1.09	3.17
ARNT	SSRP1	stage2_interaction	4.75237e-06	14.93	20.39	162.59	137.34
ARNT	ST6GALNAC4	shared_interaction	1.24527e-06	14.93	20.39	20.47	23.49
ARNT	ST6GALNAC6	shared_interaction	1.18039e-06	14.93	20.39	16.63	22.22
ARNT	ST7	stage1_interaction	3.28946e-06	14.93	20.39	13.52	10.58
ARNT	STAB1	stage2_interaction	3.52237e-06	14.93	20.39	149.04	199.42
ARNT	STXBP1	shared_interaction	1.40642e-06	14.93	20.39	17.34	19.94
ARNT	SYNGR1	shared_interaction	2.48512e-06	14.93	20.39	2.63	4.36
ARNT	TBC1D22A	stage2_interaction	7.81858e-06	14.93	20.39	10.48	15.72
ARNT	TEX2	stage2_interaction	4.61812e-06	14.93	20.39	3.88	5.63
ARNT	TGFB1	stage2_interaction	5.67022e-06	14.93	20.39	68.93	113.6
ARNT	THNSL2	stage1_interaction	7.76434e-07	14.93	20.39	1.64	2.35
ARNT	THSD1	stage2_interaction	9.3455e-07	14.93	20.39	58.72	80.07
ARNT	TIAM1	stage2_interaction	4.90542e-07	14.93	20.39	13.61	12.54
ARNT	TIFAB	stage2_interaction	6.18607e-06	14.93	20.39	0.11	4.25
ARNT	TM4SF1	stage2_interaction	1.20011e-06	14.93	20.39	5.28	12.54
ARNT	TMEM132A	stage1_interaction	3.02428e-06	14.93	20.39	62.3	37.97
ARNT	TMEM134	stage2_interaction	5.88891e-06	14.93	20.39	117.57	81.41
ARNT	TMEM165	shared_interaction	2.1198e-06	14.93	20.39	68.58	73.38
ARNT	TMEM184B	shared_interaction	8.85401e-06	14.93	20.39	51.09	49.63
ARNT	TMEM38A	stage1_interaction	1.31197e-06	14.93	20.39	3.66	2.26
ARNT	TNKS	stage2_interaction	5.38255e-06	14.93	20.39	4.69	9.59
ARNT	TNKS1BP1	shared_interaction	5.04896e-06	14.93	20.39	19.77	15.48
ARNT	TNNC1	stage2_interaction	2.30946e-06	14.93	20.39	12.37	3.6
ARNT	TNNI1	stage2_interaction	4.37402e-06	14.93	20.39	25.66	4.54
ARNT	TOR2A	shared_interaction	1.10191e-06	14.93	20.39	44.28	30.5
ARNT	TRA2A	stage2_interaction	1.38317e-06	14.93	20.39	86.38	75.43
ARNT	TRAFD1	stage1_interaction	5.55952e-06	14.93	20.39	21.36	31.03
ARNT	TSC22D1	stage1_interaction	2.83833e-06	14.93	20.39	353.68	260.43
ARNT	TTC13	stage1_interaction	4.4985e-06	14.93	20.39	19.51	20.74
ARNT	TTC28	stage2_interaction	1.40286e-06	14.93	20.39	4.67	8.67
ARNT	TTLL11	stage2_interaction	3.50165e-06	14.93	20.39	1.82	0.81
ARNT	UBA3	stage1_interaction	8.66514e-06	14.93	20.39	19.82	27.48
ARNT	UBAP2	stage1_interaction	6.4569e-07	14.93	20.39	45.86	42.15
ARNT	UBE2M	stage1_interaction	5.85076e-07	14.93	20.39	212.88	120.81
ARNT	UBE2V1	stage2_interaction	3.12671e-06	14.93	20.39	67.89	61.95
ARNT	UBE4B	stage2_interaction	2.40107e-06	14.93	20.39	61.88	50.01
ARNT	USP33	stage2_interaction	1.0723e-06	14.93	20.39	9.39	13.34
ARNT	VPS25	shared_interaction	9.58221e-06	14.93	20.39	106.94	84.47
ARNT	VPS36	stage2_interaction	9.29036e-07	14.93	20.39	17.03	30.09
ARNT	VPS37C	stage1_interaction	3.41451e-06	14.93	20.39	11.76	11.3
ARNT	WDR26	stage1_interaction	1.44383e-06	14.93	20.39	25.98	43.89
ARNT	WDR91	stage1_interaction	7.79602e-07	14.93	20.39	10.35	13.56
ARNT	WNK4	shared_interaction	7.33788e-06	14.93	20.39	2.43	3.92
ARNT	WWTR1	stage2_interaction	1.086e-06	14.93	20.39	15.68	20.23
ARNT	X99384	shared_interaction	7.17333e-07	14.93	20.39	66.05	54.56
ARNT	YEATS4	shared_interaction	5.89693e-06	14.93	20.39	81.58	72.3
ARNT	ZCCHC17	stage2_interaction	3.34857e-06	14.93	20.39	33.85	23.76
ARNT	ZDHHC24	stage2_interaction	4.18413e-06	14.93	20.39	4.72	5.07
ARNT	ZFP128	stage1_interaction	5.74067e-07	14.93	20.39	0.88	1.47
ARNT	ZFP326	stage1_interaction	1.60907e-06	14.93	20.39	18.75	27.82
ARNT	ZFP329	stage1_interaction	6.74725e-07	14.93	20.39	2.32	2.37
ARNT	ZFP551	stage1_interaction	5.50475e-07	14.93	20.39	0.52	1.07
ARNT	ZFR	stage1_interaction	3.41331e-06	14.93	20.39	26.91	36.14
ARNT	ZSCAN18	stage1_interaction	6.6922e-07	14.93	20.39	1.58	2.53
ARNT	ZSCAN22	stage1_interaction	5.05651e-07	14.93	20.39	4.62	4.52
ARNT	ZZZ3	stage2_interaction	1.10448e-06	14.93	20.39	15.44	21.75
ARNT2	ABCA4	stage1_interaction	6.57464e-07	2.92	1.47	5.95	2.26
ARNT2	ABCA7	stage2_interaction	9.31632e-08	2.92	1.47	3.12	3.79
ARNT2	ABHD11	stage1_interaction	1.05898e-06	2.92	1.47	21.22	17.4
ARNT2	ABLIM1	stage2_interaction	1.72783e-06	2.92	1.47	10.88	15.27
ARNT2	ADAM19	shared_interaction	1.54934e-06	2.92	1.47	19.28	20.06
ARNT2	AFAP1	stage1_interaction	3.15089e-07	2.92	1.47	4.7	5.07
ARNT2	AK1	stage2_interaction	1.81503e-07	2.92	1.47	10.12	9.37
ARNT2	ALG6	stage1_interaction	1.64192e-07	2.92	1.47	5.28	9.67
ARNT2	AMZ1	stage1_interaction	8.36552e-07	2.92	1.47	0.86	1.73
ARNT2	ANKRD10	stage2_interaction	1.13602e-06	2.92	1.47	36.54	46.62
ARNT2	ARF3	shared_interaction	1.11424e-06	2.92	1.47	38.5	49.38
ARNT2	ARHGAP29	stage1_interaction	5.1701e-07	2.92	1.47	49.37	65.93
ARNT2	ARID5B	stage1_interaction	1.03294e-06	2.92	1.47	3.19	6.81
ARNT2	ARNTL	stage2_interaction	1.86004e-07	2.92	1.47	1.88	3.99
ARNT2	ARPC1B	stage2_interaction	2.94085e-07	2.92	1.47	107.45	211.93
ARNT2	ASAP1	stage2_interaction	9.25505e-07	2.92	1.47	15.31	28.15
ARNT2	ASB6	stage1_interaction	1.53406e-06	2.92	1.47	25.11	15.36
ARNT2	ASPHD2	stage1_interaction	1.04366e-06	2.92	1.47	5.63	1.49
ARNT2	ATAD5	shared_interaction	1.28589e-06	2.92	1.47	4.73	5.8
ARNT2	ATP5D	stage2_interaction	8.72998e-08	2.92	1.47	360.73	208.9
ARNT2	AURKAIP1	stage2_interaction	1.28573e-07	2.92	1.47	94.94	65.36
ARNT2	AURKB	stage2_interaction	1.36686e-06	2.92	1.47	68.15	50.84
ARNT2	AZIN1	shared_interaction	1.80198e-07	2.92	1.47	28.78	37.68
ARNT2	B4GALT1	stage1_interaction	3.27242e-07	2.92	1.47	25.28	36.42
ARNT2	B9D1	stage1_interaction	1.58709e-06	2.92	1.47	17.66	10.55
ARNT2	BAAT1	stage1_interaction	9.21174e-07	2.92	1.47	7.51	5.75
ARNT2	BAG1	stage1_interaction	2.21624e-07	2.92	1.47	131.06	100.28
ARNT2	BC018507	stage2_interaction	1.25215e-06	2.92	1.47	10.18	13.94
ARNT2	BICD2	shared_interaction	3.55917e-07	2.92	1.47	15.84	19.87
ARNT2	BLCAP	stage2_interaction	7.95637e-07	2.92	1.47	19.83	19.59
ARNT2	BPHL	shared_interaction	8.09688e-07	2.92	1.47	11.68	14.7
ARNT2	BPTF	stage1_interaction	1.31765e-06	2.92	1.47	14.4	18.87
ARNT2	BTBD10	stage2_interaction	1.97717e-07	2.92	1.47	8.8	11.55
ARNT2	BUD31	stage2_interaction	2.2134e-07	2.92	1.47	128.75	107.42
ARNT2	CALD1	stage1_interaction	7.00491e-07	2.92	1.47	55	71.98
ARNT2	CAND2	stage2_interaction	4.6742e-07	2.92	1.47	17.4	15.55
ARNT2	CAPRIN1	shared_interaction	6.39461e-07	2.92	1.47	150.76	201.74
ARNT2	CAR8	stage2_interaction	1.10434e-06	2.92	1.47	7.49	10.63
ARNT2	CASP3	stage1_interaction	6.75243e-07	2.92	1.47	26.8	36.33
ARNT2	CCBL1	shared_interaction	9.15496e-07	2.92	1.47	3.3	3.3
ARNT2	CCDC32	stage1_interaction	8.89504e-07	2.92	1.47	11.81	11.91
ARNT2	CCDC46	stage2_interaction	1.09173e-06	2.92	1.47	7.07	6.75
ARNT2	CCDC58	stage2_interaction	6.48004e-07	2.92	1.47	29.57	21.86
ARNT2	CCNL1	shared_interaction	7.99363e-07	2.92	1.47	39.41	94.82
ARNT2	CDK11B	stage2_interaction	1.36979e-07	2.92	1.47	41.97	40.98
ARNT2	CDKN1C	shared_interaction	1.79713e-07	2.92	1.47	255.75	239.77
ARNT2	CHMP3	stage1_interaction	3.7806e-07	2.92	1.47	40.02	44.66
ARNT2	CHST1	stage2_interaction	1.01249e-06	2.92	1.47	4.9	5.65
ARNT2	CHST14	stage1_interaction	1.32136e-06	2.92	1.47	21.87	20.12
ARNT2	CHST15	stage2_interaction	1.1621e-06	2.92	1.47	8.97	12.33
ARNT2	CIZ1	stage2_interaction	1.90637e-07	2.92	1.47	42.11	53.25
ARNT2	CLEC16A	stage1_interaction	6.78919e-07	2.92	1.47	6.3	5.04
ARNT2	CLINT1	shared_interaction	1.12534e-06	2.92	1.47	30.07	45.98
ARNT2	CNIH4	stage1_interaction	3.14976e-07	2.92	1.47	26.64	24.98
ARNT2	CNN2	stage2_interaction	1.2437e-07	2.92	1.47	228	156.78
ARNT2	COL18A1	stage1_interaction	8.3959e-07	2.92	1.47	409.87	402.2
ARNT2	CORO1C	stage2_interaction	1.1336e-06	2.92	1.47	91.91	92.04
ARNT2	COX7A2	stage1_interaction	1.6992e-07	2.92	1.47	206.7	112.45
ARNT2	CRYBB3	stage1_interaction	1.10164e-06	2.92	1.47	1.02	2.04
ARNT2	CSNK1E	shared_interaction	1.34536e-06	2.92	1.47	80.41	94
ARNT2	CSTF1	stage2_interaction	2.12674e-07	2.92	1.47	29.87	24.34
ARNT2	CTNND1	stage2_interaction	4.90996e-07	2.92	1.47	62.22	85.59
ARNT2	CTSD	shared_interaction	6.74171e-07	2.92	1.47	160.21	306.28
ARNT2	CYFIP2	shared_interaction	1.12205e-06	2.92	1.47	2.09	3.05
ARNT2	CYP39A1	shared_interaction	4.58156e-07	2.92	1.47	3.06	2.71
ARNT2	D2WSU81E	stage2_interaction	9.12861e-07	2.92	1.47	33.33	20.66
ARNT2	DDX23	shared_interaction	1.08673e-06	2.92	1.47	57.89	57.58
ARNT2	DDX31	shared_interaction	9.01368e-07	2.92	1.47	7.59	7.99
ARNT2	DDX5	stage2_interaction	1.04476e-06	2.92	1.47	257.25	419.63
ARNT2	DDX58	stage1_interaction	2.29935e-07	2.92	1.47	1.59	6.51
ARNT2	DGAT2	stage2_interaction	3.09961e-07	2.92	1.47	4.17	2.86
ARNT2	DHH	shared_interaction	9.29906e-07	2.92	1.47	5.01	12.22
ARNT2	DLC1	shared_interaction	1.11974e-06	2.92	1.47	30.68	30.86
ARNT2	DLL4	stage1_interaction	1.39509e-06	2.92	1.47	32.51	12.75
ARNT2	DNAJC17	stage1_interaction	1.38186e-06	2.92	1.47	21.02	16.22
ARNT2	DNAJC30	stage1_interaction	1.04278e-06	2.92	1.47	15.28	16.03
ARNT2	DNTTIP2	stage1_interaction	3.29786e-07	2.92	1.47	19.63	23.91
ARNT2	DOS	stage2_interaction	9.30329e-08	2.92	1.47	6.63	4.02
ARNT2	DSN1	stage2_interaction	1.00654e-06	2.92	1.47	16.79	17.73
ARNT2	DYRK2	stage2_interaction	2.43417e-07	2.92	1.47	7.23	10.37
ARNT2	ECI2	stage1_interaction	3.98994e-07	2.92	1.47	48.56	64.56
ARNT2	EFCAB4A	stage2_interaction	2.3445e-07	2.92	1.47	27.94	31.61
ARNT2	EFHA2	shared_interaction	1.77588e-06	2.92	1.47	1.68	2.87
ARNT2	EIF2AK3	stage1_interaction	3.15284e-07	2.92	1.47	5.39	7.89
ARNT2	EIF4EBP1	shared_interaction	3.49081e-07	2.92	1.47	176.27	87.2
ARNT2	EIF4EBP2	shared_interaction	3.79071e-07	2.92	1.47	36.36	36.83
ARNT2	ENG	stage2_interaction	1.81972e-07	2.92	1.47	166.87	188.49
ARNT2	EPHX1	stage1_interaction	3.16856e-07	2.92	1.47	0.85	1.51
ARNT2	EPN2	stage1_interaction	1.27426e-06	2.92	1.47	12.56	13.15
ARNT2	FAM102A	stage2_interaction	1.97429e-07	2.92	1.47	28.24	23
ARNT2	FAM108A	stage2_interaction	9.51177e-08	2.92	1.47	219.07	145.5
ARNT2	FAM162A	stage2_interaction	6.67353e-07	2.92	1.47	112.35	56.76
ARNT2	FAM33A	stage1_interaction	3.68362e-07	2.92	1.47	27.24	19.99
ARNT2	FAM82A2	stage1_interaction	1.3138e-06	2.92	1.47	20.75	19.37
ARNT2	FAM98B	shared_interaction	1.37382e-06	2.92	1.47	28.85	26.73
ARNT2	FANCC	stage2_interaction	3.21525e-07	2.92	1.47	8.72	6.9
ARNT2	FBP1	stage2_interaction	3.87208e-07	2.92	1.47	0.4	1.48
ARNT2	FBXW11	stage1_interaction	8.87214e-07	2.92	1.47	40.33	44.38
ARNT2	FCHO2	stage2_interaction	2.70375e-07	2.92	1.47	7.42	17.22
ARNT2	FGD3	stage1_interaction	4.663e-07	2.92	1.47	1.17	2.02
ARNT2	FILIP1	stage1_interaction	1.39339e-07	2.92	1.47	3.25	4.33
ARNT2	FLI1	stage2_interaction	7.93915e-07	2.92	1.47	34.31	61.8
ARNT2	FOXO3	shared_interaction	3.14481e-07	2.92	1.47	7.61	11.18
ARNT2	FPGS	stage2_interaction	2.00473e-07	2.92	1.47	27.01	22.68
ARNT2	FRMD4B	stage1_interaction	1.05516e-06	2.92	1.47	19.04	30.92
ARNT2	FRMD6	stage1_interaction	1.15494e-06	2.92	1.47	11.5	8.41
ARNT2	FUCA1	stage1_interaction	1.13526e-06	2.92	1.47	31.54	31.6
ARNT2	FXC1	stage2_interaction	1.01775e-06	2.92	1.47	84.71	74.16
ARNT2	GAS7	shared_interaction	9.22275e-07	2.92	1.47	4.14	9.79
ARNT2	GCHFR	stage1_interaction	1.34594e-06	2.92	1.47	23.88	22.56
ARNT2	GLS	stage1_interaction	8.20691e-07	2.92	1.47	20.38	38.91
ARNT2	GPR116	stage1_interaction	5.01285e-07	2.92	1.47	22.84	36.84
ARNT2	GPX4	stage2_interaction	1.0059e-07	2.92	1.47	319.97	226.16
ARNT2	GTF2A2	shared_interaction	3.2645e-07	2.92	1.47	98.35	80.78
ARNT2	GTF2H5	stage1_interaction	2.34909e-07	2.92	1.47	62.49	45.36
ARNT2	GTF2I	stage1_interaction	1.33424e-06	2.92	1.47	107.52	131.64
ARNT2	GTF3C4	shared_interaction	9.01368e-07	2.92	1.47	13.9	15.8
ARNT2	H19	shared_interaction	6.89705e-07	2.92	1.47	5621.42	3858.93
ARNT2	HDAC2	stage2_interaction	8.91662e-07	2.92	1.47	89.89	95.51
ARNT2	HELZ	shared_interaction	1.53725e-06	2.92	1.47	10.9	12.02
ARNT2	HMGCL	stage1_interaction	1.13099e-06	2.92	1.47	28.76	30.77
ARNT2	HMHA1	stage2_interaction	1.14662e-07	2.92	1.47	10.72	14.71
ARNT2	HOXA13	stage2_interaction	9.94431e-07	2.92	1.47	0.72	2.22
ARNT2	HOXD3	stage1_interaction	1.60116e-06	2.92	1.47	11.11	4.97
ARNT2	HOXD4	stage1_interaction	1.98477e-06	2.92	1.47	11.42	6.61
ARNT2	HOXD8	stage1_interaction	1.74293e-06	2.92	1.47	10.2	14.24
ARNT2	HOXD9	stage1_interaction	1.79505e-06	2.92	1.47	12.27	5.41
ARNT2	HSCB	stage2_interaction	7.56942e-07	2.92	1.47	24.02	26.93
ARNT2	IFT122	shared_interaction	1.16115e-06	2.92	1.47	8.22	9.86
ARNT2	IGF2	shared_interaction	1.72668e-07	2.92	1.47	1586.62	1546.35
ARNT2	IL17B	stage2_interaction	7.54765e-07	2.92	1.47	2.05	0.51
ARNT2	ILK	stage2_interaction	1.01701e-06	2.92	1.47	148.68	106.9
ARNT2	IPPK	shared_interaction	3.8607e-07	2.92	1.47	5.26	6.8
ARNT2	IQCE	stage1_interaction	9.8041e-07	2.92	1.47	9.05	7.84
ARNT2	IRF2	stage1_interaction	6.8051e-07	2.92	1.47	9.18	19.61
ARNT2	ISCU	stage2_interaction	9.29372e-07	2.92	1.47	78.36	64.16
ARNT2	ITGAV	shared_interaction	4.50255e-07	2.92	1.47	8.49	11.1
ARNT2	IVD	stage1_interaction	8.39997e-07	2.92	1.47	37.81	34.39
ARNT2	KDELR3	shared_interaction	1.14935e-06	2.92	1.47	9.78	4.11
ARNT2	KIF13B	stage1_interaction	1.03854e-06	2.92	1.47	1.46	2.62
ARNT2	KLF10	shared_interaction	5.24487e-07	2.92	1.47	11.13	23.51
ARNT2	KLF6	stage2_interaction	1.5317e-06	2.92	1.47	18.55	58.8
ARNT2	KLF7	stage1_interaction	8.14476e-07	2.92	1.47	5.33	7.78
ARNT2	KPNA1	stage2_interaction	4.73189e-07	2.92	1.47	13.87	16.97
ARNT2	KSR1	shared_interaction	1.23351e-06	2.92	1.47	9.52	9.86
ARNT2	LAMA1	stage2_interaction	2.99768e-07	2.92	1.47	8.87	7.02
ARNT2	LEKR1	shared_interaction	7.301e-07	2.92	1.47	0.68	1.9
ARNT2	LMO2	shared_interaction	8.03508e-07	2.92	1.47	120.76	130.07
ARNT2	LOH12CR1	stage2_interaction	5.6936e-07	2.92	1.47	5.31	5.45
ARNT2	LRP6	stage2_interaction	4.93153e-07	2.92	1.47	10.82	14.86
ARNT2	LRRC32	stage2_interaction	4.29697e-07	2.92	1.47	19.83	25.01
ARNT2	LSP1	shared_interaction	5.4757e-07	2.92	1.47	20.88	39.48
ARNT2	LYPLA2	stage1_interaction	1.17936e-06	2.92	1.47	109.57	65.39
ARNT2	MAF	stage2_interaction	3.46313e-07	2.92	1.47	1.9	25.46
ARNT2	MAP3K1	stage2_interaction	8.02774e-07	2.92	1.47	7.25	8.8
ARNT2	MAPK7	stage1_interaction	1.44263e-06	2.92	1.47	34.66	25.62
ARNT2	MAPK8IP1	stage2_interaction	6.59322e-07	2.92	1.47	14.56	3.77
ARNT2	MARCH8	shared_interaction	9.64314e-07	2.92	1.47	14.34	18.96
ARNT2	MBNL2	stage2_interaction	5.09579e-07	2.92	1.47	8.12	19.54
ARNT2	MED16	stage2_interaction	9.49874e-08	2.92	1.47	27.86	23.15
ARNT2	MED27	shared_interaction	8.98542e-07	2.92	1.47	27.62	29.14
ARNT2	MED7	stage2_interaction	1.19125e-06	2.92	1.47	14.5	16.99
ARNT2	METTL11A	stage1_interaction	1.2182e-06	2.92	1.47	40.13	25.99
ARNT2	MFAP4	stage1_interaction	1.63397e-06	2.92	1.47	19.69	9.88
ARNT2	MIB2	stage2_interaction	1.38507e-07	2.92	1.47	15.9	11.91
ARNT2	MKRN2	shared_interaction	1.04957e-06	2.92	1.47	15.05	13.94
ARNT2	MOV10	stage2_interaction	9.52632e-07	2.92	1.47	20.25	24
ARNT2	MRPL17	stage2_interaction	1.13215e-06	2.92	1.47	245.85	129.36
ARNT2	MTSS1	shared_interaction	2.15369e-07	2.92	1.47	15.42	31.11
ARNT2	MTUS1	shared_interaction	1.73286e-06	2.92	1.47	17.17	27.8
ARNT2	MYH10	stage2_interaction	1.24816e-06	2.92	1.47	82.41	63.35
ARNT2	MYO10	stage1_interaction	6.1654e-07	2.92	1.47	22.59	16.65
ARNT2	MYO1B	stage1_interaction	1.10081e-06	2.92	1.47	28.13	37.92
ARNT2	MYO1E	shared_interaction	4.1702e-07	2.92	1.47	6.95	7.91
ARNT2	MYO7A	stage2_interaction	3.4424e-07	2.92	1.47	11.75	26.22
ARNT2	NAAA	stage2_interaction	3.94797e-07	2.92	1.47	4.1	16.7
ARNT2	NAIF1	stage2_interaction	2.23659e-07	2.92	1.47	2.51	2.37
ARNT2	NAT10	stage2_interaction	8.421e-07	2.92	1.47	15.84	15.27
ARNT2	NCOR1	stage1_interaction	1.33549e-06	2.92	1.47	24.52	41.78
ARNT2	NDRG3	stage2_interaction	9.093e-07	2.92	1.47	14.76	16
ARNT2	NDST1	stage1_interaction	4.20649e-07	2.92	1.47	15.45	20.61
ARNT2	NDUFAF1	stage1_interaction	1.25898e-06	2.92	1.47	14.1	11.47
ARNT2	NDUFS7	stage2_interaction	8.96452e-08	2.92	1.47	167.95	110.56
ARNT2	NIN	stage2_interaction	1.28855e-06	2.92	1.47	4.42	8.95
ARNT2	NINJ1	shared_interaction	3.65071e-07	2.92	1.47	20.9	42.94
ARNT2	NIPAL3	stage1_interaction	8.97678e-07	2.92	1.47	5.21	5.36
ARNT2	NOL6	stage1_interaction	3.10274e-07	2.92	1.47	17.2	16.6
ARNT2	NQO2	shared_interaction	7.20377e-07	2.92	1.47	4.89	5.2
ARNT2	NTN1	stage2_interaction	1.35966e-06	2.92	1.47	11.27	3.06
ARNT2	NTNG2	shared_interaction	9.91787e-07	2.92	1.47	8.49	5.7
ARNT2	NUP188	stage1_interaction	1.14218e-06	2.92	1.47	28.83	25.08
ARNT2	NVL	stage1_interaction	3.24848e-07	2.92	1.47	14.39	18.66
ARNT2	ODF2	shared_interaction	9.18321e-07	2.92	1.47	41.08	39.14
ARNT2	ORAOV1	stage2_interaction	1.25459e-06	2.92	1.47	15.15	17.93
ARNT2	PANK4	stage2_interaction	1.40991e-07	2.92	1.47	29.74	23.74
ARNT2	PARP14	stage2_interaction	4.77941e-07	2.92	1.47	0.23	3.99
ARNT2	PCCB	stage1_interaction	1.20715e-06	2.92	1.47	26.28	30.28
ARNT2	PDAP1	stage2_interaction	2.58574e-07	2.92	1.47	149.62	87.59
ARNT2	PDE9A	stage1_interaction	1.11143e-06	2.92	1.47	8.48	13.93
ARNT2	PDGFA	stage2_interaction	8.96794e-07	2.92	1.47	8.83	5.25
ARNT2	PDGFRB	stage1_interaction	3.82143e-07	2.92	1.47	11.55	3.72
ARNT2	PER1	stage2_interaction	1.44419e-06	2.92	1.47	7.08	10.99
ARNT2	PFAS	stage2_interaction	1.3183e-06	2.92	1.47	19.94	16.32
ARNT2	PHC2	stage2_interaction	7.47357e-07	2.92	1.47	97	83.48
ARNT2	PHF21A	stage2_interaction	7.56497e-07	2.92	1.47	12.34	20.21
ARNT2	PICK1	shared_interaction	1.45109e-06	2.92	1.47	13.25	15.94
ARNT2	PITPNC1	shared_interaction	1.30778e-06	2.92	1.47	6.98	9.58
ARNT2	PLA2G6	shared_interaction	1.46742e-06	2.92	1.47	17.9	15.3
ARNT2	PLA2G7	stage2_interaction	3.34072e-07	2.92	1.47	1.63	4.56
ARNT2	PLEKHA8	stage2_interaction	3.08289e-07	2.92	1.47	5.54	8.19
ARNT2	PLXND1	shared_interaction	1.08632e-06	2.92	1.47	248.84	304.29
ARNT2	POLRMT	stage2_interaction	8.49544e-08	2.92	1.47	16.59	13.79
ARNT2	PQLC1	shared_interaction	2.63899e-07	2.92	1.47	12.6	26.82
ARNT2	PRICKLE1	stage2_interaction	9.47568e-07	2.92	1.47	11.04	16.76
ARNT2	PRMT3	stage2_interaction	2.61531e-07	2.92	1.47	16.63	19.6
ARNT2	PRPSAP1	shared_interaction	9.61477e-07	2.92	1.47	67.32	55.7
ARNT2	PRPSAP2	stage1_interaction	1.34601e-06	2.92	1.47	16.95	16.86
ARNT2	PRR15	stage2_interaction	2.81292e-07	2.92	1.47	0.51	1.31
ARNT2	PSMD12	stage1_interaction	1.46854e-06	2.92	1.47	61.46	51.33
ARNT2	PSMG4	shared_interaction	7.38042e-07	2.92	1.47	60.44	44.52
ARNT2	PTBP1	stage2_interaction	9.98084e-08	2.92	1.47	317.25	323.89
ARNT2	PTEN	shared_interaction	1.42994e-06	2.92	1.47	8.34	15.89
ARNT2	PTPN2	stage1_interaction	1.23282e-06	2.92	1.47	17.41	20.98
ARNT2	PTPRM	shared_interaction	1.3957e-06	2.92	1.47	23.12	31.81
ARNT2	PTRH1	stage2_interaction	1.71198e-07	2.92	1.47	7.85	6.74
ARNT2	PTTG1IP	stage1_interaction	6.75436e-07	2.92	1.47	45.62	52.43
ARNT2	QK	stage1_interaction	8.32444e-07	2.92	1.47	40.6	69.18
ARNT2	R74862	shared_interaction	1.48067e-07	2.92	1.47	3.12	1.72
ARNT2	RAD51	stage1_interaction	1.48205e-06	2.92	1.47	23.65	18.58
ARNT2	RANGRF	stage2_interaction	1.35112e-06	2.92	1.47	44.41	26.69
ARNT2	RAP2A	stage2_interaction	5.94636e-07	2.92	1.47	13.16	19.55
ARNT2	RAPGEF1	stage2_interaction	1.06939e-06	2.92	1.47	29.26	29.04
ARNT2	RBM22	stage1_interaction	4.6849e-07	2.92	1.47	52.95	51.13
ARNT2	RER1	stage2_interaction	1.36597e-07	2.92	1.47	72.37	59.39
ARNT2	RFX4	stage1_interaction	9.42014e-07	2.92	1.47	1.14	0.03
ARNT2	RGNEF	stage2_interaction	3.25089e-07	2.92	1.47	5.3	5.29
ARNT2	RHBDD2	stage1_interaction	1.02335e-06	2.92	1.47	11.17	9.53
ARNT2	RIPK1	shared_interaction	6.48731e-07	2.92	1.47	8.72	15.34
ARNT2	RNMT	stage1_interaction	1.30048e-06	2.92	1.47	16.46	20.74
ARNT2	ROR1	stage1_interaction	1.99846e-07	2.92	1.47	1.51	1.33
ARNT2	RPL12	stage2_interaction	1.09796e-06	2.92	1.47	1120.19	952.86
ARNT2	RPL26	stage2_interaction	1.24456e-06	2.92	1.47	1284.31	1361.21
ARNT2	RPL36AL	stage2_interaction	1.19133e-06	2.92	1.47	492.1	342.26
ARNT2	RPN2	stage2_interaction	8.70781e-07	2.92	1.47	176.6	136.32
ARNT2	RPS14	stage1_interaction	4.21232e-07	2.92	1.47	2827.86	1801.05
ARNT2	SBK1	stage2_interaction	9.21423e-07	2.92	1.47	21.79	14.33
ARNT2	SCARB2	stage2_interaction	3.32225e-07	2.92	1.47	12.43	25.32
ARNT2	SCHIP1	stage2_interaction	3.40727e-07	2.92	1.47	29.06	36.31
ARNT2	SEC14L1	shared_interaction	9.67593e-07	2.92	1.47	25.39	31.26
ARNT2	SEMA6A	stage2_interaction	1.76923e-06	2.92	1.47	9.39	23.97
ARNT2	SEMA6D	shared_interaction	2.47282e-07	2.92	1.47	18.6	28.21
ARNT2	SEPT9	shared_interaction	8.9588e-07	2.92	1.47	131.36	114
ARNT2	SERAC1	stage1_interaction	2.0096e-07	2.92	1.47	1.44	2.08
ARNT2	SERPINB6A	stage2_interaction	7.50801e-07	2.92	1.47	37.11	68.87
ARNT2	SERPINH1	stage2_interaction	3.2879e-07	2.92	1.47	919.95	477.86
ARNT2	SH2D3C	stage2_interaction	2.01878e-07	2.92	1.47	43.5	38.61
ARNT2	SH3TC1	stage1_interaction	3.25605e-07	2.92	1.47	19.07	19.02
ARNT2	SKI	stage2_interaction	1.47486e-07	2.92	1.47	31.18	40.86
ARNT2	SLA2	stage2_interaction	9.53502e-07	2.92	1.47	13.83	12.9
ARNT2	SLC11A1	stage2_interaction	1.54235e-06	2.92	1.47	0.7	30.62
ARNT2	SLC19A1	stage1_interaction	7.5699e-07	2.92	1.47	13.82	11.53
ARNT2	SLC22A18	stage2_interaction	1.90108e-07	2.92	1.47	0.87	3.01
ARNT2	SLC22A23	shared_interaction	8.22937e-07	2.92	1.47	7.98	15.69
ARNT2	SLC25A25	stage2_interaction	1.61596e-07	2.92	1.47	13.18	14.65
ARNT2	SLC25A27	stage2_interaction	4.65049e-07	2.92	1.47	1.53	2.24
ARNT2	SMU1	stage1_interaction	2.88804e-07	2.92	1.47	57.78	44.65
ARNT2	SMURF1	stage2_interaction	3.21322e-07	2.92	1.47	14.45	18.33
ARNT2	SPATS2	shared_interaction	8.87263e-07	2.92	1.47	37.12	32
ARNT2	SPNA2	stage2_interaction	9.36409e-07	2.92	1.47	117.27	78.93
ARNT2	SPON1	stage2_interaction	1.89072e-07	2.92	1.47	7.03	3.4
ARNT2	ST6GALNAC4	stage2_interaction	1.92979e-07	2.92	1.47	20.47	23.49
ARNT2	ST6GALNAC6	stage2_interaction	1.63704e-07	2.92	1.47	16.63	22.22
ARNT2	STAG3	stage2_interaction	9.3933e-07	2.92	1.47	1.06	3.01
ARNT2	STK10	stage1_interaction	7.24974e-07	2.92	1.47	5.86	13.55
ARNT2	STK11	stage2_interaction	8.50847e-08	2.92	1.47	90.76	62.47
ARNT2	SUN1	stage2_interaction	9.55872e-07	2.92	1.47	16.58	23.3
ARNT2	SWI5	stage2_interaction	1.66514e-07	2.92	1.47	299.62	198.63
ARNT2	SYNJ2	stage1_interaction	2.1903e-07	2.92	1.47	2.08	1.37
ARNT2	SYNPO	stage1_interaction	4.73657e-07	2.92	1.47	13.63	20.06
ARNT2	SYT8	shared_interaction	4.99415e-07	2.92	1.47	5.38	0.87
ARNT2	TADA2B	stage1_interaction	2.45877e-07	2.92	1.47	3.87	4.46
ARNT2	TATDN1	shared_interaction	2.28164e-07	2.92	1.47	6.12	7.95
ARNT2	TCF4	stage1_interaction	2.83055e-07	2.92	1.47	25.22	38.48
ARNT2	TCF7L2	stage2_interaction	1.00447e-06	2.92	1.47	5.94	12.4
ARNT2	TCOF1	stage1_interaction	4.61489e-07	2.92	1.47	26.18	20.32
ARNT2	TFPI	shared_interaction	4.53065e-07	2.92	1.47	41.14	70.2
ARNT2	THAP1	shared_interaction	3.26517e-07	2.92	1.47	10.08	9.77
ARNT2	THG1L	shared_interaction	1.33789e-06	2.92	1.47	42.77	27
ARNT2	THNSL2	stage1_interaction	3.00293e-07	2.92	1.47	1.64	2.35
ARNT2	TIMP3	shared_interaction	1.35968e-06	2.92	1.47	23.91	36.45
ARNT2	TM4SF1	stage1_interaction	3.09939e-07	2.92	1.47	5.28	12.54
ARNT2	TMBIM6	shared_interaction	9.95935e-07	2.92	1.47	154.8	180.84
ARNT2	TMCC1	stage2_interaction	4.59658e-07	2.92	1.47	9.73	25.73
ARNT2	TMEM107	stage2_interaction	1.46757e-06	2.92	1.47	15.42	7.12
ARNT2	TMEM119	stage2_interaction	8.42769e-07	2.92	1.47	18.22	20.72
ARNT2	TMEM184B	shared_interaction	1.34358e-06	2.92	1.47	51.09	49.63
ARNT2	TNNI2	stage2_interaction	3.17741e-07	2.92	1.47	4.24	5.73
ARNT2	TNNT3	stage1_interaction	5.35919e-07	2.92	1.47	9.1	2.04
ARNT2	TNPO1	stage2_interaction	2.61589e-07	2.92	1.47	27.24	34.97
ARNT2	TNS1	shared_interaction	1.39122e-06	2.92	1.47	6.95	9
ARNT2	TOR1A	stage1_interaction	1.37568e-06	2.92	1.47	37.03	33.89
ARNT2	TPP1	stage2_interaction	9.6872e-07	2.92	1.47	11.69	27.76
ARNT2	TRAPPC1	stage2_interaction	1.34707e-06	2.92	1.47	78.86	77.31
ARNT2	TRIM12C	stage1_interaction	8.81729e-07	2.92	1.47	0.98	4.71
ARNT2	TRIM30A	stage1_interaction	1.1958e-06	2.92	1.47	0.71	8.83
ARNT2	TRIM62	stage2_interaction	8.35568e-07	2.92	1.47	3.17	3.68
ARNT2	TRRAP	stage2_interaction	2.69837e-07	2.92	1.47	38.02	41.44
ARNT2	TRUB2	shared_interaction	1.1698e-06	2.92	1.47	17.22	15.86
ARNT2	TSKU	stage2_interaction	3.7176e-07	2.92	1.47	6.75	6.21
ARNT2	TSPAN18	stage2_interaction	7.15746e-07	2.92	1.47	61.35	103.78
ARNT2	TSPAN32	stage2_interaction	2.56387e-07	2.92	1.47	2.08	10.03
ARNT2	TSSC4	stage2_interaction	2.62214e-07	2.92	1.47	61.24	42.32
ARNT2	TUBA1A	shared_interaction	1.06059e-06	2.92	1.47	672.95	297.83
ARNT2	UBA3	stage1_interaction	1.21812e-06	2.92	1.47	19.82	27.48
ARNT2	UBAP2	stage1_interaction	2.32359e-07	2.92	1.47	45.86	42.15
ARNT2	UBR5	stage2_interaction	5.06278e-07	2.92	1.47	12.26	17.64
ARNT2	ULK2	stage1_interaction	1.55743e-06	2.92	1.47	6.88	12.22
ARNT2	UNG	stage2_interaction	8.33721e-07	2.92	1.47	21.41	17.84
ARNT2	URM1	stage2_interaction	1.2467e-06	2.92	1.47	53	48.35
ARNT2	USP30	stage2_interaction	1.01856e-06	2.92	1.47	7.88	8.3
ARNT2	UTP6	shared_interaction	1.14733e-06	2.92	1.47	22.1	18.39
ARNT2	VAMP2	stage2_interaction	1.4322e-06	2.92	1.47	20.96	19.16
ARNT2	WBSCR22	stage1_interaction	1.13913e-06	2.92	1.47	75.53	49.9
ARNT2	WBSCR27	stage1_interaction	1.02983e-06	2.92	1.47	2.75	5.75
ARNT2	WDFY1	shared_interaction	1.99626e-07	2.92	1.47	4.38	9
ARNT2	WDR26	stage1_interaction	3.44593e-07	2.92	1.47	25.98	43.89
ARNT2	WDR91	stage1_interaction	8.04464e-07	2.92	1.47	10.35	13.56
ARNT2	WIPF3	stage2_interaction	3.43777e-07	2.92	1.47	1.41	6.91
ARNT2	WNK2	stage1_interaction	4.05455e-07	2.92	1.47	1.14	0.66
ARNT2	X99384	shared_interaction	4.75677e-07	2.92	1.47	66.05	54.56
ARNT2	XPO6	stage2_interaction	8.51975e-07	2.92	1.47	41.02	28.65
ARNT2	YPEL2	stage1_interaction	4.0022e-07	2.92	1.47	2.93	10.62
ARNT2	ZBTB34	stage2_interaction	1.2943e-06	2.92	1.47	4.27	8.6
ARNT2	ZFP367	stage2_interaction	3.61624e-07	2.92	1.47	3.67	8.56
ARNT2	ZFYVE19	stage1_interaction	1.4581e-06	2.92	1.47	17.39	19.99
ARNT2	ZSCAN20	stage2_interaction	9.15443e-07	2.92	1.47	1.91	2.04
ARNTL	AAK1	stage1_interaction	9.24549e-06	1.88	3.99	3.91	4.81
ARNTL	ABCA3	stage2_interaction	9.94105e-07	1.88	3.99	6.17	12.62
ARNTL	ABCA4	stage1_interaction	4.08437e-07	1.88	3.99	5.95	2.26
ARNTL	ACACB	stage2_interaction	1.91453e-06	1.88	3.99	0.73	1.65
ARNTL	ACTG2	stage1_interaction	6.84037e-06	1.88	3.99	32.03	16.99
ARNTL	ADAM10	shared_interaction	1.3545e-05	1.88	3.99	40.57	82.62
ARNTL	ADNP	stage1_interaction	2.06658e-07	1.88	3.99	14.15	19.93
ARNTL	AGL	stage2_interaction	2.39903e-07	1.88	3.99	3.22	4
ARNTL	AGPAT1	stage2_interaction	4.39315e-07	1.88	3.99	55.68	41.03
ARNTL	AK1	shared_interaction	2.18223e-06	1.88	3.99	10.12	9.37
ARNTL	ALKBH3	stage2_interaction	8.43063e-06	1.88	3.99	25.62	23.95
ARNTL	ALPL	shared_interaction	3.58233e-07	1.88	3.99	3.26	0.76
ARNTL	AMBRA1	stage2_interaction	8.18535e-06	1.88	3.99	10.54	9.44
ARNTL	AMT	shared_interaction	9.64688e-06	1.88	3.99	22.08	16.97
ARNTL	ANGEL1	shared_interaction	4.00974e-06	1.88	3.99	8.76	4.94
ARNTL	ANKHD1	stage2_interaction	9.43535e-06	1.88	3.99	14.23	20.22
ARNTL	APH1A	stage2_interaction	7.82797e-06	1.88	3.99	103.26	65.79
ARNTL	APITD1	stage2_interaction	2.06599e-06	1.88	3.99	27.41	19.59
ARNTL	APOE	stage2_interaction	1.9919e-06	1.88	3.99	136.89	1326
ARNTL	ARHGAP26	stage1_interaction	7.30547e-06	1.88	3.99	1.9	3.76
ARNTL	ARHGAP29	stage1_interaction	3.21182e-07	1.88	3.99	49.37	65.93
ARNTL	ARHGEF12	stage1_interaction	9.53781e-06	1.88	3.99	9.86	12.03
ARNTL	ARHGEF25	stage2_interaction	4.11371e-07	1.88	3.99	23.9	6.92
ARNTL	ASAP1	shared_interaction	8.6646e-07	1.88	3.99	15.31	28.15
ARNTL	ASPHD2	stage1_interaction	7.49704e-06	1.88	3.99	5.63	1.49
ARNTL	ATF6B	stage2_interaction	3.73351e-07	1.88	3.99	51.85	45.98
ARNTL	ATP2B1	stage1_interaction	6.84879e-07	1.88	3.99	10.94	20.77
ARNTL	ATP5J	stage2_interaction	6.96688e-06	1.88	3.99	246.77	212.05
ARNTL	ATP8B1	stage2_interaction	8.07838e-06	1.88	3.99	0.26	1.35
ARNTL	AZIN1	stage2_interaction	8.11706e-07	1.88	3.99	28.78	37.68
ARNTL	B4GALT1	stage1_interaction	9.52651e-07	1.88	3.99	25.28	36.42
ARNTL	BAG1	stage1_interaction	6.45182e-07	1.88	3.99	131.06	100.28
ARNTL	BANF1	stage2_interaction	2.10024e-07	1.88	3.99	440.34	248.15
ARNTL	BAZ2B	stage1_interaction	8.22034e-06	1.88	3.99	12.22	22.19
ARNTL	BC028528	stage2_interaction	6.86303e-06	1.88	3.99	23.33	26.76
ARNTL	BCL2L1	stage1_interaction	1.61338e-05	1.88	3.99	28.82	28.92
ARNTL	BCL3	stage2_interaction	1.6968e-06	1.88	3.99	4.14	14.91
ARNTL	BLOC1S3	stage2_interaction	1.9998e-06	1.88	3.99	4.84	4.93
ARNTL	BOLA3	stage1_interaction	7.66207e-06	1.88	3.99	38.2	49.34
ARNTL	BTD	shared_interaction	1.05715e-05	1.88	3.99	16.49	16.04
ARNTL	BY080835	stage2_interaction	8.811e-06	1.88	3.99	0.45	1.1
ARNTL	C85492	stage2_interaction	1.01336e-05	1.88	3.99	7.79	5.51
ARNTL	CAPN1	shared_interaction	7.72132e-06	1.88	3.99	7.05	6.61
ARNTL	CAR14	stage2_interaction	9.72533e-06	1.88	3.99	15.77	4.05
ARNTL	CARD10	stage2_interaction	1.01118e-05	1.88	3.99	19.77	17.69
ARNTL	CASP3	stage1_interaction	3.29167e-07	1.88	3.99	26.8	36.33
ARNTL	CCBP2	stage2_interaction	1.05423e-05	1.88	3.99	1.08	1.06
ARNTL	CCDC12	shared_interaction	1.8474e-05	1.88	3.99	99.45	81.32
ARNTL	CDC16	stage2_interaction	1.20699e-05	1.88	3.99	76.91	77.85
ARNTL	CDC42EP2	shared_interaction	7.85529e-06	1.88	3.99	7.16	8.05
ARNTL	CDK4	stage2_interaction	3.49997e-07	1.88	3.99	1004.45	661.31
ARNTL	CDK5RAP3	shared_interaction	4.20127e-06	1.88	3.99	32	26.99
ARNTL	CDK9	stage1_interaction	8.10483e-06	1.88	3.99	93.2	73.76
ARNTL	CDKL3	shared_interaction	7.69679e-06	1.88	3.99	1.46	1.55
ARNTL	CFB	stage2_interaction	4.2455e-07	1.88	3.99	0.12	5.1
ARNTL	CHAF1B	stage1_interaction	3.53286e-07	1.88	3.99	39.26	33.4
ARNTL	CHMP3	stage1_interaction	9.47262e-06	1.88	3.99	40.02	44.66
ARNTL	CHN2	stage2_interaction	8.29546e-06	1.88	3.99	10.48	19.49
ARNTL	CIZ1	shared_interaction	2.20427e-06	1.88	3.99	42.11	53.25
ARNTL	CKS2	stage1_interaction	1.15891e-06	1.88	3.99	179.97	138.57
ARNTL	CLCN7	stage2_interaction	9.1421e-07	1.88	3.99	8.61	10.83
ARNTL	CLTA	stage2_interaction	8.49838e-06	1.88	3.99	388.31	397.92
ARNTL	CNTLN	stage2_interaction	2.84864e-06	1.88	3.99	2.76	6.06
ARNTL	COL18A1	stage2_interaction	8.58554e-07	1.88	3.99	409.87	402.2
ARNTL	COX17	shared_interaction	6.85473e-06	1.88	3.99	129.19	84.09
ARNTL	COX4I2	stage1_interaction	1.76638e-05	1.88	3.99	8.95	3.89
ARNTL	CROCC	shared_interaction	1.41088e-05	1.88	3.99	10.46	5.84
ARNTL	CRYBB3	shared_interaction	1.91948e-06	1.88	3.99	1.02	2.04
ARNTL	CSNK1E	shared_interaction	1.27977e-05	1.88	3.99	80.41	94
ARNTL	CSNK2B	stage2_interaction	3.9176e-07	1.88	3.99	150.12	108.13
ARNTL	CTDSP2	stage2_interaction	4.09476e-07	1.88	3.99	54.35	63.15
ARNTL	CTNNB1	stage1_interaction	4.13009e-06	1.88	3.99	378.96	479.18
ARNTL	CXXC5	stage2_interaction	7.98142e-06	1.88	3.99	34.26	32.9
ARNTL	D17H6S53E	stage2_interaction	4.17072e-07	1.88	3.99	6.81	6.08
ARNTL	D4ERTD22E	shared_interaction	1.36441e-05	1.88	3.99	86.18	55.74
ARNTL	DAG1	shared_interaction	9.98946e-06	1.88	3.99	34.24	26.87
ARNTL	DCTN1	stage1_interaction	8.89996e-06	1.88	3.99	64.07	57.26
ARNTL	DCUN1D2	stage2_interaction	9.97353e-06	1.88	3.99	7.25	7.47
ARNTL	DDX58	stage1_interaction	6.69376e-07	1.88	3.99	1.59	6.51
ARNTL	DENND1A	shared_interaction	1.03599e-05	1.88	3.99	6.62	10.01
ARNTL	DGKZ	stage2_interaction	8.69101e-06	1.88	3.99	109.52	111.01
ARNTL	DMPK	stage2_interaction	2.05645e-06	1.88	3.99	24	17.9
ARNTL	DMWD	stage2_interaction	2.05777e-06	1.88	3.99	57.12	37.42
ARNTL	DNAJC18	stage2_interaction	1.11326e-05	1.88	3.99	6.43	6.96
ARNTL	DNM1	stage1_interaction	2.4166e-06	1.88	3.99	10.89	4.7
ARNTL	DOC2G	stage1_interaction	8.24077e-06	1.88	3.99	2.56	2.13
ARNTL	DOLPP1	shared_interaction	7.07689e-07	1.88	3.99	21.85	14.1
ARNTL	DPCD	stage2_interaction	1.21808e-05	1.88	3.99	31.18	22.16
ARNTL	DPF2	shared_interaction	8.28155e-06	1.88	3.99	59.23	50.13
ARNTL	DRAP1	stage2_interaction	2.12334e-07	1.88	3.99	230.2	125.61
ARNTL	DYNLL2	stage1_interaction	9.40278e-06	1.88	3.99	92.12	56.63
ARNTL	EBF2	shared_interaction	1.20406e-05	1.88	3.99	1.17	0.76
ARNTL	ECE1	shared_interaction	3.29294e-07	1.88	3.99	312.56	600.65
ARNTL	ECSCR	stage2_interaction	8.66276e-06	1.88	3.99	148.9	171.76
ARNTL	EFCAB2	stage1_interaction	1.71145e-05	1.88	3.99	1.05	1.19
ARNTL	EFEMP2	stage2_interaction	2.25833e-07	1.88	3.99	46.83	30.29
ARNTL	EHBP1L1	shared_interaction	9.26802e-06	1.88	3.99	13.18	23.82
ARNTL	EHMT2	stage2_interaction	4.71147e-07	1.88	3.99	76.47	60.23
ARNTL	EIF4ENIF1	stage1_interaction	7.91105e-07	1.88	3.99	28.94	41.18
ARNTL	EIF4G3	shared_interaction	3.55796e-07	1.88	3.99	21.94	31.95
ARNTL	ELF1	shared_interaction	3.2784e-06	1.88	3.99	3.15	16.28
ARNTL	EML2	stage2_interaction	1.78638e-06	1.88	3.99	9.51	8.62
ARNTL	ENG	shared_interaction	2.06221e-06	1.88	3.99	166.87	188.49
ARNTL	ERCC2	stage2_interaction	2.09202e-06	1.88	3.99	20.86	18.67
ARNTL	EXT2	stage2_interaction	9.23829e-06	1.88	3.99	46.96	61.82
ARNTL	FAHD1	stage2_interaction	9.6791e-07	1.88	3.99	5.94	6.63
ARNTL	FAM102A	shared_interaction	2.31884e-06	1.88	3.99	28.24	23
ARNTL	FAM105B	stage1_interaction	1.21125e-05	1.88	3.99	23.59	23.69
ARNTL	FAM129B	shared_interaction	2.13248e-06	1.88	3.99	58.51	54.93
ARNTL	FAM36A	stage1_interaction	1.31094e-05	1.88	3.99	20.08	21.43
ARNTL	FAM49B	shared_interaction	9.63779e-07	1.88	3.99	36.4	59.34
ARNTL	FAM63B	shared_interaction	1.29972e-05	1.88	3.99	1.57	2.48
ARNTL	FAM65C	stage1_interaction	2.51913e-07	1.88	3.99	3.48	2.77
ARNTL	FAM98B	shared_interaction	1.34788e-05	1.88	3.99	28.85	26.73
ARNTL	FBXO42	shared_interaction	1.21548e-05	1.88	3.99	8.98	8.3
ARNTL	FBXW4	stage2_interaction	9.72412e-06	1.88	3.99	10.75	10.01
ARNTL	FBXW7	stage2_interaction	1.26292e-05	1.88	3.99	4.1	5.17
ARNTL	FECH	stage2_interaction	7.8377e-06	1.88	3.99	15.68	12.88
ARNTL	FGF1	stage1_interaction	7.10054e-06	1.88	3.99	0.74	1.08
ARNTL	FKBPL	stage2_interaction	3.65872e-07	1.88	3.99	6.91	3.57
ARNTL	FOXO3	shared_interaction	8.87089e-07	1.88	3.99	7.61	11.18
ARNTL	FRMD4A	stage2_interaction	3.17805e-07	1.88	3.99	10.82	17.61
ARNTL	FRMD4B	stage1_interaction	1.11448e-05	1.88	3.99	19.04	30.92
ARNTL	FZD6	stage2_interaction	7.59138e-06	1.88	3.99	7.87	11.28
ARNTL	GAB1	stage1_interaction	2.42668e-06	1.88	3.99	13.77	16.14
ARNTL	GAS7	stage2_interaction	6.73712e-06	1.88	3.99	4.14	9.79
ARNTL	GGTA1	shared_interaction	7.55601e-06	1.88	3.99	21.19	39.55
ARNTL	GMPPB	stage2_interaction	8.87952e-06	1.88	3.99	16.38	14.99
ARNTL	GNAI2	shared_interaction	9.48245e-06	1.88	3.99	380.66	463.43
ARNTL	GNE	stage2_interaction	7.04038e-06	1.88	3.99	18.1	18.27
ARNTL	GPR183	shared_interaction	8.83822e-06	1.88	3.99	6.59	9.77
ARNTL	GPSM3	stage2_interaction	4.48711e-07	1.88	3.99	12.83	13.88
ARNTL	GPX8	shared_interaction	3.08582e-07	1.88	3.99	44.52	18.62
ARNTL	GSK3B	stage2_interaction	7.7708e-06	1.88	3.99	11.91	20.61
ARNTL	GTF2E1	shared_interaction	8.04457e-06	1.88	3.99	15.65	14.62
ARNTL	GTF2E2	stage1_interaction	1.14751e-05	1.88	3.99	63.34	55.69
ARNTL	H2AFY	stage2_interaction	2.00911e-05	1.88	3.99	220.06	231.57
ARNTL	HBEGF	stage2_interaction	9.43783e-06	1.88	3.99	19.23	8.13
ARNTL	HEATR3	stage2_interaction	8.22391e-06	1.88	3.99	17.14	20.92
ARNTL	HEMK1	shared_interaction	1.0195e-05	1.88	3.99	9.56	9.29
ARNTL	HIPK2	shared_interaction	1.99863e-06	1.88	3.99	5.23	5.51
ARNTL	HMCN1	stage1_interaction	7.80691e-06	1.88	3.99	6.46	12.4
ARNTL	HPS4	stage1_interaction	9.44875e-06	1.88	3.99	12.89	10.84
ARNTL	HSD17B12	stage2_interaction	8.1651e-06	1.88	3.99	68.6	62.13
ARNTL	HSPA8	stage2_interaction	1.22633e-06	1.88	3.99	967.25	888.5
ARNTL	HYAL1	shared_interaction	1.06061e-05	1.88	3.99	1.29	2.75
ARNTL	ID1	stage1_interaction	1.68756e-05	1.88	3.99	103.97	49.61
ARNTL	IFT140	stage2_interaction	1.14014e-06	1.88	3.99	5.34	6.64
ARNTL	IMMT	stage1_interaction	8.45299e-06	1.88	3.99	69.22	73.01
ARNTL	IRF2	stage1_interaction	3.31734e-07	1.88	3.99	9.18	19.61
ARNTL	ISCU	shared_interaction	2.19652e-06	1.88	3.99	78.36	64.16
ARNTL	ITGA1	stage1_interaction	7.84906e-06	1.88	3.99	5.61	3.7
ARNTL	ITGB5	stage2_interaction	7.81349e-06	1.88	3.99	20.14	18.95
ARNTL	KALRN	stage2_interaction	9.52742e-06	1.88	3.99	11.92	11.07
ARNTL	KBTBD7	stage2_interaction	2.83657e-06	1.88	3.99	2.2	3.68
ARNTL	KCTD17	stage2_interaction	1.19088e-05	1.88	3.99	117.3	75.42
ARNTL	KDELR3	shared_interaction	1.09331e-05	1.88	3.99	9.78	4.11
ARNTL	KDM3A	stage1_interaction	9.29171e-06	1.88	3.99	13.09	16.45
ARNTL	KDR	stage2_interaction	3.38719e-07	1.88	3.99	132.52	214.37
ARNTL	KIF1B	stage2_interaction	2.6414e-06	1.88	3.99	10.74	15.51
ARNTL	KLC3	stage2_interaction	1.99717e-06	1.88	3.99	11.83	5.52
ARNTL	KLF13	shared_interaction	8.10112e-07	1.88	3.99	11.63	15.57
ARNTL	KLF6	stage2_interaction	1.63665e-05	1.88	3.99	18.55	58.8
ARNTL	LDB1	stage2_interaction	9.11508e-06	1.88	3.99	160.65	161.37
ARNTL	LEF1	shared_interaction	2.48674e-06	1.88	3.99	20.3	8.27
ARNTL	LHX6	shared_interaction	6.53269e-06	1.88	3.99	8.24	34.28
ARNTL	LIMK2	stage1_interaction	8.31438e-07	1.88	3.99	39.11	27.08
ARNTL	LRP5	stage1_interaction	8.96638e-06	1.88	3.99	44.48	51.93
ARNTL	LRRC49	shared_interaction	8.7959e-06	1.88	3.99	5.71	7.41
ARNTL	MAP4K2	stage2_interaction	8.73216e-06	1.88	3.99	80.23	100.17
ARNTL	MARK1	shared_interaction	6.74569e-06	1.88	3.99	2.49	0.94
ARNTL	MARK4	stage2_interaction	1.97082e-06	1.88	3.99	71.34	53.42
ARNTL	MDK	stage2_interaction	7.38472e-06	1.88	3.99	1523.21	433.37
ARNTL	METTL11A	shared_interaction	7.02188e-07	1.88	3.99	40.13	25.99
ARNTL	METTL6	shared_interaction	9.17471e-06	1.88	3.99	15.01	15
ARNTL	MGEA5	stage2_interaction	1.08806e-05	1.88	3.99	21.11	34.35
ARNTL	MOB1A	stage1_interaction	7.48066e-06	1.88	3.99	21.11	47.17
ARNTL	MOCS2	stage1_interaction	7.89279e-06	1.88	3.99	26.97	24.94
ARNTL	MORC3	stage1_interaction	3.68926e-07	1.88	3.99	6.98	13.8
ARNTL	MOSC2	shared_interaction	8.12056e-06	1.88	3.99	63.84	51.25
ARNTL	MOV10	stage2_interaction	7.44237e-07	1.88	3.99	20.25	24
ARNTL	MPO	stage1_interaction	6.8045e-06	1.88	3.99	2.09	20.05
ARNTL	MPST	stage2_interaction	1.10103e-05	1.88	3.99	27.96	22.51
ARNTL	MRPS10	stage1_interaction	8.87886e-06	1.88	3.99	45.95	30.75
ARNTL	MRPS34	stage2_interaction	9.19449e-07	1.88	3.99	73.26	46.13
ARNTL	MTMR4	stage1_interaction	9.00878e-06	1.88	3.99	14.85	9.36
ARNTL	MUS81	stage2_interaction	2.20803e-07	1.88	3.99	23.1	13.75
ARNTL	NAT6	stage2_interaction	8.76989e-06	1.88	3.99	9.66	10.76
ARNTL	NBEAL2	stage1_interaction	1.49429e-05	1.88	3.99	2.72	8.61
ARNTL	NEDD4L	stage2_interaction	7.55516e-06	1.88	3.99	2.03	4.9
ARNTL	NEK6	shared_interaction	1.21437e-05	1.88	3.99	25.76	31.8
ARNTL	NFE2L1	stage1_interaction	4.13443e-06	1.88	3.99	49.64	50.74
ARNTL	NFIB	stage2_interaction	2.25211e-06	1.88	3.99	3.93	10.26
ARNTL	NISCH	shared_interaction	1.12288e-05	1.88	3.99	195.99	160.67
ARNTL	NKTR	stage2_interaction	1.01899e-05	1.88	3.99	11.17	14.83
ARNTL	NME6	shared_interaction	1.50131e-05	1.88	3.99	36.26	22.04
ARNTL	NOL6	stage1_interaction	9.03255e-07	1.88	3.99	17.2	16.6
ARNTL	NOTCH4	stage2_interaction	3.86582e-07	1.88	3.99	72.48	35.06
ARNTL	NPEPPS	stage2_interaction	4.35724e-06	1.88	3.99	18.53	26.71
ARNTL	NR3C1	stage1_interaction	8.04319e-06	1.88	3.99	2.35	7.41
ARNTL	NRADD	shared_interaction	1.76322e-05	1.88	3.99	23.81	20.63
ARNTL	NSD1	stage2_interaction	1.83468e-05	1.88	3.99	19.54	20.93
ARNTL	NT5DC2	stage2_interaction	9.23185e-06	1.88	3.99	249.28	106.74
ARNTL	NUP107	shared_interaction	1.53282e-05	1.88	3.99	33.03	24.95
ARNTL	OPA3	stage2_interaction	1.9392e-06	1.88	3.99	19.57	15.46
ARNTL	OS9	stage2_interaction	3.75827e-07	1.88	3.99	28.22	28.94
ARNTL	PAIP2B	stage1_interaction	6.77635e-06	1.88	3.99	12.63	14.79
ARNTL	PALMD	stage2_interaction	2.57564e-07	1.88	3.99	5.43	14.57
ARNTL	PARVB	stage1_interaction	9.15323e-07	1.88	3.99	42.76	44.89
ARNTL	PATZ1	stage1_interaction	7.40101e-07	1.88	3.99	27.92	27.93
ARNTL	PBX2	stage2_interaction	4.4641e-07	1.88	3.99	95.48	78.36
ARNTL	PCNXL3	shared_interaction	9.79171e-06	1.88	3.99	34.36	34.33
ARNTL	PCSK6	stage1_interaction	7.21034e-06	1.88	3.99	4.17	7.25
ARNTL	PET112L	stage2_interaction	1.11053e-05	1.88	3.99	15.41	11.56
ARNTL	PEX16	stage2_interaction	7.26884e-06	1.88	3.99	15.69	10.41
ARNTL	PFDN1	stage2_interaction	6.8539e-06	1.88	3.99	79.39	60.3
ARNTL	PHF7	stage2_interaction	9.07228e-06	1.88	3.99	6.13	5.87
ARNTL	PHLPP1	stage2_interaction	1.05928e-05	1.88	3.99	3.42	4.05
ARNTL	PICK1	shared_interaction	1.38034e-05	1.88	3.99	13.25	15.94
ARNTL	PIK3IP1	stage1_interaction	8.78463e-07	1.88	3.99	5.55	12.03
ARNTL	PINK1	shared_interaction	2.59942e-07	1.88	3.99	15.38	21.35
ARNTL	PISD-PS1	stage1_interaction	7.09716e-07	1.88	3.99	15.58	25.31
ARNTL	PITPNM1	stage1_interaction	8.17599e-06	1.88	3.99	1.67	1.95
ARNTL	PITX1	stage2_interaction	1.85582e-05	1.88	3.99	25.51	6.84
ARNTL	PLA2G6	shared_interaction	1.39588e-05	1.88	3.99	17.9	15.3
ARNTL	PLEKHO1	stage2_interaction	9.28442e-06	1.88	3.99	157.94	160.32
ARNTL	PNPO	shared_interaction	3.72099e-06	1.88	3.99	21.89	15.35
ARNTL	POFUT2	stage2_interaction	8.432e-07	1.88	3.99	63.04	44.04
ARNTL	POGLUT1	shared_interaction	8.6237e-06	1.88	3.99	19.93	20.78
ARNTL	POLA2	shared_interaction	1.04372e-05	1.88	3.99	33.57	26.83
ARNTL	POLL	stage2_interaction	1.29473e-05	1.88	3.99	17.35	12.39
ARNTL	POPDC2	shared_interaction	8.22357e-06	1.88	3.99	5.32	0.93
ARNTL	POU2F1	stage2_interaction	4.89113e-07	1.88	3.99	2.17	3.24
ARNTL	PPAP2A	shared_interaction	4.17015e-07	1.88	3.99	29.29	29.28
ARNTL	PPP1R12A	shared_interaction	1.08319e-05	1.88	3.99	11.62	18.94
ARNTL	PPP1R13L	stage2_interaction	1.7653e-06	1.88	3.99	3.2	4.44
ARNTL	PPP6C	shared_interaction	1.02027e-05	1.88	3.99	15.27	28.1
ARNTL	PPP6R3	stage1_interaction	8.90159e-06	1.88	3.99	25.92	34.41
ARNTL	PPT2	stage2_interaction	4.2455e-07	1.88	3.99	43.86	30.35
ARNTL	PREX1	stage2_interaction	2.26212e-06	1.88	3.99	37.76	32.91
ARNTL	PRICKLE1	stage1_interaction	7.76679e-06	1.88	3.99	11.04	16.76
ARNTL	PRR5L	shared_interaction	7.33764e-06	1.88	3.99	21.05	21.69
ARNTL	PTGES	shared_interaction	6.49174e-07	1.88	3.99	4.71	1.67
ARNTL	PTGES2	shared_interaction	2.13553e-06	1.88	3.99	14.98	10.98
ARNTL	PTH1R	stage1_interaction	1.6042e-05	1.88	3.99	15.81	3.81
ARNTL	PTPN1	stage1_interaction	1.86253e-07	1.88	3.99	56.26	51.9
ARNTL	PTRH1	shared_interaction	2.91764e-06	1.88	3.99	7.85	6.74
ARNTL	PUS1	stage2_interaction	2.05348e-06	1.88	3.99	40.39	29.95
ARNTL	PVRL2	stage2_interaction	1.88782e-06	1.88	3.99	121.78	85.13
ARNTL	PXDN	stage2_interaction	9.68938e-06	1.88	3.99	63.76	71.59
ARNTL	PXMP2	stage2_interaction	1.95212e-06	1.88	3.99	6.41	6.39
ARNTL	RAB33B	stage1_interaction	8.12719e-06	1.88	3.99	4.29	5.84
ARNTL	RAD51C	stage1_interaction	7.46472e-06	1.88	3.99	6.6	4.74
ARNTL	RALGPS1	stage1_interaction	9.16496e-06	1.88	3.99	0.87	2.21
ARNTL	RBPMS	stage1_interaction	1.49751e-05	1.88	3.99	76.64	67.36
ARNTL	RCAN1	shared_interaction	7.93037e-07	1.88	3.99	23.29	32.31
ARNTL	RCSD1	shared_interaction	1.03759e-05	1.88	3.99	34.48	37.13
ARNTL	REEP1	stage1_interaction	9.18756e-06	1.88	3.99	9.15	11.81
ARNTL	RELL1	stage2_interaction	7.39964e-06	1.88	3.99	17.86	17.96
ARNTL	RGNEF	shared_interaction	3.45006e-06	1.88	3.99	5.3	5.29
ARNTL	RHOQ	stage1_interaction	8.56996e-07	1.88	3.99	8.23	10.64
ARNTL	RMND1	stage2_interaction	8.13531e-07	1.88	3.99	13.33	16.12
ARNTL	RMND5A	stage1_interaction	7.11543e-06	1.88	3.99	11.51	20.2
ARNTL	RNF38	stage2_interaction	7.50308e-06	1.88	3.99	20.64	31.91
ARNTL	RNF43	stage1_interaction	8.78515e-06	1.88	3.99	1.49	0.54
ARNTL	RPL12	shared_interaction	7.89965e-06	1.88	3.99	1120.19	952.86
ARNTL	RRM2B	stage2_interaction	8.2122e-06	1.88	3.99	3.94	3.74
ARNTL	S1PR3	stage1_interaction	1.2096e-06	1.88	3.99	7.4	3.37
ARNTL	SART1	stage2_interaction	2.17723e-07	1.88	3.99	28.29	22.39
ARNTL	SART3	shared_interaction	1.87496e-06	1.88	3.99	28.08	22.15
ARNTL	SBF2	stage2_interaction	3.79198e-07	1.88	3.99	10.31	18.87
ARNTL	SCHIP1	stage2_interaction	3.75636e-07	1.88	3.99	29.06	36.31
ARNTL	SCRN1	stage2_interaction	8.23482e-06	1.88	3.99	1.43	1.27
ARNTL	SCRN2	shared_interaction	3.19366e-06	1.88	3.99	21.12	12.39
ARNTL	SEC22C	stage2_interaction	9.49933e-06	1.88	3.99	3.35	3.44
ARNTL	SELM	stage1_interaction	8.40753e-07	1.88	3.99	53.78	33.52
ARNTL	SEMA3B	shared_interaction	1.21984e-05	1.88	3.99	5.5	1.77
ARNTL	SEMA3F	shared_interaction	1.0517e-05	1.88	3.99	10.78	6.74
ARNTL	SEMA3G	stage2_interaction	8.11491e-06	1.88	3.99	24.56	8.06
ARNTL	SEPX1	stage2_interaction	8.35624e-07	1.88	3.99	35.24	29.83
ARNTL	SETD2	shared_interaction	2.01577e-05	1.88	3.99	19.16	27.39
ARNTL	SFMBT1	shared_interaction	9.8457e-06	1.88	3.99	3.62	5.65
ARNTL	SH3BP5	shared_interaction	1.02538e-05	1.88	3.99	44.83	69.19
ARNTL	SHQ1	stage2_interaction	6.77388e-06	1.88	3.99	10.62	8.53
ARNTL	SIPA1	shared_interaction	7.84311e-06	1.88	3.99	102.99	94.89
ARNTL	SKIV2L	stage2_interaction	3.88883e-07	1.88	3.99	20.83	19.97
ARNTL	SLC11A1	stage2_interaction	1.04484e-06	1.88	3.99	0.7	30.62
ARNTL	SLC19A1	stage2_interaction	9.34046e-07	1.88	3.99	13.82	11.53
ARNTL	SLC25A25	stage2_interaction	2.02249e-06	1.88	3.99	13.18	14.65
ARNTL	SLC25A45	stage2_interaction	9.96221e-06	1.88	3.99	7.65	23.9
ARNTL	SLC30A1	stage2_interaction	9.08674e-07	1.88	3.99	6.93	8.07
ARNTL	SLC38A3	shared_interaction	1.09761e-05	1.88	3.99	4.73	2.58
ARNTL	SLC5A3	shared_interaction	9.99036e-07	1.88	3.99	2.22	2.27
ARNTL	SLC9A8	stage2_interaction	1.39761e-05	1.88	3.99	8.89	9.45
ARNTL	SMU1	stage1_interaction	8.40753e-07	1.88	3.99	57.78	44.65
ARNTL	SMYD3	stage1_interaction	1.32746e-05	1.88	3.99	29.42	24.12
ARNTL	SON	shared_interaction	7.87084e-07	1.88	3.99	63.47	98.21
ARNTL	SP2	shared_interaction	3.76109e-06	1.88	3.99	9.96	10.58
ARNTL	SPIN1	stage1_interaction	1.22311e-06	1.88	3.99	58.76	73.37
ARNTL	SPSB3	stage2_interaction	1.11198e-06	1.88	3.99	21.75	22.18
ARNTL	SRD5A3	stage2_interaction	3.4992e-07	1.88	3.99	14.86	19.67
ARNTL	SRRD	stage1_interaction	6.63478e-06	1.88	3.99	30.54	20.76
ARNTL	ST3GAL5	stage1_interaction	7.3347e-06	1.88	3.99	37.44	28.99
ARNTL	ST6GALNAC4	shared_interaction	2.42373e-06	1.88	3.99	20.47	23.49
ARNTL	ST6GALNAC6	shared_interaction	2.29745e-06	1.88	3.99	16.63	22.22
ARNTL	STAB1	stage2_interaction	1.13859e-05	1.88	3.99	149.04	199.42
ARNTL	STAB2	shared_interaction	1.08022e-06	1.88	3.99	6.51	39.65
ARNTL	STXBP1	shared_interaction	2.73739e-06	1.88	3.99	17.34	19.94
ARNTL	SULF2	shared_interaction	7.18607e-06	1.88	3.99	92.68	64.4
ARNTL	SUPT4H1	stage1_interaction	8.01845e-06	1.88	3.99	138.89	93.63
ARNTL	SUV420H1	stage1_interaction	1.06832e-05	1.88	3.99	8.42	14.93
ARNTL	SWAP70	stage2_interaction	4.86763e-07	1.88	3.99	24.55	39.06
ARNTL	SYVN1	stage1_interaction	1.05346e-05	1.88	3.99	19.64	15.51
ARNTL	TARS2	stage2_interaction	8.23274e-06	1.88	3.99	20.94	17.75
ARNTL	TBC1D1	stage2_interaction	7.94776e-06	1.88	3.99	23.2	25.79
ARNTL	TELO2	stage2_interaction	8.35624e-07	1.88	3.99	17.11	12.39
ARNTL	TFIP11	stage1_interaction	8.70524e-06	1.88	3.99	20.17	17.33
ARNTL	TIA1	stage1_interaction	9.16509e-06	1.88	3.99	26.54	48.45
ARNTL	TIAM1	stage2_interaction	3.86682e-07	1.88	3.99	13.61	12.54
ARNTL	TIFAB	stage2_interaction	1.76538e-05	1.88	3.99	0.11	4.25
ARNTL	TJP1	stage1_interaction	7.05408e-06	1.88	3.99	38.88	56.67
ARNTL	TM2D3	stage1_interaction	8.00839e-06	1.88	3.99	43.17	32.86
ARNTL	TMEM119	shared_interaction	1.65399e-06	1.88	3.99	18.22	20.72
ARNTL	TMEM165	stage2_interaction	2.97499e-07	1.88	3.99	68.58	73.38
ARNTL	TMEM184B	shared_interaction	1.27807e-05	1.88	3.99	51.09	49.63
ARNTL	TMEM204	stage2_interaction	1.23706e-06	1.88	3.99	52.44	34.26
ARNTL	TMEM39A	shared_interaction	9.13964e-06	1.88	3.99	54.9	55.02
ARNTL	TNNC1	stage2_interaction	7.46526e-06	1.88	3.99	12.37	3.6
ARNTL	TNS1	shared_interaction	9.42456e-07	1.88	3.99	6.95	9
ARNTL	TOR2A	shared_interaction	2.1447e-06	1.88	3.99	44.28	30.5
ARNTL	TPST2	stage1_interaction	9.17682e-06	1.88	3.99	77.24	84.1
ARNTL	TRAK1	stage1_interaction	8.43157e-06	1.88	3.99	8.09	9.02
ARNTL	TTC28	stage2_interaction	2.1104e-06	1.88	3.99	4.67	8.67
ARNTL	TTLL5	shared_interaction	3.48134e-06	1.88	3.99	7.9	6.89
ARNTL	TUSC2	shared_interaction	9.30431e-06	1.88	3.99	27.23	22.11
ARNTL	UACA	shared_interaction	1.01123e-05	1.88	3.99	21.4	22.92
ARNTL	UBA3	stage1_interaction	1.28661e-05	1.88	3.99	19.82	27.48
ARNTL	UBAP2	stage1_interaction	6.76433e-07	1.88	3.99	45.86	42.15
ARNTL	UBE2D2	stage2_interaction	1.04756e-05	1.88	3.99	74.67	71.83
ARNTL	UBE2M	stage1_interaction	6.87671e-07	1.88	3.99	212.88	120.81
ARNTL	UBE2V1	stage2_interaction	1.17749e-05	1.88	3.99	67.89	61.95
ARNTL	UBE3B	shared_interaction	1.90959e-06	1.88	3.99	24.4	25.39
ARNTL	UBE4B	stage2_interaction	2.3537e-06	1.88	3.99	61.88	50.01
ARNTL	UBR5	stage2_interaction	8.52805e-06	1.88	3.99	12.26	17.64
ARNTL	ULK4	stage1_interaction	7.25136e-06	1.88	3.99	8.85	5
ARNTL	UMPS	stage2_interaction	7.8207e-06	1.88	3.99	26.8	21.74
ARNTL	UNC93B1	stage1_interaction	9.97056e-06	1.88	3.99	1.86	19.53
ARNTL	USP4	shared_interaction	9.38653e-06	1.88	3.99	38.48	34.24
ARNTL	USP48	shared_interaction	3.3075e-07	1.88	3.99	31.37	34.16
ARNTL	VASH1	shared_interaction	4.29688e-06	1.88	3.99	59.58	42.6
ARNTL	WDR26	shared_interaction	3.36646e-07	1.88	3.99	25.98	43.89
ARNTL	WIPF3	stage2_interaction	9.8357e-06	1.88	3.99	1.41	6.91
ARNTL	YEATS4	shared_interaction	1.70652e-05	1.88	3.99	81.58	72.3
ARNTL	ZBP1	stage2_interaction	1.22145e-05	1.88	3.99	0.02	3.69
ARNTL	ZBTB34	stage1_interaction	1.07209e-05	1.88	3.99	4.27	8.6
ARNTL	ZBTB43	stage1_interaction	1.08406e-05	1.88	3.99	3.68	6.16
ARNTL	ZCCHC2	stage2_interaction	7.84167e-06	1.88	3.99	3.23	5.27
[truncated: 339,007+ more rows]

## Sheet: tf_gene_network.PreHSC_vs_FL
TF	target_gene	interaction_type	TIPC_score	TF_FPKM_stage1	TF_FPKM_stage2	Target_FPKM_stage1	Target_FPKM_stage2
AHR	ABCA4	stage1_interaction	4.65395e-07	15.95	2.25	2.26	2.47
AHR	ABCC10	stage2_interaction	3.41209e-06	15.95	2.25	2.93	3.14
AHR	ABCC4	stage2_interaction	3.04784e-09	15.95	2.25	3.26	6.86
AHR	ACACA	stage2_interaction	5.48421e-06	15.95	2.25	15.41	28.57
AHR	ACBD4	stage1_interaction	2.37846e-07	15.95	2.25	4.85	15.6
AHR	ACER2	stage1_interaction	1.03579e-08	15.95	2.25	28.66	4.56
AHR	ACOT11	stage1_interaction	7.39905e-06	15.95	2.25	3.39	7.23
AHR	ACSL1	stage2_interaction	1.54489e-05	15.95	2.25	6.62	13.22
AHR	ACVR2B	stage2_interaction	3.93812e-06	15.95	2.25	4.12	3.9
AHR	ADRBK1	stage2_interaction	8.98078e-06	15.95	2.25	60.43	124.7
AHR	ADRM1	shared_interaction	1.40871e-05	15.95	2.25	75.94	97.11
AHR	AGFG2	stage2_interaction	6.39117e-06	15.95	2.25	9.65	17.14
AHR	AHCYL1	stage1_interaction	8.88383e-07	15.95	2.25	39.56	47.21
AHR	AI413582	stage1_interaction	2.04984e-05	15.95	2.25	12.85	15.06
AHR	AI480526	stage1_interaction	6.2074e-06	15.95	2.25	5.08	12.75
AHR	AI480653	stage1_interaction	0.00164293	15.95	2.25	16.65	17.01
AHR	AI661453	stage1_interaction	0.00297911	15.95	2.25	1.03	2.96
AHR	AIF1L	stage2_interaction	2.42359e-08	15.95	2.25	10.99	4.35
AHR	AIP	stage2_interaction	1.11181e-05	15.95	2.25	62.03	85.24
AHR	ALDH3B1	stage2_interaction	1.19326e-05	15.95	2.25	2.14	2.07
AHR	ALKBH3	stage1_interaction	3.03651e-06	15.95	2.25	23.95	26.24
AHR	AMOTL2	stage1_interaction	2.76547e-09	15.95	2.25	27.66	1.31
AHR	ANGEL2	stage1_interaction	7.47195e-06	15.95	2.25	20.85	28.96
AHR	ANGPTL2	stage1_interaction	6.32776e-08	15.95	2.25	8.52	1.59
AHR	ANKRD13D	stage2_interaction	1.08744e-05	15.95	2.25	2.66	6.01
AHR	ANKRD33B	stage2_interaction	1.3314e-05	15.95	2.25	1.97	1.19
AHR	ANKS1	stage1_interaction	5.82008e-06	15.95	2.25	17.76	25.3
AHR	ARF3	stage1_interaction	9.46661e-06	15.95	2.25	49.38	76.3
AHR	ARHGAP26	stage1_interaction	4.11029e-08	15.95	2.25	3.76	2.53
AHR	ARL6IP6	stage1_interaction	2.91734e-06	15.95	2.25	23.71	30.24
AHR	ARPC1A	stage1_interaction	3.67699e-06	15.95	2.25	76.32	65.95
AHR	ARPC1B	stage1_interaction	4.10654e-06	15.95	2.25	211.93	232.33
AHR	ARPC3	stage1_interaction	6.04333e-06	15.95	2.25	291.61	231.73
AHR	ATAD5	stage2_interaction	3.04612e-08	15.95	2.25	5.8	7.9
AHR	ATF3	stage1_interaction	7.3535e-06	15.95	2.25	68.26	0.41
AHR	ATF6	stage2_interaction	1.10288e-05	15.95	2.25	6.73	6.16
AHR	AUH	stage2_interaction	1.47429e-05	15.95	2.25	17.11	21.8
AHR	AW555464	stage1_interaction	4.96672e-06	15.95	2.25	1.16	2.24
AHR	B4GALT3	stage1_interaction	4.55532e-06	15.95	2.25	26.68	23.75
AHR	BACH2	stage2_interaction	3.38773e-09	15.95	2.25	6.68	8.42
AHR	BAK1	stage1_interaction	5.6322e-09	15.95	2.25	55.64	90.75
AHR	BANK1	stage2_interaction	6.03527e-06	15.95	2.25	2.41	7.24
AHR	BBS12	stage2_interaction	9.65965e-05	15.95	2.25	1.92	3.88
AHR	BC005624	stage2_interaction	2.07323e-08	15.95	2.25	32.36	59.41
AHR	BC022687	stage1_interaction	4.68368e-06	15.95	2.25	1.27	0.88
AHR	BCAR3	stage1_interaction	4.22088e-07	15.95	2.25	4.46	0.34
AHR	BMF	stage1_interaction	1.16471e-05	15.95	2.25	14.45	0.53
AHR	BMI1	stage2_interaction	4.62288e-06	15.95	2.25	15.08	28.93
AHR	BRF1	stage1_interaction	4.40738e-06	15.95	2.25	19.89	27.97
AHR	BRF2	shared_interaction	0.000148915	15.95	2.25	8.62	15.01
AHR	BUD31	stage1_interaction	4.0333e-06	15.95	2.25	107.42	99.24
AHR	CACNA1A	stage2_interaction	1.33456e-05	15.95	2.25	14.89	28.93
AHR	CAMK2A	stage1_interaction	1.33096e-08	15.95	2.25	3.26	36.21
AHR	CAP1	stage2_interaction	6.60364e-06	15.95	2.25	154.41	145.05
AHR	CAPN7	stage1_interaction	0.000138264	15.95	2.25	12.44	12.37
AHR	CASP8AP2	stage2_interaction	3.94083e-09	15.95	2.25	7.84	22.35
AHR	CBX3	stage2_interaction	1.38487e-08	15.95	2.25	88.9	147.82
AHR	CCDC43	stage1_interaction	2.36455e-07	15.95	2.25	22.81	19.65
AHR	CCL25	stage2_interaction	1.35956e-05	15.95	2.25	3.86	4.49
AHR	CCND3	stage1_interaction	0.00277526	15.95	2.25	103.55	111.7
AHR	CDCA4	stage1_interaction	5.12846e-06	15.95	2.25	46.51	82.54
AHR	CDK17	stage1_interaction	5.27461e-06	15.95	2.25	30.69	34.27
AHR	CDKL1	stage2_interaction	3.98194e-06	15.95	2.25	3.52	0.16
AHR	CDKN1C	shared_interaction	6.96942e-06	15.95	2.25	239.77	36.19
AHR	CEACAM1	stage2_interaction	8.59145e-06	15.95	2.25	6.2	1.16
AHR	CELSR2	stage1_interaction	5.89759e-07	15.95	2.25	2.55	3.51
AHR	CEP63	stage1_interaction	3.26071e-09	15.95	2.25	12.72	12.92
AHR	CERCAM	stage1_interaction	9.22097e-06	15.95	2.25	5.96	21.61
AHR	CHAF1B	stage2_interaction	3.25579e-08	15.95	2.25	33.4	44.57
AHR	CHIC2	stage2_interaction	9.75285e-06	15.95	2.25	11.44	9.16
AHR	CHMP7	stage2_interaction	5.11329e-09	15.95	2.25	28.05	28.07
AHR	CHRAC1	stage2_interaction	2.21088e-08	15.95	2.25	42.02	75.93
AHR	CIC	stage2_interaction	7.31798e-06	15.95	2.25	42.04	52.16
AHR	CLCF1	stage2_interaction	1.28794e-05	15.95	2.25	1.92	4.3
AHR	CMKLR1	shared_interaction	1.0187e-05	15.95	2.25	11.67	1.89
AHR	COL9A3	stage1_interaction	1.2787e-05	15.95	2.25	2.32	0.04
AHR	COQ4	stage1_interaction	9.91889e-06	15.95	2.25	17.49	25.39
AHR	CORO1B	stage2_interaction	1.08605e-05	15.95	2.25	138.8	138.67
AHR	CORO1C	stage2_interaction	1.32579e-05	15.95	2.25	92.04	52.81
AHR	CPEB4	shared_interaction	5.07918e-06	15.95	2.25	7.5	2.19
AHR	CPSF4	stage1_interaction	3.92938e-06	15.95	2.25	41.88	71.06
AHR	CRIP2	stage1_interaction	4.47477e-06	15.95	2.25	153.93	9.17
AHR	CRLF3	stage2_interaction	2.86215e-08	15.95	2.25	41.16	74.43
AHR	CSF1	stage1_interaction	7.22689e-07	15.95	2.25	7.87	2.1
AHR	CTNND1	stage1_interaction	5.29958e-06	15.95	2.25	85.59	33.11
AHR	CUTA	stage1_interaction	5.36553e-09	15.95	2.25	71.64	103.68
AHR	CUX1	stage1_interaction	1.5794e-05	15.95	2.25	31.52	54.26
AHR	CYB5R3	shared_interaction	1.6992e-08	15.95	2.25	79.16	74.48
AHR	D4WSU53E	shared_interaction	3.68977e-05	15.95	2.25	97.87	160.66
AHR	D6WSU116E	shared_interaction	7.75494e-09	15.95	2.25	20.62	15.26
AHR	DAND5	stage2_interaction	1.06473e-05	15.95	2.25	2.64	3.08
AHR	DAZAP1	stage2_interaction	1.13087e-08	15.95	2.25	127.79	228.12
AHR	DBI	stage1_interaction	3.69036e-08	15.95	2.25	164.57	124
AHR	DCAF10	shared_interaction	7.40445e-09	15.95	2.25	9.31	11.43
AHR	DCTN4	stage1_interaction	1.4717e-08	15.95	2.25	23.44	18.94
AHR	DDX31	stage1_interaction	7.87801e-06	15.95	2.25	7.99	12.11
AHR	DDX6	stage1_interaction	4.98809e-06	15.95	2.25	65.85	65.84
AHR	DEDD	stage1_interaction	4.3816e-06	15.95	2.25	13.52	8.22
AHR	DIAP1	stage1_interaction	2.84084e-05	15.95	2.25	18.35	41.33
AHR	DLG1	stage1_interaction	0.00189833	15.95	2.25	22.17	17.75
AHR	DLL4	stage1_interaction	6.85543e-09	15.95	2.25	12.75	0.74
AHR	DNAJC17	stage1_interaction	5.71426e-09	15.95	2.25	16.22	26.51
AHR	DPP9	stage2_interaction	3.81241e-05	15.95	2.25	18.51	22.52
AHR	DYNLL2	stage2_interaction	4.3155e-09	15.95	2.25	56.63	109.35
AHR	DYRK1B	stage2_interaction	9.3034e-06	15.95	2.25	8.71	5.95
AHR	ECE1	stage1_interaction	1.36979e-05	15.95	2.25	600.65	207.53
AHR	EFNB2	stage1_interaction	3.34433e-06	15.95	2.25	46.11	1.26
AHR	EIF2AK4	stage1_interaction	9.36218e-06	15.95	2.25	6.97	11.14
AHR	EIF4A2	stage1_interaction	4.57472e-06	15.95	2.25	227.8	200.1
AHR	EIF4EBP1	shared_interaction	0.000124315	15.95	2.25	87.2	142.16
AHR	ELAVL1	stage2_interaction	1.40419e-05	15.95	2.25	30.34	35.36
AHR	EML4	stage1_interaction	5.80825e-09	15.95	2.25	25.13	22.6
AHR	EPB4.1	stage2_interaction	5.47468e-09	15.95	2.25	32.49	65.7
AHR	EPHB4	stage2_interaction	6.32132e-06	15.95	2.25	132.25	4.93
AHR	ERC1	stage2_interaction	1.31763e-05	15.95	2.25	7.31	4.74
AHR	ERCC2	stage2_interaction	1.7899e-05	15.95	2.25	18.67	19.74
AHR	ERCC3	stage1_interaction	2.1928e-05	15.95	2.25	19.35	19.92
AHR	ERMP1	stage1_interaction	1.9289e-05	15.95	2.25	12.67	18.74
AHR	ESCO2	shared_interaction	2.69333e-09	15.95	2.25	6.07	6.83
AHR	EVI5L	stage2_interaction	1.13397e-05	15.95	2.25	7.17	11.5
AHR	EXT2	stage1_interaction	3.32741e-06	15.95	2.25	61.82	64
AHR	FAM108A	stage2_interaction	9.36474e-09	15.95	2.25	145.5	72.22
AHR	FAM114A2	stage2_interaction	2.64488e-09	15.95	2.25	30.72	32.21
AHR	FAM171A2	stage1_interaction	3.2895e-07	15.95	2.25	50.42	7.82
AHR	FAM40A	stage1_interaction	6.77755e-07	15.95	2.25	25.68	17.79
AHR	FAM54B	stage1_interaction	4.62096e-05	15.95	2.25	41.1	72.92
AHR	FARSA	stage2_interaction	1.01805e-05	15.95	2.25	45.34	110.88
AHR	FCGR3	stage1_interaction	4.74834e-06	15.95	2.25	49.58	8.18
AHR	FGF1	stage1_interaction	3.3621e-05	15.95	2.25	1.08	0
AHR	FLT1	shared_interaction	5.80121e-06	15.95	2.25	52.02	0.48
AHR	FLT3	shared_interaction	4.16015e-09	15.95	2.25	3.16	20.07
AHR	FMNL2	stage1_interaction	2.81689e-06	15.95	2.25	11.74	5.07
AHR	FNBP1	shared_interaction	0.000192298	15.95	2.25	45.31	82.22
AHR	FNBP1L	stage1_interaction	5.60548e-07	15.95	2.25	34.57	6.27
AHR	FNTB	stage2_interaction	5.7788e-08	15.95	2.25	13.82	22.8
AHR	FOXN3	stage2_interaction	0.000147273	15.95	2.25	34.46	38.61
AHR	FTSJD2	stage2_interaction	1.92845e-05	15.95	2.25	22.89	25.83
AHR	G6PC3	stage1_interaction	2.64968e-07	15.95	2.25	20.35	39.58
AHR	GALNT1	stage2_interaction	6.46675e-06	15.95	2.25	47.65	48.88
AHR	GALNT10	stage2_interaction	3.43271e-09	15.95	2.25	14.52	11.71
AHR	GAMT	stage2_interaction	1.24636e-08	15.95	2.25	12.87	5.14
AHR	GCHFR	stage1_interaction	6.20093e-09	15.95	2.25	22.56	3.83
AHR	GCNT2	stage2_interaction	5.54076e-06	15.95	2.25	7.54	34.08
AHR	GEMIN7	stage2_interaction	1.62788e-05	15.95	2.25	58.81	42.67
AHR	GGNBP1	stage1_interaction	4.74484e-09	15.95	2.25	2.55	2.03
AHR	GIGYF1	stage2_interaction	7.42144e-06	15.95	2.25	9.58	14.01
AHR	GJC1	stage1_interaction	3.20605e-07	15.95	2.25	33.64	0.44
AHR	GLUD1	stage1_interaction	7.17428e-08	15.95	2.25	102.14	98.44
AHR	GMFG	stage2_interaction	8.27102e-06	15.95	2.25	96.77	352.79
AHR	GNA13	stage1_interaction	8.12352e-09	15.95	2.25	24.4	20.48
AHR	GNB2	stage2_interaction	6.35799e-06	15.95	2.25	344.24	274.99
AHR	GP5	stage1_interaction	4.66154e-05	15.95	2.25	0.94	6.54
AHR	GPATCH8	stage1_interaction	2.41671e-07	15.95	2.25	10.49	20.55
AHR	GPR107	shared_interaction	0.000172004	15.95	2.25	23.25	15.47
AHR	GPX4	stage2_interaction	1.12213e-08	15.95	2.25	226.16	312.66
AHR	GRAMD1C	stage1_interaction	5.60341e-06	15.95	2.25	1.68	1.88
AHR	GRN	stage1_interaction	3.01914e-07	15.95	2.25	140.79	62.99
AHR	GSTM7	stage1_interaction	7.59198e-07	15.95	2.25	8.81	5.59
AHR	GTPBP2	stage2_interaction	4.18868e-06	15.95	2.25	46.21	31.95
AHR	GXYLT2	stage1_interaction	9.19737e-06	15.95	2.25	1.28	0.36
AHR	HACL1	stage1_interaction	0.000134429	15.95	2.25	5.48	10.52
AHR	HAUS6	stage1_interaction	1.09539e-08	15.95	2.25	9	11.04
AHR	HDAC5	stage1_interaction	2.64621e-07	15.95	2.25	28.77	29.18
AHR	HDGFRP2	stage2_interaction	3.32701e-05	15.95	2.25	39.33	50.76
AHR	HDHD2	stage2_interaction	5.49569e-08	15.95	2.25	22.5	34.43
AHR	HEATR6	stage2_interaction	6.56223e-06	15.95	2.25	7.19	9.96
AHR	HLX	stage2_interaction	3.48889e-06	15.95	2.25	33.29	1.41
AHR	HMBOX1	shared_interaction	2.14007e-09	15.95	2.25	26.84	17.44
AHR	HMGA1	stage1_interaction	2.72836e-05	15.95	2.25	206.18	757.43
AHR	HNRNPA2B1	stage2_interaction	1.42845e-08	15.95	2.25	498.3	662.2
AHR	HOXA9	stage2_interaction	1.12684e-05	15.95	2.25	45.32	63.66
AHR	HSD17B12	stage1_interaction	2.94087e-06	15.95	2.25	62.13	65.79
AHR	HSPG2	stage1_interaction	1.48239e-05	15.95	2.25	168.43	2.75
AHR	HVCN1	stage2_interaction	1.89804e-05	15.95	2.25	2.67	1.99
AHR	HYOU1	stage1_interaction	5.56534e-06	15.95	2.25	46.32	53.63
AHR	IER2	stage2_interaction	9.67005e-06	15.95	2.25	125.82	33.6
AHR	IFI30	stage1_interaction	1.81495e-05	15.95	2.25	60.51	55.87
AHR	IFT81	shared_interaction	2.36382e-05	15.95	2.25	4.46	2.82
AHR	IGF2AS	shared_interaction	6.37606e-06	15.95	2.25	8.77	1.07
AHR	IRF6	stage2_interaction	8.33401e-06	15.95	2.25	2.16	2.3
AHR	ISYNA1	stage1_interaction	1.64296e-05	15.95	2.25	46.72	116.1
AHR	ITGA2B	stage1_interaction	2.90352e-07	15.95	2.25	9.08	23.28
AHR	ITGA9	stage2_interaction	5.4637e-06	15.95	2.25	30.32	6.88
AHR	ITPR3	stage1_interaction	5.05519e-09	15.95	2.25	9.81	6.96
AHR	JAG2	stage1_interaction	4.47477e-06	15.95	2.25	11.28	7.09
AHR	JAK2	stage1_interaction	1.98428e-05	15.95	2.25	8.79	13.25
AHR	KCNMB4	stage1_interaction	6.03552e-06	15.95	2.25	1.16	0
AHR	KCNN4	stage2_interaction	4.69264e-06	15.95	2.25	3.92	63.21
AHR	KDM2A	stage2_interaction	9.42634e-06	15.95	2.25	23.04	31.28
AHR	KDM2B	shared_interaction	1.99411e-05	15.95	2.25	25.57	54.04
AHR	KIF26A	stage2_interaction	2.70673e-05	15.95	2.25	18.8	1.15
AHR	KIFC5B	stage1_interaction	2.16108e-05	15.95	2.25	7.09	10.55
AHR	KIT	stage2_interaction	8.77226e-06	15.95	2.25	35.53	117.03
AHR	KLC3	stage2_interaction	2.29395e-05	15.95	2.25	5.52	8.52
AHR	LIMCH1	stage1_interaction	2.27763e-09	15.95	2.25	41.74	0.54
AHR	LIMS2	stage1_interaction	3.0693e-05	15.95	2.25	2.54	0
AHR	LIPE	stage2_interaction	9.85775e-06	15.95	2.25	3.44	6.51
AHR	LRCH4	stage2_interaction	8.24216e-06	15.95	2.25	7.23	7.69
AHR	LRP1	stage2_interaction	1.08301e-05	15.95	2.25	22.28	7.63
AHR	LRRFIP1	stage2_interaction	1.68982e-05	15.95	2.25	25.84	30.74
AHR	LSP1	shared_interaction	8.1863e-06	15.95	2.25	39.48	169.52
AHR	LTA4H	stage1_interaction	4.88304e-06	15.95	2.25	89.83	82.55
AHR	MACF1	stage2_interaction	5.85908e-06	15.95	2.25	73.94	33.36
AHR	MAP3K7	stage2_interaction	3.58451e-09	15.95	2.25	21.8	14.78
AHR	MAPKAP1	stage1_interaction	6.18173e-08	15.95	2.25	33.78	33.71
AHR	MARCH6	stage2_interaction	1.42346e-05	15.95	2.25	22.05	35.64
AHR	MARK4	stage2_interaction	2.03164e-05	15.95	2.25	53.42	25.9
AHR	MARS	stage2_interaction	8.31206e-06	15.95	2.25	28.89	57.99
AHR	MCAM	stage1_interaction	6.94681e-06	15.95	2.25	96.1	0.69
AHR	MCART1	shared_interaction	9.25327e-09	15.95	2.25	37.4	54.96
AHR	MCOLN1	stage2_interaction	1.14523e-05	15.95	2.25	53.67	16.28
AHR	MDGA1	stage2_interaction	1.50565e-05	15.95	2.25	1.14	8.62
AHR	MECR	stage2_interaction	5.78883e-09	15.95	2.25	19.8	38.46
AHR	MED29	stage2_interaction	9.48346e-06	15.95	2.25	22.12	17.76
AHR	MEGF8	stage2_interaction	7.45788e-06	15.95	2.25	11.83	7.9
AHR	METTL11A	stage1_interaction	3.6791e-06	15.95	2.25	25.99	36.95
AHR	MFSD4	stage1_interaction	4.69903e-06	15.95	2.25	18.39	14.35
AHR	MLF1IP	stage2_interaction	1.15317e-05	15.95	2.25	4.19	7.48
AHR	MMP28	stage2_interaction	7.00713e-06	15.95	2.25	45.25	1.45
AHR	MMRN2	stage1_interaction	7.02916e-08	15.95	2.25	89.02	0.37
AHR	MN1	stage1_interaction	9.87843e-06	15.95	2.25	7.52	2.83
AHR	MOSPD3	stage2_interaction	5.57917e-06	15.95	2.25	19.82	85.77
AHR	MPND	stage2_interaction	3.70622e-05	15.95	2.25	38.02	34.49
AHR	MPP2	stage1_interaction	2.34368e-07	15.95	2.25	2.56	4.02
AHR	MPZ	stage1_interaction	5.42713e-06	15.95	2.25	0.48	2.87
AHR	MRPS18A	stage2_interaction	3.28882e-06	15.95	2.25	52.93	73.56
AHR	MSI2	stage2_interaction	3.69615e-09	15.95	2.25	18.92	98.64
AHR	MTA1	stage1_interaction	4.96672e-06	15.95	2.25	55.05	92.27
AHR	MTA3	stage1_interaction	6.15083e-09	15.95	2.25	26.56	47.24
AHR	MTF2	stage2_interaction	1.90046e-09	15.95	2.25	28.56	35
AHR	MXI1	stage2_interaction	6.82696e-07	15.95	2.25	4.17	8.94
AHR	MYO1D	stage2_interaction	2.23089e-08	15.95	2.25	2.02	2.24
AHR	NCKAP5L	stage1_interaction	1.03873e-05	15.95	2.25	19.02	5.64
AHR	NCS1	shared_interaction	0.000205047	15.95	2.25	4.19	4.29
AHR	NDFIP1	stage1_interaction	3.60101e-05	15.95	2.25	86.73	61.74
AHR	NDST1	stage1_interaction	1.63254e-08	15.95	2.25	20.61	13.89
AHR	NDUFAF1	stage1_interaction	6.33519e-09	15.95	2.25	11.47	23.09
AHR	NDUFS2	stage1_interaction	4.54567e-06	15.95	2.25	143.25	145.37
AHR	NDUFS5	stage2_interaction	5.94094e-06	15.95	2.25	99.37	131.7
AHR	NDUFS7	stage2_interaction	9.21458e-09	15.95	2.25	110.56	197.76
AHR	NENF	stage1_interaction	6.42484e-06	15.95	2.25	41.37	29.77
AHR	NFAM1	shared_interaction	1.75299e-08	15.95	2.25	9.97	22.19
AHR	NFIX	stage2_interaction	1.16755e-05	15.95	2.25	2.42	19.09
AHR	NISCH	stage1_interaction	0.000159461	15.95	2.25	160.67	89.76
AHR	NOS1AP	stage2_interaction	1.30007e-05	15.95	2.25	3.76	4.69
AHR	NPR3	stage1_interaction	6.88321e-06	15.95	2.25	6.36	0
AHR	NSL1	stage1_interaction	6.79441e-06	15.95	2.25	14.7	26.07
AHR	NUAK2	stage1_interaction	5.04173e-06	15.95	2.25	0.9	1.13
AHR	NUDT14	stage1_interaction	5.3239e-06	15.95	2.25	45.01	31.03
AHR	NUDT3	stage1_interaction	2.59329e-05	15.95	2.25	68.93	136.03
AHR	NUDT6	stage2_interaction	7.98758e-05	15.95	2.25	2.54	10.63
AHR	NUP188	stage1_interaction	7.79342e-06	15.95	2.25	25.08	81.92
AHR	NUP214	stage1_interaction	0.000149599	15.95	2.25	16.37	24.09
AHR	ODF2	stage1_interaction	8.12123e-06	15.95	2.25	39.14	48.6
AHR	OGFR	shared_interaction	1.36597e-05	15.95	2.25	49.45	68.07
AHR	P2RX4	shared_interaction	2.39002e-05	15.95	2.25	13.37	19.83
AHR	PAF1	stage2_interaction	1.03598e-05	15.95	2.25	48.31	53.07
AHR	PAFAH1B3	stage2_interaction	7.74845e-06	15.95	2.25	57.4	53.74
AHR	PAFAH2	shared_interaction	4.67181e-05	15.95	2.25	9.26	86.82
AHR	PAN3	shared_interaction	3.94468e-09	15.95	2.25	26.53	32.7
AHR	PBK	shared_interaction	2.8213e-09	15.95	2.25	31.2	48.23
AHR	PCBP3	stage2_interaction	9.57001e-08	15.95	2.25	11.6	14.24
AHR	PCDH1	stage1_interaction	3.45332e-05	15.95	2.25	30.76	0.29
AHR	PCDH12	stage1_interaction	2.93641e-05	15.95	2.25	23.47	0.12
AHR	PCDHB22	stage1_interaction	2.83215e-05	15.95	2.25	2.79	0.76
AHR	PCTP	stage2_interaction	1.07876e-05	15.95	2.25	11.88	20.02
AHR	PCX	stage2_interaction	1.0408e-05	15.95	2.25	4.05	5.79
AHR	PDAP1	stage1_interaction	4.14712e-06	15.95	2.25	87.59	152.62
AHR	PDIK1L	shared_interaction	4.06442e-05	15.95	2.25	4.88	13.32
AHR	PELI2	shared_interaction	5.17731e-06	15.95	2.25	12.79	3.76
AHR	PFDN2	stage1_interaction	4.49098e-06	15.95	2.25	91.99	238.13
AHR	PHACTR4	stage2_interaction	4.66637e-09	15.95	2.25	15.47	25.65
AHR	PHYHD1	stage1_interaction	3.51139e-06	15.95	2.25	8.53	1.46
AHR	PIK3C2B	stage2_interaction	3.38094e-08	15.95	2.25	16.66	5.72
AHR	PLAUR	stage2_interaction	5.19238e-06	15.95	2.25	14.9	4.8
AHR	PLCD1	stage2_interaction	4.5176e-06	15.95	2.25	5.96	0.12
AHR	PLEKHG2	stage2_interaction	1.02277e-05	15.95	2.25	31.4	7.3
AHR	PLXNC1	stage2_interaction	4.60619e-05	15.95	2.25	7.31	22.14
AHR	PLXND1	shared_interaction	8.46642e-09	15.95	2.25	304.29	25.41
AHR	PNP2	shared_interaction	3.63908e-08	15.95	2.25	0.72	3.63
AHR	POLD4	stage2_interaction	1.13478e-05	15.95	2.25	20.63	21.2
AHR	POLR2D	stage1_interaction	2.6818e-05	15.95	2.25	77.77	109.01
AHR	POP7	stage2_interaction	6.05065e-06	15.95	2.25	20.54	33.8
AHR	PPARG	stage1_interaction	7.92421e-09	15.95	2.25	1.74	0.64
AHR	PPP1CA	stage2_interaction	1.21415e-05	15.95	2.25	338.17	436.81
AHR	PPP1R13L	stage2_interaction	1.92106e-05	15.95	2.25	4.44	11.81
AHR	PPP1R9B	stage2_interaction	2.00158e-09	15.95	2.25	50.29	122.53
AHR	PPP2R4	shared_interaction	0.000155709	15.95	2.25	90.1	184.33
AHR	PPP3CA	shared_interaction	9.05904e-06	15.95	2.25	27.28	46.22
AHR	PPP4R1L-PS	shared_interaction	3.38789e-08	15.95	2.25	6.15	5.86
AHR	PPT1	stage2_interaction	5.05214e-06	15.95	2.25	23.74	23.82
AHR	PPTC7	stage2_interaction	1.89513e-05	15.95	2.25	5.94	8.88
AHR	PRKCH	stage1_interaction	2.57603e-09	15.95	2.25	38.2	15.24
AHR	PRSS12	stage1_interaction	3.9464e-07	15.95	2.25	1.02	0
AHR	PTCD1	stage1_interaction	3.27118e-06	15.95	2.25	7.9	11.85
AHR	PTGES	stage1_interaction	4.64342e-06	15.95	2.25	1.67	2.41
AHR	PTK2	stage2_interaction	1.81236e-08	15.95	2.25	45.3	8.69
AHR	PVRL2	stage2_interaction	2.09336e-05	15.95	2.25	85.13	7.88
AHR	R3HCC1	stage2_interaction	4.85973e-09	15.95	2.25	27.12	41.21
AHR	R3HDM2	stage2_interaction	7.70088e-06	15.95	2.25	26.83	30.65
AHR	RAB15	stage2_interaction	5.34999e-08	15.95	2.25	1.04	1.99
AHR	RAB17	stage2_interaction	1.55676e-05	15.95	2.25	1.23	4.46
AHR	RAB21	stage1_interaction	6.76347e-06	15.95	2.25	30.25	33.13
AHR	RAB3A	stage1_interaction	1.43051e-05	15.95	2.25	3.44	3.2
AHR	RAB3IL1	stage1_interaction	8.76646e-06	15.95	2.25	37.82	19.58
AHR	RACGAP1	stage1_interaction	9.27775e-06	15.95	2.25	57.09	82.15
AHR	RAD23A	stage2_interaction	1.09171e-05	15.95	2.25	41.89	93.57
AHR	RAD52	stage1_interaction	1.10232e-05	15.95	2.25	12.93	17.25
AHR	RAPGEF1	stage1_interaction	7.19596e-06	15.95	2.25	29.04	32.85
AHR	RAPGEF5	stage1_interaction	6.79659e-06	15.95	2.25	13.99	1.33
AHR	RASA4	stage1_interaction	1.29519e-05	15.95	2.25	7.02	2.42
AHR	RASGRP4	stage2_interaction	7.82686e-06	15.95	2.25	2.35	1.74
AHR	REEP6	stage2_interaction	1.24636e-08	15.95	2.25	0.59	7.9
AHR	RELL2	stage1_interaction	2.96247e-05	15.95	2.25	0.14	1.31
AHR	RG9MTD3	shared_interaction	8.89914e-09	15.95	2.25	8.82	15.1
AHR	RHOF	stage1_interaction	7.03688e-06	15.95	2.25	3.24	13.93
AHR	RHOH	stage2_interaction	2.15988e-09	15.95	2.25	1.16	4.21
AHR	RHOT1	stage2_interaction	2.35648e-08	15.95	2.25	23.98	20.69
AHR	RNASEH2A	stage2_interaction	9.46586e-06	15.95	2.25	54.12	109.25
AHR	RNF135	stage2_interaction	2.60105e-08	15.95	2.25	6.44	7.89
AHR	RPS14	stage1_interaction	1.97433e-08	15.95	2.25	1801.05	3160.16
AHR	RPS15	stage2_interaction	1.01156e-08	15.95	2.25	2446.09	4274.62
AHR	RPS6KB2	stage2_interaction	1.07352e-05	15.95	2.25	17.13	14.96
AHR	RPS6KC1	stage1_interaction	6.7186e-06	15.95	2.25	7.63	9.96
AHR	RUNDC3A	stage1_interaction	2.75864e-07	15.95	2.25	2.26	1.44
AHR	RYBP	stage1_interaction	1.08314e-05	15.95	2.25	24.62	12.41
AHR	SAMD4B	stage2_interaction	1.11401e-05	15.95	2.25	20.58	18.06
AHR	SCAF4	stage1_interaction	4.70107e-08	15.95	2.25	12.19	26.77
AHR	SCUBE3	stage1_interaction	4.96546e-06	15.95	2.25	2.39	0.24
AHR	SDF2	stage2_interaction	1.1733e-05	15.95	2.25	36.49	45.29
AHR	SDHC	stage1_interaction	5.25341e-06	15.95	2.25	97.9	120.05
AHR	SELPLG	stage1_interaction	7.82787e-09	15.95	2.25	6.73	47.43
AHR	SEMA3G	stage1_interaction	0.000180872	15.95	2.25	8.06	0.32
AHR	SEPN1	shared_interaction	4.41296e-05	15.95	2.25	47.38	12.68
AHR	SERHL	stage2_interaction	3.21661e-09	15.95	2.25	32.96	35.08
AHR	SERPING1	stage1_interaction	5.62809e-06	15.95	2.25	5.94	0.23
AHR	SGSM1	stage1_interaction	0.000175864	15.95	2.25	4.43	9.43
AHR	SH3BP4	stage1_interaction	2.9852e-05	15.95	2.25	11.83	0.96
AHR	SH3BP5	stage1_interaction	0.000182789	15.95	2.25	69.19	14.74
AHR	SH3GLB2	stage1_interaction	4.27656e-06	15.95	2.25	32.51	33.51
AHR	SHB	shared_interaction	9.42803e-09	15.95	2.25	10.36	7.03
AHR	SHROOM3	stage1_interaction	2.58224e-09	15.95	2.25	6.03	2.74
AHR	SIRT2	stage2_interaction	8.55913e-06	15.95	2.25	42.65	33.32
AHR	SLC16A6	stage1_interaction	6.3371e-09	15.95	2.25	7.05	14.05
AHR	SLC22A18	shared_interaction	8.09914e-06	15.95	2.25	3.01	7.17
AHR	SLC25A39	stage1_interaction	2.4793e-07	15.95	2.25	64.4	75.94
AHR	SLC29A1	stage2_interaction	3.21486e-06	15.95	2.25	98.2	119.18
AHR	SLC37A4	stage1_interaction	6.06119e-06	15.95	2.25	6.69	9.47
AHR	SLC43A1	stage1_interaction	4.4805e-06	15.95	2.25	17.54	21.43
AHR	SLC9A8	stage1_interaction	4.65708e-06	15.95	2.25	9.45	18.5
AHR	SLCO4A1	shared_interaction	1.53812e-05	15.95	2.25	1.55	4.31
AHR	SLFN2	stage2_interaction	5.47566e-06	15.95	2.25	37.65	14.35
AHR	SLFN8	stage2_interaction	7.22958e-06	15.95	2.25	0.63	1.12
AHR	SMAD3	stage2_interaction	3.09821e-09	15.95	2.25	17.48	26.8
AHR	SNCG	stage1_interaction	9.06081e-08	15.95	2.25	32.7	0
AHR	SOCS2	stage2_interaction	7.35368e-05	15.95	2.25	3.11	23.4
AHR	SPAG5	stage2_interaction	9.59564e-06	15.95	2.25	23.52	18.73
AHR	SPATA5	stage2_interaction	6.97337e-05	15.95	2.25	14.13	29.87
AHR	SPINT1	stage1_interaction	5.77299e-09	15.95	2.25	1.39	0.47
AHR	SPNA2	stage1_interaction	7.43917e-06	15.95	2.25	78.93	26.18
AHR	SPRY1	stage2_interaction	9.22108e-05	15.95	2.25	14.22	3.95
AHR	SRSF4	stage2_interaction	6.58656e-09	15.95	2.25	26.35	44.47
AHR	SRSF5	stage2_interaction	0.000158698	15.95	2.25	284.78	342.54
AHR	SSBP3	stage1_interaction	6.73916e-06	15.95	2.25	94.7	167.89
AHR	SSH1	shared_interaction	1.03937e-05	15.95	2.25	11.01	5.45
AHR	ST6GAL1	stage1_interaction	4.18332e-06	15.95	2.25	41.93	1.87
AHR	STAT6	stage2_interaction	9.50997e-06	15.95	2.25	22.98	42.95
AHR	STK11	stage2_interaction	9.31014e-09	15.95	2.25	62.47	91.79
AHR	STXBP2	stage2_interaction	1.12271e-05	15.95	2.25	45.05	174.28
AHR	SUPT5H	stage2_interaction	8.63115e-06	15.95	2.25	45.83	69.59
AHR	SUZ12	stage2_interaction	2.61427e-08	15.95	2.25	21.26	32.89
AHR	SYMPK	stage2_interaction	1.67675e-05	15.95	2.25	63.03	75.31
AHR	SYNGAP1	stage1_interaction	4.44139e-09	15.95	2.25	1.52	5.17
AHR	SYNPO	stage1_interaction	1.5662e-08	15.95	2.25	20.06	0.16
AHR	SYNRG	stage2_interaction	5.52699e-06	15.95	2.25	6.32	17.72
AHR	SYT15	stage1_interaction	7.2559e-08	15.95	2.25	1.48	0.12
AHR	TAF15	stage2_interaction	7.24669e-06	15.95	2.25	76.9	125.21
AHR	TAF8	stage1_interaction	0.00285036	15.95	2.25	16.51	23.45
AHR	TATDN3	stage1_interaction	6.87495e-06	15.95	2.25	8.83	7.98
AHR	TBC1D1	stage1_interaction	1.0731e-05	15.95	2.25	25.79	12.66
AHR	TCF3	stage2_interaction	1.01292e-08	15.95	2.25	99.15	140.71
AHR	TCOF1	stage1_interaction	1.38927e-08	15.95	2.25	20.32	64.63
AHR	TCTN1	stage2_interaction	2.06106e-05	15.95	2.25	4.8	2.75
AHR	TFPI	stage1_interaction	4.69415e-06	15.95	2.25	70.2	22.72
AHR	TGFBR2	stage1_interaction	1.17892e-05	15.95	2.25	35.26	7.66
AHR	TIAM1	stage1_interaction	4.6025e-08	15.95	2.25	12.54	26.39
AHR	TM9SF2	stage2_interaction	1.30048e-05	15.95	2.25	59.84	44.28
AHR	TMBIM6	stage1_interaction	9.49808e-06	15.95	2.25	180.84	165.09
AHR	TMCC1	stage1_interaction	8.54842e-09	15.95	2.25	25.73	3.12
AHR	TMCC2	stage1_interaction	4.3695e-06	15.95	2.25	7.71	11.99
AHR	TMCC3	stage2_interaction	5.16742e-05	15.95	2.25	2.83	0.93
AHR	TMEM119	shared_interaction	1.24016e-05	15.95	2.25	20.72	4.39
AHR	TMEM120B	stage1_interaction	6.56897e-06	15.95	2.25	14.43	3.73
AHR	TMEM134	stage2_interaction	9.77443e-06	15.95	2.25	81.41	77.77
AHR	TMEM167B	stage1_interaction	7.76048e-07	15.95	2.25	14.37	13.08
AHR	TMEM194	stage2_interaction	9.73e-06	15.95	2.25	5.82	13.18
AHR	TMEM216	stage1_interaction	8.58852e-06	15.95	2.25	9.8	19.55
AHR	TMEM37	stage1_interaction	3.21724e-08	15.95	2.25	16.69	3.82
AHR	TMEM50A	stage1_interaction	3.70018e-05	15.95	2.25	116.5	108.85
AHR	TMEM57	shared_interaction	4.29148e-05	15.95	2.25	21.75	22.22
AHR	TMUB2	stage1_interaction	2.20807e-07	15.95	2.25	22.4	21.61
AHR	TMX2	stage1_interaction	4.4805e-06	15.95	2.25	41.45	54.78
AHR	TNFAIP1	stage2_interaction	1.0059e-05	15.95	2.25	48.55	5.62
AHR	TNFAIP2	stage2_interaction	2.41356e-05	15.95	2.25	17.92	49.14
AHR	TNFAIP8L1	stage2_interaction	3.91859e-05	15.95	2.25	11.84	1.87
AHR	TOMM40L	stage1_interaction	5.63624e-06	15.95	2.25	23.7	41.9
AHR	TOR1A	stage1_interaction	3.89659e-06	15.95	2.25	33.89	39.09
AHR	TRAPPC6A	stage2_interaction	2.19366e-05	15.95	2.25	39.2	71.85
AHR	TRAPPC9	stage2_interaction	1.91389e-08	15.95	2.25	13.79	23.81
AHR	TRFR2	stage2_interaction	5.89349e-06	15.95	2.25	2.14	31.66
AHR	TRIM58	stage2_interaction	1.8518e-09	15.95	2.25	0.21	5.34
AHR	TRMT1	stage2_interaction	1.17922e-05	15.95	2.25	72.07	91.19
AHR	TRUB2	stage1_interaction	7.03205e-06	15.95	2.25	15.86	24.56
AHR	TSC22D4	stage2_interaction	6.66183e-06	15.95	2.25	63.4	106.57
AHR	TSPAN15	stage1_interaction	1.95792e-09	15.95	2.25	8.85	3.1
AHR	UACA	stage1_interaction	1.96343e-05	15.95	2.25	22.92	5.51
AHR	UBA52	stage1_interaction	1.32125e-05	15.95	2.25	1307.61	1644.51
AHR	UBE2L6	stage1_interaction	4.41946e-06	15.95	2.25	7.52	21.73
AHR	UBE2V1	stage1_interaction	3.92359e-06	15.95	2.25	61.95	115.44
AHR	UBTF	stage1_interaction	2.42598e-07	15.95	2.25	70.35	163.13
AHR	UBXN6	stage2_interaction	3.49892e-05	15.95	2.25	28.04	32.07
AHR	UCHL1	stage1_interaction	2.16627e-09	15.95	2.25	14.61	2.01
AHR	UHMK1	stage2_interaction	1.4772e-05	15.95	2.25	13.84	15.82
AHR	UHRF2	stage1_interaction	1.70976e-05	15.95	2.25	50.97	39.59
AHR	URM1	stage1_interaction	7.29641e-06	15.95	2.25	48.35	85.52
AHR	USP20	shared_interaction	0.000163857	15.95	2.25	4.22	8.61
AHR	USP21	stage1_interaction	4.84485e-06	15.95	2.25	25.98	27.93
AHR	USP49	stage1_interaction	0.00308283	15.95	2.25	4.54	5.38
AHR	USP53	stage1_interaction	5.3493e-07	15.95	2.25	1.76	1.47
AHR	VASH2	stage1_interaction	6.05527e-06	15.95	2.25	12.55	1.58
AHR	VEGFA	stage2_interaction	4.07117e-06	15.95	2.25	11.54	12.38
AHR	VPS18	stage1_interaction	5.46253e-09	15.95	2.25	9.41	18.35
AHR	WNK1	shared_interaction	1.43433e-05	15.95	2.25	63.69	42.89
AHR	WNT5B	stage2_interaction	1.45386e-05	15.95	2.25	2.64	0.94
AHR	XPA	shared_interaction	7.59991e-09	15.95	2.25	19.9	16.95
AHR	YIPF1	stage1_interaction	5.80776e-06	15.95	2.25	27.44	27.59
AHR	YIPF3	stage2_interaction	3.70054e-06	15.95	2.25	39.86	39.17
AHR	ZBTB43	stage1_interaction	7.35967e-08	15.95	2.25	6.16	13.82
AHR	ZCWPW1	stage2_interaction	7.86672e-06	15.95	2.25	6.97	4.41
AHR	ZDHHC23	stage1_interaction	4.77075e-06	15.95	2.25	0.32	1.96
AHR	ZDHHC5	stage1_interaction	4.15698e-06	15.95	2.25	22.55	25.79
AHR	ZFP191	stage2_interaction	5.85435e-06	15.95	2.25	14.91	16.86
AHR	ZFP296	stage2_interaction	1.85419e-05	15.95	2.25	0.47	2.86
AHR	ZFP36	stage2_interaction	1.16443e-05	15.95	2.25	167.46	10.34
AHR	ZFP36L2	stage1_interaction	5.65253e-09	15.95	2.25	120.91	306.03
AHR	ZFP61	stage2_interaction	4.72921e-06	15.95	2.25	8.76	9.19
AHR	ZFP644	stage2_interaction	1.85091e-09	15.95	2.25	12.92	13.91
AHR	ZFP655	stage1_interaction	4.16692e-06	15.95	2.25	9.96	12.86
AHR	ZFP703	shared_interaction	0.000144979	15.95	2.25	16.16	3.47
AHR	ZFP94	stage2_interaction	4.0954e-06	15.95	2.25	3.37	6.99
AHR	ZFP959	stage2_interaction	4.3787e-05	15.95	2.25	2.11	2.85
AHR	ZKSCAN14	stage1_interaction	3.93927e-06	15.95	2.25	3.46	8.15
AHR	ZKSCAN5	stage1_interaction	3.38748e-06	15.95	2.25	3.5	4.13
ARID3A	AAK1	stage1_interaction	4.00327e-07	29.31	24.66	4.81	9.98
ARID3A	ABCA4	stage1_interaction	2.20033e-07	29.31	24.66	2.26	2.47
ARID3A	ABCD3	stage1_interaction	5.52218e-07	29.31	24.66	11.58	10.43
ARID3A	ABTB2	stage2_interaction	1.87389e-07	29.31	24.66	1.75	0.46
ARID3A	ACIN1	stage2_interaction	2.78843e-07	29.31	24.66	134.48	214.03
ARID3A	ACP6	stage2_interaction	2.09261e-07	29.31	24.66	16.62	30.72
ARID3A	ACRBP	stage1_interaction	2.98019e-07	29.31	24.66	4.38	2.74
ARID3A	ACSL6	stage2_interaction	3.1766e-07	29.31	24.66	0.15	2.55
ARID3A	ADCK3	stage1_interaction	2.83406e-07	29.31	24.66	4.7	25.7
ARID3A	AIM1L	stage2_interaction	1.79206e-07	29.31	24.66	0.72	1.82
ARID3A	ANAPC1	stage2_interaction	9.80623e-08	29.31	24.66	42.33	55.25
ARID3A	ANXA2	stage1_interaction	1.30186e-07	29.31	24.66	316.26	14.85
ARID3A	ANXA4	stage1_interaction	2.79043e-07	29.31	24.66	15.45	15.23
ARID3A	ANXA6	stage2_interaction	2.87566e-07	29.31	24.66	126.88	55
ARID3A	ARF3	stage1_interaction	1.5133e-07	29.31	24.66	49.38	76.3
ARID3A	ARF6	stage2_interaction	1.47251e-07	29.31	24.66	57.43	70.89
ARID3A	ARHGAP21	stage2_interaction	3.40008e-07	29.31	24.66	13.54	18.38
ARID3A	ARHGAP24	stage1_interaction	1.37928e-07	29.31	24.66	1.41	0.05
ARID3A	ARHGAP29	stage1_interaction	5.95999e-07	29.31	24.66	65.93	5.88
ARID3A	ARHGDIG	stage2_interaction	2.71207e-07	29.31	24.66	0.66	7.44
ARID3A	ARRDC4	stage2_interaction	2.99039e-07	29.31	24.66	9.73	10.23
ARID3A	ASPHD2	stage1_interaction	2.0512e-07	29.31	24.66	1.49	0.16
ARID3A	ATP10D	stage2_interaction	1.36386e-07	29.31	24.66	7.69	14.66
ARID3A	ATP5B	stage1_interaction	2.52585e-07	29.31	24.66	1286.6	2394.45
ARID3A	AXIN1	stage2_interaction	2.56156e-07	29.31	24.66	15.65	26.45
ARID3A	AXIN2	stage1_interaction	1.5146e-07	29.31	24.66	2.71	0.73
ARID3A	AZIN1	stage1_interaction	2.30547e-07	29.31	24.66	37.68	44.8
ARID3A	B4GALT5	stage1_interaction	2.01423e-07	29.31	24.66	25.48	17.66
ARID3A	BAZ2B	stage1_interaction	1.37871e-07	29.31	24.66	22.19	20.61
ARID3A	BBS9	stage1_interaction	2.70997e-07	29.31	24.66	5.35	7.23
ARID3A	BC029722	stage2_interaction	3.20343e-07	29.31	24.66	15.13	21.54
ARID3A	BCL2L11	stage2_interaction	2.58331e-07	29.31	24.66	19.23	5.29
ARID3A	BCL9	stage2_interaction	2.70019e-07	29.31	24.66	13	19.1
ARID3A	CALR3	stage2_interaction	2.26512e-07	29.31	24.66	1.08	1.25
ARID3A	CAPRIN1	shared_interaction	2.21866e-07	29.31	24.66	201.74	216.56
ARID3A	CAR15	stage1_interaction	1.22143e-07	29.31	24.66	1.03	0.28
ARID3A	CARM1	stage1_interaction	2.39465e-07	29.31	24.66	38.35	38.22
ARID3A	CCDC46	stage1_interaction	1.62945e-07	29.31	24.66	6.75	0.94
ARID3A	CD59A	stage2_interaction	2.34727e-07	29.31	24.66	34.04	7.3
ARID3A	CD9	stage1_interaction	2.8874e-07	29.31	24.66	137.94	36.69
ARID3A	CDC42	stage1_interaction	2.21013e-07	29.31	24.66	319.08	212.62
ARID3A	CDC42SE2	stage2_interaction	2.9091e-07	29.31	24.66	35.85	35.24
ARID3A	CDH23	stage1_interaction	1.38497e-07	29.31	24.66	1.22	0.95
ARID3A	CDH24	stage2_interaction	3.10798e-07	29.31	24.66	4.51	1.23
ARID3A	CEP192	stage2_interaction	3.09442e-07	29.31	24.66	9.7	9.16
ARID3A	CEP250	stage2_interaction	3.04257e-07	29.31	24.66	15.2	22.5
ARID3A	CHERP	stage2_interaction	1.87468e-07	29.31	24.66	28.37	49.11
ARID3A	COMMD8	stage2_interaction	1.27659e-07	29.31	24.66	14.25	9.18
ARID3A	COPS4	shared_interaction	2.49452e-07	29.31	24.66	55.01	57.64
ARID3A	CTTNBP2NL	stage1_interaction	1.8458e-07	29.31	24.66	24.34	0.57
ARID3A	D16ERTD472E	stage2_interaction	1.68505e-07	29.31	24.66	8.61	10.94
ARID3A	D16H22S680E	shared_interaction	1.00135e-07	29.31	24.66	10.84	33.47
ARID3A	D18ERTD653E	stage2_interaction	2.88146e-07	29.31	24.66	6.82	1.3
ARID3A	D4WSU53E	shared_interaction	2.00211e-07	29.31	24.66	97.87	160.66
ARID3A	DAD1	stage2_interaction	2.81506e-07	29.31	24.66	116	106.75
ARID3A	DCAF17	stage2_interaction	2.60392e-07	29.31	24.66	6.74	9.23
ARID3A	DCTD	stage2_interaction	1.60114e-07	29.31	24.66	28.44	68.69
ARID3A	DENND4A	stage2_interaction	2.47519e-07	29.31	24.66	3.74	7.52
ARID3A	DGAT1	stage1_interaction	2.03345e-07	29.31	24.66	15.65	8.11
ARID3A	DGCR2	shared_interaction	1.10825e-07	29.31	24.66	41.82	44.05
ARID3A	DGCR6	shared_interaction	1.22457e-07	29.31	24.66	24.18	40.43
ARID3A	DIDO1	stage2_interaction	1.00878e-07	29.31	24.66	11.27	22.5
ARID3A	DIS3L	stage2_interaction	3.0104e-07	29.31	24.66	10.17	18.03
ARID3A	ECI3	stage1_interaction	1.38067e-07	29.31	24.66	1.16	0.45
ARID3A	EDEM2	stage2_interaction	4.22835e-07	29.31	24.66	26.98	29.79
ARID3A	EHBP1L1	stage1_interaction	2.66507e-07	29.31	24.66	23.82	25.52
ARID3A	EHD1	stage1_interaction	2.70186e-07	29.31	24.66	86.73	67.64
ARID3A	EHHADH	stage2_interaction	1.72168e-07	29.31	24.66	1.56	3.24
ARID3A	ELF2	stage2_interaction	2.45891e-07	29.31	24.66	56.09	60.78
ARID3A	ELK3	stage2_interaction	1.52334e-07	29.31	24.66	189.06	43.31
ARID3A	EML4	stage2_interaction	1.9115e-07	29.31	24.66	25.13	22.6
ARID3A	EXOC2	stage2_interaction	2.36472e-07	29.31	24.66	12.31	16.8
ARID3A	EXOC4	stage2_interaction	2.88332e-07	29.31	24.66	21.25	29.85
ARID3A	FAM114A2	stage1_interaction	3.80393e-07	29.31	24.66	30.72	32.21
ARID3A	FAM54B	shared_interaction	1.9897e-07	29.31	24.66	41.1	72.92
ARID3A	FAM55B	stage2_interaction	3.18291e-07	29.31	24.66	1.98	15.03
ARID3A	FHDC1	stage2_interaction	2.06245e-07	29.31	24.66	1.32	1.13
ARID3A	FNIP1	stage2_interaction	2.97597e-07	29.31	24.66	4.46	3.78
ARID3A	FNTB	stage2_interaction	2.69523e-07	29.31	24.66	13.82	22.8
ARID3A	FOXP4	stage1_interaction	1.94872e-07	29.31	24.66	25.54	18.68
ARID3A	FSCN1	stage1_interaction	3.00443e-07	29.31	24.66	316.45	74.73
ARID3A	GAPDH	stage1_interaction	2.75534e-07	29.31	24.66	233.2	217.19
ARID3A	GAS7	stage1_interaction	2.16545e-07	29.31	24.66	9.79	1.29
ARID3A	GFOD1	stage1_interaction	1.45434e-07	29.31	24.66	3.54	1.54
ARID3A	GMCL1	stage1_interaction	2.79482e-07	29.31	24.66	11.28	14.89
ARID3A	GNA13	stage1_interaction	1.84414e-07	29.31	24.66	24.4	20.48
ARID3A	GNAQ	stage2_interaction	5.24283e-07	29.31	24.66	15.19	10.01
ARID3A	GNB1L	stage1_interaction	2.03998e-07	29.31	24.66	5.3	9.28
ARID3A	GPX3	stage2_interaction	2.84431e-07	29.31	24.66	73.39	11.12
ARID3A	GTPBP5	stage2_interaction	8.8268e-08	29.31	24.66	10.9	14.13
ARID3A	HAT1	stage2_interaction	2.51617e-07	29.31	24.66	52.83	78.24
ARID3A	HELQ	stage1_interaction	2.83388e-07	29.31	24.66	4.57	8.57
ARID3A	HHAT	stage2_interaction	3.0384e-07	29.31	24.66	3.79	3.35
ARID3A	HINT1	stage2_interaction	3.05539e-07	29.31	24.66	365.57	479.18
ARID3A	HIPK3	stage1_interaction	2.57913e-07	29.31	24.66	21.56	14.18
ARID3A	HMGA1	stage2_interaction	1.51938e-07	29.31	24.66	206.18	757.43
ARID3A	HOXB2	stage1_interaction	2.66979e-07	29.31	24.66	4.07	1.72
ARID3A	HOXB3	stage1_interaction	3.04069e-07	29.31	24.66	3.9	2.53
ARID3A	HOXB3OS	stage1_interaction	2.56382e-07	29.31	24.66	7.99	4.91
ARID3A	HOXB5	stage1_interaction	2.68005e-07	29.31	24.66	4.12	1.63
ARID3A	HOXB6	stage1_interaction	2.41683e-07	29.31	24.66	6.7	1.05
ARID3A	HOXB7	stage1_interaction	3.0048e-07	29.31	24.66	7.62	0.08
ARID3A	HOXB8	stage1_interaction	3.01847e-07	29.31	24.66	11.24	1.34
ARID3A	HPS1	stage2_interaction	2.1916e-07	29.31	24.66	8.62	17.78
ARID3A	HPS4	stage1_interaction	1.6728e-07	29.31	24.66	10.84	11.97
ARID3A	HSF1	stage1_interaction	1.79468e-07	29.31	24.66	30.08	34.7
ARID3A	HSPG2	stage1_interaction	1.75438e-07	29.31	24.66	168.43	2.75
ARID3A	HUNK	stage1_interaction	1.68084e-07	29.31	24.66	1.79	0.03
ARID3A	IFFO1	shared_interaction	2.45911e-07	29.31	24.66	11.05	9.45
ARID3A	IGF2BP1	stage1_interaction	2.3553e-07	29.31	24.66	31.17	20.15
ARID3A	IMP4	stage2_interaction	2.40363e-07	29.31	24.66	41.81	86.43
ARID3A	ING2	stage2_interaction	1.89475e-07	29.31	24.66	17.27	11.93
ARID3A	IRGM2	stage1_interaction	3.55716e-07	29.31	24.66	2.1	2.72
ARID3A	ISLR	stage1_interaction	1.44348e-07	29.31	24.66	6.63	3.09
ARID3A	ISLR2	stage1_interaction	1.40948e-07	29.31	24.66	1.84	0.01
ARID3A	ITFG3	stage2_interaction	2.21423e-07	29.31	24.66	12.03	7.6
ARID3A	KATNAL1	stage2_interaction	1.07289e-07	29.31	24.66	6.04	6.57
ARID3A	KIFC3	stage1_interaction	9.91983e-08	29.31	24.66	13.61	2.29
ARID3A	KLF2	stage2_interaction	1.92922e-07	29.31	24.66	115.49	1.53
ARID3A	KLF7	stage1_interaction	2.4465e-07	29.31	24.66	7.78	2.41
ARID3A	LCP1	stage2_interaction	2.81106e-07	29.31	24.66	138.93	129.55
ARID3A	LDLRAD3	stage2_interaction	1.74402e-07	29.31	24.66	9.41	11.16
ARID3A	LDLRAP1	shared_interaction	1.85321e-07	29.31	24.66	26.37	27.72
ARID3A	LIN54	shared_interaction	2.65346e-07	29.31	24.66	6.61	6.86
ARID3A	LMO2	stage1_interaction	2.29695e-07	29.31	24.66	130.07	367.29
ARID3A	LPAR5	stage2_interaction	2.13465e-07	29.31	24.66	1.7	12.88
ARID3A	LRCH1	stage2_interaction	2.44998e-07	29.31	24.66	8.75	6.03
ARID3A	LRP10	stage2_interaction	2.89495e-07	29.31	24.66	26.53	26.66
ARID3A	LRR1	stage2_interaction	1.42589e-07	29.31	24.66	15.44	32.48
ARID3A	LRRC8D	stage1_interaction	2.80756e-07	29.31	24.66	14.28	36.08
ARID3A	LSM14B	stage2_interaction	9.68045e-08	29.31	24.66	46.54	35.6
ARID3A	LUC7L	stage2_interaction	2.73811e-07	29.31	24.66	54.25	69.6
ARID3A	MAF1	stage1_interaction	2.05656e-07	29.31	24.66	107.75	206.25
ARID3A	MAN1C1	shared_interaction	2.09251e-07	29.31	24.66	33.92	8.29
ARID3A	MAP1LC3A	stage2_interaction	2.99661e-07	29.31	24.66	33.49	10.89
ARID3A	MAP4K2	stage1_interaction	2.35744e-07	29.31	24.66	100.17	80.29
ARID3A	MARVELD2	stage2_interaction	1.48279e-07	29.31	24.66	3.43	2.84
ARID3A	MAX	stage2_interaction	2.39775e-07	29.31	24.66	36.06	71.85
ARID3A	MED15	shared_interaction	1.24501e-07	29.31	24.66	24.57	24.48
ARID3A	MEIS1	stage2_interaction	2.74985e-07	29.31	24.66	29.47	71.05
ARID3A	MEN1	stage1_interaction	2.35744e-07	29.31	24.66	54.34	78.17
ARID3A	MESDC2	stage2_interaction	1.38815e-07	29.31	24.66	60.75	73.6
ARID3A	MFAP3	stage1_interaction	3.70572e-07	29.31	24.66	17.81	12.17
ARID3A	MMP14	stage2_interaction	2.78843e-07	29.31	24.66	75.09	1.9
ARID3A	MRC2	stage2_interaction	2.2066e-07	29.31	24.66	5.08	0.27
ARID3A	MRPS10	stage1_interaction	2.69391e-07	29.31	24.66	30.75	48.93
ARID3A	MRPS18C	stage2_interaction	2.97733e-07	29.31	24.66	42.61	80.63
ARID3A	MTSS1	stage2_interaction	2.09393e-07	29.31	24.66	31.11	13.19
ARID3A	MYCN	stage1_interaction	2.36402e-07	29.31	24.66	38.74	120.16
ARID3A	NAT10	stage1_interaction	2.39303e-07	29.31	24.66	15.27	54.77
ARID3A	NCKAP5L	stage1_interaction	1.66048e-07	29.31	24.66	19.02	5.64
ARID3A	NEAT1	stage1_interaction	2.50122e-07	29.31	24.66	8.83	42.93
ARID3A	NFU1	stage1_interaction	3.16834e-07	29.31	24.66	52.94	98.51
ARID3A	NOTCH2	stage2_interaction	3.82405e-07	29.31	24.66	4.14	14.9
ARID3A	NTPCR	stage1_interaction	3.52857e-07	29.31	24.66	29.19	31.48
ARID3A	ORMDL2	stage1_interaction	3.22896e-07	29.31	24.66	17.24	24.63
ARID3A	PANK1	stage2_interaction	2.89813e-07	29.31	24.66	4.04	9.02
ARID3A	PAWR	stage2_interaction	2.8589e-07	29.31	24.66	6.29	5.45
ARID3A	PCYOX1	stage1_interaction	3.02333e-07	29.31	24.66	33.81	23.22
ARID3A	PDE4DIP	stage2_interaction	4.49238e-07	29.31	24.66	3.28	2.11
ARID3A	PDHX	stage1_interaction	1.97835e-07	29.31	24.66	12.7	14.39
ARID3A	PDIA2	stage2_interaction	2.16888e-07	29.31	24.66	0.04	6.11
ARID3A	PEX5	stage2_interaction	1.85809e-07	29.31	24.66	23.34	35.25
ARID3A	PIGP	stage1_interaction	1.85866e-07	29.31	24.66	29.16	39.63
ARID3A	PIGQ	stage2_interaction	2.53551e-07	29.31	24.66	27.3	56.36
ARID3A	PKDCC	stage2_interaction	1.7676e-07	29.31	24.66	25.7	3.34
ARID3A	PLAC8	stage2_interaction	3.14876e-07	29.31	24.66	9.78	87.31
ARID3A	PML	stage1_interaction	1.56724e-07	29.31	24.66	15.61	32.83
ARID3A	POLR2C	stage1_interaction	1.0807e-07	29.31	24.66	46.15	50.12
ARID3A	PPP1R12A	stage2_interaction	3.53311e-07	29.31	24.66	18.94	19.23
ARID3A	PPP2R5D	stage1_interaction	1.99308e-07	29.31	24.66	40.77	37.39
ARID3A	PRKAB2	stage2_interaction	3.73863e-07	29.31	24.66	4.51	1.5
ARID3A	PRKCA	stage2_interaction	1.99575e-07	29.31	24.66	4.24	8.61
ARID3A	PRKCH	stage1_interaction	2.80972e-07	29.31	24.66	38.2	15.24
ARID3A	PROCR	stage2_interaction	3.01499e-07	29.31	24.66	120.56	54
ARID3A	PRODH	shared_interaction	1.13392e-07	29.31	24.66	12.77	23.16
ARID3A	PSMA7	stage2_interaction	1.01528e-07	29.31	24.66	240.7	292.71
ARID3A	PTPN18	stage2_interaction	2.45969e-07	29.31	24.66	17.99	31.88
ARID3A	PTPN6	stage2_interaction	2.35359e-07	29.31	24.66	52.28	158.55
ARID3A	RACGAP1	stage1_interaction	1.48311e-07	29.31	24.66	57.09	82.15
ARID3A	RAD51L1	stage2_interaction	2.33289e-07	29.31	24.66	3.19	6.71
ARID3A	RANBP1	shared_interaction	1.10039e-07	29.31	24.66	308.39	480.67
ARID3A	RANBP9	stage1_interaction	1.78058e-07	29.31	24.66	20.08	15.76
ARID3A	RASGRP2	stage1_interaction	2.24709e-07	29.31	24.66	57.24	152.97
ARID3A	RBFOX2	stage1_interaction	1.71508e-07	29.31	24.66	29.26	5.41
ARID3A	RCL1	stage1_interaction	1.42072e-07	29.31	24.66	24.17	68.33
ARID3A	RDH12	stage2_interaction	2.10643e-07	29.31	24.66	1.72	4.3
ARID3A	RGS1	stage2_interaction	5.12226e-07	29.31	24.66	12.24	0.5
ARID3A	RIPPLY3	stage1_interaction	2.22617e-07	29.31	24.66	33.27	0.36
ARID3A	RNMT	stage2_interaction	2.74239e-07	29.31	24.66	20.74	31.52
ARID3A	RPL36AL	stage2_interaction	1.2258e-07	29.31	24.66	342.26	591.82
ARID3A	RPRD1B	stage1_interaction	2.34119e-07	29.31	24.66	20.23	40.27
ARID3A	SARNP	stage1_interaction	2.41503e-07	29.31	24.66	71.31	80.32
ARID3A	SCAF4	stage1_interaction	1.20117e-07	29.31	24.66	12.19	26.77
ARID3A	SCAND1	stage2_interaction	3.49298e-07	29.31	24.66	126.72	171.69
ARID3A	SCARF2	stage1_interaction	1.24501e-07	29.31	24.66	18.96	0.06
ARID3A	SDR42E1	stage1_interaction	1.78121e-07	29.31	24.66	0.82	1.63
ARID3A	SEC31A	shared_interaction	2.69394e-07	29.31	24.66	43.86	35.47
ARID3A	SEMA6A	stage1_interaction	3.94708e-07	29.31	24.66	23.97	0.58
ARID3A	SEPN1	shared_interaction	1.74819e-07	29.31	24.66	47.38	12.68
ARID3A	SF1	stage1_interaction	2.32065e-07	29.31	24.66	157.5	193.29
ARID3A	SGMS1	shared_interaction	2.30328e-07	29.31	24.66	25.52	52.97
ARID3A	SGPL1	stage1_interaction	1.43731e-07	29.31	24.66	25.85	9.22
ARID3A	SGSM1	stage1_interaction	1.87896e-07	29.31	24.66	4.43	9.43
ARID3A	SH3YL1	stage1_interaction	1.60276e-07	29.31	24.66	2.12	1.84
ARID3A	SLC20A1	stage2_interaction	1.07758e-07	29.31	24.66	36.43	33.74
ARID3A	SLC25A12	stage2_interaction	2.15721e-07	29.31	24.66	14.56	30.44
ARID3A	SLC25A28	stage2_interaction	2.30151e-07	29.31	24.66	14.34	24.61
ARID3A	SLC25A45	stage1_interaction	2.36747e-07	29.31	24.66	23.9	33.19
ARID3A	SLC30A1	stage1_interaction	2.75332e-07	29.31	24.66	8.07	4.34
ARID3A	SLC7A7	stage2_interaction	2.91778e-07	29.31	24.66	14.38	4.25
ARID3A	SLC9A8	stage1_interaction	1.68567e-07	29.31	24.66	9.45	18.5
ARID3A	SMN1	stage2_interaction	1.58705e-07	29.31	24.66	41.93	85.65
ARID3A	SMPD4	shared_interaction	9.91921e-08	29.31	24.66	29.66	52.01
ARID3A	SNF8	stage1_interaction	2.68688e-07	29.31	24.66	47.12	100.13
ARID3A	SPAG4	stage2_interaction	3.0104e-07	29.31	24.66	2.81	3.32
ARID3A	SPATA2	stage1_interaction	1.3918e-07	29.31	24.66	10.58	15.51
ARID3A	SRGAP1	stage2_interaction	1.80344e-07	29.31	24.66	9.68	0.65
ARID3A	SSRP1	stage1_interaction	1.42753e-07	29.31	24.66	137.34	252.02
ARID3A	ST7L	stage1_interaction	1.47862e-07	29.31	24.66	12.74	7.82
ARID3A	STRA6	stage1_interaction	1.1922e-07	29.31	24.66	4.2	0
ARID3A	TACO1	stage2_interaction	2.30557e-07	29.31	24.66	9.65	17.99
ARID3A	TAF4A	stage2_interaction	1.09133e-07	29.31	24.66	10.8	18.05
ARID3A	TANC1	stage1_interaction	1.44343e-07	29.31	24.66	11.05	0.9
ARID3A	TANC2	stage2_interaction	2.41619e-07	29.31	24.66	3.52	2.62
ARID3A	TANK	stage1_interaction	2.48231e-07	29.31	24.66	10.6	12.89
ARID3A	TEC	stage2_interaction	1.56579e-07	29.31	24.66	3.33	6.47
ARID3A	TGM2	stage1_interaction	2.1415e-07	29.31	24.66	53.28	31.34
ARID3A	TIAM1	stage1_interaction	1.17598e-07	29.31	24.66	12.54	26.39
ARID3A	TIPIN	stage2_interaction	2.57983e-07	29.31	24.66	52.98	86.95
ARID3A	TLE4	stage1_interaction	2.5717e-07	29.31	24.66	15.23	11.73
ARID3A	TLK2	stage2_interaction	2.10398e-07	29.31	24.66	22.72	19.6
ARID3A	TMBIM6	stage1_interaction	1.51833e-07	29.31	24.66	180.84	165.09
ARID3A	TMEM26	stage1_interaction	2.22111e-07	29.31	24.66	3.18	1.16
ARID3A	TMEM87B	stage2_interaction	1.11497e-07	29.31	24.66	9.52	3.16
ARID3A	TNFRSF1A	stage1_interaction	2.95521e-07	29.31	24.66	79.87	52.05
ARID3A	TNIP1	stage2_interaction	3.14525e-07	29.31	24.66	17.52	22.2
ARID3A	TNKS1BP1	stage1_interaction	1.50419e-07	29.31	24.66	15.48	11.85
ARID3A	TNPO1	stage2_interaction	1.90301e-07	29.31	24.66	34.97	30.98
ARID3A	TNRC18	stage1_interaction	3.33108e-07	29.31	24.66	9.95	14.86
ARID3A	TRIM44	stage2_interaction	1.23617e-07	29.31	24.66	19.59	47.89
ARID3A	TRMT2A	shared_interaction	1.0155e-07	29.31	24.66	31.24	48.78
ARID3A	TRPC4AP	stage2_interaction	3.41485e-07	29.31	24.66	66.11	72.1
ARID3A	TTC3	stage1_interaction	2.06225e-07	29.31	24.66	56.22	39.39
ARID3A	TWSG1	stage1_interaction	2.78183e-07	29.31	24.66	19.51	13.26
ARID3A	TXNRD2	shared_interaction	2.03014e-07	29.31	24.66	13.4	46.83
ARID3A	UBXN11	shared_interaction	1.7442e-07	29.31	24.66	1.77	7.9
ARID3A	UFD1L	stage1_interaction	1.99791e-07	29.31	24.66	33.16	25.65
ARID3A	UQCC	stage2_interaction	3.13679e-07	29.31	24.66	29	51.98
ARID3A	USP48	stage1_interaction	1.86532e-07	29.31	24.66	34.16	42.39
ARID3A	USPL1	stage2_interaction	1.1411e-07	29.31	24.66	15.62	22.7
ARID3A	VWF	stage1_interaction	2.46149e-07	29.31	24.66	174.11	13.53
ARID3A	WDFY3	stage1_interaction	1.40881e-07	29.31	24.66	17.42	12.17
ARID3A	WDSUB1	stage1_interaction	1.56306e-07	29.31	24.66	18.65	21.46
ARID3A	WIBG	stage1_interaction	2.6061e-07	29.31	24.66	30.53	56.74
ARID3A	ZBTB40	stage1_interaction	2.01618e-07	29.31	24.66	2.91	4.59
ARID3A	ZFP36L1	stage2_interaction	2.18708e-07	29.31	24.66	121.94	15.45
ARID3A	ZFP384	stage2_interaction	1.87394e-07	29.31	24.66	35.01	30.6
ARID3A	ZFP608	stage2_interaction	2.69866e-07	29.31	24.66	18.45	30.33
ARID3A	ZFP697	stage2_interaction	3.23612e-07	29.31	24.66	3.81	0.32
ARID3A	ZFPL1	stage1_interaction	2.14343e-07	29.31	24.66	31.71	31.98
ARID3A	ZNFX1	stage1_interaction	1.58907e-07	29.31	24.66	6.39	6.11
ARID3A	ZWILCH	stage2_interaction	2.39581e-07	29.31	24.66	20.88	22.75
ARID3B	AAGAB	stage2_interaction	3.93696e-07	16.9	5.74	20.12	29.99
ARID3B	ABCD3	stage1_interaction	5.46853e-07	16.9	5.74	11.58	10.43
ARID3B	ACAP2	stage2_interaction	7.22492e-07	16.9	5.74	16.21	10.07
ARID3B	ADAMTS1	stage1_interaction	2.91844e-07	16.9	5.74	29.74	0.56
ARID3B	ADAMTS5	stage1_interaction	2.38582e-07	16.9	5.74	1.61	0
ARID3B	ADAP2	stage2_interaction	1.00977e-06	16.9	5.74	6.01	2.2
ARID3B	ADCY3	stage1_interaction	7.22537e-07	16.9	5.74	1.32	1.15
ARID3B	ADI1	stage1_interaction	7.52939e-07	16.9	5.74	17.3	42.26
ARID3B	ADORA2A	shared_interaction	1.06583e-06	16.9	5.74	28.14	7.54
ARID3B	ADPRH	stage1_interaction	2.15313e-06	16.9	5.74	83.81	77.07
ARID3B	AGTPBP1	stage2_interaction	1.10738e-06	16.9	5.74	6.57	11.37
ARID3B	AHI1	stage2_interaction	1.07691e-06	16.9	5.74	2.77	3.85
ARID3B	AI480653	stage2_interaction	5.91055e-07	16.9	5.74	16.65	17.01
ARID3B	AIM1L	stage2_interaction	5.83332e-07	16.9	5.74	0.72	1.82
ARID3B	ALDOA	shared_interaction	8.03011e-07	16.9	5.74	392.65	515.46
ARID3B	ALKBH3	stage2_interaction	1.42036e-07	16.9	5.74	23.95	26.24
ARID3B	ANKRD13A	stage2_interaction	1.02165e-06	16.9	5.74	49.65	214.4
ARID3B	ANXA4	stage2_interaction	1.48299e-07	16.9	5.74	15.45	15.23
ARID3B	AP1B1	stage1_interaction	9.98727e-08	16.9	5.74	36.45	57.45
ARID3B	APBB2	stage1_interaction	7.65771e-07	16.9	5.74	18.6	0.58
ARID3B	ARHGAP25	stage2_interaction	1.48932e-07	16.9	5.74	15.4	24.39
ARID3B	ARHGAP26	stage1_interaction	7.50138e-07	16.9	5.74	3.76	2.53
ARID3B	ARHGAP28	stage1_interaction	7.64662e-07	16.9	5.74	29.04	6.34
ARID3B	ARHGAP29	stage1_interaction	5.90208e-07	16.9	5.74	65.93	5.88
ARID3B	ARID1B	stage2_interaction	1.25338e-06	16.9	5.74	17.54	33.31
ARID3B	ASXL1	stage2_interaction	2.39154e-07	16.9	5.74	18.26	26.36
ARID3B	ATAD5	stage2_interaction	1.02278e-06	16.9	5.74	5.8	7.9
ARID3B	ATP2A1	stage1_interaction	8.64368e-07	16.9	5.74	1.2	0
ARID3B	ATP5J	stage1_interaction	2.93485e-07	16.9	5.74	212.05	285.34
ARID3B	B4GALT5	stage1_interaction	1.4032e-06	16.9	5.74	25.48	17.66
ARID3B	BANK1	stage2_interaction	2.20632e-07	16.9	5.74	2.41	7.24
ARID3B	BBC3	stage2_interaction	6.16425e-07	16.9	5.74	11.74	15.14
ARID3B	BC017647	stage1_interaction	5.04354e-07	16.9	5.74	12.15	7.28
ARID3B	BC020535	stage2_interaction	1.99428e-07	16.9	5.74	50.99	17.89
ARID3B	BCAR1	stage1_interaction	1.64424e-06	16.9	5.74	50.64	0.29
ARID3B	BDH1	stage2_interaction	5.77829e-07	16.9	5.74	4.34	49.2
ARID3B	BEND4	stage2_interaction	1.11917e-06	16.9	5.74	4.63	2.72
ARID3B	BNIP3L	stage1_interaction	2.76259e-07	16.9	5.74	75.31	105.24
ARID3B	BZRAP1	stage2_interaction	1.44054e-06	16.9	5.74	1.49	1.37
ARID3B	C5AR1	stage2_interaction	5.2653e-07	16.9	5.74	12.56	0.48
ARID3B	CBS	stage2_interaction	9.01346e-07	16.9	5.74	1.01	1.5
ARID3B	CCDC101	shared_interaction	1.06083e-06	16.9	5.74	24.91	35.17
ARID3B	CCDC19	stage1_interaction	4.89905e-07	16.9	5.74	2.23	0.92
ARID3B	CCDC59	stage2_interaction	1.54745e-06	16.9	5.74	21.07	21.05
ARID3B	CCDC9	stage2_interaction	5.82809e-07	16.9	5.74	51.15	125.87
ARID3B	CD2BP2	stage2_interaction	5.18924e-07	16.9	5.74	35.37	48.55
ARID3B	CDC42SE2	stage1_interaction	1.049e-06	16.9	5.74	35.85	35.24
ARID3B	CDK20	stage1_interaction	1.20946e-06	16.9	5.74	2.53	2.9
ARID3B	CDKL1	stage1_interaction	4.6118e-07	16.9	5.74	3.52	0.16
ARID3B	CECR2	stage2_interaction	9.85996e-08	16.9	5.74	3.25	4.47
ARID3B	CFDP1	stage1_interaction	1.47584e-06	16.9	5.74	136.25	107.99
ARID3B	CHN2	stage1_interaction	9.49661e-07	16.9	5.74	19.49	2.96
ARID3B	CHTF8	stage2_interaction	1.11652e-06	16.9	5.74	90.47	195.57
ARID3B	CIAPIN1	stage2_interaction	1.15609e-06	16.9	5.74	139.04	135.72
ARID3B	CIT	stage1_interaction	1.39174e-06	16.9	5.74	7.52	20.67
ARID3B	CLCN3	stage2_interaction	3.28323e-07	16.9	5.74	8.96	11.99
ARID3B	CLIP1	stage1_interaction	1.25713e-06	16.9	5.74	12.8	14.3
ARID3B	CLN3	shared_interaction	8.96139e-07	16.9	5.74	31.55	30.63
ARID3B	CNNM2	stage2_interaction	3.01857e-07	16.9	5.74	2.4	3.6
ARID3B	COL18A1	stage1_interaction	3.60205e-07	16.9	5.74	402.2	35.48
ARID3B	CRLF3	stage2_interaction	1.18999e-06	16.9	5.74	41.16	74.43
ARID3B	CSF2RB2	stage2_interaction	1.05091e-06	16.9	5.74	1.6	4.31
ARID3B	CTSL	stage1_interaction	1.25724e-06	16.9	5.74	194.04	49.83
ARID3B	CUL1	stage2_interaction	2.62761e-07	16.9	5.74	65.09	47.06
ARID3B	CUX2	stage2_interaction	2.8001e-07	16.9	5.74	1.16	1.09
ARID3B	CXCL12	stage1_interaction	1.38608e-06	16.9	5.74	15.39	0.05
ARID3B	CYYR1	stage1_interaction	3.36715e-07	16.9	5.74	14.87	0.99
ARID3B	D4WSU53E	stage2_interaction	4.67417e-07	16.9	5.74	97.87	160.66
ARID3B	DACT3	stage2_interaction	6.338e-07	16.9	5.74	5.72	1.37
ARID3B	DENND3	stage2_interaction	1.43636e-06	16.9	5.74	3.58	5.24
ARID3B	DERL1	stage2_interaction	2.96014e-07	16.9	5.74	31.79	40.14
ARID3B	DHRS13	stage1_interaction	4.37065e-07	16.9	5.74	6.16	12.96
ARID3B	DHX34	stage2_interaction	5.78654e-07	16.9	5.74	5.93	7.62
ARID3B	DLG1	stage2_interaction	7.11746e-07	16.9	5.74	22.17	17.75
ARID3B	DNAJC2	stage2_interaction	9.11735e-07	16.9	5.74	31.22	57.9
ARID3B	DNMT3A	stage1_interaction	7.85999e-07	16.9	5.74	46.19	72.11
ARID3B	DNMT3B	stage2_interaction	1.89197e-07	16.9	5.74	26.5	96.74
ARID3B	DOCK10	stage2_interaction	3.23848e-07	16.9	5.74	2.07	5.38
ARID3B	DOCK9	stage1_interaction	8.12408e-07	16.9	5.74	16.02	3.12
ARID3B	DOK4	stage2_interaction	1.06273e-06	16.9	5.74	61.92	2.1
ARID3B	DPYSL2	stage1_interaction	2.88107e-07	16.9	5.74	30	5.97
ARID3B	DTNB	stage1_interaction	8.26197e-07	16.9	5.74	8.94	12.35
ARID3B	DTNBP1	stage2_interaction	4.12589e-07	16.9	5.74	33.13	56.14
ARID3B	DTX3L	stage1_interaction	2.95345e-07	16.9	5.74	5.55	9.98
ARID3B	DYNLL1	stage2_interaction	9.23797e-07	16.9	5.74	359.19	165.02
ARID3B	EFR3B	stage1_interaction	7.09195e-07	16.9	5.74	2.47	0.53
ARID3B	EIF4EBP1	stage2_interaction	4.13764e-07	16.9	5.74	87.2	142.16
ARID3B	EMID1	stage1_interaction	7.13613e-08	16.9	5.74	12.93	27.52
ARID3B	EMR1	stage2_interaction	1.21533e-06	16.9	5.74	32.15	11.63
ARID3B	EP300	stage2_interaction	5.9744e-07	16.9	5.74	11.64	21.04
ARID3B	ERAL1	stage1_interaction	4.43982e-07	16.9	5.74	18.62	22.11
ARID3B	ERC1	stage2_interaction	2.23816e-07	16.9	5.74	7.31	4.74
ARID3B	ERGIC2	stage2_interaction	1.1264e-06	16.9	5.74	54.81	55.58
ARID3B	EWSR1	stage1_interaction	8.60306e-08	16.9	5.74	267.58	379.42
ARID3B	EXOC4	stage2_interaction	8.62096e-07	16.9	5.74	21.25	29.85
ARID3B	EXT2	stage2_interaction	1.52901e-07	16.9	5.74	61.82	64
ARID3B	FADS1	stage2_interaction	1.11995e-06	16.9	5.74	47.76	38.19
ARID3B	FADS2	stage2_interaction	1.29176e-06	16.9	5.74	44.14	76.35
ARID3B	FAM105A	stage2_interaction	1.17456e-06	16.9	5.74	12.71	10.74
ARID3B	FAM149B	stage1_interaction	1.20148e-06	16.9	5.74	16.7	15.62
ARID3B	FAM185A	stage2_interaction	9.96715e-07	16.9	5.74	3.04	7.03
ARID3B	FAM54B	stage2_interaction	5.43023e-07	16.9	5.74	41.1	72.92
ARID3B	FGF1	stage1_interaction	8.14952e-07	16.9	5.74	1.08	0
ARID3B	FILIP1L	stage1_interaction	1.41626e-06	16.9	5.74	11.1	1.19
ARID3B	FLOT2	stage1_interaction	4.66622e-07	16.9	5.74	14.43	21.83
ARID3B	FOXRED2	stage2_interaction	8.51143e-07	16.9	5.74	1.05	5.25
ARID3B	FRMD6	stage1_interaction	4.38422e-07	16.9	5.74	8.41	5.88
ARID3B	FUS	stage2_interaction	5.18924e-07	16.9	5.74	374.36	476.59
ARID3B	GAS2L1	stage1_interaction	7.64349e-08	16.9	5.74	18.18	6.63
ARID3B	GCLM	stage1_interaction	1.32823e-06	16.9	5.74	15.9	33.12
ARID3B	GCN1L1	stage1_interaction	1.07199e-06	16.9	5.74	25.35	36.03
ARID3B	GGCX	stage2_interaction	8.89252e-07	16.9	5.74	10.96	5.4
ARID3B	GGT1	stage2_interaction	8.06948e-07	16.9	5.74	2.14	1.33
ARID3B	GIT2	stage2_interaction	1.03123e-06	16.9	5.74	35.83	58.19
ARID3B	GLS	stage1_interaction	3.75713e-07	16.9	5.74	38.91	32.21
ARID3B	GPR97	stage2_interaction	1.27279e-06	16.9	5.74	19.69	4.91
ARID3B	GSTT3	stage1_interaction	8.76403e-07	16.9	5.74	1.92	3.54
ARID3B	GTF2H5	stage2_interaction	1.19353e-07	16.9	5.74	45.36	45.51
ARID3B	HADH	stage1_interaction	1.00154e-06	16.9	5.74	62.18	57.88
ARID3B	HDAC10	stage1_interaction	1.26201e-06	16.9	5.74	7.95	14.15
ARID3B	HDDC3	stage1_interaction	9.32989e-07	16.9	5.74	14.37	20.15
ARID3B	HK1	stage2_interaction	1.65714e-06	16.9	5.74	27.58	183.7
ARID3B	HMGCR	stage2_interaction	1.1032e-06	16.9	5.74	51.58	23.39
ARID3B	HNRNPH3	stage2_interaction	1.7025e-06	16.9	5.74	39.03	42.23
ARID3B	HOXB2	stage1_interaction	2.29333e-06	16.9	5.74	4.07	1.72
ARID3B	HOXB3	stage1_interaction	1.82769e-06	16.9	5.74	3.9	2.53
ARID3B	HOXB3OS	stage1_interaction	1.78536e-06	16.9	5.74	7.99	4.91
ARID3B	HOXB4	stage1_interaction	2.02191e-06	16.9	5.74	5.13	3.33
ARID3B	HOXB8	stage1_interaction	1.67082e-06	16.9	5.74	11.24	1.34
ARID3B	HOXB9	stage1_interaction	2.0742e-06	16.9	5.74	11.27	0.33
ARID3B	HPCAL1	shared_interaction	2.91501e-07	16.9	5.74	30.31	18.83
ARID3B	HPS5	shared_interaction	1.79245e-06	16.9	5.74	15.54	14.46
ARID3B	HSDL2	stage2_interaction	2.05474e-07	16.9	5.74	6.78	10.84
ARID3B	HVCN1	stage2_interaction	2.50054e-07	16.9	5.74	2.67	1.99
ARID3B	IGSF9	stage1_interaction	4.67961e-07	16.9	5.74	6.06	1.28
ARID3B	IKBKB	stage2_interaction	8.58725e-07	16.9	5.74	20.76	31.25
ARID3B	IL15RA	stage1_interaction	7.19088e-07	16.9	5.74	2.86	6.61
ARID3B	INO80E	stage2_interaction	6.6252e-07	16.9	5.74	36.27	90.61
ARID3B	ITM2B	stage2_interaction	1.33675e-06	16.9	5.74	339.21	183.18
ARID3B	ITSN2	stage1_interaction	7.0509e-07	16.9	5.74	12.1	16.25
ARID3B	JARID2	stage2_interaction	4.46652e-07	16.9	5.74	26.12	36.07
ARID3B	KDELC2	stage2_interaction	1.9187e-06	16.9	5.74	14.48	5.83
ARID3B	L3MBTL2	stage2_interaction	1.15779e-06	16.9	5.74	11.6	24.42
ARID3B	LCP1	stage2_interaction	4.66821e-07	16.9	5.74	138.93	129.55
ARID3B	LIMCH1	stage1_interaction	8.20233e-07	16.9	5.74	41.74	0.54
ARID3B	LRCH1	stage2_interaction	4.80321e-07	16.9	5.74	8.75	6.03
ARID3B	MAN2C1	stage2_interaction	1.06089e-06	16.9	5.74	35.96	32.17
ARID3B	MAP2K5	stage2_interaction	4.52438e-07	16.9	5.74	16.6	23.69
ARID3B	MAPK11	stage1_interaction	8.82353e-07	16.9	5.74	9.12	1.63
ARID3B	MAPK12	stage1_interaction	9.52338e-07	16.9	5.74	14.92	0.7
ARID3B	MAZ	stage2_interaction	5.43635e-07	16.9	5.74	105.42	209.57
ARID3B	MICAL3	stage2_interaction	9.99255e-08	16.9	5.74	6.62	8.06
ARID3B	MICALL2	stage2_interaction	2.04467e-06	16.9	5.74	6.12	14.14
ARID3B	MLEC	stage2_interaction	1.25089e-06	16.9	5.74	34.58	102.31
ARID3B	MPO	stage2_interaction	1.26271e-06	16.9	5.74	20.05	174.99
ARID3B	MRPS23	stage2_interaction	1.28301e-06	16.9	5.74	83.28	199.21
ARID3B	MSH3	stage2_interaction	1.7408e-06	16.9	5.74	9.1	12.61
ARID3B	MSI1	stage2_interaction	1.22489e-06	16.9	5.74	4.93	0.46
ARID3B	MYH9	stage2_interaction	1.2071e-06	16.9	5.74	97.09	87.54
ARID3B	MYO1B	stage1_interaction	3.04608e-07	16.9	5.74	37.92	1.23
ARID3B	NAPA	stage2_interaction	5.64301e-07	16.9	5.74	65.78	100.4
ARID3B	NCAPH2	stage1_interaction	9.15745e-07	16.9	5.74	54.23	71.64
ARID3B	NDUFV3	stage2_interaction	1.00579e-06	16.9	5.74	82.96	146.44
ARID3B	NEK1	stage2_interaction	3.45018e-07	16.9	5.74	3.77	6.42
ARID3B	NF2	stage1_interaction	1.02023e-07	16.9	5.74	27.41	35.53
ARID3B	NFATC2IP	shared_interaction	8.03011e-07	16.9	5.74	6.98	14
ARID3B	NGRN	stage2_interaction	4.07317e-07	16.9	5.74	18.37	35.38
ARID3B	NIP7	stage2_interaction	1.03862e-06	16.9	5.74	15.61	27.71
ARID3B	NT5C2	stage2_interaction	2.69356e-07	16.9	5.74	20.12	45.88
ARID3B	NT5M	stage2_interaction	3.70625e-07	16.9	5.74	15.4	19.51
ARID3B	NUPR1	shared_interaction	1.05559e-06	16.9	5.74	7.08	3.88
ARID3B	ORAI3	stage2_interaction	5.29632e-07	16.9	5.74	16.84	29.5
ARID3B	PAFAH2	stage2_interaction	4.52693e-07	16.9	5.74	9.26	86.82
ARID3B	PAQR7	stage2_interaction	5.72054e-07	16.9	5.74	5.49	8.65
ARID3B	PARP9	stage1_interaction	2.19276e-07	16.9	5.74	8.19	9.29
ARID3B	PCTP	stage2_interaction	9.33586e-07	16.9	5.74	11.88	20.02
ARID3B	PDPR	stage1_interaction	1.90386e-06	16.9	5.74	5.09	9.41
ARID3B	PDSS1	stage2_interaction	1.01014e-06	16.9	5.74	9.03	14.59
ARID3B	PEMT	stage2_interaction	5.22856e-07	16.9	5.74	7.11	15.91
ARID3B	PEX10	stage2_interaction	1.37656e-06	16.9	5.74	12.95	26.67
ARID3B	PEX11A	stage2_interaction	4.51925e-07	16.9	5.74	1.08	1.97
ARID3B	PEX26	stage2_interaction	9.28138e-08	16.9	5.74	4.7	6.71
ARID3B	PFKFB3	stage1_interaction	1.03208e-06	16.9	5.74	14.95	6.44
ARID3B	PHF5A	stage2_interaction	7.72892e-07	16.9	5.74	113.96	145.75
ARID3B	PIGT	stage2_interaction	1.71916e-06	16.9	5.74	63.38	79.18
ARID3B	PIK3C2A	stage1_interaction	1.97738e-07	16.9	5.74	7.87	2.04
ARID3B	PION	stage1_interaction	1.70501e-07	16.9	5.74	1.56	3.07
ARID3B	PKDCC	stage2_interaction	9.63584e-07	16.9	5.74	25.7	3.34
ARID3B	PLAGL2	stage2_interaction	1.81491e-07	16.9	5.74	12.78	26.51
ARID3B	PLAU	stage1_interaction	1.184e-06	16.9	5.74	58.21	2.9
ARID3B	PLDN	stage2_interaction	8.88598e-07	16.9	5.74	25.79	37.21
ARID3B	PLXNB2	stage1_interaction	1.05892e-06	16.9	5.74	37.81	12.48
ARID3B	PNP	stage2_interaction	2.2903e-07	16.9	5.74	56.16	80.39
ARID3B	POFUT1	stage2_interaction	2.36231e-07	16.9	5.74	15.3	20.81
ARID3B	POLDIP2	stage1_interaction	4.76055e-07	16.9	5.74	39.18	69.15
ARID3B	POLM	stage1_interaction	7.0148e-08	16.9	5.74	4.78	4.6
ARID3B	POP5	stage2_interaction	1.01207e-06	16.9	5.74	32.31	48.04
ARID3B	PPIG	stage2_interaction	1.71651e-06	16.9	5.74	16.27	50.51
ARID3B	PPP1CC	stage2_interaction	2.53208e-07	16.9	5.74	153.32	149.79
ARID3B	PPP1R2	stage2_interaction	6.26601e-07	16.9	5.74	64.25	19.68
ARID3B	PPP3CA	stage2_interaction	2.42794e-07	16.9	5.74	27.28	46.22
ARID3B	PPTC7	stage2_interaction	2.70235e-07	16.9	5.74	5.94	8.88
ARID3B	PRC1	shared_interaction	8.12066e-07	16.9	5.74	39.62	34.29
ARID3B	PRDM16	stage2_interaction	2.00332e-06	16.9	5.74	4.09	15.17
ARID3B	PRKAB1	stage1_interaction	1.2184e-06	16.9	5.74	59.33	75.5
ARID3B	PRKAR2B	stage2_interaction	3.03673e-07	16.9	5.74	10.59	51.38
ARID3B	PRKD2	stage2_interaction	6.1567e-07	16.9	5.74	26.06	29.69
ARID3B	PSMG4	stage1_interaction	1.00933e-06	16.9	5.74	44.52	73.65
ARID3B	PTGIS	stage1_interaction	1.47608e-06	16.9	5.74	17.16	0
ARID3B	PXDN	stage1_interaction	6.50688e-07	16.9	5.74	71.59	1.57
ARID3B	PYGL	stage1_interaction	5.19413e-07	16.9	5.74	11.44	32.84
ARID3B	QPRT	stage2_interaction	6.33417e-07	16.9	5.74	1.56	1.47
ARID3B	RAB11FIP1	stage2_interaction	4.4714e-07	16.9	5.74	1.05	7.87
ARID3B	RAB12	stage1_interaction	2.63239e-07	16.9	5.74	51.38	16.69
ARID3B	RAB3IL1	stage2_interaction	1.39834e-06	16.9	5.74	37.82	19.58
ARID3B	RAB43	stage2_interaction	1.5948e-07	16.9	5.74	10.23	10.15
ARID3B	RAD52	stage2_interaction	2.49705e-07	16.9	5.74	12.93	17.25
ARID3B	RANGAP1	stage2_interaction	7.30604e-07	16.9	5.74	70.46	116.28
ARID3B	RAPGEF6	stage1_interaction	1.1211e-06	16.9	5.74	8.42	8.68
ARID3B	RASAL3	stage2_interaction	1.04442e-06	16.9	5.74	2.87	16.14
ARID3B	RB1	stage2_interaction	1.05764e-06	16.9	5.74	8.7	0.68
ARID3B	RBM17	stage1_interaction	8.57072e-07	16.9	5.74	87.11	132.1
ARID3B	RBM47	stage1_interaction	7.99879e-07	16.9	5.74	3.75	6.32
ARID3B	RCBTB2	stage2_interaction	1.3145e-06	16.9	5.74	86.42	34.75
ARID3B	RCCD1	stage1_interaction	9.25824e-07	16.9	5.74	6.37	16.69
ARID3B	RHBDD3	stage1_interaction	8.11555e-08	16.9	5.74	12.72	22.37
ARID3B	RHOT1	stage2_interaction	8.8615e-07	16.9	5.74	23.98	20.69
ARID3B	RNASE4	stage2_interaction	1.99009e-07	16.9	5.74	35.71	2.38
ARID3B	RNF10	stage2_interaction	1.0586e-06	16.9	5.74	106.23	106.34
ARID3B	RNF144A	shared_interaction	8.80962e-07	16.9	5.74	19.7	10.18
ARID3B	RNF181	stage2_interaction	9.25069e-07	16.9	5.74	39.07	47.88
ARID3B	ROD1	stage2_interaction	1.94722e-07	16.9	5.74	47.34	36.78
ARID3B	RPS6KA5	stage2_interaction	1.93055e-07	16.9	5.74	3.31	6.51
ARID3B	RRP1B	stage2_interaction	1.15744e-06	16.9	5.74	15.72	36.8
ARID3B	RUFY2	stage2_interaction	1.49283e-06	16.9	5.74	6.31	4.44
ARID3B	SAFB2	stage2_interaction	1.01023e-06	16.9	5.74	57.78	108.97
ARID3B	SATB1	stage2_interaction	1.19371e-06	16.9	5.74	4.72	12.5
ARID3B	SAV1	stage1_interaction	6.63322e-07	16.9	5.74	38.33	24.19
ARID3B	SDC4	stage2_interaction	1.21828e-06	16.9	5.74	13.59	0.5
ARID3B	SEMA6D	stage1_interaction	3.46478e-07	16.9	5.74	28.21	1.42
ARID3B	SEPN1	stage2_interaction	4.73772e-07	16.9	5.74	47.38	12.68
ARID3B	SEPT4	stage2_interaction	1.39019e-06	16.9	5.74	3.33	7.79
ARID3B	SEPW1	stage2_interaction	5.86208e-07	16.9	5.74	290.03	410.09
ARID3B	SHANK3	stage1_interaction	9.86644e-07	16.9	5.74	44.89	22.42
ARID3B	SLC12A4	stage2_interaction	1.22721e-06	16.9	5.74	14.6	5.18
ARID3B	SLC19A1	stage1_interaction	4.2722e-07	16.9	5.74	11.53	49
ARID3B	SLC28A2	stage2_interaction	8.84921e-07	16.9	5.74	0.56	3.87
ARID3B	SLC30A4	stage2_interaction	9.33334e-07	16.9	5.74	5.03	2.53
ARID3B	SLC45A4	stage2_interaction	1.20125e-06	16.9	5.74	9.96	21.09
ARID3B	SMAD3	stage2_interaction	4.043e-07	16.9	5.74	17.48	26.8
ARID3B	SNTB2	stage2_interaction	1.21764e-06	16.9	5.74	4.36	1.25
ARID3B	SPN	stage2_interaction	8.16276e-07	16.9	5.74	9.86	76.75
ARID3B	SPNA2	stage2_interaction	9.34224e-07	16.9	5.74	78.93	26.18
ARID3B	SPNB2	stage2_interaction	2.99374e-07	16.9	5.74	89.85	45.25
ARID3B	SPTY2D1	shared_interaction	2.07454e-06	16.9	5.74	7.17	7.85
ARID3B	SQRDL	stage2_interaction	8.21187e-07	16.9	5.74	9.6	2.91
ARID3B	SRCAP	stage2_interaction	6.39183e-07	16.9	5.74	20.62	23.92
ARID3B	SREBF1	stage2_interaction	4.87141e-07	16.9	5.74	25.9	58.65
ARID3B	ST13	stage2_interaction	6.14535e-07	16.9	5.74	152.91	290.8
ARID3B	ST3GAL5	stage2_interaction	7.90446e-07	16.9	5.74	28.99	28.16
ARID3B	STAT4	stage1_interaction	3.44977e-07	16.9	5.74	3.41	14.54
ARID3B	STAU1	stage1_interaction	1.27505e-06	16.9	5.74	34.14	31.6
ARID3B	SUCLA2	stage2_interaction	1.00416e-06	16.9	5.74	41.77	34.09
ARID3B	SUMO3	stage1_interaction	3.92037e-07	16.9	5.74	187.09	309.57
ARID3B	SUZ12	stage2_interaction	8.73138e-07	16.9	5.74	21.26	32.89
ARID3B	TAF5	stage2_interaction	2.73012e-07	16.9	5.74	5.37	6.89
ARID3B	TBC1D10B	stage2_interaction	5.83995e-07	16.9	5.74	27.64	32.32
ARID3B	TCTN1	stage2_interaction	2.73704e-07	16.9	5.74	4.8	2.75
ARID3B	TEF	stage2_interaction	1.0395e-06	16.9	5.74	7.32	14.29
ARID3B	TEP1	stage2_interaction	2.01794e-07	16.9	5.74	3.26	5.24
ARID3B	TET1	stage2_interaction	1.45554e-06	16.9	5.74	2.51	4.58
ARID3B	TM9SF2	stage1_interaction	7.294e-07	16.9	5.74	59.84	44.28
ARID3B	TM9SF4	stage2_interaction	1.99029e-07	16.9	5.74	34.31	45.22
ARID3B	TMEM219	stage2_interaction	1.05559e-06	16.9	5.74	13.51	14.83
ARID3B	TMEM33	stage1_interaction	8.09781e-07	16.9	5.74	35.69	42.06
ARID3B	TMEM39A	stage1_interaction	2.06651e-06	16.9	5.74	55.02	32.77
ARID3B	TMSB10	stage2_interaction	6.64042e-07	16.9	5.74	2309.17	572.62
ARID3B	TOX	stage2_interaction	1.16603e-07	16.9	5.74	3.3	3.87
ARID3B	TPRGL	stage2_interaction	1.68439e-06	16.9	5.74	75.67	72.42
ARID3B	TRP53BP2	stage1_interaction	2.27802e-07	16.9	5.74	10.7	6.97
ARID3B	TSG101	shared_interaction	1.84612e-06	16.9	5.74	45.45	43.99
ARID3B	TSHZ2	stage1_interaction	8.41978e-07	16.9	5.74	11.03	0.06
ARID3B	TUBGCP6	stage1_interaction	1.28991e-06	16.9	5.74	13.86	10.64
ARID3B	UBXN11	stage2_interaction	4.49247e-07	16.9	5.74	1.77	7.9
ARID3B	UCHL1	stage1_interaction	9.79219e-07	16.9	5.74	14.61	2.01
ARID3B	UEVLD	shared_interaction	1.87483e-06	16.9	5.74	6.59	6
ARID3B	UNC119B	stage2_interaction	1.03055e-06	16.9	5.74	11.03	14.15
ARID3B	USP25	stage2_interaction	2.07497e-06	16.9	5.74	20.89	33.43
ARID3B	USP54	stage1_interaction	1.30992e-06	16.9	5.74	3.38	4.36
ARID3B	UTP6	stage2_interaction	9.75936e-07	16.9	5.74	18.39	32.62
ARID3B	VAV3	stage1_interaction	4.80459e-07	16.9	5.74	11.1	10.27
ARID3B	VPS13D	stage1_interaction	2.22377e-06	16.9	5.74	16.49	10.89
ARID3B	VPS29	stage2_interaction	2.70235e-07	16.9	5.74	85.84	64.46
ARID3B	WDFY3	stage1_interaction	9.56001e-07	16.9	5.74	17.42	12.17
ARID3B	WDR59	stage1_interaction	1.91088e-06	16.9	5.74	4.97	6.78
ARID3B	WFDC2	stage2_interaction	1.3357e-06	16.9	5.74	2.49	3.71
ARID3B	WNK1	stage2_interaction	2.46939e-07	16.9	5.74	63.69	42.89
ARID3B	XPNPEP3	stage2_interaction	1.13561e-06	16.9	5.74	4.71	6.25
ARID3B	YPEL3	shared_interaction	9.47172e-07	16.9	5.74	43.71	66.03
ARID3B	ZER1	stage2_interaction	1.13872e-06	16.9	5.74	10.05	14.94
ARID3B	ZFAND2A	stage2_interaction	1.85853e-06	16.9	5.74	12.5	12.84
ARID3B	ZFP238	stage1_interaction	1.17059e-07	16.9	5.74	12.11	6.94
ARID3B	ZFP366	shared_interaction	6.26942e-07	16.9	5.74	4.78	0.21
ARID3B	ZFP369	stage1_interaction	9.82499e-07	16.9	5.74	6.21	6.72
ARID3B	ZFP503	stage1_interaction	1.17332e-06	16.9	5.74	24.28	1.49
ARID3B	ZFP592	stage1_interaction	7.1909e-07	16.9	5.74	15.79	17.15
ARID3B	ZFP668	stage2_interaction	5.80701e-07	16.9	5.74	7.77	11.14
ARID3B	ZFP688	stage2_interaction	7.07549e-07	16.9	5.74	7.99	13.66
ARID3B	ZFP710	stage2_interaction	4.3148e-07	16.9	5.74	24.74	21.04
ARID3B	ZFP768	shared_interaction	7.88714e-07	16.9	5.74	15.3	14.39
ARID3B	ZFP777	stage2_interaction	2.13945e-07	16.9	5.74	11.72	28.9
ARID3B	ZFYVE16	stage2_interaction	1.59717e-06	16.9	5.74	6.65	2.17
ARID3B	ZHX1	stage2_interaction	2.76038e-07	16.9	5.74	10.22	26.45
ARID3B	ZHX2	stage2_interaction	2.23978e-07	16.9	5.74	0	15.29
ARID3B	ZNFX1	stage1_interaction	1.11006e-06	16.9	5.74	6.39	6.11
ARID3B	ZSWIM3	stage2_interaction	1.21461e-06	16.9	5.74	1.65	3.89
ARID5A	ADCK3	stage2_interaction	1.4196e-06	9.01	6	4.7	25.7
ARID5A	AGPAT3	stage2_interaction	2.5326e-07	9.01	6	30.57	21.1
ARID5A	AIM1L	stage2_interaction	1.41222e-07	9.01	6	0.72	1.82
ARID5A	ALKBH2	stage1_interaction	1.65774e-06	9.01	6	7.06	6.83
ARID5A	ALS2	stage2_interaction	1.42563e-06	9.01	6	7.63	13.08
ARID5A	ALS2CR4	stage2_interaction	1.6178e-06	9.01	6	8.8	10.48
ARID5A	AMD1	stage2_interaction	1.42481e-06	9.01	6	15.83	36.5
ARID5A	ANKFY1	stage2_interaction	1.73712e-06	9.01	6	16.85	14.07
ARID5A	ANKRD13A	stage1_interaction	1.9951e-06	9.01	6	49.65	214.4
ARID5A	ANKRD16	stage2_interaction	1.62116e-07	9.01	6	18.88	9.52
ARID5A	APP	stage2_interaction	2.48055e-06	9.01	6	165.85	12.32
ARID5A	ARHGAP25	stage2_interaction	1.57752e-06	9.01	6	15.4	24.39
ARID5A	ARHGEF17	stage1_interaction	2.11091e-06	9.01	6	8.72	2.19
ARID5A	ASAP1	stage2_interaction	1.91529e-06	9.01	6	28.15	39.42
ARID5A	ASB2	stage2_interaction	3.14789e-06	9.01	6	1.76	3.19
ARID5A	ATN1	stage1_interaction	1.7036e-06	9.01	6	17.91	24.71
ARID5A	ATP2A3	stage2_interaction	1.71429e-06	9.01	6	11.55	74.91
ARID5A	ATP5J	stage2_interaction	2.80689e-06	9.01	6	212.05	285.34
ARID5A	BC013529	stage2_interaction	2.38702e-06	9.01	6	17.37	6.81
ARID5A	C77080	stage2_interaction	1.61366e-06	9.01	6	2.64	3.44
ARID5A	CABP1	stage1_interaction	2.04207e-06	9.01	6	11.81	0
ARID5A	CAMK1G	stage2_interaction	1.03408e-07	9.01	6	1.46	0.4
ARID5A	CCDC28B	stage2_interaction	1.41415e-06	9.01	6	28.29	25.67
ARID5A	CD27	stage1_interaction	1.63749e-06	9.01	6	7.52	57.77
ARID5A	CD9	stage1_interaction	1.65529e-06	9.01	6	137.94	36.69
ARID5A	CDCA3	stage1_interaction	1.69089e-06	9.01	6	55.61	45.18
ARID5A	CFLAR	stage2_interaction	1.55701e-06	9.01	6	22.67	16.68
ARID5A	CHD4	stage1_interaction	1.68835e-06	9.01	6	95.5	157.97
ARID5A	CLP1	stage2_interaction	1.34613e-06	9.01	6	9.9	22.42
ARID5A	CLPB	stage1_interaction	1.74238e-06	9.01	6	23.06	31.11
ARID5A	CPD	stage2_interaction	2.89965e-07	9.01	6	41.24	11
ARID5A	CTNS	stage2_interaction	1.40359e-06	9.01	6	12.38	6.11
ARID5A	D10JHU81E	stage2_interaction	2.56592e-07	9.01	6	29.19	59.18
ARID5A	D4WSU53E	stage2_interaction	1.23974e-06	9.01	6	97.87	160.66
ARID5A	DDX24	stage2_interaction	2.44129e-06	9.01	6	29.21	52.02
ARID5A	EEFSEC	stage2_interaction	2.27063e-06	9.01	6	10.38	31.57
ARID5A	EIF3I	stage2_interaction	1.75735e-06	9.01	6	177.11	280.53
ARID5A	ELOVL5	stage1_interaction	2.88066e-06	9.01	6	51.78	42.23
ARID5A	EPB4.1L2	stage1_interaction	1.73807e-06	9.01	6	55.32	16.96
ARID5A	ETV6	stage2_interaction	1.64317e-06	9.01	6	27.44	72.63
ARID5A	FAM101B	stage2_interaction	2.75014e-07	9.01	6	13	3.59
ARID5A	FAM168A	stage1_interaction	1.94764e-06	9.01	6	10.82	11.58
ARID5A	FAM54B	stage2_interaction	1.31464e-07	9.01	6	41.1	72.92
ARID5A	FAM55D	stage2_interaction	2.06325e-06	9.01	6	6.1	3.38
ARID5A	FAM57A	stage2_interaction	3.08063e-07	9.01	6	26.08	3.19
ARID5A	FAM63A	stage2_interaction	2.86228e-07	9.01	6	23.14	16.24
ARID5A	FBXO9	stage1_interaction	3.2616e-06	9.01	6	15.73	24.82
ARID5A	FHDC1	stage2_interaction	2.401e-06	9.01	6	1.32	1.13
ARID5A	FN1	stage1_interaction	1.32455e-06	9.01	6	145.78	5.48
ARID5A	G0S2	stage2_interaction	9.47353e-08	9.01	6	2.53	1.32
ARID5A	GABPA	stage2_interaction	2.42813e-06	9.01	6	20.45	20.72
ARID5A	GATA2	stage2_interaction	1.84333e-06	9.01	6	28.49	71.46
ARID5A	GCLC	stage1_interaction	2.41264e-06	9.01	6	9.73	16.22
ARID5A	GIT2	stage1_interaction	1.97289e-06	9.01	6	35.83	58.19
ARID5A	GKN3	stage2_interaction	1.93774e-06	9.01	6	0.34	1.18
ARID5A	GLOD4	stage2_interaction	2.9744e-07	9.01	6	58.76	152.1
ARID5A	GPD1L	stage1_interaction	1.76046e-07	9.01	6	9.69	19.96
ARID5A	GSR	stage1_interaction	5.5085e-07	9.01	6	30.77	59.4
ARID5A	GTF2E2	stage1_interaction	6.56929e-07	9.01	6	55.69	38.49
ARID5A	HDAC4	stage2_interaction	4.28133e-07	9.01	6	4.7	3.56
ARID5A	ICK	stage1_interaction	2.99797e-06	9.01	6	14.19	10.84
ARID5A	IFI27L1	stage2_interaction	2.47486e-06	9.01	6	12.9	20.08
ARID5A	IL4RA	stage1_interaction	2.09261e-06	9.01	6	38.51	27.48
ARID5A	ISY1	stage2_interaction	1.82346e-06	9.01	6	27.8	73.19
ARID5A	LCK	stage2_interaction	1.55267e-06	9.01	6	26.36	11.66
ARID5A	LHFPL2	stage1_interaction	3.09591e-06	9.01	6	24.91	3.62
ARID5A	LRP6	stage2_interaction	2.11631e-06	9.01	6	14.86	17.67
ARID5A	LRRC1	stage1_interaction	2.65572e-06	9.01	6	5.02	7.5
ARID5A	LRRC49	stage2_interaction	3.76177e-07	9.01	6	7.41	6.23
ARID5A	MAN1C1	stage2_interaction	1.59201e-06	9.01	6	33.92	8.29
ARID5A	MAP3K5	stage2_interaction	1.69057e-06	9.01	6	2.48	5.53
ARID5A	MIR155	stage2_interaction	2.68515e-06	9.01	6	0.5	1.2
ARID5A	MRPL48	stage1_interaction	1.82751e-06	9.01	6	53.71	120.73
ARID5A	MSI1	stage1_interaction	1.82428e-06	9.01	6	4.93	0.46
ARID5A	NDST1	shared_interaction	1.93358e-06	9.01	6	20.61	13.89
ARID5A	NSMAF	stage2_interaction	1.41821e-06	9.01	6	26.22	34.52
ARID5A	NSMCE1	stage1_interaction	2.93092e-06	9.01	6	49.81	59.87
ARID5A	OTUB2	stage2_interaction	2.56848e-06	9.01	6	2.41	3.49
ARID5A	P2RX1	stage2_interaction	1.26065e-06	9.01	6	6.65	21.01
ARID5A	PAFAH2	stage2_interaction	1.09595e-07	9.01	6	9.26	86.82
ARID5A	PAQR7	stage2_interaction	1.38492e-07	9.01	6	5.49	8.65
ARID5A	PHB2	stage1_interaction	1.88159e-06	9.01	6	212.8	420.4
ARID5A	PHF20L1	stage2_interaction	1.72547e-06	9.01	6	9.06	6.35
ARID5A	PHF21A	stage1_interaction	1.63075e-07	9.01	6	20.21	26.33
ARID5A	PIP5K1A	stage2_interaction	2.25867e-07	9.01	6	27	22.06
ARID5A	PLEKHB1	stage1_interaction	1.49746e-06	9.01	6	2.48	1.42
ARID5A	POGZ	stage2_interaction	2.40795e-07	9.01	6	13.49	15.78
ARID5A	PSMD4	stage2_interaction	2.88662e-07	9.01	6	117.14	162.88
ARID5A	PTP4A2	stage2_interaction	1.62193e-06	9.01	6	97.49	141.68
ARID5A	PTPRM	stage1_interaction	1.10761e-07	9.01	6	31.81	1.33
ARID5A	RAB12	stage1_interaction	1.26212e-07	9.01	6	51.38	16.69
ARID5A	RAB43	stage2_interaction	2.05201e-06	9.01	6	10.23	10.15
ARID5A	RBBP4	stage2_interaction	1.40795e-06	9.01	6	251.23	230.34
ARID5A	RBPMS	stage1_interaction	6.38744e-07	9.01	6	67.36	45.78
ARID5A	RELT	stage1_interaction	1.81002e-06	9.01	6	8.9	28.72
ARID5A	REPS1	stage1_interaction	1.90034e-06	9.01	6	24.56	22.88
ARID5A	RNF10	stage1_interaction	1.6603e-06	9.01	6	106.23	106.34
ARID5A	RRP1	stage2_interaction	2.45855e-07	9.01	6	91.47	202.89
ARID5A	RUVBL1	stage2_interaction	1.88308e-06	9.01	6	59.18	151.31
ARID5A	SCLY	stage2_interaction	4.53041e-07	9.01	6	9.92	22.24
ARID5A	SCNM1	stage2_interaction	2.05422e-07	9.01	6	34.76	52.34
ARID5A	SDCBP	stage2_interaction	1.70912e-06	9.01	6	208.66	212.72
ARID5A	SEPN1	stage2_interaction	1.28958e-06	9.01	6	47.38	12.68
ARID5A	SIRT4	stage1_interaction	1.9652e-06	9.01	6	8.99	16.44
ARID5A	SLC35C1	stage1_interaction	1.74249e-07	9.01	6	8.75	29.98
ARID5A	SLC43A1	stage2_interaction	1.07485e-06	9.01	6	17.54	21.43
ARID5A	SLC43A3	stage2_interaction	9.50209e-07	9.01	6	80.29	45.85
ARID5A	SNRNP27	stage2_interaction	1.80855e-06	9.01	6	36.16	65.01
ARID5A	STAB2	stage1_interaction	2.76261e-06	9.01	6	39.65	4.08
ARID5A	SYNPO	stage1_interaction	1.96834e-06	9.01	6	20.06	0.16
ARID5A	TAB2	stage2_interaction	2.82477e-06	9.01	6	48.94	57.81
ARID5A	TARS2	stage2_interaction	2.04449e-07	9.01	6	17.75	32.04
ARID5A	TBC1D1	stage2_interaction	2.30866e-07	9.01	6	25.79	12.66
ARID5A	TCOF1	shared_interaction	1.71912e-06	9.01	6	20.32	64.63
ARID5A	TIMM22	stage2_interaction	2.75014e-07	9.01	6	37.4	37.52
ARID5A	TMOD4	stage2_interaction	2.97911e-07	9.01	6	2.05	0.68
ARID5A	TNFAIP3	stage1_interaction	1.99083e-06	9.01	6	13.74	1.59
ARID5A	TNFRSF1A	stage1_interaction	1.86125e-06	9.01	6	79.87	52.05
ARID5A	TRPV4	stage1_interaction	2.09844e-06	9.01	6	1.71	0.43
ARID5A	TXLNA	stage2_interaction	1.8049e-06	9.01	6	58.78	137.11
ARID5A	UBXN11	stage2_interaction	1.08761e-07	9.01	6	1.77	7.9
ARID5A	VAMP1	stage1_interaction	2.05449e-06	9.01	6	2.63	8
ARID5A	VDAC2	stage1_interaction	1.9651e-06	9.01	6	188.56	212.17
ARID5A	VPS53	stage2_interaction	2.91276e-07	9.01	6	18.31	28.72
ARID5A	VPS72	stage2_interaction	2.71949e-07	9.01	6	90.02	119
ARID5A	VWF	stage1_interaction	2.17485e-06	9.01	6	174.11	13.53
ARID5A	WDR81	stage2_interaction	3.0885e-07	9.01	6	5.74	10.21
ARID5A	XPO6	stage1_interaction	2.29982e-06	9.01	6	28.65	39.06
ARID5A	YARS	stage2_interaction	1.49892e-06	9.01	6	36.75	100.64
ARID5A	ZBTB8A	stage2_interaction	1.83178e-06	9.01	6	3	1.32
ARID5A	ZFP64	stage2_interaction	1.88891e-06	9.01	6	14.83	25.52
ARID5A	ZFP687	stage2_interaction	2.71084e-07	9.01	6	13.44	27.47
ARNT	ABCG4	stage2_interaction	3.82143e-06	20.39	21.32	0.31	5.7
ARNT	ADAP1	stage2_interaction	7.72561e-07	20.39	21.32	5.19	20.4
ARNT	ADRBK1	stage1_interaction	5.43421e-06	20.39	21.32	60.43	124.7
ARNT	AIP	stage1_interaction	5.44903e-06	20.39	21.32	62.03	85.24
ARNT	AK1	stage1_interaction	1.12754e-06	20.39	21.32	9.37	8.85
ARNT	AKAP7	stage2_interaction	3.55533e-06	20.39	21.32	13.72	10.57
ARNT	ALDH4A1	stage2_interaction	4.45683e-06	20.39	21.32	9.65	10.19
ARNT	ALG11	shared_interaction	7.49951e-07	20.39	21.32	6.97	5.24
ARNT	AMOTL2	stage1_interaction	4.00429e-06	20.39	21.32	27.66	1.31
ARNT	ANKRD13D	stage1_interaction	5.38972e-06	20.39	21.32	2.66	6.01
ARNT	ANKRD54	stage2_interaction	4.17763e-06	20.39	21.32	17.25	24.29
ARNT	ANXA2	shared_interaction	8.279e-07	20.39	21.32	316.26	14.85
ARNT	AP3M1	stage2_interaction	7.73644e-07	20.39	21.32	28.43	21.19
ARNT	APITD1	stage1_interaction	2.10757e-06	20.39	21.32	19.59	29.65
ARNT	ARF6	stage2_interaction	1.14951e-06	20.39	21.32	57.43	70.89
ARNT	ARFGEF2	stage2_interaction	8.48961e-06	20.39	21.32	6.64	11.47
ARNT	ARHGAP26	stage1_interaction	3.59237e-06	20.39	21.32	3.76	2.53
ARNT	ARHGEF3	stage1_interaction	1.34287e-06	20.39	21.32	14.82	8.74
ARNT	ARL4C	stage2_interaction	3.79152e-06	20.39	21.32	22.85	2.15
ARNT	ATP10D	stage2_interaction	2.59445e-06	20.39	21.32	7.69	14.66
ARNT	ATP11A	stage1_interaction	1.04939e-06	20.39	21.32	13.26	6.76
ARNT	ATP5C1	stage2_interaction	4.45691e-06	20.39	21.32	217.03	290.65
ARNT	ATPAF2	stage2_interaction	6.37163e-07	20.39	21.32	28.65	78.63
ARNT	AUH	stage2_interaction	3.96304e-06	20.39	21.32	17.11	21.8
ARNT	AXL	shared_interaction	4.25907e-06	20.39	21.32	12.27	11.39
ARNT	B3GNT1	stage1_interaction	4.0256e-06	20.39	21.32	15.32	11.74
ARNT	B3GNT8	shared_interaction	4.28666e-06	20.39	21.32	2.28	4.01
ARNT	BANF1	stage1_interaction	4.48902e-07	20.39	21.32	248.15	480.85
ARNT	BC056474	stage2_interaction	4.74213e-06	20.39	21.32	55.9	74.76
ARNT	BECN1	stage1_interaction	7.05777e-06	20.39	21.32	75.52	83.31
ARNT	BHLHE40	stage2_interaction	4.82286e-06	20.39	21.32	6.85	0.78
ARNT	BPHL	shared_interaction	5.65e-07	20.39	21.32	14.7	21.18
ARNT	BPTF	stage1_interaction	5.64712e-06	20.39	21.32	18.87	24.15
ARNT	BRD2	stage2_interaction	3.68698e-06	20.39	21.32	86.15	97.32
ARNT	BRMS1	stage1_interaction	4.01994e-06	20.39	21.32	32.83	40.97
ARNT	C1QA	stage2_interaction	6.62669e-06	20.39	21.32	128.76	40.24
ARNT	C1QC	stage2_interaction	6.35024e-06	20.39	21.32	141.77	43.72
ARNT	C2CD2L	stage2_interaction	3.28766e-06	20.39	21.32	6.83	2.78
ARNT	C77080	stage2_interaction	5.38868e-06	20.39	21.32	2.64	3.44
ARNT	C87436	stage2_interaction	6.4993e-06	20.39	21.32	7.45	11.44
ARNT	CAMK2G	stage2_interaction	7.48651e-07	20.39	21.32	15.22	17.54
ARNT	CAMSAP3	stage2_interaction	4.1318e-06	20.39	21.32	1.16	2.97
ARNT	CAPZB	stage2_interaction	3.80718e-06	20.39	21.32	414.05	730.67
ARNT	CAR8	stage1_interaction	3.64395e-06	20.39	21.32	10.63	0.12
ARNT	CARD10	stage2_interaction	3.71756e-06	20.39	21.32	17.69	1.68
ARNT	CARNS1	stage1_interaction	4.70025e-06	20.39	21.32	0.81	1.79
ARNT	CCDC12	stage1_interaction	9.32064e-06	20.39	21.32	81.32	125.44
ARNT	CCDC126	stage1_interaction	1.08151e-06	20.39	21.32	3.28	2.24
ARNT	CCDC28B	stage2_interaction	4.72243e-06	20.39	21.32	28.29	25.67
ARNT	CCDC45	stage1_interaction	4.69591e-06	20.39	21.32	5.51	7.1
ARNT	CCDC46	stage1_interaction	5.22984e-06	20.39	21.32	6.75	0.94
ARNT	CCDC56	stage1_interaction	8.67142e-06	20.39	21.32	102.58	114.48
ARNT	CCDC58	stage1_interaction	9.21369e-07	20.39	21.32	21.86	28.65
ARNT	CCDC66	stage1_interaction	1.17518e-06	20.39	21.32	4.31	4.06
ARNT	CCDC97	shared_interaction	4.86905e-06	20.39	21.32	25.2	36.8
ARNT	CCL3	stage2_interaction	1.68317e-06	20.39	21.32	59.37	0.27
ARNT	CCL9	stage2_interaction	1.88175e-06	20.39	21.32	23.63	5.98
ARNT	CD200R1	stage2_interaction	1.06666e-06	20.39	21.32	4.55	5.48
ARNT	CDC20	stage2_interaction	1.44019e-06	20.39	21.32	102.4	142.55
ARNT	CDC23	stage2_interaction	4.68243e-06	20.39	21.32	50.69	61
ARNT	CDKL1	stage1_interaction	6.2843e-06	20.39	21.32	3.52	0.16
ARNT	CDKL3	stage2_interaction	4.21782e-06	20.39	21.32	1.55	1.61
ARNT	CELSR1	stage1_interaction	9.10747e-06	20.39	21.32	1.76	1.62
ARNT	CERK	shared_interaction	6.96642e-06	20.39	21.32	14.53	14.55
ARNT	CHCHD7	stage2_interaction	1.86866e-06	20.39	21.32	49.61	64.67
ARNT	CHERP	stage2_interaction	5.49152e-06	20.39	21.32	28.37	49.11
ARNT	CIZ1	stage1_interaction	1.12284e-06	20.39	21.32	53.25	80.46
ARNT	CLCF1	stage1_interaction	5.27852e-06	20.39	21.32	1.92	4.3
ARNT	CLOCK	stage1_interaction	2.65785e-06	20.39	21.32	3.09	1.2
ARNT	CNR2	stage2_interaction	6.05752e-06	20.39	21.32	1.77	7.55
ARNT	COASY	stage1_interaction	7.81046e-06	20.39	21.32	20.15	22.56
ARNT	COL11A2	stage2_interaction	3.64952e-06	20.39	21.32	2.57	4.59
ARNT	COMMD8	stage2_interaction	2.42843e-06	20.39	21.32	14.25	9.18
ARNT	COPS4	stage2_interaction	6.75751e-07	20.39	21.32	55.01	57.64
ARNT	CORO1C	stage2_interaction	9.08064e-07	20.39	21.32	92.04	52.81
ARNT	CORO2A	stage2_interaction	1.74786e-06	20.39	21.32	5.87	21.8
ARNT	COX6C	stage1_interaction	3.50362e-06	20.39	21.32	369.28	440.33
ARNT	COX7A2L	stage1_interaction	3.63681e-06	20.39	21.32	150.08	149.71
ARNT	CPPED1	stage2_interaction	3.98436e-06	20.39	21.32	15.96	31.15
ARNT	CSNK1E	stage1_interaction	8.86575e-06	20.39	21.32	94	40.03
ARNT	CSTF2T	stage2_interaction	5.02682e-07	20.39	21.32	14.58	18.24
ARNT	CTNNA1	stage2_interaction	4.67026e-06	20.39	21.32	129.15	47.38
ARNT	D14ABB1E	stage1_interaction	9.81592e-07	20.39	21.32	5.39	3.9
ARNT	DAB2IP	stage2_interaction	3.34439e-06	20.39	21.32	32.16	16.52
ARNT	DBT	stage2_interaction	3.9833e-06	20.39	21.32	6.26	8.02
ARNT	DCTN6	stage1_interaction	5.14239e-06	20.39	21.32	50.59	62.06
ARNT	DDX47	stage1_interaction	4.403e-07	20.39	21.32	55.17	87.81
ARNT	DDX5	shared_interaction	5.00483e-06	20.39	21.32	419.63	379.63
ARNT	DKK3	stage1_interaction	4.40483e-06	20.39	21.32	1.55	0.02
ARNT	DLK1	stage2_interaction	1.30845e-06	20.39	21.32	125.46	92.58
ARNT	DMAP1	stage2_interaction	1.071e-06	20.39	21.32	21.12	28.13
ARNT	DNAJB4	shared_interaction	1.04269e-06	20.39	21.32	7.53	7.15
ARNT	DNAJC18	stage2_interaction	5.0777e-06	20.39	21.32	6.96	4.66
ARNT	DNALC4	stage1_interaction	2.43842e-06	20.39	21.32	20.17	18.32
ARNT	DNMT3B	stage1_interaction	3.0129e-06	20.39	21.32	26.5	96.74
ARNT	DPH5	stage2_interaction	4.80763e-06	20.39	21.32	10.47	16.65
ARNT	DRAP1	stage1_interaction	4.53839e-07	20.39	21.32	125.61	244.96
ARNT	DSN1	stage2_interaction	7.28707e-06	20.39	21.32	17.73	20.24
ARNT	EFEMP2	stage1_interaction	3.69155e-06	20.39	21.32	30.29	2.83
ARNT	EGR1	stage2_interaction	4.5608e-06	20.39	21.32	55.41	2.29
ARNT	EIF3I	stage2_interaction	5.86852e-06	20.39	21.32	177.11	280.53
ARNT	EIF4EBP2	stage1_interaction	5.71649e-07	20.39	21.32	36.83	77.1
ARNT	ELF1	stage1_interaction	2.64946e-06	20.39	21.32	16.28	37.59
ARNT	EML4	stage1_interaction	3.64071e-06	20.39	21.32	25.13	22.6
ARNT	ENG	stage1_interaction	1.05953e-06	20.39	21.32	188.49	62.58
ARNT	EPB4.1	stage2_interaction	3.58611e-06	20.39	21.32	32.49	65.7
ARNT	ETF1	stage2_interaction	4.76148e-06	20.39	21.32	53.7	56.78
ARNT	EXTL3	stage2_interaction	9.4315e-07	20.39	21.32	22.05	21.01
ARNT	EYA3	stage2_interaction	3.37892e-06	20.39	21.32	15.45	25.55
ARNT	EZH1	stage1_interaction	9.00652e-06	20.39	21.32	10.12	8.9
ARNT	FAM102A	stage1_interaction	1.19138e-06	20.39	21.32	23	13.53
ARNT	FAM114A1	stage2_interaction	1.12601e-06	20.39	21.32	11.65	1.28
ARNT	FAM129B	stage1_interaction	1.09563e-06	20.39	21.32	54.93	23.9
ARNT	FAM134B	stage2_interaction	8.52597e-06	20.39	21.32	4.03	20.38
ARNT	FAM149B	stage2_interaction	8.33854e-07	20.39	21.32	16.7	15.62
ARNT	FAM162A	stage1_interaction	9.4888e-07	20.39	21.32	56.76	101
ARNT	FAM198B	stage2_interaction	2.44913e-06	20.39	21.32	25.53	0.4
ARNT	FAM53C	stage2_interaction	4.27195e-06	20.39	21.32	16.83	24.63
ARNT	FAM98B	stage1_interaction	8.70992e-06	20.39	21.32	26.73	51.44
ARNT	FBXW7	stage1_interaction	6.45514e-06	20.39	21.32	5.17	5.74
ARNT	FNTB	stage2_interaction	8.27871e-07	20.39	21.32	13.82	22.8
ARNT	FOXO3	shared_interaction	7.80399e-07	20.39	21.32	11.18	39.2
ARNT	FUBP1	shared_interaction	8.51529e-07	20.39	21.32	81.37	104.23
ARNT	GCAT	stage2_interaction	3.3897e-06	20.39	21.32	5.21	18.76
ARNT	GGTA1	shared_interaction	3.02755e-06	20.39	21.32	39.55	19.3
ARNT	GMEB1	stage2_interaction	4.94618e-06	20.39	21.32	13.18	16.5
ARNT	GPR19	stage1_interaction	4.19333e-07	20.39	21.32	3.16	2.51
ARNT	GRAMD1C	stage2_interaction	1.01015e-06	20.39	21.32	1.68	1.88
ARNT	GRAMD4	stage1_interaction	8.79856e-06	20.39	21.32	14.69	21.39
ARNT	H2-AA	stage2_interaction	4.67695e-06	20.39	21.32	0.29	4.35
ARNT	H2-EB1	stage2_interaction	3.45153e-06	20.39	21.32	0.72	3.03
ARNT	H2AFY	stage1_interaction	7.04011e-06	20.39	21.32	231.57	619.44
ARNT	HBA-A1	stage2_interaction	5.69932e-06	20.39	21.32	58.06	41.88
ARNT	HELZ	shared_interaction	5.57286e-06	20.39	21.32	12.02	17.8
ARNT	HIPK2	stage1_interaction	6.01743e-07	20.39	21.32	5.51	11.13
ARNT	HNRNPAB	stage2_interaction	3.95013e-06	20.39	21.32	529.41	983.14
ARNT	HNRNPUL1	shared_interaction	3.94373e-06	20.39	21.32	90.41	129.41
ARNT	HSPA9	stage2_interaction	4.22026e-06	20.39	21.32	122.17	191.39
ARNT	IFFO2	stage2_interaction	3.40269e-06	20.39	21.32	9.1	2.98
ARNT	IFT46	stage2_interaction	3.03258e-06	20.39	21.32	83.83	37.11
ARNT	IGF2BP2	stage2_interaction	1.28188e-06	20.39	21.32	39.17	42.01
ARNT	IPO13	stage2_interaction	1.22067e-06	20.39	21.32	15.9	22.64
ARNT	ITIH5	stage2_interaction	5.37776e-06	20.39	21.32	1.36	8.76
ARNT	JUN	stage2_interaction	1.19521e-06	20.39	21.32	160.92	6.65
ARNT	KBTBD7	stage1_interaction	2.29239e-06	20.39	21.32	3.68	3.87
ARNT	KDELR3	stage1_interaction	7.57405e-06	20.39	21.32	4.11	0.08
ARNT	KDM1A	stage2_interaction	7.01697e-06	20.39	21.32	69.91	52.08
ARNT	KDM2A	stage1_interaction	5.38231e-06	20.39	21.32	23.04	31.28
ARNT	KDM4A	stage2_interaction	1.33376e-06	20.39	21.32	24.9	28
ARNT	KDR	stage1_interaction	8.31034e-07	20.39	21.32	214.37	1.83
ARNT	KIF1B	stage1_interaction	2.69456e-06	20.39	21.32	15.51	4.94
ARNT	KIF20A	stage2_interaction	4.57905e-06	20.39	21.32	32.48	29.51
ARNT	KIF3B	stage1_interaction	3.23279e-06	20.39	21.32	7.29	6.77
ARNT	KIN	stage2_interaction	4.42621e-06	20.39	21.32	11.57	16.25
ARNT	KLC2	stage1_interaction	3.77081e-06	20.39	21.32	14.34	8.2
ARNT	KLF13	shared_interaction	7.77505e-07	20.39	21.32	15.57	13.86
ARNT	KLF3	stage2_interaction	9.4294e-07	20.39	21.32	24.22	14.31
ARNT	KLF6	stage1_interaction	7.69487e-06	20.39	21.32	58.8	7.46
ARNT	KLHL18	stage2_interaction	4.13935e-06	20.39	21.32	8.02	8.73
ARNT	KPNA1	stage1_interaction	6.72807e-07	20.39	21.32	16.97	29.44
ARNT	KPNA2	stage1_interaction	5.59408e-06	20.39	21.32	108.58	101.07
ARNT	LCK	stage2_interaction	5.18501e-06	20.39	21.32	26.36	11.66
ARNT	LGALS1	stage2_interaction	3.50075e-06	20.39	21.32	210.12	600.88
ARNT	LHX6	stage1_interaction	3.81033e-06	20.39	21.32	34.28	0.08
ARNT	LIN54	stage2_interaction	5.5158e-07	20.39	21.32	6.61	6.86
ARNT	LTBP3	stage1_interaction	3.89537e-06	20.39	21.32	2.62	0.53
ARNT	LYN	stage2_interaction	1.89624e-06	20.39	21.32	43.42	29.51
ARNT	MAP3K1	shared_interaction	4.39727e-07	20.39	21.32	8.8	9.68
ARNT	MAPKBP1	stage2_interaction	1.1936e-05	20.39	21.32	5.03	2.3
ARNT	MATR3	stage2_interaction	4.14729e-06	20.39	21.32	55.39	43.83
ARNT	MCAM	stage2_interaction	3.74585e-06	20.39	21.32	96.1	0.69
ARNT	MCF2L	stage1_interaction	1.2303e-06	20.39	21.32	7.68	3.94
ARNT	MED18	stage2_interaction	3.60205e-06	20.39	21.32	6.35	17.44
ARNT	MED23	stage2_interaction	3.86327e-06	20.39	21.32	14.31	15.1
ARNT	MED9	stage2_interaction	7.83413e-07	20.39	21.32	24.1	34.69
ARNT	MEF2A	stage2_interaction	7.22307e-07	20.39	21.32	33.81	13.91
ARNT	MEG3	stage2_interaction	1.19637e-06	20.39	21.32	131.3	6.99
ARNT	MEIS2	stage1_interaction	1.21886e-06	20.39	21.32	27.28	4.02
ARNT	METTL2	stage2_interaction	5.06901e-06	20.39	21.32	17.05	21.01
ARNT	MGA	stage2_interaction	1.21494e-05	20.39	21.32	11.85	16.22
ARNT	MICALL1	stage2_interaction	4.40502e-06	20.39	21.32	8.35	3.91
ARNT	MIER3	shared_interaction	3.52592e-07	20.39	21.32	5.64	6.92
ARNT	MLX	stage1_interaction	8.2693e-06	20.39	21.32	24.48	21.2
ARNT	MPRIP	stage2_interaction	6.79548e-07	20.39	21.32	80.59	54.75
ARNT	MPST	stage2_interaction	3.41085e-06	20.39	21.32	22.51	41.35
ARNT	MRPL55	stage2_interaction	6.2319e-07	20.39	21.32	25.6	38.73
ARNT	MRTO4	stage2_interaction	3.96163e-06	20.39	21.32	54.48	110.94
ARNT	MSH5	stage2_interaction	3.60136e-06	20.39	21.32	2.7	5.32
ARNT	MSRB2	stage2_interaction	1.17881e-06	20.39	21.32	13.9	34.06
ARNT	MTA3	stage1_interaction	2.59995e-06	20.39	21.32	26.56	47.24
ARNT	MTAP7	stage2_interaction	7.40388e-07	20.39	21.32	2.66	26.34
ARNT	MUS81	stage1_interaction	4.7194e-07	20.39	21.32	13.75	12.16
ARNT	MYO10	stage2_interaction	6.98138e-06	20.39	21.32	16.65	8.21
ARNT	MYSM1	stage2_interaction	9.04272e-07	20.39	21.32	6.75	6.45
ARNT	NAA50	stage2_interaction	1.01297e-06	20.39	21.32	40.52	67.99
ARNT	NANS	stage2_interaction	2.0106e-06	20.39	21.32	57.25	101.97
ARNT	NARG2	stage2_interaction	8.55657e-07	20.39	21.32	7.64	8.57
ARNT	NARS2	stage2_interaction	4.55478e-07	20.39	21.32	4.65	11.97
ARNT	NAV1	stage1_interaction	4.59993e-06	20.39	21.32	9.35	1.57
ARNT	NBEAL2	stage2_interaction	3.36895e-06	20.39	21.32	8.61	31.48
ARNT	NCOA3	stage2_interaction	9.34071e-07	20.39	21.32	16.93	10.97
ARNT	NDRG3	stage2_interaction	8.1603e-06	20.39	21.32	16	33.13
ARNT	NFIB	stage1_interaction	8.72971e-07	20.39	21.32	10.26	0.35
ARNT	NFIX	stage2_interaction	5.3658e-06	20.39	21.32	2.42	19.09
ARNT	NGP	stage2_interaction	3.48001e-06	20.39	21.32	0.26	3.17
ARNT	NIN	stage1_interaction	5.09711e-06	20.39	21.32	8.95	8.06
ARNT	NISCH	stage1_interaction	2.5696e-06	20.39	21.32	160.67	89.76
ARNT	NME6	stage1_interaction	7.57449e-06	20.39	21.32	22.04	43.37
ARNT	NOL11	stage1_interaction	5.60115e-06	20.39	21.32	22.3	26.51
ARNT	NQO2	shared_interaction	5.02678e-07	20.39	21.32	5.2	3.74
ARNT	NR3C1	stage1_interaction	4.0473e-06	20.39	21.32	7.41	13.11
ARNT	NRADD	stage1_interaction	8.8959e-06	20.39	21.32	20.63	1.94
ARNT	NSD1	stage1_interaction	6.42891e-06	20.39	21.32	20.93	22.73
ARNT	NT5DC2	stage1_interaction	2.85598e-06	20.39	21.32	106.74	114.65
ARNT	NUP107	stage1_interaction	5.29669e-06	20.39	21.32	24.95	41.94
ARNT	NWD1	stage2_interaction	6.57318e-06	20.39	21.32	0.01	1.28
ARNT	PACS1	stage1_interaction	3.73684e-06	20.39	21.32	14.92	19.74
ARNT	PARP14	stage1_interaction	6.79564e-07	20.39	21.32	3.99	4.47
ARNT	PCNXL3	stage1_interaction	5.87127e-07	20.39	21.32	34.33	30.19
ARNT	PCYOX1	stage2_interaction	6.58169e-06	20.39	21.32	33.81	23.22
ARNT	PDGFB	stage1_interaction	2.38838e-06	20.39	21.32	37.11	10.76
ARNT	PDLIM2	stage2_interaction	6.43586e-06	20.39	21.32	8.24	28.11
ARNT	PEMT	stage2_interaction	7.82481e-07	20.39	21.32	7.11	15.91
ARNT	PET112L	shared_interaction	5.67622e-06	20.39	21.32	11.56	23.39
ARNT	PEX11C	stage2_interaction	3.65464e-06	20.39	21.32	2.74	3.61
ARNT	PHF15	shared_interaction	1.22014e-06	20.39	21.32	0.7	6.64
ARNT	PHF20	stage2_interaction	6.77131e-06	20.39	21.32	12.13	18.18
ARNT	PHF7	stage1_interaction	2.80661e-06	20.39	21.32	5.87	8.14
ARNT	PHLDA3	stage1_interaction	4.9701e-06	20.39	21.32	16.2	8.57
ARNT	PHLDB1	stage2_interaction	3.675e-06	20.39	21.32	29.45	10.46
ARNT	PICK1	shared_interaction	9.34133e-06	20.39	21.32	15.94	15.33
ARNT	PITPNC1	shared_interaction	4.62585e-06	20.39	21.32	9.58	19.23
ARNT	PITX1	stage1_interaction	6.50299e-06	20.39	21.32	6.84	0
ARNT	PLA2G4B	stage2_interaction	1.14066e-05	20.39	21.32	7.29	8.29
ARNT	PLA2G6	stage1_interaction	9.67013e-06	20.39	21.32	15.3	12.05
ARNT	PLAC8	stage2_interaction	8.55255e-07	20.39	21.32	9.78	87.31
ARNT	PLD6	stage2_interaction	6.40889e-07	20.39	21.32	0.69	8.3
ARNT	PLEKHH3	stage1_interaction	8.63018e-06	20.39	21.32	6.1	0.52
ARNT	PNPLA6	stage2_interaction	3.97997e-06	20.39	21.32	14.23	9.58
ARNT	PNRC2	stage2_interaction	5.49649e-06	20.39	21.32	54.3	54.25
ARNT	POLE2	stage2_interaction	1.20911e-06	20.39	21.32	15.26	19.46
ARNT	PPP1CA	stage1_interaction	7.09486e-06	20.39	21.32	338.17	436.81
ARNT	PPP3CB	stage2_interaction	7.9182e-07	20.39	21.32	37.41	35.52
ARNT	PPP3CC	stage2_interaction	5.19399e-06	20.39	21.32	2.81	0.93
ARNT	PQLC2	stage2_interaction	3.73609e-06	20.39	21.32	6.96	3.65
ARNT	PRDX2	stage2_interaction	4.19712e-06	20.39	21.32	266.91	375.39
ARNT	PREX1	shared_interaction	9.71462e-07	20.39	21.32	32.91	24.99
ARNT	PRKAB2	stage2_interaction	6.3801e-07	20.39	21.32	4.51	1.5
ARNT	PRKAR1B	stage2_interaction	6.50681e-07	20.39	21.32	3.29	1.47
ARNT	PRKCD	stage2_interaction	4.44036e-06	20.39	21.32	26.49	38.25
ARNT	PRMT3	stage2_interaction	3.76399e-06	20.39	21.32	19.6	35.99
ARNT	PSME3	stage1_interaction	9.5994e-06	20.39	21.32	65.1	135.23
ARNT	PSMG4	shared_interaction	5.15006e-07	20.39	21.32	44.52	73.65
ARNT	PTER	stage2_interaction	7.66619e-07	20.39	21.32	14.61	30.19
ARNT	PTGES2	stage1_interaction	1.0972e-06	20.39	21.32	10.98	21.3
ARNT	PTGS1	shared_interaction	4.66297e-06	20.39	21.32	43.53	39.31
ARNT	PTH1R	stage2_interaction	3.34779e-06	20.39	21.32	3.81	0.39
ARNT	PTP4A2	stage2_interaction	5.41629e-06	20.39	21.32	97.49	141.68
ARNT	PTPLA	stage2_interaction	7.17447e-07	20.39	21.32	13.91	34.2
ARNT	PTPRE	stage2_interaction	1.57607e-06	20.39	21.32	4.61	28.65
ARNT	PTPRF	stage2_interaction	1.41525e-06	20.39	21.32	16.41	3.63
ARNT	PTRF	stage1_interaction	6.98044e-06	20.39	21.32	79.48	17.22
ARNT	PTRH1	stage1_interaction	1.49903e-06	20.39	21.32	6.74	9.61
ARNT	PUM1	stage1_interaction	4.25701e-06	20.39	21.32	34	41.9
ARNT	PUS1	stage1_interaction	1.36502e-06	20.39	21.32	29.95	69.98
ARNT	PXMP2	stage1_interaction	1.29765e-06	20.39	21.32	6.39	10.34
ARNT	RAMP2	stage1_interaction	8.04246e-06	20.39	21.32	347.71	8.24
ARNT	RASD1	stage2_interaction	7.96454e-07	20.39	21.32	22.02	2.98
ARNT	RBBP4	stage2_interaction	4.70172e-06	20.39	21.32	251.23	230.34
ARNT	RBM14	stage1_interaction	4.22376e-06	20.39	21.32	53.08	95.16
ARNT	RBM18	shared_interaction	3.75466e-06	20.39	21.32	23.14	9.69
ARNT	RCAN1	stage1_interaction	8.35262e-07	20.39	21.32	32.31	11.94
ARNT	RCC1	stage2_interaction	4.30334e-06	20.39	21.32	41.03	85.45
ARNT	REEP2	stage2_interaction	5.80742e-06	20.39	21.32	3.19	1.51
ARNT	REV1	stage2_interaction	9.12646e-06	20.39	21.32	8.51	10.23
ARNT	REV3L	stage2_interaction	4.41396e-06	20.39	21.32	9.47	5.19
ARNT	RHOD	stage1_interaction	6.65746e-06	20.39	21.32	8.54	0.27
ARNT	RIAN	stage2_interaction	1.43361e-06	20.39	21.32	86.91	4.96
ARNT	RIN1	stage1_interaction	4.63708e-06	20.39	21.32	4.11	0.16
ARNT	RIPK1	shared_interaction	4.52684e-07	20.39	21.32	15.34	17.56
ARNT	RMND1	shared_interaction	7.33758e-07	20.39	21.32	16.12	20.53
ARNT	RMND5B	shared_interaction	1.161e-06	20.39	21.32	20.74	21.17
ARNT	RNF114	stage2_interaction	8.06814e-06	20.39	21.32	39.98	45.4
ARNT	RORA	shared_interaction	8.84622e-07	20.39	21.32	0.73	1.5
ARNT	RPAP1	stage2_interaction	1.47023e-05	20.39	21.32	11.98	19.24
ARNT	RPL12	stage1_interaction	1.10975e-06	20.39	21.32	952.86	1481.28
ARNT	RPL36AL	stage1_interaction	4.71255e-06	20.39	21.32	342.26	591.82
ARNT	RPN2	stage2_interaction	7.55262e-06	20.39	21.32	136.32	155.16
ARNT	SART1	stage1_interaction	4.65358e-07	20.39	21.32	22.39	39.35
ARNT	SAV1	stage1_interaction	5.90636e-06	20.39	21.32	38.33	24.19
ARNT	SCHIP1	stage1_interaction	5.03558e-07	20.39	21.32	36.31	3.39
ARNT	SEC22B	stage2_interaction	6.20122e-07	20.39	21.32	57.65	53.15
ARNT	SEC31A	stage2_interaction	6.0212e-07	20.39	21.32	43.86	35.47
ARNT	SELK	stage2_interaction	3.96322e-06	20.39	21.32	92.6	100.39
ARNT	SEMA3G	stage1_interaction	2.51044e-06	20.39	21.32	8.06	0.32
ARNT	SEMA6A	stage1_interaction	5.31588e-06	20.39	21.32	23.97	0.58
ARNT	SERPINB6A	stage1_interaction	5.23909e-07	20.39	21.32	68.87	24.38
ARNT	SETD2	stage1_interaction	1.01701e-05	20.39	21.32	27.39	26.33
ARNT	SETD5	stage2_interaction	3.82458e-06	20.39	21.32	34.38	32.53
ARNT	SFMBT1	stage1_interaction	2.28831e-06	20.39	21.32	5.65	11.76
ARNT	SH3BP1	stage2_interaction	3.65675e-06	20.39	21.32	19.28	55.84
ARNT	SIN3B	stage2_interaction	5.28351e-06	20.39	21.32	90.58	92.46
ARNT	SLC22A23	shared_interaction	5.74245e-07	20.39	21.32	15.69	8.91
ARNT	SLC25A25	stage1_interaction	1.03912e-06	20.39	21.32	14.65	8.67
ARNT	SLC29A2	stage1_interaction	3.57831e-06	20.39	21.32	2.59	5.4
ARNT	SLC39A14	stage2_interaction	6.3109e-06	20.39	21.32	8.61	10.1
ARNT	SLC5A3	stage1_interaction	1.05223e-06	20.39	21.32	2.27	1.31
ARNT	SLC9A8	shared_interaction	8.6582e-06	20.39	21.32	9.45	18.5
ARNT	SMCR7L	stage1_interaction	2.31166e-06	20.39	21.32	8.12	13.51
ARNT	SNHG12	stage2_interaction	4.00228e-06	20.39	21.32	60.47	145.37
ARNT	SNHG3	stage2_interaction	3.43736e-06	20.39	21.32	30.64	172.28
ARNT	SON	stage1_interaction	8.28991e-07	20.39	21.32	98.21	69.63
ARNT	SORBS3	stage2_interaction	5.47517e-06	20.39	21.32	22.86	10.85
ARNT	SRC	stage2_interaction	7.2309e-06	20.39	21.32	21.82	9.83
ARNT	SRD5A3	stage1_interaction	8.58515e-07	20.39	21.32	19.67	24.75
ARNT	SREBF1	stage2_interaction	8.10427e-07	20.39	21.32	25.9	58.65
ARNT	SRGAP3	stage2_interaction	3.25001e-06	20.39	21.32	1.42	6.34
ARNT	SRSF4	stage2_interaction	3.8305e-06	20.39	21.32	26.35	44.47
ARNT	SSH3	stage1_interaction	4.93749e-06	20.39	21.32	3.17	6.7
ARNT	SSRP1	stage1_interaction	4.75237e-06	20.39	21.32	137.34	252.02
ARNT	ST3GAL3	stage2_interaction	1.3928e-06	20.39	21.32	9.02	9.59
ARNT	ST6GALNAC4	stage1_interaction	1.24527e-06	20.39	21.32	23.49	24.96
ARNT	ST6GALNAC6	stage1_interaction	1.20498e-06	20.39	21.32	22.22	30.83
ARNT	STAB1	stage1_interaction	3.52237e-06	20.39	21.32	199.42	3.22
ARNT	STAT1	stage2_interaction	4.32225e-06	20.39	21.32	9.92	9.06
ARNT	STAT4	stage2_interaction	6.03314e-06	20.39	21.32	3.41	14.54
ARNT	STK10	stage2_interaction	4.71006e-06	20.39	21.32	13.55	20.32
ARNT	STXBP1	stage1_interaction	1.40642e-06	20.39	21.32	19.94	11.93
ARNT	SYNGR1	stage1_interaction	2.48512e-06	20.39	21.32	4.36	14.39
ARNT	TAB2	stage2_interaction	7.06844e-06	20.39	21.32	48.94	57.81
ARNT	TAF12	stage2_interaction	4.69648e-06	20.39	21.32	10.7	24.06
ARNT	TAF15	stage2_interaction	1.87691e-06	20.39	21.32	76.9	125.21
ARNT	TAPT1	stage2_interaction	6.83703e-06	20.39	21.32	13.34	17.5
ARNT	TBC1D1	stage2_interaction	8.07518e-07	20.39	21.32	25.79	12.66
ARNT	TBC1D22A	stage1_interaction	7.81858e-06	20.39	21.32	15.72	17.87
ARNT	TBK1	stage2_interaction	8.61466e-06	20.39	21.32	12.37	16.16
ARNT	TEC	stage2_interaction	2.97857e-06	20.39	21.32	3.33	6.47
ARNT	TEX2	stage1_interaction	4.61812e-06	20.39	21.32	5.63	12.74
ARNT	TGFB1	shared_interaction	5.67022e-06	20.39	21.32	113.6	144.84
ARNT	THSD1	shared_interaction	9.2626e-07	20.39	21.32	80.07	25.11
ARNT	THY1	stage2_interaction	3.25459e-06	20.39	21.32	1.7	3.21
ARNT	TIA1	stage2_interaction	7.23162e-06	20.39	21.32	48.45	45.14
ARNT	TIAM1	stage1_interaction	4.90542e-07	20.39	21.32	12.54	26.39
ARNT	TIFAB	stage1_interaction	6.18607e-06	20.39	21.32	4.25	3.94
ARNT	TLK2	stage2_interaction	3.6902e-06	20.39	21.32	22.72	19.6
ARNT	TM4SF1	stage1_interaction	1.20011e-06	20.39	21.32	12.54	0.42
ARNT	TM9SF2	stage2_interaction	1.24394e-06	20.39	21.32	59.84	44.28
ARNT	TMEM134	stage1_interaction	5.88891e-06	20.39	21.32	81.41	77.77
ARNT	TMEM144	stage2_interaction	2.16899e-06	20.39	21.32	3.32	0.57
ARNT	TMEM165	stage1_interaction	2.1198e-06	20.39	21.32	73.38	44.02
ARNT	TMEM184B	stage1_interaction	8.85401e-06	20.39	21.32	49.63	12.9
ARNT	TMEM91	shared_interaction	4.42265e-06	20.39	21.32	0.75	5.43
ARNT	TNKS	stage1_interaction	5.38255e-06	20.39	21.32	9.59	6.94
ARNT	TNKS1BP1	stage1_interaction	5.00757e-06	20.39	21.32	15.48	11.85
ARNT	TNNC1	stage1_interaction	2.30946e-06	20.39	21.32	3.6	0.92
ARNT	TNNI1	stage1_interaction	4.37402e-06	20.39	21.32	4.54	0.94
ARNT	TOR2A	stage1_interaction	1.10191e-06	20.39	21.32	30.5	53.95
ARNT	TRA2A	stage1_interaction	1.38317e-06	20.39	21.32	75.43	66.32
ARNT	TRA2B	stage2_interaction	1.10789e-06	20.39	21.32	113.55	119.78
ARNT	TRAPPC4	stage2_interaction	3.7364e-06	20.39	21.32	39.52	40.62
ARNT	TRMT1	stage2_interaction	4.09224e-06	20.39	21.32	72.07	91.19
ARNT	TTC23	stage2_interaction	6.4074e-07	20.39	21.32	16.17	3.7
ARNT	TTC28	stage1_interaction	1.40286e-06	20.39	21.32	8.67	5.68
ARNT	TXLNA	stage2_interaction	6.02731e-06	20.39	21.32	58.78	137.11
ARNT	TYRO3	stage2_interaction	1.42754e-05	20.39	21.32	3.61	2.53
ARNT	UBAC2	stage2_interaction	1.34485e-06	20.39	21.32	28.95	38.81
ARNT	UBE2B	stage2_interaction	3.33278e-06	20.39	21.32	106.12	93.02
ARNT	UBE2V1	stage1_interaction	3.12671e-06	20.39	21.32	61.95	115.44
ARNT	UBE4B	stage1_interaction	2.40107e-06	20.39	21.32	50.01	66.37
ARNT	UBR4	stage2_interaction	3.13792e-06	20.39	21.32	37.18	34.32
ARNT	USP33	shared_interaction	1.0723e-06	20.39	21.32	13.34	11.17
ARNT	USP54	stage2_interaction	9.19057e-07	20.39	21.32	3.38	4.36
ARNT	VPS25	stage1_interaction	9.58221e-06	20.39	21.32	84.47	128.34
ARNT	VPS36	shared_interaction	9.29036e-07	20.39	21.32	30.09	35.22
ARNT	WASF1	stage2_interaction	3.90421e-06	20.39	21.32	5.65	0.25
ARNT	WDR83	stage2_interaction	4.67471e-06	20.39	21.32	26.19	37.97
ARNT	WIZ	stage2_interaction	1.12887e-06	20.39	21.32	33.29	60.12
ARNT	WNK4	stage1_interaction	7.34132e-06	20.39	21.32	3.92	0.83
ARNT	WWTR1	stage1_interaction	1.086e-06	20.39	21.32	20.23	0.18
ARNT	X99384	stage1_interaction	7.17333e-07	20.39	21.32	54.56	1.35
ARNT	XAB2	stage2_interaction	4.56558e-06	20.39	21.32	29.84	54.85
ARNT	YARS	stage2_interaction	5.0055e-06	20.39	21.32	36.75	100.64
ARNT	YEATS4	stage1_interaction	5.89693e-06	20.39	21.32	72.3	77.63
ARNT	YTHDF2	stage2_interaction	4.3299e-06	20.39	21.32	30.24	39.42
ARNT	ZBTB8A	stage2_interaction	6.11706e-06	20.39	21.32	3	1.32
ARNT	ZCCHC17	stage1_interaction	3.34857e-06	20.39	21.32	23.76	39.14
ARNT	ZDHHC24	stage1_interaction	4.18413e-06	20.39	21.32	5.07	10.42
ARNT	ZFAND2A	stage2_interaction	6.22177e-07	20.39	21.32	12.5	12.84
ARNT	ZFP395	stage2_interaction	1.07542e-06	20.39	21.32	14.42	25.38
ARNT	ZFP644	stage2_interaction	6.14163e-06	20.39	21.32	12.92	13.91
ARNT	ZFP697	stage2_interaction	5.51125e-07	20.39	21.32	3.81	0.32
ARNT	ZFP961	stage2_interaction	4.93682e-06	20.39	21.32	15.62	19.98
ARNT	ZMYND8	stage2_interaction	8.63888e-07	20.39	21.32	25.23	37.96
ARNT	ZZZ3	shared_interaction	1.10448e-06	20.39	21.32	21.75	18.15
ARNT2	ABCA7	stage1_interaction	9.31632e-08	1.47	0.11	3.79	11.87
ARNT2	ABHD15	stage2_interaction	4.02553e-07	1.47	0.11	0.57	1.37
ARNT2	ABLIM1	shared_interaction	1.72783e-06	1.47	0.11	15.27	5.53
ARNT2	ABR	stage2_interaction	9.64979e-07	1.47	0.11	18	18.83
ARNT2	ACRBP	stage2_interaction	6.02639e-07	1.47	0.11	4.38	2.74
ARNT2	ADAM19	stage1_interaction	1.51419e-06	1.47	0.11	20.06	0.21
ARNT2	ADCK4	stage2_interaction	1.06659e-06	1.47	0.11	9.36	12.37
ARNT2	ADCK5	stage2_interaction	3.22115e-07	1.47	0.11	14.19	22.98
ARNT2	AGPAT1	stage2_interaction	8.64265e-07	1.47	0.11	41.03	59
ARNT2	AI848100	stage2_interaction	1.01522e-06	1.47	0.11	8.5	5.38
ARNT2	AK1	stage1_interaction	1.81503e-07	1.47	0.11	9.37	8.85
ARNT2	AK4	stage2_interaction	1.36867e-07	1.47	0.11	4.62	6.98
ARNT2	AKAP7	stage2_interaction	1.01162e-06	1.47	0.11	13.72	10.57
ARNT2	AKT1	stage2_interaction	1.79322e-07	1.47	0.11	135.59	156.88
ARNT2	AKT2	stage2_interaction	1.18015e-06	1.47	0.11	20.53	50.11
ARNT2	ANKRD10	stage1_interaction	1.13602e-06	1.47	0.11	46.62	58.44
ARNT2	ANKRD13B	stage2_interaction	3.26289e-07	1.47	0.11	15.83	14.13
ARNT2	ANP32E	stage2_interaction	2.16535e-07	1.47	0.11	106.71	225.73
ARNT2	AP3M1	stage2_interaction	3.34729e-07	1.47	0.11	28.43	21.19
ARNT2	ARF3	shared_interaction	1.11424e-06	1.47	0.11	49.38	76.3
ARNT2	ARF6	stage2_interaction	2.08345e-07	1.47	0.11	57.43	70.89
ARNT2	ARHGAP39	stage2_interaction	3.07008e-07	1.47	0.11	8.52	13.87
ARNT2	ARNTL	stage1_interaction	1.86004e-07	1.47	0.11	3.99	6.85
ARNT2	ARPC1B	stage1_interaction	2.94085e-07	1.47	0.11	211.93	232.33
ARNT2	ASAP1	stage1_interaction	9.25505e-07	1.47	0.11	28.15	39.42
ARNT2	ASB1	stage2_interaction	3.32869e-07	1.47	0.11	2.11	3.87
ARNT2	ASB2	stage2_interaction	4.77058e-07	1.47	0.11	1.76	3.19
ARNT2	ATAD5	stage1_interaction	1.28589e-06	1.47	0.11	5.8	7.9
ARNT2	ATP5D	stage1_interaction	8.72998e-08	1.47	0.11	208.9	279.71
ARNT2	ATRNL1	stage2_interaction	7.7795e-07	1.47	0.11	8.07	3.42
ARNT2	AURKAIP1	stage1_interaction	1.28573e-07	1.47	0.11	65.36	106.08
ARNT2	AURKB	stage1_interaction	1.36686e-06	1.47	0.11	50.84	76.4
ARNT2	AXL	stage2_interaction	7.59242e-07	1.47	0.11	12.27	11.39
ARNT2	AZIN1	stage1_interaction	1.80198e-07	1.47	0.11	37.68	44.8
ARNT2	BC018507	stage1_interaction	1.25215e-06	1.47	0.11	13.94	12.52
ARNT2	BC028528	stage2_interaction	2.20815e-07	1.47	0.11	26.76	11.98
ARNT2	BC030336	stage2_interaction	3.17472e-07	1.47	0.11	5.38	3.24
ARNT2	BICD2	stage1_interaction	3.55917e-07	1.47	0.11	19.87	12.04
ARNT2	BLCAP	stage1_interaction	7.95637e-07	1.47	0.11	19.59	16.54
ARNT2	BLVRB	stage2_interaction	1.16049e-06	1.47	0.11	31.45	124.38
ARNT2	BPHL	shared_interaction	8.09688e-07	1.47	0.11	14.7	21.18
ARNT2	BTBD10	stage1_interaction	1.97717e-07	1.47	0.11	11.55	4.84
ARNT2	BUD31	stage1_interaction	2.2134e-07	1.47	0.11	107.42	99.24
ARNT2	C77080	stage2_interaction	1.04613e-06	1.47	0.11	2.64	3.44
ARNT2	CACHD1	stage2_interaction	1.55753e-07	1.47	0.11	11.98	3.4
ARNT2	CALML4	stage2_interaction	9.18647e-07	1.47	0.11	15.29	1.71
ARNT2	CAMK2A	stage2_interaction	2.18673e-07	1.47	0.11	3.26	36.21
ARNT2	CAMK2G	stage2_interaction	3.23916e-07	1.47	0.11	15.22	17.54
ARNT2	CAMSAP3	stage2_interaction	1.11068e-06	1.47	0.11	1.16	2.97
ARNT2	CAND2	shared_interaction	4.6742e-07	1.47	0.11	15.55	15.41
ARNT2	CAPRIN1	shared_interaction	6.39461e-07	1.47	0.11	201.74	216.56
ARNT2	CAR14	stage2_interaction	1.97637e-07	1.47	0.11	4.05	0.77
ARNT2	CAR8	stage1_interaction	1.10434e-06	1.47	0.11	10.63	0.12
ARNT2	CCBL1	stage1_interaction	9.15496e-07	1.47	0.11	3.3	7.96
ARNT2	CCDC28B	stage2_interaction	9.16786e-07	1.47	0.11	28.29	25.67
ARNT2	CCDC46	stage1_interaction	1.09173e-06	1.47	0.11	6.75	0.94
ARNT2	CCDC58	stage1_interaction	6.48004e-07	1.47	0.11	21.86	28.65
ARNT2	CCDC97	stage2_interaction	8.82724e-07	1.47	0.11	25.2	36.8
ARNT2	CCNL1	stage1_interaction	7.99363e-07	1.47	0.11	94.82	58.85
ARNT2	CD200R1	stage2_interaction	4.43447e-07	1.47	0.11	4.55	5.48
ARNT2	CD27	stage2_interaction	6.63143e-07	1.47	0.11	7.52	57.77
ARNT2	CDC7	stage2_interaction	3.28612e-07	1.47	0.11	16.28	22.39
ARNT2	CDCA4	stage2_interaction	1.84368e-07	1.47	0.11	46.51	82.54
ARNT2	CDK11B	stage1_interaction	1.36979e-07	1.47	0.11	40.98	48.68
ARNT2	CDKL3	stage2_interaction	1.94661e-06	1.47	0.11	1.55	1.61
ARNT2	CDKN1C	stage1_interaction	1.79713e-07	1.47	0.11	239.77	36.19
ARNT2	CDR2	stage2_interaction	3.05924e-07	1.47	0.11	13.31	6.69
ARNT2	CEACAM1	stage2_interaction	8.50993e-07	1.47	0.11	6.2	1.16
ARNT2	CEP192	stage2_interaction	9.44669e-07	1.47	0.11	9.7	9.16
ARNT2	CHD2	stage2_interaction	9.64804e-07	1.47	0.11	9.24	12.55
ARNT2	CHST1	stage1_interaction	1.01249e-06	1.47	0.11	5.65	0.22
ARNT2	CHST15	shared_interaction	1.1621e-06	1.47	0.11	12.33	4.79
ARNT2	CIZ1	stage1_interaction	1.90637e-07	1.47	0.11	53.25	80.46
ARNT2	CLINT1	stage1_interaction	1.12534e-06	1.47	0.11	45.98	90.28
ARNT2	CNN2	stage1_interaction	1.2437e-07	1.47	0.11	156.78	56.45
ARNT2	CNOT6	stage2_interaction	4.56968e-07	1.47	0.11	50.54	48.14
ARNT2	COL4A3BP	stage2_interaction	6.62434e-07	1.47	0.11	12.1	11.35
ARNT2	COMMD5	stage2_interaction	3.96674e-07	1.47	0.11	14.2	17.51
ARNT2	COPS7A	stage2_interaction	7.09481e-07	1.47	0.11	62.78	105.3
ARNT2	CORO1C	stage1_interaction	1.1336e-06	1.47	0.11	92.04	52.81
ARNT2	CPD	stage2_interaction	1.12934e-06	1.47	0.11	41.24	11
ARNT2	CSNK1A1	stage2_interaction	1.60472e-07	1.47	0.11	167.08	158
ARNT2	CSNK1E	stage1_interaction	1.34536e-06	1.47	0.11	94	40.03
ARNT2	CSNK2B	stage2_interaction	1.07149e-06	1.47	0.11	108.13	109.1
ARNT2	CSTF1	stage1_interaction	2.12674e-07	1.47	0.11	24.34	43.5
ARNT2	CTNND1	stage1_interaction	4.90996e-07	1.47	0.11	85.59	33.11
ARNT2	CTSD	stage1_interaction	3.1757e-07	1.47	0.11	306.28	192.43
ARNT2	CXXC5	stage2_interaction	3.61922e-07	1.47	0.11	32.9	39.25
ARNT2	CYFIP2	stage1_interaction	1.12205e-06	1.47	0.11	3.05	23.87
ARNT2	CYHR1	stage2_interaction	4.4638e-07	1.47	0.11	36.56	42.02
ARNT2	CYP39A1	stage1_interaction	4.58156e-07	1.47	0.11	2.71	1.02
ARNT2	CYTH1	stage2_interaction	1.59682e-07	1.47	0.11	17.31	15.82
ARNT2	D18ERTD653E	stage2_interaction	8.79657e-07	1.47	0.11	6.82	1.3
ARNT2	D19WSU162E	stage2_interaction	1.08896e-06	1.47	0.11	44.13	80.42
ARNT2	D2WSU81E	stage1_interaction	9.12861e-07	1.47	0.11	20.66	60.12
ARNT2	DAB2	stage2_interaction	4.29893e-07	1.47	0.11	153.66	5.95
ARNT2	DDX23	shared_interaction	1.08673e-06	1.47	0.11	57.58	114.6
ARNT2	DDX24	stage2_interaction	3.69974e-07	1.47	0.11	29.21	52.02
ARNT2	DDX31	stage1_interaction	9.01368e-07	1.47	0.11	7.99	12.11
ARNT2	DDX5	shared_interaction	1.04476e-06	1.47	0.11	419.63	379.63
ARNT2	DGAT2	stage1_interaction	3.09961e-07	1.47	0.11	2.86	1.6
ARNT2	DHH	stage1_interaction	9.29906e-07	1.47	0.11	12.22	0
ARNT2	DHRS3	stage2_interaction	1.10919e-06	1.47	0.11	46.04	9.41
ARNT2	DLC1	stage1_interaction	1.19467e-06	1.47	0.11	30.86	0.81
ARNT2	DLK1	stage2_interaction	4.22961e-07	1.47	0.11	125.46	92.58
ARNT2	DNAJC6	stage2_interaction	1.50676e-07	1.47	0.11	0.11	1.55
ARNT2	DOM3Z	stage2_interaction	9.6788e-07	1.47	0.11	26.83	21.88
ARNT2	DOS	stage1_interaction	9.30329e-08	1.47	0.11	4.02	7.07
ARNT2	DSN1	stage1_interaction	1.00654e-06	1.47	0.11	17.73	20.24
ARNT2	DYRK2	stage1_interaction	2.43417e-07	1.47	0.11	10.37	8.92
ARNT2	ECM1	stage2_interaction	2.46812e-07	1.47	0.11	64.83	8.65
ARNT2	ECSCR	stage2_interaction	3.50148e-07	1.47	0.11	171.76	11.29
ARNT2	EEF1D	stage2_interaction	3.25039e-07	1.47	0.11	223.98	410.27
ARNT2	EEF2K	stage2_interaction	3.63101e-07	1.47	0.11	18.55	67.4
ARNT2	EFCAB4A	stage1_interaction	2.3445e-07	1.47	0.11	31.61	3.41
ARNT2	EFHA2	stage1_interaction	1.77588e-06	1.47	0.11	2.87	2.92
ARNT2	EHMT2	stage2_interaction	9.32529e-07	1.47	0.11	60.23	36.74
ARNT2	EIF3I	stage2_interaction	1.13928e-06	1.47	0.11	177.11	280.53
ARNT2	EIF4EBP1	stage1_interaction	3.49081e-07	1.47	0.11	87.2	142.16
ARNT2	EIF4EBP2	stage1_interaction	3.79071e-07	1.47	0.11	36.83	77.1
ARNT2	EML4	stage2_interaction	2.81923e-07	1.47	0.11	25.13	22.6
ARNT2	ENG	stage1_interaction	1.81972e-07	1.47	0.11	188.49	62.58
ARNT2	F2R	stage2_interaction	7.39874e-07	1.47	0.11	135.47	26.47
ARNT2	FAM102A	stage1_interaction	1.97429e-07	1.47	0.11	23	13.53
ARNT2	FAM108A	stage1_interaction	9.51177e-08	1.47	0.11	145.5	72.22
ARNT2	FAM109B	stage2_interaction	4.19437e-07	1.47	0.11	3.29	20.11
ARNT2	FAM114A1	stage2_interaction	1.93888e-07	1.47	0.11	11.65	1.28
ARNT2	FAM134B	stage2_interaction	2.37131e-07	1.47	0.11	4.03	20.38
ARNT2	FAM149B	stage2_interaction	3.6078e-07	1.47	0.11	16.7	15.62
ARNT2	FAM162A	stage1_interaction	6.67353e-07	1.47	0.11	56.76	101
ARNT2	FAM49B	stage2_interaction	7.63309e-07	1.47	0.11	59.34	46.98
ARNT2	FAM57A	stage2_interaction	8.92715e-07	1.47	0.11	26.08	3.19
ARNT2	FAM98B	stage1_interaction	1.37382e-06	1.47	0.11	26.73	51.44
ARNT2	FANCC	shared_interaction	3.21525e-07	1.47	0.11	6.9	10.93
ARNT2	FANCI	stage2_interaction	1.63468e-06	1.47	0.11	3.6	6.95
ARNT2	FBP1	shared_interaction	3.87208e-07	1.47	0.11	1.48	2.51
ARNT2	FCGR1	stage2_interaction	2.20815e-07	1.47	0.11	22.24	4.85
ARNT2	FCHO2	stage1_interaction	2.70375e-07	1.47	0.11	17.22	13.64
ARNT2	FGF3	stage1_interaction	1.1309e-06	1.47	0.11	0.44	1.41
ARNT2	FKBPL	stage2_interaction	9.30091e-07	1.47	0.11	3.57	4.51
ARNT2	FLI1	stage1_interaction	7.93915e-07	1.47	0.11	61.8	57.6
ARNT2	FOXO3	shared_interaction	3.14481e-07	1.47	0.11	11.18	39.2
ARNT2	FOXP1	stage2_interaction	8.37982e-07	1.47	0.11	48.9	82.97
ARNT2	FPGS	stage1_interaction	2.00473e-07	1.47	0.11	22.68	43.54
ARNT2	FXC1	stage1_interaction	1.01775e-06	1.47	0.11	74.16	95.35
ARNT2	GAS7	stage1_interaction	9.22275e-07	1.47	0.11	9.79	1.29
ARNT2	GBP5	stage1_interaction	1.25036e-06	1.47	0.11	0.74	3.13
ARNT2	GNAQ	stage2_interaction	9.66191e-07	1.47	0.11	15.19	10.01
ARNT2	GNG12	stage2_interaction	1.19206e-07	1.47	0.11	54.29	27.67
ARNT2	GPR132	stage2_interaction	2.14369e-07	1.47	0.11	1.63	11.97
ARNT2	GPSM3	stage2_interaction	9.13025e-07	1.47	0.11	13.88	40.57
ARNT2	GPT	stage2_interaction	4.11293e-07	1.47	0.11	1.46	2.93
ARNT2	GPX4	stage1_interaction	1.0059e-07	1.47	0.11	226.16	312.66
ARNT2	GRAMD1C	stage2_interaction	4.19953e-07	1.47	0.11	1.68	1.88
ARNT2	GTF2A2	stage1_interaction	3.2645e-07	1.47	0.11	80.78	106.25
ARNT2	GTF3C4	stage1_interaction	9.01368e-07	1.47	0.11	15.8	38.4
ARNT2	H19	stage1_interaction	1.744e-07	1.47	0.11	3858.93	525.04
ARNT2	H2-DMB2	stage2_interaction	7.88688e-07	1.47	0.11	0.2	2.32
ARNT2	H2AFY	stage2_interaction	1.39602e-06	1.47	0.11	231.57	619.44
ARNT2	HDAC2	stage1_interaction	8.91662e-07	1.47	0.11	95.51	78.4
ARNT2	HELZ	shared_interaction	1.1476e-06	1.47	0.11	12.02	17.8
ARNT2	HIVEP3	stage2_interaction	4.85161e-07	1.47	0.11	4.61	4.68
ARNT2	HMGCR	stage2_interaction	1.12745e-06	1.47	0.11	51.58	23.39
ARNT2	HMGXB3	stage2_interaction	1.7125e-07	1.47	0.11	9.6	13.4
ARNT2	HMHA1	stage1_interaction	1.14662e-07	1.47	0.11	14.71	46.86
ARNT2	HNRNPAB	stage2_interaction	1.82307e-06	1.47	0.11	529.41	983.14
ARNT2	HOXA13	stage1_interaction	9.94431e-07	1.47	0.11	2.22	0
ARNT2	HOXA3	stage2_interaction	1.65446e-07	1.47	0.11	11.38	8.01
ARNT2	HOXA9	stage2_interaction	1.66734e-07	1.47	0.11	45.32	63.66
ARNT2	HSCB	stage1_interaction	7.56942e-07	1.47	0.11	26.93	63.15
ARNT2	HSD17B4	stage2_interaction	9.35585e-07	1.47	0.11	36.03	37.51
ARNT2	HSF1	stage2_interaction	3.76206e-07	1.47	0.11	30.08	34.7
ARNT2	IFI27L1	stage2_interaction	3.7506e-07	1.47	0.11	12.9	20.08
ARNT2	IFT122	stage1_interaction	1.15492e-06	1.47	0.11	9.86	4.91
ARNT2	IGF2	stage1_interaction	1.72668e-07	1.47	0.11	1546.35	72.75
ARNT2	ILK	stage1_interaction	1.01701e-06	1.47	0.11	106.9	63.2
ARNT2	IPPK	stage1_interaction	3.8607e-07	1.47	0.11	6.8	9.02
ARNT2	IQSEC1	stage2_interaction	3.91534e-06	1.47	0.11	21.38	39.4
ARNT2	ISCU	stage1_interaction	9.29372e-07	1.47	0.11	64.16	99.04
ARNT2	ITGAV	stage1_interaction	4.50255e-07	1.47	0.11	11.1	3.82
ARNT2	JAG2	stage2_interaction	2.16005e-07	1.47	0.11	11.28	7.09
ARNT2	JAK1	stage2_interaction	1.49255e-07	1.47	0.11	46.76	67.77
ARNT2	KDELR3	stage1_interaction	1.14935e-06	1.47	0.11	4.11	0.08
ARNT2	KLF10	stage1_interaction	5.24487e-07	1.47	0.11	23.51	14.39
ARNT2	KLF3	stage2_interaction	1.62365e-07	1.47	0.11	24.22	14.31
ARNT2	KLF6	stage1_interaction	1.5317e-06	1.47	0.11	58.8	7.46
ARNT2	KLHL18	stage2_interaction	1.29696e-06	1.47	0.11	8.02	8.73
ARNT2	KLHL5	stage2_interaction	1.25768e-06	1.47	0.11	22.22	14.41
ARNT2	KPNA1	stage1_interaction	4.73189e-07	1.47	0.11	16.97	29.44
ARNT2	KSR1	stage1_interaction	1.23351e-06	1.47	0.11	9.86	11.34
ARNT2	LAMA1	stage1_interaction	2.99768e-07	1.47	0.11	7.02	0.1
ARNT2	LCK	stage2_interaction	1.00659e-06	1.47	0.11	26.36	11.66
ARNT2	LEKR1	stage1_interaction	7.301e-07	1.47	0.11	1.9	1.64
ARNT2	LMO2	shared_interaction	8.03508e-07	1.47	0.11	130.07	367.29
ARNT2	LOH12CR1	stage1_interaction	5.6936e-07	1.47	0.11	5.45	8.23
ARNT2	LRP6	stage1_interaction	4.93153e-07	1.47	0.11	14.86	17.67
ARNT2	LRRC24	stage2_interaction	3.38683e-07	1.47	0.11	0.47	1.09
ARNT2	LRRC32	stage1_interaction	4.29697e-07	1.47	0.11	25.01	2.78
ARNT2	LRRFIP2	stage2_interaction	9.26666e-07	1.47	0.11	6.12	7.9
ARNT2	LSP1	stage1_interaction	2.5433e-07	1.47	0.11	39.48	169.52
ARNT2	MAF	stage1_interaction	3.46313e-07	1.47	0.11	25.46	2.97
ARNT2	MAML1	stage2_interaction	3.81108e-07	1.47	0.11	14.81	8.64
ARNT2	MAP2K5	stage2_interaction	7.50507e-07	1.47	0.11	16.6	23.69
ARNT2	MAP3K1	stage1_interaction	8.02774e-07	1.47	0.11	8.8	9.68
ARNT2	MAP3K10	stage2_interaction	1.05192e-06	1.47	0.11	18.84	18.1
ARNT2	MAPK8IP1	stage1_interaction	6.59322e-07	1.47	0.11	3.77	1.25
ARNT2	MAPK9	stage2_interaction	4.40712e-07	1.47	0.11	16.15	20.25
ARNT2	MAPKBP1	stage2_interaction	2.28784e-06	1.47	0.11	5.03	2.3
ARNT2	MARCH2	stage2_interaction	1.01542e-06	1.47	0.11	24.97	19.42
ARNT2	MARCH8	shared_interaction	9.64314e-07	1.47	0.11	18.96	18.24
ARNT2	MBNL2	stage1_interaction	5.09579e-07	1.47	0.11	19.54	10.78
ARNT2	MBP	stage2_interaction	2.32919e-07	1.47	0.11	2.49	27.21
ARNT2	MED16	stage1_interaction	9.49874e-08	1.47	0.11	23.15	34.61
ARNT2	MED23	stage2_interaction	1.09924e-06	1.47	0.11	14.31	15.1
ARNT2	MED27	stage1_interaction	8.98542e-07	1.47	0.11	29.14	20.34
ARNT2	MED7	stage1_interaction	1.19125e-06	1.47	0.11	16.99	18.33
ARNT2	MEG3	stage2_interaction	3.8673e-07	1.47	0.11	131.3	6.99
ARNT2	MFSD11	stage2_interaction	1.68435e-07	1.47	0.11	35.58	25.98
ARNT2	MGA	stage2_interaction	2.32875e-06	1.47	0.11	11.85	16.22
ARNT2	MIB2	stage1_interaction	1.38507e-07	1.47	0.11	11.91	16.34
ARNT2	MKRN2	stage1_interaction	1.04957e-06	1.47	0.11	13.94	16.1
ARNT2	MN1	stage2_interaction	1.86194e-06	1.47	0.11	7.52	2.83
ARNT2	MOV10	stage1_interaction	9.52632e-07	1.47	0.11	24	30.69
ARNT2	MRPL17	stage1_interaction	1.13215e-06	1.47	0.11	129.36	175.82
ARNT2	MRPS21	stage2_interaction	2.80326e-07	1.47	0.11	130.01	177.57
ARNT2	MSRB2	stage2_interaction	2.80628e-07	1.47	0.11	13.9	34.06
ARNT2	MTA1	stage2_interaction	2.16414e-07	1.47	0.11	55.05	92.27
ARNT2	MTA3	stage2_interaction	1.02138e-06	1.47	0.11	26.56	47.24
ARNT2	MTSS1	stage1_interaction	2.19086e-07	1.47	0.11	31.11	13.19
ARNT2	MTSS1L	stage2_interaction	1.01777e-06	1.47	0.11	24.92	18.64
ARNT2	MTUS1	stage1_interaction	1.7443e-06	1.47	0.11	27.8	3.08
ARNT2	MYH10	stage1_interaction	1.24816e-06	1.47	0.11	63.35	30.64
ARNT2	MYO1E	stage1_interaction	4.1702e-07	1.47	0.11	7.91	0.58
ARNT2	MYO7A	stage1_interaction	3.4424e-07	1.47	0.11	26.22	26.24
ARNT2	N4BP2	stage2_interaction	8.46505e-07	1.47	0.11	17.24	18.72
ARNT2	NAA50	stage2_interaction	4.21127e-07	1.47	0.11	40.52	67.99
ARNT2	NAAA	shared_interaction	3.94797e-07	1.47	0.11	16.7	6.23
ARNT2	NAIF1	stage1_interaction	2.23659e-07	1.47	0.11	2.37	3.22
ARNT2	NAT10	shared_interaction	8.421e-07	1.47	0.11	15.27	54.77
ARNT2	NBEAL2	stage2_interaction	1.05557e-06	1.47	0.11	8.61	31.48
ARNT2	NCAPD2	stage2_interaction	5.89034e-07	1.47	0.11	59.48	86.02
ARNT2	NDRG3	stage1_interaction	9.093e-07	1.47	0.11	16	33.13
ARNT2	NDUFS7	stage1_interaction	8.96452e-08	1.47	0.11	110.56	197.76
ARNT2	NFKB1	stage2_interaction	4.54443e-07	1.47	0.11	51.29	66.16
ARNT2	NGP	stage2_interaction	1.09037e-06	1.47	0.11	0.26	3.17
ARNT2	NHP2L1	stage2_interaction	4.22399e-07	1.47	0.11	102.93	166.56
ARNT2	NIN	stage1_interaction	1.28855e-06	1.47	0.11	8.95	8.06
ARNT2	NINJ1	stage1_interaction	3.65071e-07	1.47	0.11	42.94	40.44
ARNT2	NOS1AP	stage2_interaction	4.70244e-07	1.47	0.11	3.76	4.69
ARNT2	NQO2	shared_interaction	7.20377e-07	1.47	0.11	5.2	3.74
ARNT2	NTN1	stage1_interaction	1.35966e-06	1.47	0.11	3.06	0.02
ARNT2	NTNG2	stage1_interaction	9.91787e-07	1.47	0.11	5.7	0.51
ARNT2	ODF2	stage1_interaction	9.18321e-07	1.47	0.11	39.14	48.6
ARNT2	ORAOV1	stage1_interaction	1.25459e-06	1.47	0.11	17.93	32.4
ARNT2	OTUB2	stage2_interaction	3.89249e-07	1.47	0.11	2.41	3.49
ARNT2	OTUD7B	stage2_interaction	2.61533e-07	1.47	0.11	8.95	12.09
ARNT2	PACS2	stage2_interaction	1.96914e-07	1.47	0.11	12.18	15.59
ARNT2	PAIP2	stage2_interaction	4.19769e-07	1.47	0.11	102.01	154.83
ARNT2	PANK4	stage1_interaction	1.40991e-07	1.47	0.11	23.74	23.72
ARNT2	PARP14	stage1_interaction	4.77941e-07	1.47	0.11	3.99	4.47
ARNT2	PBX2	stage2_interaction	8.8255e-07	1.47	0.11	78.36	66.41
ARNT2	PDAP1	stage1_interaction	2.58574e-07	1.47	0.11	87.59	152.62
ARNT2	PDGFA	stage1_interaction	8.96794e-07	1.47	0.11	5.25	1.01
ARNT2	PDGFD	stage2_interaction	8.82728e-07	1.47	0.11	4.12	1.18
ARNT2	PDLIM2	stage2_interaction	1.23322e-06	1.47	0.11	8.24	28.11
ARNT2	PDS5A	stage2_interaction	9.8184e-07	1.47	0.11	26.78	33.43
ARNT2	PER1	stage1_interaction	1.44419e-06	1.47	0.11	10.99	14.14
ARNT2	PEX11C	stage2_interaction	9.82411e-07	1.47	0.11	2.74	3.61
ARNT2	PFAS	stage1_interaction	1.3183e-06	1.47	0.11	16.32	40.97
ARNT2	PHC2	shared_interaction	7.62013e-07	1.47	0.11	83.48	49.72
ARNT2	PHF21A	stage1_interaction	7.56497e-07	1.47	0.11	20.21	26.33
ARNT2	PHF5A	stage2_interaction	3.99887e-07	1.47	0.11	113.96	145.75
ARNT2	PHLPP1	stage2_interaction	9.71274e-07	1.47	0.11	4.05	3.36
ARNT2	PHLPP2	stage2_interaction	7.2636e-07	1.47	0.11	3.28	4.18
ARNT2	PIAS1	stage2_interaction	9.33123e-07	1.47	0.11	9.62	8.65
ARNT2	PICK1	stage1_interaction	1.41753e-06	1.47	0.11	15.94	15.33
ARNT2	PITPNC1	shared_interaction	9.65645e-07	1.47	0.11	9.58	19.23
ARNT2	PKDCC	stage2_interaction	2.60699e-07	1.47	0.11	25.7	3.34
ARNT2	PLA2G4B	stage2_interaction	2.18638e-06	1.47	0.11	7.29	8.29
ARNT2	PLA2G6	stage1_interaction	1.46742e-06	1.47	0.11	15.3	12.05
ARNT2	PLA2G7	stage1_interaction	3.34072e-07	1.47	0.11	4.56	1.46
ARNT2	PLEC	stage2_interaction	3.37709e-07	1.47	0.11	16.19	19.38
ARNT2	PLEKHA8	stage1_interaction	3.08289e-07	1.47	0.11	8.19	6.87
ARNT2	PLEKHO1	stage2_interaction	2.43053e-07	1.47	0.11	160.32	22.63
ARNT2	PLXND1	stage1_interaction	1.08632e-06	1.47	0.11	304.29	25.41
ARNT2	PNPLA6	stage2_interaction	1.06987e-06	1.47	0.11	14.23	9.58
ARNT2	POC5	stage2_interaction	6.62434e-07	1.47	0.11	5.71	7.79
ARNT2	POLE2	stage2_interaction	2.19146e-07	1.47	0.11	15.26	19.46
ARNT2	POLRMT	stage1_interaction	8.49544e-08	1.47	0.11	13.79	17.59
ARNT2	PPP1R16A	stage2_interaction	4.26887e-07	1.47	0.11	12.97	15.05
ARNT2	PPP3CB	stage2_interaction	3.42594e-07	1.47	0.11	37.41	35.52
ARNT2	PPP3CC	stage2_interaction	9.95255e-07	1.47	0.11	2.81	0.93
ARNT2	PPPDE2	stage2_interaction	4.46096e-07	1.47	0.11	13.38	15.56
ARNT2	PPT2	stage2_interaction	8.75846e-07	1.47	0.11	30.35	36.53
ARNT2	PQLC1	shared_interaction	2.69693e-07	1.47	0.11	26.82	46.55
ARNT2	PRICKLE1	stage1_interaction	9.47568e-07	1.47	0.11	16.76	3.85
ARNT2	PRKAB2	stage2_interaction	5.4654e-07	1.47	0.11	4.51	1.5
ARNT2	PRKCH	stage2_interaction	1.42032e-06	1.47	0.11	38.2	15.24
ARNT2	PRMT3	stage1_interaction	2.61531e-07	1.47	0.11	19.6	35.99
ARNT2	PRPSAP1	stage1_interaction	9.61477e-07	1.47	0.11	55.7	51.35
ARNT2	PRR15	stage1_interaction	2.81292e-07	1.47	0.11	1.31	0.22
ARNT2	PSMG4	shared_interaction	7.38042e-07	1.47	0.11	44.52	73.65
ARNT2	PTBP1	stage1_interaction	9.98084e-08	1.47	0.11	323.89	450.23
ARNT2	PTEN	stage1_interaction	1.42994e-06	1.47	0.11	15.89	11.83
ARNT2	PTER	stage2_interaction	8.37986e-07	1.47	0.11	14.61	30.19
ARNT2	PTH1R	stage2_interaction	1.04894e-06	1.47	0.11	3.81	0.39
ARNT2	PTP4A2	stage2_interaction	1.05149e-06	1.47	0.11	97.49	141.68
ARNT2	PTPLA	stage2_interaction	7.84236e-07	1.47	0.11	13.91	34.2
ARNT2	PTPRM	stage1_interaction	2.75393e-07	1.47	0.11	31.81	1.33
ARNT2	PTRH1	stage1_interaction	1.71198e-07	1.47	0.11	6.74	9.61
ARNT2	R74862	stage1_interaction	1.48067e-07	1.47	0.11	1.72	0.63
ARNT2	RANGRF	stage1_interaction	1.35112e-06	1.47	0.11	26.69	94.75
ARNT2	RAP2A	stage1_interaction	5.94636e-07	1.47	0.11	19.55	6.71
ARNT2	RAPGEF1	stage1_interaction	1.06939e-06	1.47	0.11	29.04	32.85
ARNT2	RAVER2	stage2_interaction	1.43366e-07	1.47	0.11	1.78	1.69
ARNT2	RBBP4	stage2_interaction	9.12765e-07	1.47	0.11	251.23	230.34
ARNT2	RBFOX2	stage2_interaction	3.38196e-07	1.47	0.11	29.26	5.41
ARNT2	RER1	stage1_interaction	1.36597e-07	1.47	0.11	59.39	60.74
ARNT2	REV3L	stage2_interaction	1.2315e-06	1.47	0.11	9.47	5.19
ARNT2	RGNEF	stage1_interaction	3.25089e-07	1.47	0.11	5.29	0.3
ARNT2	RIAN	stage2_interaction	4.63421e-07	1.47	0.11	86.91	4.96
ARNT2	RIPK1	shared_interaction	6.48731e-07	1.47	0.11	15.34	17.56
ARNT2	RNF130	stage2_interaction	4.92189e-07	1.47	0.11	67.4	79.3
ARNT2	RNMT	stage2_interaction	8.372e-07	1.47	0.11	20.74	31.52
ARNT2	RPAP1	stage2_interaction	2.81807e-06	1.47	0.11	11.98	19.24
ARNT2	RPL12	stage1_interaction	1.09796e-06	1.47	0.11	952.86	1481.28
ARNT2	RPL26	stage1_interaction	1.24456e-06	1.47	0.11	1361.21	1431.03
ARNT2	RPL36AL	stage1_interaction	1.19133e-06	1.47	0.11	342.26	591.82
ARNT2	RPN2	stage1_interaction	8.70781e-07	1.47	0.11	136.32	155.16
ARNT2	RPS19	stage2_interaction	8.10852e-07	1.47	0.11	1981.53	3982.87
ARNT2	RSL1D1	stage2_interaction	6.13403e-07	1.47	0.11	72.57	120.94
ARNT2	RTP4	stage2_interaction	3.24448e-07	1.47	0.11	9.22	4.56
ARNT2	SBK1	stage1_interaction	9.21423e-07	1.47	0.11	14.33	5.12
ARNT2	SCARB2	shared_interaction	3.32225e-07	1.47	0.11	25.32	22.09
ARNT2	SCHIP1	stage1_interaction	3.40727e-07	1.47	0.11	36.31	3.39
ARNT2	SCLY	stage2_interaction	3.52699e-07	1.47	0.11	9.92	22.24
ARNT2	SEC14L1	shared_interaction	1.07857e-06	1.47	0.11	31.26	16.25
ARNT2	SEC22B	stage2_interaction	5.31216e-07	1.47	0.11	57.65	53.15
ARNT2	SEMA6A	stage1_interaction	1.76923e-06	1.47	0.11	23.97	0.58
ARNT2	SEMA6D	stage1_interaction	2.47282e-07	1.47	0.11	28.21	1.42
ARNT2	SEPT3	stage2_interaction	3.98109e-07	1.47	0.11	1.57	0.5
ARNT2	SEPT9	shared_interaction	1.16683e-06	1.47	0.11	114	117.06
ARNT2	SERAC1	stage2_interaction	1.29049e-07	1.47	0.11	2.08	1.84
ARNT2	SERPINB6A	stage1_interaction	7.50801e-07	1.47	0.11	68.87	24.38
ARNT2	SERPINH1	stage1_interaction	3.2879e-07	1.47	0.11	477.86	9.58
ARNT2	SETD5	stage2_interaction	1.58806e-06	1.47	0.11	34.38	32.53
ARNT2	SH2D3C	stage1_interaction	2.01878e-07	1.47	0.11	38.61	20.16
ARNT2	SKI	stage1_interaction	1.47486e-07	1.47	0.11	40.86	22.78
ARNT2	SLA2	stage1_interaction	9.53502e-07	1.47	0.11	12.9	21.94
ARNT2	SLC11A1	stage1_interaction	1.54235e-06	1.47	0.11	30.62	15.79
ARNT2	SLC22A18	stage1_interaction	1.90108e-07	1.47	0.11	3.01	7.17
ARNT2	SLC22A23	shared_interaction	8.22937e-07	1.47	0.11	15.69	8.91
ARNT2	SLC25A25	stage1_interaction	1.61596e-07	1.47	0.11	14.65	8.67
ARNT2	SLC25A27	stage1_interaction	4.65049e-07	1.47	0.11	2.24	1.1
ARNT2	SLC39A14	stage2_interaction	1.20927e-06	1.47	0.11	8.61	10.1
ARNT2	SLC39A8	stage2_interaction	4.74306e-07	1.47	0.11	23.23	13.26
ARNT2	SLC41A3	stage2_interaction	4.65301e-06	1.47	0.11	3.38	8.91
ARNT2	SMURF1	stage1_interaction	3.21322e-07	1.47	0.11	18.33	9
ARNT2	SNN	stage2_interaction	6.31965e-07	1.47	0.11	39.99	12.16
ARNT2	SORBS3	stage2_interaction	1.04913e-06	1.47	0.11	22.86	10.85
ARNT2	SPATS2	shared_interaction	8.87263e-07	1.47	0.11	32	6.54
ARNT2	SPNA2	stage1_interaction	9.36409e-07	1.47	0.11	78.93	26.18
ARNT2	SPON1	stage1_interaction	1.89072e-07	1.47	0.11	3.4	0.11
ARNT2	SQSTM1	stage2_interaction	4.83459e-07	1.47	0.11	99.15	72.64
ARNT2	SREBF2	stage2_interaction	3.96332e-07	1.47	0.11	51.57	74.96
ARNT2	SRGAP3	stage2_interaction	1.34948e-06	1.47	0.11	1.42	6.34
ARNT2	ST6GAL1	stage2_interaction	3.31551e-07	1.47	0.11	41.93	1.87
ARNT2	ST6GALNAC4	stage1_interaction	1.92979e-07	1.47	0.11	23.49	24.96
ARNT2	ST6GALNAC6	stage1_interaction	1.63704e-07	1.47	0.11	22.22	30.83
ARNT2	STAG3	stage1_interaction	9.3933e-07	1.47	0.11	3.01	1.15
ARNT2	STK11	stage1_interaction	8.50847e-08	1.47	0.11	62.47	91.79
ARNT2	SUFU	stage2_interaction	9.29981e-07	1.47	0.11	17.76	29.79
ARNT2	SUN1	stage1_interaction	9.55872e-07	1.47	0.11	23.3	26.09
ARNT2	SWI5	stage1_interaction	1.66514e-07	1.47	0.11	198.63	290.03
ARNT2	TAPBPL	stage2_interaction	6.59461e-07	1.47	0.11	2.78	6.56
ARNT2	TAPT1	stage2_interaction	1.71221e-06	1.47	0.11	13.34	17.5
ARNT2	TATDN1	stage1_interaction	2.28164e-07	1.47	0.11	7.95	8
ARNT2	TBC1D1	stage2_interaction	1.39047e-07	1.47	0.11	25.79	12.66
ARNT2	TBC1D9B	stage2_interaction	4.05191e-07	1.47	0.11	37.29	43.51
ARNT2	TCF7L2	stage1_interaction	1.00447e-06	1.47	0.11	12.4	8.76
ARNT2	TFPI	stage1_interaction	4.53065e-07	1.47	0.11	70.2	22.72
ARNT2	TGFBR3	stage2_interaction	3.43376e-07	1.47	0.11	11.06	18.11
ARNT2	THAP1	stage1_interaction	3.26517e-07	1.47	0.11	9.77	12.94
ARNT2	THG1L	stage1_interaction	1.33789e-06	1.47	0.11	27	76.37
ARNT2	TIFAB	stage2_interaction	1.3984e-06	1.47	0.11	4.25	3.94
ARNT2	TIMP3	stage1_interaction	1.35968e-06	1.47	0.11	36.45	3.12
ARNT2	TLR1	stage2_interaction	1.2068e-06	1.47	0.11	2.78	0.19
ARNT2	TMBIM6	shared_interaction	9.95935e-07	1.47	0.11	180.84	165.09
ARNT2	TMCC1	stage1_interaction	4.59658e-07	1.47	0.11	25.73	3.12
ARNT2	TMEM107	stage1_interaction	1.46757e-06	1.47	0.11	7.12	28.48
ARNT2	TMEM119	stage1_interaction	8.42769e-07	1.47	0.11	20.72	4.39
ARNT2	TMEM180	stage2_interaction	1.26905e-06	1.47	0.11	8.81	18.68
ARNT2	TMEM184B	stage1_interaction	1.34358e-06	1.47	0.11	49.63	12.9
ARNT2	TNFRSF13C	stage2_interaction	3.79744e-07	1.47	0.11	0.38	6.25
ARNT2	TNNI2	stage1_interaction	3.17741e-07	1.47	0.11	5.73	9.05
ARNT2	TNPO1	stage1_interaction	2.61589e-07	1.47	0.11	34.97	30.98
ARNT2	TNRC6C	stage2_interaction	9.78469e-07	1.47	0.11	7.02	10.83
ARNT2	TNS1	stage1_interaction	1.39122e-06	1.47	0.11	9	11.16
ARNT2	TPP1	stage1_interaction	9.6872e-07	1.47	0.11	27.76	26.47
ARNT2	TRAPPC1	stage1_interaction	1.34707e-06	1.47	0.11	77.31	44.41
ARNT2	TRAPPC9	stage2_interaction	4.76656e-07	1.47	0.11	13.79	23.81
ARNT2	TRIM62	shared_interaction	8.35568e-07	1.47	0.11	3.68	1.48
ARNT2	TRRAP	stage1_interaction	2.69837e-07	1.47	0.11	41.44	44.92
ARNT2	TRUB2	stage1_interaction	1.1698e-06	1.47	0.11	15.86	24.56
ARNT2	TSKU	stage1_interaction	3.7176e-07	1.47	0.11	6.21	1.19
ARNT2	TSPAN18	stage1_interaction	7.15746e-07	1.47	0.11	103.78	1.6
ARNT2	TSPAN32	stage1_interaction	2.56387e-07	1.47	0.11	10.03	80.33
ARNT2	TSSC4	stage1_interaction	2.62214e-07	1.47	0.11	42.32	45.23
ARNT2	TTLL5	stage2_interaction	1.12062e-06	1.47	0.11	6.89	10.22
ARNT2	TUBA1A	shared_interaction	1.06059e-06	1.47	0.11	297.83	24.36
ARNT2	TXLNA	stage2_interaction	1.17011e-06	1.47	0.11	58.78	137.11
ARNT2	TYRO3	stage2_interaction	2.73624e-06	1.47	0.11	3.61	2.53
ARNT2	UBE2B	stage2_interaction	1.53815e-06	1.47	0.11	106.12	93.02
ARNT2	UBE2F	stage2_interaction	3.13746e-07	1.47	0.11	30.02	28.4
ARNT2	UBR5	stage1_interaction	5.06278e-07	1.47	0.11	17.64	24.69
ARNT2	UNG	stage1_interaction	8.33721e-07	1.47	0.11	17.84	44.84
ARNT2	URM1	stage1_interaction	1.2467e-06	1.47	0.11	48.35	85.52
ARNT2	USP30	stage1_interaction	1.01856e-06	1.47	0.11	8.3	7.35
ARNT2	USP54	stage2_interaction	3.97645e-07	1.47	0.11	3.38	4.36
ARNT2	UTP6	stage1_interaction	1.14733e-06	1.47	0.11	18.39	32.62
ARNT2	VAMP1	stage2_interaction	6.16044e-07	1.47	0.11	2.63	8
ARNT2	VAMP2	stage1_interaction	1.4322e-06	1.47	0.11	19.16	19.77
ARNT2	VPS13A	stage2_interaction	1.0308e-06	1.47	0.11	3.04	5.99
ARNT2	VPS13D	stage2_interaction	9.06227e-07	1.47	0.11	16.49	10.89
ARNT2	VPS45	stage2_interaction	2.4368e-07	1.47	0.11	7.87	6.61
ARNT2	VPS53	stage2_interaction	1.13472e-06	1.47	0.11	18.31	28.72
ARNT2	WASF1	stage2_interaction	1.08928e-06	1.47	0.11	5.65	0.25
ARNT2	WDFY1	stage1_interaction	1.97416e-07	1.47	0.11	9	7.43
ARNT2	WIPF3	stage1_interaction	3.43777e-07	1.47	0.11	6.91	0.1
ARNT2	X99384	stage1_interaction	4.75677e-07	1.47	0.11	54.56	1.35
ARNT2	XAB2	stage2_interaction	1.22728e-06	1.47	0.11	29.84	54.85
ARNT2	XPC	stage2_interaction	3.23194e-06	1.47	0.11	9.84	19.72
ARNT2	XPO6	stage1_interaction	8.51975e-07	1.47	0.11	28.65	39.06
ARNT2	XRN2	stage2_interaction	9.12094e-07	1.47	0.11	39.52	45.63
ARNT2	YARS	stage2_interaction	9.7174e-07	1.47	0.11	36.75	100.64
ARNT2	YLPM1	stage2_interaction	9.29258e-07	1.47	0.11	20.85	23.77
ARNT2	ZBTB34	stage1_interaction	1.2943e-06	1.47	0.11	8.6	18.52
ARNT2	ZBTB42	stage2_interaction	2.4246e-07	1.47	0.11	1.89	2.38
ARNT2	ZBTB8A	stage2_interaction	1.18753e-06	1.47	0.11	3	1.32
ARNT2	ZC3H7A	stage2_interaction	5.77122e-07	1.47	0.11	54.82	28.68
ARNT2	ZFP236	stage2_interaction	3.32587e-07	1.47	0.11	7.26	6.24
[truncated: 386,135+ more rows]

## Sheet: tf_gene_network.FL_vs_BM
TF	target_gene	interaction_type	TIPC_score	TF_FPKM_stage1	TF_FPKM_stage2	Target_FPKM_stage1	Target_FPKM_stage2
AHR	ABCC10	shared_interaction	3.63562e-06	2.25	2.23	3.14	4.09
AHR	ABCC4	shared_interaction	3.04784e-09	2.25	2.23	6.86	10.09
AHR	ACACA	stage1_interaction	5.48421e-06	2.25	2.23	28.57	13.99
AHR	ACSL1	shared_interaction	1.48512e-05	2.25	2.23	13.22	13.13
AHR	ACTR1B	stage2_interaction	8.90362e-06	2.25	2.23	57.22	50.44
AHR	ACVR2B	shared_interaction	3.93812e-06	2.25	2.23	3.9	3.04
AHR	ACYP1	stage2_interaction	1.98571e-09	2.25	2.23	70.25	63.9
AHR	ADCK5	stage2_interaction	9.52845e-06	2.25	2.23	22.98	18.58
AHR	ADRBK1	shared_interaction	9.92295e-06	2.25	2.23	124.7	110.85
AHR	ADRM1	shared_interaction	1.40871e-05	2.25	2.23	97.11	59.88
AHR	AGFG2	stage1_interaction	6.39117e-06	2.25	2.23	17.14	11.51
AHR	AHCYL2	shared_interaction	9.43644e-05	2.25	2.23	26.6	11.54
AHR	AI854703	stage2_interaction	3.54129e-06	2.25	2.23	4.28	4.54
AHR	AIF1L	stage1_interaction	2.42359e-08	2.25	2.23	4.35	1.02
AHR	AIM1	stage2_interaction	6.05146e-06	2.25	2.23	0.32	1.44
AHR	AIP	shared_interaction	1.07027e-05	2.25	2.23	85.24	100.75
AHR	ALDH18A1	stage2_interaction	1.3932e-07	2.25	2.23	61.44	36.74
AHR	ALDH3B1	stage1_interaction	1.19326e-05	2.25	2.23	2.07	0.06
AHR	ALDOC	stage2_interaction	4.26336e-05	2.25	2.23	3.57	9.73
AHR	ANKRD13A	stage2_interaction	5.79166e-09	2.25	2.23	214.4	300.59
AHR	ANKRD13D	shared_interaction	1.08744e-05	2.25	2.23	6.01	7.73
AHR	ANKRD33B	shared_interaction	1.31394e-05	2.25	2.23	1.19	5.73
AHR	APBB2	stage2_interaction	2.86743e-09	2.25	2.23	0.58	1.35
AHR	APC2	stage2_interaction	1.12759e-08	2.25	2.23	0.24	1.56
AHR	ARPC3	stage2_interaction	2.18624e-05	2.25	2.23	231.73	185.39
AHR	ARSK	stage2_interaction	4.84773e-06	2.25	2.23	2.47	6.35
AHR	ASB8	stage2_interaction	3.45951e-06	2.25	2.23	18.85	18.24
AHR	ATAD5	shared_interaction	3.08122e-08	2.25	2.23	7.9	8.32
AHR	ATF6	shared_interaction	1.10288e-05	2.25	2.23	6.16	7.16
AHR	ATP5O	stage2_interaction	6.99197e-06	2.25	2.23	381.54	222
AHR	AUH	shared_interaction	1.42528e-05	2.25	2.23	21.8	29.18
AHR	B4GALT3	stage2_interaction	1.37337e-05	2.25	2.23	23.75	9.88
AHR	BAAT1	stage2_interaction	1.36517e-05	2.25	2.23	11.36	10.74
AHR	BACH2	shared_interaction	3.40767e-09	2.25	2.23	8.42	5.46
AHR	BANK1	shared_interaction	6.03527e-06	2.25	2.23	7.24	2.07
AHR	BATF	stage2_interaction	2.01714e-09	2.25	2.23	36.23	29.47
AHR	BBS12	shared_interaction	9.65965e-05	2.25	2.23	3.88	4.67
AHR	BC005624	stage1_interaction	2.07323e-08	2.25	2.23	59.41	55.31
AHR	BC021785	stage2_interaction	5.3659e-06	2.25	2.23	1.64	2.42
AHR	BLVRA	stage2_interaction	3.62856e-06	2.25	2.23	32.84	22.09
AHR	BMI1	shared_interaction	4.62288e-06	2.25	2.23	28.93	38.54
AHR	BRDT	stage1_interaction	2.32169e-09	2.25	2.23	0.42	1.36
AHR	BRF2	shared_interaction	0.000148915	2.25	2.23	15.01	10.58
AHR	CACNA1A	shared_interaction	1.33456e-05	2.25	2.23	28.93	26.3
AHR	CALML4	stage2_interaction	1.50777e-05	2.25	2.23	1.71	2.13
AHR	CAP1	stage1_interaction	6.60364e-06	2.25	2.23	145.05	138.19
AHR	CASP8AP2	shared_interaction	3.94083e-09	2.25	2.23	22.35	12.35
AHR	CBX3	shared_interaction	1.3394e-08	2.25	2.23	147.82	159.96
AHR	CCBL1	stage2_interaction	6.69532e-06	2.25	2.23	7.96	8.23
AHR	CCDC122	stage2_interaction	4.63613e-06	2.25	2.23	3.64	8.53
AHR	CCL25	shared_interaction	1.34422e-05	2.25	2.23	4.49	3.91
AHR	CCT3	stage2_interaction	6.2807e-09	2.25	2.23	253	167.66
AHR	CDC20	stage2_interaction	6.0381e-05	2.25	2.23	142.55	53.24
AHR	CDKN1C	shared_interaction	6.96942e-06	2.25	2.23	36.19	20.61
AHR	CEACAM1	stage1_interaction	8.59145e-06	2.25	2.23	1.16	2.11
AHR	CETN4	stage2_interaction	9.03468e-05	2.25	2.23	0.5	1.09
AHR	CHAF1B	stage1_interaction	3.25579e-08	2.25	2.23	44.57	51.62
AHR	CHIC2	stage1_interaction	9.75285e-06	2.25	2.23	9.16	15.64
AHR	CHMP7	shared_interaction	5.11329e-09	2.25	2.23	28.07	26.15
AHR	CHRAC1	stage1_interaction	2.21088e-08	2.25	2.23	75.93	72.88
AHR	CIC	stage1_interaction	7.31798e-06	2.25	2.23	52.16	60.97
AHR	CLASP1	stage2_interaction	2.12732e-09	2.25	2.23	12.67	9.37
AHR	CLCF1	shared_interaction	1.28794e-05	2.25	2.23	4.3	13.01
AHR	CMKLR1	stage1_interaction	1.0187e-05	2.25	2.23	1.89	0.11
AHR	COG1	stage2_interaction	0.000101202	2.25	2.23	12.69	13.77
AHR	CORO1B	shared_interaction	1.08605e-05	2.25	2.23	138.67	142.03
AHR	CORO1C	stage1_interaction	1.32579e-05	2.25	2.23	52.81	44.08
AHR	CORO7	stage2_interaction	2.69428e-08	2.25	2.23	56.03	66.79
AHR	CPEB4	shared_interaction	5.07918e-06	2.25	2.23	2.19	3
AHR	CRAT	stage2_interaction	5.29955e-06	2.25	2.23	10.32	8.26
AHR	CRLF3	shared_interaction	2.86215e-08	2.25	2.23	74.43	80.53
AHR	CROCC	stage2_interaction	1.51871e-05	2.25	2.23	12.4	8.24
AHR	CRYZL1	stage2_interaction	7.21298e-06	2.25	2.23	29.92	52.27
AHR	CUL9	stage2_interaction	5.08946e-06	2.25	2.23	4.68	12.95
AHR	CYB5R3	shared_interaction	2.43226e-09	2.25	2.23	74.48	46.02
AHR	CYHR1	stage2_interaction	1.09239e-05	2.25	2.23	42.02	39.27
AHR	D11WSU99E	stage2_interaction	8.65935e-05	2.25	2.23	25.34	19.88
AHR	D4ERTD22E	stage2_interaction	1.5542e-05	2.25	2.23	87.74	65.64
AHR	D4WSU53E	shared_interaction	3.68977e-05	2.25	2.23	160.66	286.87
AHR	D6WSU116E	shared_interaction	7.75494e-09	2.25	2.23	15.26	14.93
AHR	DAND5	shared_interaction	1.06473e-05	2.25	2.23	3.08	2.9
AHR	DAP3	stage2_interaction	5.93473e-09	2.25	2.23	117.13	76.51
AHR	DAZAP1	shared_interaction	1.13087e-08	2.25	2.23	228.12	157.78
AHR	DCAF10	shared_interaction	7.40445e-09	2.25	2.23	11.43	13.78
AHR	DCAF7	stage2_interaction	3.9324e-08	2.25	2.23	47.17	41.18
AHR	DENND4A	stage2_interaction	9.5272e-06	2.25	2.23	7.52	10.75
AHR	DNAJA3	stage2_interaction	2.06058e-08	2.25	2.23	41.8	29.95
AHR	DPP9	stage1_interaction	3.81241e-05	2.25	2.23	22.52	18.99
AHR	DYNLL2	stage1_interaction	4.3155e-09	2.25	2.23	109.35	133.82
AHR	DYRK1B	shared_interaction	9.3034e-06	2.25	2.23	5.95	6.76
AHR	E2F7	stage2_interaction	3.62302e-09	2.25	2.23	11.42	8.68
AHR	EIF4EBP1	shared_interaction	0.000124315	2.25	2.23	142.16	95.54
AHR	ELAVL1	shared_interaction	1.40419e-05	2.25	2.23	35.36	23.26
AHR	EP400	stage2_interaction	8.81922e-09	2.25	2.23	41.69	39.67
AHR	EPB4.1	shared_interaction	6.93555e-06	2.25	2.23	65.7	65.84
AHR	EPHA2	stage2_interaction	1.458e-05	2.25	2.23	1.56	1
AHR	EPHB4	shared_interaction	6.32132e-06	2.25	2.23	4.93	5.54
AHR	ERC1	shared_interaction	1.31763e-05	2.25	2.23	4.74	5.58
AHR	ERCC2	shared_interaction	1.7899e-05	2.25	2.23	19.74	16.47
AHR	ESCO2	shared_interaction	2.69333e-09	2.25	2.23	6.83	5.94
AHR	EVI5L	shared_interaction	1.13397e-05	2.25	2.23	11.5	13.41
AHR	FAM108A	shared_interaction	9.36474e-09	2.25	2.23	72.22	57.78
AHR	FAM114A2	stage1_interaction	2.64488e-09	2.25	2.23	32.21	33.77
AHR	FAM193B	stage2_interaction	1.00122e-08	2.25	2.23	12.06	19.49
AHR	FARSA	shared_interaction	1.01805e-05	2.25	2.23	110.88	63.9
AHR	FBRSL1	stage2_interaction	9.94119e-09	2.25	2.23	7.25	9.62
AHR	FBXO42	shared_interaction	1.35059e-05	2.25	2.23	12.74	10.51
AHR	FLT3	shared_interaction	4.16015e-09	2.25	2.23	20.07	12.01
[truncated: 297,624+ more rows]
