# Supplementary material for: Transcriptional regulatory network controlling the ontogeny of hematopoietic stem cells
Source: Genes Dev. 2020 Jul 1;34(13-14):950–64. doi: 10.1101/gad.338202.120 (PMC7328518; doi:10.1101/gad.338202.120)
Supplement: Supplemental Material [file supp_gad.338202.120_Supplemental_Table_S15.xlsx]

## Sheet: background_ENCODE_wCellTypes1
Chr	Start	End	ENCODE_Tissue
chr1	10137200	10139200	placenta
chr1	10182800	10184800	heart
chr1	10236600	10238600	kidney
chr1	10246100	10248100	intestine
chr1	10252000	10254000	intestine
chr1	106070100	106072100	kidney
chr1	106991000	106993000	mESC
chr1	107008500	107010500	heart
chr1	107205800	107207800	heart
chr1	107207800	107209800	cerebellum
chr1	107226500	107228500	cerebellum
chr1	107821200	107823200	liver-e14.5
chr1	107843200	107845200	heart-e14.5
chr1	107973200	107975200	bat
chr1	10805300	10807300	mESC
chr1	108087700	108089700	liver
chr1	108088100	108090100	brain-e14.5
chr1	108188200	108190200	heart
chr1	108498700	108500700	limb-e14.5
chr1	11241600	11243600	heart
chr1	114843700	114845700	kidney
chr1	11737700	11739700	mESC
chr1	120338400	120340400	thymus
chr1	120340800	120342800	bat
chr1	120344900	120346900	kidney
chr1	120518600	120520600	intestine
chr1	120540100	120542100	mESC
chr1	120585400	120587400	kidney
chr1	120817200	120819200	limb-e14.5
chr1	120835700	120837700	heart-e14.5
chr1	121069100	121071100	liver-e14.5
chr1	121313600	121315600	placenta
chr1	121367700	121369700	brain-e14.5
chr1	121437000	121439000	liver-e14.5
chr1	121461300	121463300	kidney
chr1	121798500	121800500	bat
chr1	121812600	121814600	liver-e14.5
chr1	121946000	121948000	placenta
chr1	121959400	121961400	liver-e14.5
chr1	121995700	121997700	bat
chr1	122140700	122142700	heart-e14.5
chr1	123039200	123041200	testes
chr1	123240100	123242100	liver
chr1	127338200	127340200	spleen
chr1	127470600	127472600	heart-e14.5
chr1	128343400	128345400	lung
chr1	128407700	128409700	limb-e14.5
chr1	128517300	128519300	lung
chr1	128694800	128696800	heart
chr1	128813400	128815400	limb-e14.5
chr1	129069400	129071400	heart-e14.5
chr1	129114600	129116600	placenta
chr1	129131700	129133700	spleen
chr1	129354900	129356900	testes
chr1	129436300	129438300	cerebellum
chr1	129505000	129507000	lung
chr1	129556900	129558900	testes
chr1	129831800	129833800	cortex
chr1	129889500	129891500	cortex
chr1	129896000	129898000	mESC
chr1	132640600	132642600	liver-e14.5
chr1	132659600	132661600	liver-e14.5
chr1	132700200	132702200	kidney
chr1	13288800	13290800	cortex
chr1	132968100	132970100	kidney
chr1	13300700	13302700	spleen
chr1	133012000	133014000	brain-e14.5
chr1	133077900	133079900	thymus
chr1	133166000	133168000	mef
chr1	133273800	133275800	bat
chr1	133327100	133329100	heart-e14.5
chr1	133387700	133389700	heart-e14.5
chr1	133444700	133446700	limb-e14.5
chr1	13350400	13352400	lung
chr1	133628900	133630900	mef
chr1	133817700	133819700	liver
chr1	133941300	133943300	bat
chr1	134104200	134106200	olfactory
chr1	134218000	134220000	kidney
chr1	134225200	134227200	bat
chr1	134251600	134253600	brain-e14.5
chr1	134432900	134434900	cerebellum
chr1	134453900	134455900	olfactory
chr1	134457900	134459900	olfactory
chr1	134467200	134469200	cerebellum
chr1	134535400	134537400	cerebellum
chr1	134542500	134544500	limb-e14.5
chr1	134555300	134557300	mESC
chr1	134592700	134594700	olfactory
chr1	135016700	135018700	liver
chr1	135084200	135086200	bat
chr1	135115300	135117300	intestine
chr1	135118400	135120400	heart-e14.5
chr1	135236600	135238600	mESC
chr1	13524300	13526300	placenta
chr1	135327600	135329600	liver
chr1	135492500	135494500	brain-e14.5
chr1	135591600	135593600	liver-e14.5
chr1	135606000	135608000	liver-e14.5
chr1	135639700	135641700	cerebellum
chr1	135778300	135780300	liver-e14.5
chr1	136084400	136086400	mESC
chr1	136084500	136086500	limb-e14.5
chr1	136106300	136108300	bat
chr1	136114600	136116600	testes
chr1	136648700	136650700	testes
chr1	136651300	136653300	testes
chr1	136726200	136728200	cerebellum
chr1	136922600	136924600	olfactory
chr1	13695300	13697300	testes
chr1	136994700	136996700	olfactory
chr1	137099000	137101000	intestine
chr1	137391100	137393100	mESC
chr1	138018300	138020300	thymus
chr1	138227200	138229200	cerebellum
chr1	138275900	138277900	bat
chr1	138436500	138438500	heart-e14.5
chr1	138457600	138459600	mef
chr1	138602100	138604100	olfactory
chr1	138605200	138607200	thymus
chr1	138818400	138820400	liver
chr1	139109500	139111500	intestine
chr1	139552400	139554400	thymus
chr1	140053800	140055800	spleen
chr1	140145200	140147200	spleen
chr1	140147200	140149200	thymus
chr1	140409700	140411700	kidney
chr1	140466700	140468700	liver-e14.5
chr1	140499700	140501700	mESC
chr1	140879300	140881300	cerebellum
chr1	145496700	145498700	liver
chr1	145732200	145734200	lung
chr1	151961500	151963500	mef
chr1	152650500	152652500	lung
chr1	152693600	152695600	lung
chr1	152854100	152856100	kidney
chr1	153082000	153084000	heart
chr1	153139600	153141600	mESC
chr1	153339600	153341600	liver
chr1	153504800	153506800	testes
chr1	153829800	153831800	brain-e14.5
chr1	153842300	153844300	limb-e14.5
chr1	153871400	153873400	cerebellum
chr1	154360600	154362600	limb-e14.5
chr1	154406900	154408900	liver
chr1	154416300	154418300	bat
chr1	154465400	154467400	placenta
chr1	154541800	154543800	spleen
chr1	154664100	154666100	bat
chr1	154762700	154764700	mESC
chr1	154848600	154850600	cerebellum
chr1	154864800	154866800	cerebellum
chr1	154894600	154896600	limb-e14.5
chr1	155343000	155345000	thymus
chr1	155436600	155438600	mESC
chr1	155769200	155771200	olfactory
chr1	155838900	155840900	liver
chr1	155920800	155922800	intestine
chr1	155937000	155939000	mESC
chr1	155950100	155952100	spleen
chr1	156028700	156030700	liver
chr1	156132200	156134200	cortex
chr1	156935600	156937600	heart
chr1	157083200	157085200	limb-e14.5
chr1	157299400	157301400	heart
chr1	158332300	158334300	placenta
chr1	158450100	158452100	lung
chr1	158521700	158523700	liver
chr1	158549800	158551800	kidney
chr1	158579600	158581600	heart
chr1	158918800	158920800	thymus
chr1	159110300	159112300	brain-e14.5
chr1	159409700	159411700	cortex
chr1	160434600	160436600	cortex
chr1	160789300	160791300	limb-e14.5
chr1	160849700	160851700	bat
chr1	161092300	161094300	limb-e14.5
chr1	161333800	161335800	thymus
chr1	161496500	161498500	cortex
chr1	161522900	161524900	cortex
chr1	161966100	161968100	bat
chr1	161989800	161991800	bat
chr1	162525600	162527600	mef
chr1	162753200	162755200	cerebellum
chr1	162846300	162848300	heart
chr1	163208600	163210600	intestine
chr1	163436900	163438900	lung
chr1	163916700	163918700	mef
chr1	163937900	163939900	brain-e14.5
chr1	163946000	163948000	placenta
chr1	163946300	163948300	limb-e14.5
chr1	164002200	164004200	mef
chr1	164072300	164074300	limb-e14.5
chr1	164288500	164290500	limb-e14.5
chr1	164761400	164763400	olfactory
chr1	164861200	164863200	kidney
chr1	164886600	164888600	mef
chr1	166000800	166002800	spleen
chr1	166087000	166089000	liver
chr1	166295500	166297500	kidney
chr1	166335000	166337000	heart-e14.5
chr1	166345400	166347400	liver
chr1	166345600	166347600	mef
chr1	166375300	166377300	kidney
chr1	166405200	166407200	cortex
chr1	166498500	166500500	lung
chr1	166612300	166614300	liver
chr1	166786900	166788900	heart
chr1	166975900	166977900	intestine
chr1	167006500	167008500	cortex
chr1	167082900	167084900	spleen
chr1	167232100	167234100	mef
chr1	167236600	167238600	mef
chr1	167260100	167262100	liver-e14.5
chr1	167626600	167628600	heart
chr1	167672000	167674000	placenta
chr1	167736100	167738100	thymus
chr1	167906100	167908100	spleen
chr1	168961200	168963200	olfactory
chr1	168999000	169001000	cortex
chr1	168999600	169001600	bat
chr1	169034600	169036600	limb-e14.5
chr1	169234700	169236700	mESC
chr1	169283600	169285600	liver
chr1	169310300	169312300	intestine
chr1	170138600	170140600	olfactory
chr1	170170000	170172000	mef
chr1	170304500	170306500	cortex
chr1	170335000	170337000	kidney
chr1	17043300	17045300	heart
chr1	170975200	170977200	mef
chr1	171088600	171090600	kidney
chr1	171114600	171116600	limb-e14.5
chr1	172076800	172078800	liver-e14.5
chr1	172115900	172117900	cortex
chr1	172368200	172370200	kidney
chr1	172860800	172862800	spleen
chr1	172889100	172891100	heart-e14.5
chr1	172889200	172891200	kidney
chr1	173169600	173171600	lung
chr1	173356100	173358100	mESC
chr1	173381800	173383800	bat
chr1	173711500	173713500	liver-e14.5
chr1	173785500	173787500	mESC
chr1	173878400	173880400	spleen
chr1	173924200	173926200	thymus
chr1	174007300	174009300	placenta
chr1	174103400	174105400	heart-e14.5
chr1	174107000	174109000	olfactory
chr1	174152700	174154700	heart-e14.5
chr1	174171500	174173500	mESC
chr1	174209500	174211500	cortex
chr1	174558700	174560700	limb-e14.5
chr1	175380400	175382400	spleen
chr1	176584400	176586400	mef
chr1	176677600	176679600	kidney
chr1	177057800	177059800	brain-e14.5
chr1	177684500	177686500	thymus
chr1	178782700	178784700	thymus
chr1	178864100	178866100	placenta
chr1	178916400	178918400	heart-e14.5
chr1	178916700	178918700	cortex
chr1	179520800	179522800	cerebellum
chr1	179592900	179594900	kidney
chr1	179637200	179639200	placenta
chr1	180147700	180149700	heart
chr1	180287500	180289500	bat
chr1	180445300	180447300	heart-e14.5
chr1	180497900	180499900	cerebellum
chr1	180538200	180540200	brain-e14.5
chr1	180929100	180931100	cerebellum
chr1	180957300	180959300	heart-e14.5
chr1	180974800	180976800	mef
chr1	180994400	180996400	heart-e14.5
chr1	181015800	181017800	cerebellum
chr1	181238700	181240700	heart-e14.5
chr1	181414900	181416900	testes
chr1	181489200	181491200	mESC
chr1	181492400	181494400	bat
chr1	181679400	181681400	placenta
chr1	181902000	181904000	cerebellum
chr1	182237400	182239400	mESC
chr1	182327100	182329100	heart
chr1	182470800	182472800	brain-e14.5
chr1	182492800	182494800	thymus
chr1	182536300	182538300	olfactory
chr1	182575300	182577300	liver-e14.5
chr1	182643900	182645900	intestine
chr1	182766800	182768800	liver-e14.5
chr1	182937100	182939100	testes
chr1	183246100	183248100	thymus
chr1	183370400	183372400	testes
chr1	183903900	183905900	heart
chr1	183916500	183918500	heart
chr1	18405300	18407300	brain-e14.5
chr1	184327700	184329700	kidney
chr1	184381300	184383300	kidney
chr1	184574400	184576400	brain-e14.5
chr1	184596000	184598000	testes
chr1	184848000	184850000	brain-e14.5
chr1	185463200	185465200	olfactory
chr1	185688400	185690400	mef
chr1	185756900	185758900	mef
chr1	185843100	185845100	thymus
chr1	185865300	185867300	lung
chr1	185883600	185885600	spleen
chr1	185891600	185893600	bat
chr1	186681300	186683300	liver
chr1	187076000	187078000	cortex
chr1	187094400	187096400	intestine
chr1	187343200	187345200	limb-e14.5
chr1	187434100	187436100	intestine
chr1	188087400	188089400	intestine
chr1	188271900	188273900	limb-e14.5
chr1	188301600	188303600	placenta
chr1	188441200	188443200	testes
chr1	188518500	188520500	heart-e14.5
chr1	188711900	188713900	heart-e14.5
chr1	189136900	189138900	placenta
chr1	189490400	189492400	kidney
chr1	189497400	189499400	intestine
chr1	189497700	189499700	heart-e14.5
chr1	189650800	189652800	heart-e14.5
chr1	190240500	190242500	cortex
chr1	190310700	190312700	heart-e14.5
chr1	190631800	190633800	testes
chr1	190648000	190650000	liver-e14.5
chr1	190893500	190895500	spleen
chr1	191055900	191057900	heart
chr1	191136800	191138800	heart-e14.5
chr1	191570900	191572900	bat
chr1	191604600	191606600	thymus
chr1	191618700	191620700	liver-e14.5
chr1	191657300	191659300	olfactory
chr1	191871400	191873400	liver-e14.5
chr1	191884700	191886700	heart
chr1	191929900	191931900	testes
chr1	191948500	191950500	liver-e14.5
chr1	192165700	192167700	testes
chr1	192220600	192222600	liver-e14.5
chr1	192550600	192552600	limb-e14.5
chr1	192703600	192705600	liver-e14.5
chr1	193065400	193067400	limb-e14.5
chr1	193198300	193200300	bat
chr1	193232600	193234600	liver-e14.5
chr1	193233900	193235900	thymus
chr1	193242500	193244500	bat
chr1	193248000	193250000	spleen
chr1	193267800	193269800	bat
chr1	193635300	193637300	spleen
chr1	193678100	193680100	testes
chr1	193804000	193806000	brain-e14.5
chr1	193895200	193897200	heart
chr1	194123300	194125300	olfactory
chr1	194348900	194350900	placenta
chr1	194381500	194383500	brain-e14.5
chr1	194473800	194475800	heart-e14.5
chr1	194484800	194486800	liver-e14.5
chr1	194604200	194606200	liver-e14.5
chr1	194617200	194619200	mESC
chr1	194833100	194835100	olfactory
chr1	195081700	195083700	kidney
chr1	195142400	195144400	heart
chr1	195189000	195191000	olfactory
chr1	195572700	195574700	cerebellum
chr1	195701700	195703700	heart-e14.5
chr1	195863700	195865700	kidney
chr1	196052300	196054300	brain-e14.5
chr1	196132900	196134900	liver-e14.5
chr1	196308200	196310200	liver-e14.5
chr1	196439500	196441500	liver-e14.5
chr1	196528400	196530400	cortex
chr1	197029700	197031700	spleen
chr1	20897000	20899000	mESC
chr1	20987700	20989700	placenta
chr1	20997900	20999900	heart-e14.5
chr1	21003700	21005700	heart
chr1	21246400	21248400	mESC
chr1	21315300	21317300	kidney
chr1	21318000	21320000	liver
chr1	22638600	22640600	cerebellum
chr1	22725300	22727300	cortex
chr1	23184100	23186100	lung
chr1	23635100	23637100	cerebellum
chr1	24230700	24232700	cerebellum
chr1	24232200	24234200	limb-e14.5
chr1	25113400	25115400	cerebellum
chr1	25163300	25165300	lung
chr1	30993400	30995400	kidney
chr1	31090400	31092400	bat
chr1	31152700	31154700	heart-e14.5
chr1	33684500	33686500	liver-e14.5
chr1	33701600	33703600	liver-e14.5
chr1	3389300	3391300	cortex
chr1	33952400	33954400	cerebellum
chr1	34084700	34086700	spleen
chr1	34107200	34109200	heart-e14.5
chr1	34107800	34109800	bat
chr1	34165900	34167900	liver-e14.5
chr1	34196000	34198000	intestine
chr1	3472300	3474300	mESC
chr1	34825200	34827200	cerebellum
chr1	35880300	35882300	olfactory
chr1	36062700	36064700	mef
chr1	36115400	36117400	mESC
chr1	36130700	36132700	kidney
chr1	36132500	36134500	intestine
chr1	36161200	36163200	mESC
chr1	36295600	36297600	spleen
chr1	36337800	36339800	spleen
chr1	36488900	36490900	mef
chr1	36536200	36538200	cerebellum
chr1	36586900	36588900	testes
chr1	36629900	36631900	thymus
chr1	36659500	36661500	cortex
chr1	36681700	36683700	placenta
chr1	36729000	36731000	olfactory
chr1	36886500	36888500	mESC
chr1	36943400	36945400	bat
chr1	36972700	36974700	mESC
chr1	37044100	37046100	mESC
chr1	37187300	37189300	mESC
chr1	37370900	37372900	spleen
chr1	37458100	37460100	cerebellum
chr1	37574300	37576300	bat
chr1	37580100	37582100	placenta
chr1	37659400	37661400	placenta
chr1	38068300	38070300	placenta
chr1	38277600	38279600	mef
chr1	38277800	38279800	limb-e14.5
chr1	38390300	38392300	bat
chr1	38424800	38426800	heart
chr1	38676700	38678700	olfactory
chr1	38752300	38754300	brain-e14.5
chr1	38814500	38816500	mef
chr1	39145500	39147500	cortex
chr1	39161300	39163300	bat
chr1	39315600	39317600	kidney
chr1	39502000	39504000	limb-e14.5
chr1	39502100	39504100	brain-e14.5
chr1	39702200	39704200	brain-e14.5
chr1	39766500	39768500	bat
chr1	39887200	39889200	bat
chr1	40018200	40020200	testes
chr1	40195900	40197900	lung
chr1	40331400	40333400	intestine
chr1	40829200	40831200	mef
chr1	40946200	40948200	kidney
chr1	41708000	41710000	brain-e14.5
chr1	42472700	42474700	brain-e14.5
chr1	42732700	42734700	cortex
chr1	42947000	42949000	placenta
chr1	42950400	42952400	placenta
chr1	43200700	43202700	placenta
chr1	43208900	43210900	testes
chr1	43223700	43225700	intestine
chr1	43441100	43443100	liver-e14.5
chr1	43452800	43454800	cerebellum
chr1	43479100	43481100	placenta
chr1	43541400	43543400	intestine
chr1	43557800	43559800	spleen
chr1	43573200	43575200	thymus
chr1	43818100	43820100	limb-e14.5
chr1	43997300	43999300	intestine
chr1	4533400	4535400	limb-e14.5
chr1	45920400	45922400	bat
chr1	51326200	51328200	heart-e14.5
chr1	51328500	51330500	heart
chr1	51564100	51566100	heart-e14.5
chr1	51567900	51569900	liver-e14.5
chr1	51834300	51836300	bat
chr1	51837800	51839800	bat
chr1	51877700	51879700	heart
chr1	51911100	51913100	liver
chr1	51942800	51944800	kidney
chr1	51952400	51954400	brain-e14.5
chr1	52076600	52078600	spleen
chr1	52156600	52158600	spleen
chr1	52354200	52356200	intestine
chr1	52362200	52364200	brain-e14.5
chr1	52710700	52712700	spleen
chr1	52850300	52852300	testes
chr1	53769100	53771100	mef
chr1	53877800	53879800	placenta
chr1	53894200	53896200	intestine
chr1	53950200	53952200	thymus
chr1	54042600	54044600	bat
chr1	54130600	54132600	mef
chr1	54335700	54337700	thymus
chr1	54663400	54665400	intestine
chr1	54894000	54896000	heart-e14.5
chr1	54918200	54920200	spleen
chr1	54972300	54974300	spleen
chr1	55021500	55023500	mef
chr1	55079800	55081800	thymus
chr1	55131500	55133500	testes
chr1	55557100	55559100	brain-e14.5
chr1	55632100	55634100	heart
chr1	55933100	55935100	mef
chr1	57008600	57010600	mESC
chr1	57010100	57012100	cortex
chr1	57947800	57949800	mef
chr1	58045000	58047000	liver
chr1	58422800	58424800	placenta
chr1	58521200	58523200	cerebellum
chr1	58677200	58679200	kidney
chr1	58789700	58791700	kidney
chr1	58802800	58804800	kidney
chr1	58817200	58819200	mef
chr1	58817300	58819300	intestine
chr1	59022600	59024600	spleen
chr1	59326100	59328100	brain-e14.5
chr1	59376200	59378200	liver
chr1	59450700	59452700	brain-e14.5
chr1	59465500	59467500	mef
chr1	59490200	59492200	thymus
chr1	59504800	59506800	limb-e14.5
chr1	59528000	59530000	mESC
chr1	59564500	59566500	olfactory
chr1	59599800	59601800	placenta
chr1	59670300	59672300	placenta
chr1	59860000	59862000	heart
chr1	59955200	59957200	liver
chr1	59997500	59999500	mESC
chr1	60001300	60003300	cortex
chr1	60325500	60327500	liver
chr1	60655400	60657400	liver-e14.5
chr1	60715000	60717000	liver
chr1	60881100	60883100	lung
chr1	62439100	62441100	limb-e14.5
chr1	62611100	62613100	brain-e14.5
chr1	6269000	6271000	lung
chr1	63050700	63052700	intestine
chr1	63238100	63240100	liver
chr1	63256600	63258600	mef
chr1	63428400	63430400	heart
chr1	64037500	64039500	heart
chr1	64054200	64056200	mESC
chr1	64101700	64103700	cortex
chr1	64106000	64108000	bat
chr1	64106200	64108200	olfactory
chr1	64109100	64111100	brain-e14.5
chr1	64145800	64147800	kidney
chr1	64150500	64152500	thymus
chr1	64233700	64235700	mef
chr1	64320700	64322700	intestine
chr1	64364800	64366800	mef
chr1	64532200	64534200	thymus
chr1	64623500	64625500	mESC
chr1	64719700	64721700	mESC
chr1	64752300	64754300	liver-e14.5
chr1	64761000	64763000	testes
chr1	64838400	64840400	heart-e14.5
chr1	64877100	64879100	intestine
chr1	64991200	64993200	lung
chr1	65016400	65018400	spleen
chr1	65158900	65160900	liver-e14.5
chr1	65886800	65888800	liver
chr1	66441100	66443100	brain-e14.5
chr1	66875300	66877300	kidney
chr1	67047600	67049600	liver-e14.5
chr1	6750200	6752200	limb-e14.5
chr1	70897600	70899600	brain-e14.5
chr1	71049300	71051300	mef
chr1	71680400	71682400	liver
chr1	71681900	71683900	mESC
chr1	71774200	71776200	liver-e14.5
chr1	71810500	71812500	placenta
chr1	71890800	71892800	placenta
chr1	72037100	72039100	spleen
chr1	72718000	72720000	mESC
chr1	73236400	73238400	limb-e14.5
chr1	73552800	73554800	mef
chr1	73770400	73772400	cerebellum
chr1	73978000	73980000	liver-e14.5
chr1	73978500	73980500	bat
chr1	74004000	74006000	lung
chr1	74037700	74039700	testes
chr1	74063100	74065100	lung
chr1	74078700	74080700	liver
chr1	74093400	74095400	testes
chr1	74181100	74183100	mef
chr1	74252100	74254100	placenta
chr1	74335100	74337100	lung
chr1	74355500	74357500	bat
chr1	74469000	74471000	brain-e14.5
chr1	74480600	74482600	heart
chr1	74480900	74482900	thymus
chr1	74747700	74749700	spleen
chr1	74894300	74896300	cortex
chr1	75024400	75026400	brain-e14.5
chr1	75056500	75058500	intestine
chr1	75302000	75304000	placenta
chr1	75434800	75436800	brain-e14.5
chr1	75463000	75465000	testes
chr1	76079800	76081800	heart-e14.5
chr1	76242100	76244100	brain-e14.5
chr1	77744200	77746200	brain-e14.5
chr1	77820000	77822000	cortex
chr1	77978300	77980300	lung
chr1	78333800	78335800	limb-e14.5
chr1	78392100	78394100	heart-e14.5
chr1	79450100	79452100	brain-e14.5
chr1	79594500	79596500	brain-e14.5
chr1	79637000	79639000	testes
chr1	79639800	79641800	spleen
chr1	79739100	79741100	kidney
chr1	79749500	79751500	bat
chr1	80289200	80291200	liver-e14.5
chr1	80836800	80838800	mef
chr1	82243400	82245400	liver
chr1	82257800	82259800	cerebellum
chr1	82269800	82271800	kidney
chr1	82316100	82318100	brain-e14.5
chr1	82612100	82614100	kidney
chr1	82827300	82829300	liver-e14.5
chr1	83160400	83162400	mef
chr1	83744900	83746900	brain-e14.5
chr1	84237400	84239400	heart
chr1	84413500	84415500	heart-e14.5
chr1	84438900	84440900	olfactory
chr1	84867600	84869600	placenta
chr1	84868600	84870600	mESC
chr1	84883300	84885300	mESC
chr1	8572300	8574300	mESC
chr1	87647300	87649300	bat
chr1	87659100	87661100	thymus
chr1	87713500	87715500	lung
chr1	87814500	87816500	placenta
chr1	88084000	88086000	kidney
chr1	88130900	88132900	cerebellum
chr1	88184100	88186100	placenta
chr1	88316800	88318800	mESC
chr1	8907500	8909500	liver
chr1	89126700	89128700	mESC
chr1	89168200	89170200	testes
chr1	89839200	89841200	placenta
chr1	90332900	90334900	limb-e14.5
chr1	90548100	90550100	spleen
chr1	90678700	90680700	testes
chr1	90765300	90767300	mef
chr1	90812400	90814400	olfactory
chr1	90915600	90917600	mef
chr1	90991600	90993600	thymus
chr1	91361100	91363100	heart
chr1	91393400	91395400	liver
chr1	91472300	91474300	lung
chr1	92035200	92037200	limb-e14.5
chr1	92337800	92339800	limb-e14.5
chr1	92402800	92404800	limb-e14.5
chr1	92792400	92794400	testes
chr1	92942200	92944200	mef
chr1	92997600	92999600	liver-e14.5
chr1	93158700	93160700	mef
chr1	93277300	93279300	liver
chr1	93316000	93318000	liver-e14.5
chr1	93333200	93335200	bat
chr1	93341200	93343200	lung
chr1	93654500	93656500	brain-e14.5
chr1	93752600	93754600	heart-e14.5
chr1	93877300	93879300	heart-e14.5
chr1	93940400	93942400	limb-e14.5
chr1	93995100	93997100	lung
chr1	94022900	94024900	liver-e14.5
chr1	94040300	94042300	cerebellum
chr1	94083300	94085300	placenta
chr1	94256800	94258800	olfactory
chr1	94640800	94642800	olfactory
chr1	94640900	94642900	limb-e14.5
chr1	94960800	94962800	testes
chr1	95024000	95026000	liver
chr1	95101700	95103700	limb-e14.5
chr1	95293100	95295100	placenta
chr1	95327700	95329700	liver
chr1	95459300	95461300	intestine
chr1	95640900	95642900	placenta
chr1	95644300	95646300	testes
chr1	95691600	95693600	testes
chr1	95938400	95940400	thymus
chr1	97486900	97488900	spleen
chr1	9777000	9779000	liver
chr1	9795000	9797000	thymus
chr1	99979600	99981600	lung
chr10	104993900	104995900	cerebellum
chr10	105202500	105204500	testes
chr10	107337900	107339900	heart-e14.5
chr10	107446200	107448200	intestine
chr10	107790900	107792900	kidney
chr10	107827500	107829500	kidney
chr10	107840600	107842600	lung
chr10	107892100	107894100	kidney
chr10	108000300	108002300	cortex
chr10	108013600	108015600	cortex
chr10	110302200	110304200	lung
chr10	110428500	110430500	olfactory
chr10	110821300	110823300	thymus
chr10	110830600	110832600	cortex
chr10	110882000	110884000	spleen
chr10	111112300	111114300	liver
chr10	114784800	114786800	intestine
chr10	115871500	115873500	cortex
chr10	115990200	115992200	testes
chr10	116161800	116163800	testes
chr10	116175100	116177100	mef
chr10	116366400	116368400	thymus
chr10	116381500	116383500	bat
chr10	116518300	116520300	heart
chr10	116527300	116529300	placenta
chr10	116562800	116564800	liver
chr10	116562900	116564900	kidney
chr10	116577100	116579100	liver-e14.5
chr10	117080800	117082800	placenta
chr10	117099400	117101400	liver-e14.5
chr10	117153900	117155900	heart
chr10	117301200	117303200	spleen
chr10	117492800	117494800	lung
chr10	117540600	117542600	placenta
chr10	117542400	117544400	thymus
chr10	118189300	118191300	liver
chr10	118240700	118242700	liver-e14.5
chr10	118256000	118258000	spleen
chr10	118358000	118360000	thymus
chr10	118447400	118449400	spleen
chr10	118515600	118517600	brain-e14.5
chr10	118657900	118659900	intestine
chr10	118730600	118732600	thymus
chr10	119392500	119394500	brain-e14.5
chr10	119824800	119826800	mef
chr10	120188000	120190000	limb-e14.5
chr10	120212000	120214000	heart
chr10	120351200	120353200	lung
chr10	120397700	120399700	mef
chr10	120725000	120727000	testes
chr10	12073500	12075500	cortex
chr10	120751900	120753900	olfactory
chr10	120813100	120815100	spleen
chr10	121088900	121090900	cerebellum
chr10	121309800	121311800	limb-e14.5
chr10	12208300	12210300	mESC
chr10	122184800	122186800	thymus
chr10	122189800	122191800	limb-e14.5
chr10	122213600	122215600	thymus
chr10	122305800	122307800	kidney
chr10	122317700	122319700	limb-e14.5
chr10	122508300	122510300	bat
chr10	122579900	122581900	cortex
chr10	124757700	124759700	kidney
chr10	124799200	124801200	kidney
chr10	125313400	125315400	intestine
chr10	125411300	125413300	mef
chr10	125956200	125958200	testes
chr10	12630800	12632800	brain-e14.5
chr10	126452700	126454700	limb-e14.5
chr10	126577600	126579600	spleen
chr10	126662900	126664900	cerebellum
chr10	126710800	126712800	mESC
chr10	126921500	126923500	cerebellum
chr10	127035900	127037900	bat
chr10	127036100	127038100	kidney
chr10	127068000	127070000	spleen
chr10	127182900	127184900	liver
chr10	127581000	127583000	placenta
chr10	127590600	127592600	bat
chr10	127827900	127829900	testes
chr10	128128700	128130700	mESC
chr10	128284600	128286600	kidney
chr10	12988500	12990500	lung
chr10	12996100	12998100	bat
chr10	12999900	13001900	heart-e14.5
chr10	13406100	13408100	mef
chr10	13533000	13535000	cerebellum
chr10	13688800	13690800	intestine
chr10	13707500	13709500	lung
chr10	13764000	13766000	cerebellum
chr10	13764200	13766200	olfactory
chr10	13791400	13793400	bat
chr10	16160400	16162400	heart
chr10	16264000	16266000	heart-e14.5
chr10	16715500	16717500	lung
chr10	16731200	16733200	mef
chr10	17086000	17088000	heart
chr10	17240500	17242500	kidney
chr10	17250200	17252200	intestine
chr10	17279100	17281100	heart-e14.5
chr10	17286100	17288100	placenta
chr10	17288800	17290800	kidney
chr10	17786800	17788800	kidney
chr10	18806000	18808000	intestine
chr10	19057900	19059900	brain-e14.5
chr10	19088700	19090700	thymus
chr10	19093400	19095400	brain-e14.5
chr10	19217000	19219000	thymus
chr10	19387400	19389400	spleen
chr10	19554900	19556900	brain-e14.5
chr10	19662100	19664100	heart
chr10	19720900	19722900	mESC
chr10	19765800	19767800	liver
chr10	19945100	19947100	cerebellum
chr10	19969600	19971600	limb-e14.5
chr10	20000700	20002700	spleen
chr10	20098400	20100400	heart
chr10	20208400	20210400	bat
chr10	20377000	20379000	olfactory
chr10	20624400	20626400	liver-e14.5
chr10	21176200	21178200	placenta
chr10	21289900	21291900	kidney
chr10	21445800	21447800	olfactory
chr10	21501100	21503100	bat
chr10	22445300	22447300	placenta
chr10	23332100	23334100	limb-e14.5
chr10	23558400	23560400	intestine
chr10	23879400	23881400	kidney
chr10	23880800	23882800	lung
chr10	23891700	23893700	liver-e14.5
chr10	24328900	24330900	testes
chr10	24357600	24359600	intestine
chr10	24401600	24403600	olfactory
chr10	24422100	24424100	intestine
chr10	24523500	24525500	mESC
chr10	24564700	24566700	kidney
chr10	24564900	24566900	liver
chr10	24958000	24960000	liver-e14.5
chr10	25147500	25149500	lung
chr10	25602000	25604000	heart-e14.5
chr10	26046700	26048700	testes
chr10	26437500	26439500	thymus
chr10	27886100	27888100	lung
chr10	28351600	28353600	thymus
chr10	30478600	30480600	kidney
chr10	30892100	30894100	heart-e14.5
chr10	33905200	33907200	lung
chr10	36814800	36816800	testes
chr10	37034000	37036000	olfactory
chr10	37049100	37051100	spleen
chr10	38958900	38960900	mef
chr10	39122200	39124200	olfactory
chr10	39186800	39188800	olfactory
chr10	39359200	39361200	intestine
chr10	39738500	39740500	bat
chr10	39787700	39789700	thymus
chr10	39821000	39823000	bat
chr10	40144600	40146600	thymus
chr10	40356800	40358800	heart-e14.5
chr10	40370700	40372700	mef
chr10	40491700	40493700	brain-e14.5
chr10	40555000	40557000	olfactory
chr10	40908000	40910000	liver-e14.5
chr10	40964100	40966100	olfactory
chr10	41179100	41181100	cerebellum
chr10	41256000	41258000	placenta
chr10	41272100	41274100	lung
chr10	41272600	41274600	heart
chr10	41314100	41316100	spleen
chr10	41325800	41327800	thymus
chr10	41425400	41427400	placenta
chr10	41512100	41514100	mESC
chr10	41585300	41587300	heart
chr10	41600500	41602500	spleen
chr10	41672400	41674400	intestine
chr10	41730000	41732000	mef
chr10	41756200	41758200	heart-e14.5
chr10	41864100	41866100	lung
chr10	41944600	41946600	testes
chr10	41965400	41967400	spleen
chr10	41967700	41969700	lung
chr10	41970200	41972200	cortex
chr10	41978500	41980500	kidney
chr10	42413000	42415000	testes
chr10	42413100	42415100	thymus
chr10	42594500	42596500	spleen
chr10	42613200	42615200	heart-e14.5
chr10	42840500	42842500	limb-e14.5
chr10	42899400	42901400	heart-e14.5
chr10	42964100	42966100	intestine
chr10	43202200	43204200	liver
chr10	43330500	43332500	liver-e14.5
chr10	43470900	43472900	spleen
chr10	43594700	43596700	spleen
chr10	43666600	43668600	placenta
chr10	43686100	43688100	kidney
chr10	44002600	44004600	kidney
chr10	44212100	44214100	brain-e14.5
chr10	44403700	44405700	mESC
chr10	44470600	44472600	placenta
chr10	44580800	44582800	heart
chr10	44819600	44821600	spleen
chr10	44870300	44872300	brain-e14.5
chr10	44873300	44875300	heart-e14.5
chr10	45432900	45434900	heart-e14.5
chr10	45792600	45794600	brain-e14.5
chr10	4810300	4812300	heart
chr10	51333900	51335900	mESC
chr10	51551100	51553100	lung
chr10	5165600	5167600	olfactory
chr10	5167800	5169800	lung
chr10	52145500	52147500	liver
chr10	52811400	52813400	kidney
chr10	53048900	53050900	heart
chr10	53168000	53170000	lung
chr10	53186600	53188600	bat
chr10	5319400	5321400	kidney
chr10	53238100	53240100	heart
chr10	53299600	53301600	placenta
chr10	53406500	53408500	olfactory
chr10	53760400	53762400	spleen
chr10	56125600	56127600	mESC
chr10	57356100	57358100	spleen
chr10	57792300	57794300	mef
chr10	57828800	57830800	liver-e14.5
chr10	57847800	57849800	cortex
chr10	57939000	57941000	cortex
chr10	5858200	5860200	mESC
chr10	58729500	58731500	kidney
chr10	58747500	58749500	kidney
chr10	59032800	59034800	thymus
chr10	59149100	59151100	intestine
chr10	59218100	59220100	mESC
chr10	59308100	59310100	intestine
chr10	59410000	59412000	lung
chr10	59490400	59492400	kidney
chr10	59629100	59631100	spleen
chr10	59642400	59644400	spleen
chr10	59714400	59716400	kidney
chr10	59732000	59734000	testes
chr10	59760200	59762200	cerebellum
chr10	6020300	6022300	mESC
chr10	60298500	60300500	mESC
chr10	6031700	6033700	lung
chr10	60443800	60445800	brain-e14.5
chr10	60747900	60749900	limb-e14.5
chr10	60902400	60904400	mESC
chr10	61212000	61214000	mESC
chr10	61462400	61464400	mESC
chr10	61673400	61675400	bat
chr10	61744300	61746300	mESC
chr10	6221700	6223700	thymus
chr10	62312800	62314800	mef
chr10	6321700	6323700	bat
chr10	6339200	6341200	brain-e14.5
chr10	6343200	6345200	limb-e14.5
chr10	6521600	6523600	heart
chr10	66397600	66399600	heart-e14.5
chr10	66415800	66417800	thymus
chr10	66500800	66502800	testes
chr10	66651000	66653000	liver
chr10	66662600	66664600	heart
chr10	66974200	66976200	olfactory
chr10	67043800	67045800	placenta
chr10	67043900	67045900	heart-e14.5
chr10	67047900	67049900	spleen
chr10	67179000	67181000	olfactory
chr10	67433600	67435600	limb-e14.5
chr10	67551600	67553600	lung
chr10	67601800	67603800	mef
chr10	67618900	67620900	placenta
chr10	67642000	67644000	liver-e14.5
chr10	67642300	67644300	placenta
chr10	67732000	67734000	liver
chr10	67878600	67880600	mef
chr10	67935300	67937300	kidney
chr10	67953000	67955000	limb-e14.5
chr10	6821800	6823800	heart-e14.5
chr10	68326300	68328300	limb-e14.5
chr10	6837400	6839400	heart-e14.5
chr10	68624000	68626000	kidney
chr10	68651600	68653600	liver
chr10	68702500	68704500	heart
chr10	68724400	68726400	heart-e14.5
chr10	68729700	68731700	liver
chr10	68736400	68738400	heart-e14.5
chr10	69230900	69232900	cerebellum
chr10	6929800	6931800	heart-e14.5
chr10	69378400	69380400	liver
chr10	69403600	69405600	liver
chr10	69406600	69408600	cortex
chr10	69408900	69410900	olfactory
chr10	6950000	6952000	cortex
chr10	69543200	69545200	mef
chr10	69553800	69555800	mESC
chr10	69572300	69574300	cerebellum
chr10	69660000	69662000	lung
chr10	69682700	69684700	kidney
chr10	69956600	69958600	kidney
chr10	70017500	70019500	olfactory
chr10	70520200	70522200	testes
chr10	70556800	70558800	limb-e14.5
chr10	70576600	70578600	limb-e14.5
chr10	70723700	70725700	spleen
chr10	70820000	70822000	heart
chr10	71946700	71948700	cortex
chr10	7329900	7331900	mESC
chr10	74559000	74561000	cortex
chr10	74835200	74837200	bat
chr10	74835600	74837600	heart-e14.5
chr10	75090100	75092100	testes
chr10	75361100	75363100	bat
chr10	75720100	75722100	cortex
chr10	75816400	75818400	bat
chr10	75819800	75821800	olfactory
chr10	75955300	75957300	liver-e14.5
chr10	76156900	76158900	lung
chr10	76157200	76159200	limb-e14.5
chr10	76277200	76279200	olfactory
chr10	76470300	76472300	cortex
chr10	76585800	76587800	mef
chr10	7661800	7663800	cerebellum
chr10	76866200	76868200	bat
chr10	76917000	76919000	bat
chr10	77061400	77063400	thymus
chr10	77206700	77208700	olfactory
chr10	77694800	77696800	intestine
chr10	77800400	77802400	olfactory
chr10	77822100	77824100	bat
chr10	7814900	7816900	intestine
chr10	78565400	78567400	mef
chr10	78577700	78579700	mef
chr10	78968700	78970700	intestine
chr10	79086800	79088800	testes
chr10	79159600	79161600	lung
chr10	79191300	79193300	olfactory
chr10	79262300	79264300	cerebellum
chr10	7951700	7953700	limb-e14.5
chr10	79834000	79836000	thymus
chr10	80015600	80017600	testes
chr10	80228100	80230100	cerebellum
chr10	80310700	80312700	mESC
chr10	81015600	81017600	thymus
chr10	81077500	81079500	limb-e14.5
chr10	8146700	8148700	heart-e14.5
chr10	82309300	82311300	intestine
chr10	82481400	82483400	cerebellum
chr10	8249400	8251400	lung
chr10	82581100	82583100	cerebellum
chr10	82588600	82590600	limb-e14.5
chr10	82626900	82628900	bat
chr10	82629100	82631100	bat
chr10	82643800	82645800	cerebellum
chr10	82782800	82784800	placenta
chr10	83121000	83123000	intestine
chr10	83154300	83156300	liver-e14.5
chr10	83181200	83183200	spleen
chr10	83344200	83346200	limb-e14.5
chr10	83419400	83421400	brain-e14.5
chr10	83482500	83484500	heart-e14.5
chr10	83868000	83870000	mef
chr10	83880000	83882000	mef
chr10	84045000	84047000	heart
chr10	84059400	84061400	kidney
chr10	84162500	84164500	heart-e14.5
chr10	84239600	84241600	thymus
chr10	84265800	84267800	bat
chr10	84514700	84516700	mESC
chr10	84636400	84638400	thymus
chr10	84976900	84978900	testes
chr10	8506300	8508300	liver
chr10	85455100	85457100	thymus
chr10	85526600	85528600	kidney
chr10	8564400	8566400	bat
chr10	8568200	8570200	thymus
chr10	85740500	85742500	limb-e14.5
chr10	85804500	85806500	bat
chr10	85814400	85816400	liver-e14.5
chr10	85818600	85820600	kidney
chr10	8621700	8623700	intestine
chr10	8646200	8648200	kidney
chr10	86565000	86567000	brain-e14.5
chr10	86979400	86981400	liver
chr10	86979700	86981700	kidney
chr10	87879700	87881700	mef
chr10	87882700	87884700	thymus
chr10	87958100	87960100	limb-e14.5
chr10	87969100	87971100	kidney
chr10	87975900	87977900	placenta
chr10	8811700	8813700	heart
chr10	88181100	88183100	liver
chr10	88573400	88575400	cortex
chr10	88849600	88851600	olfactory
chr10	88956500	88958500	liver
chr10	88957100	88959100	intestine
chr10	88974300	88976300	kidney
chr10	88974800	88976800	intestine
chr10	89087800	89089800	liver
chr10	89184000	89186000	testes
chr10	8922400	8924400	cortex
chr10	90134100	90136100	cortex
chr10	90427500	90429500	cortex
chr10	90523400	90525400	intestine
chr10	91147800	91149800	mef
chr10	91430100	91432100	brain-e14.5
chr10	91903600	91905600	limb-e14.5
chr10	9222600	9224600	mef
chr10	92537900	92539900	cortex
chr10	92618400	92620400	mef
chr10	92643100	92645100	mef
chr10	92653900	92655900	placenta
chr10	92709400	92711400	heart-e14.5
chr10	92733300	92735300	heart
chr10	92745500	92747500	bat
chr10	92838800	92840800	bat
chr10	92860400	92862400	spleen
chr10	93082700	93084700	mef
chr10	93134800	93136800	thymus
chr10	93186300	93188300	olfactory
chr10	93272700	93274700	thymus
chr10	93288000	93290000	testes
chr10	93373900	93375900	liver-e14.5
chr10	93416400	93418400	lung
chr10	93472700	93474700	liver
chr10	93511600	93513600	bat
chr10	93530800	93532800	placenta
chr10	93534100	93536100	placenta
chr10	93534400	93536400	intestine
chr10	93583100	93585100	placenta
chr10	93603900	93605900	limb-e14.5
chr10	93678100	93680100	placenta
chr10	93924400	93926400	testes
chr10	93942500	93944500	liver
chr10	93985800	93987800	brain-e14.5
chr10	93997400	93999400	lung
chr10	94023300	94025300	intestine
chr10	94032000	94034000	heart
chr10	94266100	94268100	olfactory
chr10	94370700	94372700	testes
chr10	94394100	94396100	heart
chr10	94465500	94467500	lung
chr10	94505800	94507800	limb-e14.5
chr10	94608700	94610700	heart
chr10	94766000	94768000	lung
chr10	94769100	94771100	lung
chr10	94803100	94805100	liver
chr10	94914800	94916800	testes
chr10	94927400	94929400	mESC
chr10	95045000	95047000	liver
chr10	95132700	95134700	heart
chr10	95188000	95190000	kidney
chr10	95235600	95237600	limb-e14.5
chr10	95756900	95758900	spleen
chr10	95834000	95836000	spleen
chr10	95839200	95841200	spleen
chr10	95927400	95929400	spleen
chr10	96019400	96021400	bat
chr10	96093900	96095900	mESC
chr10	96121100	96123100	kidney
chr10	96283600	96285600	bat
chr10	98127700	98129700	intestine
chr10	98266500	98268500	intestine
chr10	98413400	98415400	heart
chr10	98495700	98497700	cortex
chr10	98613400	98615400	liver-e14.5
chr10	98641500	98643500	spleen
chr10	98658600	98660600	thymus
chr10	98913200	98915200	brain-e14.5
chr10	98934500	98936500	mESC
chr10	99236500	99238500	lung
chr10	9971200	9973200	cortex
chr10	99960100	99962100	liver-e14.5
chr11	100010100	100012100	intestine
chr11	100012200	100014200	intestine
chr11	100024600	100026600	intestine
chr11	100151800	100153800	lung
chr11	100165600	100167600	placenta
chr11	100176800	100178800	cortex
chr11	100212600	100214600	cerebellum
chr11	100228200	100230200	bat
chr11	100466400	100468400	olfactory
chr11	100471100	100473100	spleen
chr11	100538400	100540400	mESC
chr11	100543700	100545700	olfactory
chr11	100616500	100618500	cortex
chr11	100649000	100651000	bat
chr11	100651700	100653700	cerebellum
chr11	100754800	100756800	testes
chr11	100773300	100775300	mef
chr11	100894800	100896800	testes
chr11	101092500	101094500	heart-e14.5
chr11	101235000	101237000	thymus
chr11	101320200	101322200	lung
chr11	101450300	101452300	intestine
chr11	101563700	101565700	liver
chr11	101564300	101566300	kidney
chr11	101564700	101566700	olfactory
chr11	101702200	101704200	cerebellum
chr11	101711800	101713800	bat
chr11	101858200	101860200	kidney
chr11	102230000	102232000	liver-e14.5
chr11	102442800	102444800	mef
chr11	102610300	102612300	mef
chr11	102716000	102718000	limb-e14.5
chr11	102815900	102817900	olfactory
chr11	102899100	102901100	olfactory
chr11	103095600	103097600	cortex
chr11	103096100	103098100	intestine
chr11	103895000	103897000	liver
chr11	104114800	104116800	cortex
chr11	104132700	104134700	cerebellum
chr11	104139300	104141300	olfactory
chr11	104139400	104141400	cortex
chr11	104177300	104179300	placenta
chr11	104294900	104296900	lung
chr11	104295100	104297100	intestine
chr11	104313000	104315000	liver-e14.5
chr11	104405400	104407400	lung
chr11	104418100	104420100	heart-e14.5
chr11	104428200	104430200	heart-e14.5
chr11	104464900	104466900	lung
chr11	104482400	104484400	liver-e14.5
chr11	105017000	105019000	testes
chr11	105406400	105408400	limb-e14.5
chr11	105417500	105419500	brain-e14.5
chr11	105434400	105436400	kidney
chr11	105781300	105783300	liver-e14.5
chr11	105811600	105813600	intestine
chr11	106014700	106016700	cerebellum
chr11	106040600	106042600	spleen
chr11	106277600	106279600	liver
chr11	106354800	106356800	liver
chr11	106375600	106377600	liver-e14.5
chr11	106409200	106411200	mESC
chr11	106420500	106422500	placenta
chr11	106425200	106427200	thymus
chr11	106448300	106450300	liver
chr11	106531300	106533300	spleen
chr11	106656100	106658100	heart
chr11	106892900	106894900	brain-e14.5
chr11	106968000	106970000	bat
chr11	107086600	107088600	heart
chr11	107125300	107127300	olfactory
chr11	107125400	107127400	heart
chr11	107140500	107142500	brain-e14.5
chr11	107176800	107178800	kidney
chr11	107186500	107188500	heart-e14.5
chr11	107203600	107205600	bat
chr11	107263300	107265300	liver
chr11	107297500	107299500	mESC
chr11	107694000	107696000	brain-e14.5
chr11	107911200	107913200	olfactory
chr11	107951400	107953400	olfactory
chr11	108025800	108027800	spleen
chr11	108057500	108059500	olfactory
chr11	108064800	108066800	spleen
chr11	108104300	108106300	brain-e14.5
chr11	108134100	108136100	thymus
chr11	108161800	108163800	testes
chr11	108195100	108197100	thymus
chr11	108794400	108796400	bat
chr11	108841000	108843000	lung
chr11	108855500	108857500	testes
chr11	108856100	108858100	cortex
chr11	109252500	109254500	placenta
chr11	109337600	109339600	liver
chr11	109436500	109438500	olfactory
chr11	109517200	109519200	mef
chr11	109676800	109678800	mef
chr11	109871100	109873100	liver
chr11	110345100	110347100	liver
chr11	111824800	111826800	limb-e14.5
chr11	112567000	112569000	limb-e14.5
chr11	112633700	112635700	testes
chr11	112861800	112863800	mef
chr11	112978000	112980000	liver
chr11	113055100	113057100	limb-e14.5
chr11	113091300	113093300	brain-e14.5
chr11	113132200	113134200	brain-e14.5
chr11	113250300	113252300	brain-e14.5
chr11	113377100	113379100	mef
chr11	113470700	113472700	mef
chr11	113527200	113529200	intestine
chr11	113599800	113601800	liver-e14.5
chr11	113600500	113602500	bat
chr11	113658400	113660400	cortex
chr11	113806600	113808600	olfactory
chr11	114036300	114038300	limb-e14.5
chr11	114055100	114057100	brain-e14.5
chr11	114355800	114357800	cerebellum
chr11	114555100	114557100	mESC
chr11	114698300	114700300	kidney
chr11	114716000	114718000	kidney
chr11	114730100	114732100	heart
chr11	114755300	114757300	placenta
chr11	115222400	115224400	cerebellum
chr11	115293400	115295400	liver-e14.5
chr11	115381100	115383100	cortex
chr11	115479100	115481100	liver
chr11	115504200	115506200	olfactory
chr11	115598800	115600800	heart-e14.5
chr11	116046300	116048300	liver
chr11	116108900	116110900	intestine
chr11	116190400	116192400	mESC
chr11	116237600	116239600	spleen
chr11	116301700	116303700	mESC
chr11	11632400	11634400	thymus
chr11	11635100	11637100	liver-e14.5
chr11	116471700	116473700	spleen
chr11	116490900	116492900	heart-e14.5
chr11	116509400	116511400	heart
chr11	116561700	116563700	thymus
chr11	116838800	116840800	limb-e14.5
chr11	116889500	116891500	cortex
chr11	116897500	116899500	thymus
chr11	116964900	116966900	olfactory
chr11	116988000	116990000	olfactory
chr11	117001900	117003900	cerebellum
chr11	117010500	117012500	bat
chr11	117096300	117098300	cortex
chr11	117429000	117431000	lung
chr11	11743900	11745900	brain-e14.5
chr11	117545700	117547700	mESC
chr11	117663700	117665700	intestine
chr11	117679800	117681800	cerebellum
chr11	117701400	117703400	heart-e14.5
chr11	117868600	117870600	cerebellum
chr11	117995000	117997000	bat
chr11	118087300	118089300	liver-e14.5
chr11	118090800	118092800	bat
chr11	118095700	118097700	lung
chr11	118114100	118116100	thymus
chr11	118126300	118128300	spleen
chr11	118187700	118189700	olfactory
chr11	118320300	118322300	placenta
chr11	118545300	118547300	cerebellum
chr11	11856200	11858200	heart-e14.5
chr11	118623000	118625000	cerebellum
chr11	118634000	118636000	olfactory
chr11	118700200	118702200	cortex
chr11	118710400	118712400	cerebellum
chr11	118761000	118763000	brain-e14.5
chr11	118965600	118967600	placenta
chr11	119080400	119082400	heart
chr11	119334600	119336600	liver
chr11	119376400	119378400	cortex
chr11	119498600	119500600	thymus
chr11	119656300	119658300	thymus
chr11	119708600	119710600	thymus
chr11	119743800	119745800	placenta
chr11	119809000	119811000	cerebellum
chr11	119836500	119838500	bat
chr11	119994500	119996500	placenta
chr11	120002800	120004800	bat
chr11	120003000	120005000	spleen
chr11	120101500	120103500	testes
chr11	120278400	120280400	testes
chr11	120379000	120381000	heart-e14.5
chr11	120526800	120528800	mESC
chr11	120799300	120801300	intestine
chr11	120834700	120836700	cortex
chr11	120854700	120856700	liver
chr11	120946900	120948900	kidney
chr11	120951200	120953200	lung
chr11	120968700	120970700	testes
chr11	121081800	121083800	cerebellum
chr11	121203700	121205700	liver
chr11	121349900	121351900	placenta
chr11	121608100	121610100	bat
chr11	121631200	121633200	lung
chr11	121651200	121653200	heart-e14.5
chr11	12302300	12304300	intestine
chr11	12329600	12331600	brain-e14.5
chr11	12359100	12361100	brain-e14.5
chr11	16668600	16670600	thymus
chr11	16731300	16733300	kidney
chr11	16750700	16752700	liver
chr11	16799300	16801300	intestine
chr11	17080000	17082000	spleen
chr11	18860700	18862700	lung
chr11	19037700	19039700	brain-e14.5
chr11	19445700	19447700	limb-e14.5
chr11	19834800	19836800	olfactory
chr11	19849500	19851500	heart
chr11	19872600	19874600	heart
chr11	19897500	19899500	placenta
chr11	20093500	20095500	mESC
chr11	20107300	20109300	kidney
chr11	20502600	20504600	brain-e14.5
chr11	20507600	20509600	olfactory
chr11	20795600	20797600	lung
chr11	20797800	20799800	bat
chr11	21069400	21071400	mESC
chr11	21146700	21148700	mESC
chr11	21326100	21328100	liver
chr11	21871300	21873300	mESC
chr11	22093900	22095900	heart-e14.5
chr11	22337100	22339100	liver-e14.5
chr11	22501300	22503300	testes
chr11	22536200	22538200	cortex
chr11	22544000	22546000	olfactory
chr11	22642800	22644800	lung
chr11	22745400	22747400	liver
chr11	24002300	24004300	liver-e14.5
chr11	24019400	24021400	limb-e14.5
chr11	24023300	24025300	spleen
chr11	24039100	24041100	liver-e14.5
chr11	24158500	24160500	spleen
chr11	24240700	24242700	liver
chr11	28322000	28324000	bat
chr11	28733600	28735600	limb-e14.5
chr11	28854000	28856000	kidney
chr11	29510800	29512800	kidney
chr11	29536100	29538100	limb-e14.5
chr11	29538400	29540400	heart
chr11	30048100	30050100	placenta
chr11	30070500	30072500	thymus
chr11	30089000	30091000	thymus
chr11	30089200	30091200	placenta
chr11	30141300	30143300	bat
chr11	30146000	30148000	bat
chr11	30157100	30159100	limb-e14.5
chr11	30157800	30159800	bat
chr11	30266100	30268100	bat
chr11	30619800	30621800	heart
chr11	3142700	3144700	cerebellum
chr11	31449800	31451800	testes
chr11	31629500	31631500	limb-e14.5
chr11	31706800	31708800	kidney
chr11	31707100	31709100	spleen
chr11	31711300	31713300	intestine
chr11	31745900	31747900	brain-e14.5
chr11	31884000	31886000	thymus
chr11	31949700	31951700	olfactory
chr11	32229600	32231600	bat
chr11	32418600	32420600	liver-e14.5
chr11	32534000	32536000	intestine
chr11	32558400	32560400	liver
chr11	32580900	32582900	heart
chr11	32590200	32592200	kidney
chr11	32605100	32607100	mef
chr11	32734200	32736200	mESC
chr11	32799500	32801500	mef
chr11	3289400	3291400	mESC
chr11	32989200	32991200	cerebellum
chr11	33013600	33015600	limb-e14.5
chr11	33018400	33020400	kidney
chr11	33726600	33728600	olfactory
chr11	33810200	33812200	liver-e14.5
chr11	3383200	3385200	limb-e14.5
chr11	3383500	3385500	testes
chr11	33901500	33903500	testes
chr11	33967400	33969400	thymus
chr11	34254700	34256700	limb-e14.5
chr11	3442200	3444200	heart
chr11	34588200	34590200	spleen
chr11	3505100	3507100	placenta
chr11	3507500	3509500	thymus
chr11	35168300	35170300	testes
chr11	35571800	35573800	mESC
chr11	35678700	35680700	heart-e14.5
chr11	35743200	35745200	mESC
chr11	35744900	35746900	testes
chr11	35758400	35760400	mESC
chr11	35814000	35816000	placenta
chr11	35849000	35851000	heart
chr11	36120000	36122000	cortex
chr11	36245300	36247300	brain-e14.5
chr11	3697000	3699000	cerebellum
chr11	3717600	3719600	limb-e14.5
chr11	3743500	3745500	olfactory
chr11	3751500	3753500	cerebellum
chr11	3758900	3760900	olfactory
chr11	4005400	4007400	cortex
chr11	40210800	40212800	brain-e14.5
chr11	40597300	40599300	cortex
chr11	4102000	4104000	testes
chr11	4102600	4104600	liver-e14.5
chr11	4207300	4209300	mESC
chr11	4207800	4209800	brain-e14.5
chr11	43015700	43017700	limb-e14.5
chr11	43513400	43515400	mESC
chr11	43742000	43744000	testes
chr11	43762700	43764700	liver-e14.5
chr11	43977100	43979100	mef
chr11	44177200	44179200	lung
chr11	44308900	44310900	bat
chr11	4444800	4446800	lung
chr11	44494200	44496200	spleen
chr11	44577700	44579700	spleen
chr11	44726000	44728000	heart
chr11	44953100	44955100	spleen
chr11	44987800	44989800	kidney
chr11	45047900	45049900	mef
chr11	45344500	45346500	spleen
chr11	45350600	45352600	brain-e14.5
chr11	45530900	45532900	mef
chr11	4560400	4562400	placenta
chr11	45613900	45615900	liver-e14.5
chr11	45624100	45626100	intestine
chr11	45679100	45681100	placenta
chr11	45842300	45844300	heart
chr11	45886000	45888000	placenta
chr11	45886100	45888100	bat
chr11	45893500	45895500	spleen
chr11	45935600	45937600	mef
chr11	45938700	45940700	spleen
chr11	45939800	45941800	lung
chr11	46014900	46016900	placenta
chr11	46161800	46163800	spleen
chr11	46187700	46189700	spleen
chr11	46274200	46276200	mef
chr11	4631700	4633700	placenta
chr11	46395700	46397700	kidney
chr11	46476200	46478200	liver-e14.5
chr11	4702700	4704700	cerebellum
chr11	47164100	47166100	heart
chr11	47308600	47310600	mESC
chr11	48255300	48257300	brain-e14.5
chr11	48643500	48645500	placenta
chr11	48905500	48907500	thymus
chr11	48937200	48939200	liver-e14.5
chr11	49006100	49008100	mef
chr11	49072100	49074100	liver
chr11	49079900	49081900	liver-e14.5
chr11	49464000	49466000	cortex
chr11	49647900	49649900	intestine
chr11	49746700	49748700	olfactory
chr11	49921100	49923100	placenta
chr11	50300400	50302400	brain-e14.5
chr11	50530100	50532100	heart-e14.5
chr11	50720700	50722700	cortex
chr11	51271700	51273700	brain-e14.5
chr11	51351100	51353100	mef
chr11	51408400	51410400	spleen
chr11	51471500	51473500	cortex
chr11	5147700	5149700	lung
chr11	51486300	51488300	mESC
chr11	5150800	5152800	limb-e14.5
chr11	51554200	51556200	liver
chr11	51580900	51582900	kidney
chr11	51657400	51659400	spleen
chr11	5170800	5172800	brain-e14.5
chr11	51899000	51901000	brain-e14.5
chr11	51918800	51920800	liver
chr11	52088600	52090600	testes
chr11	5211200	5213200	liver
chr11	52183400	52185400	limb-e14.5
chr11	52215600	52217600	olfactory
chr11	52460000	52462000	mef
chr11	52461100	52463100	olfactory
chr11	5254000	5256000	spleen
chr11	52809900	52811900	testes
chr11	52934200	52936200	kidney
chr11	53158200	53160200	thymus
chr11	53229900	53231900	intestine
chr11	53296400	53298400	intestine
chr11	53313600	53315600	placenta
chr11	53319900	53321900	bat
chr11	53374400	53376400	liver-e14.5
chr11	53609800	53611800	bat
chr11	53621900	53623900	lung
chr11	53715800	53717800	placenta
chr11	53892300	53894300	thymus
chr11	54140100	54142100	thymus
chr11	5414800	5416800	placenta
chr11	54340400	54342400	thymus
chr11	54546900	54548900	olfactory
chr11	54557500	54559500	placenta
chr11	54608900	54610900	placenta
chr11	54662900	54664900	spleen
chr11	54840700	54842700	heart
chr11	54881400	54883400	thymus
chr11	54982700	54984700	olfactory
chr11	55169600	55171600	cerebellum
chr11	55176600	55178600	cerebellum
chr11	55210900	55212900	bat
chr11	55239000	55241000	placenta
chr11	55265800	55267800	lung
chr11	55770300	55772300	mESC
chr11	55978600	55980600	cortex
chr11	56449300	56451300	brain-e14.5
chr11	5694900	5696900	cerebellum
chr11	57379000	57381000	brain-e14.5
chr11	5745800	5747800	olfactory
chr11	57487500	57489500	kidney
chr11	57490000	57492000	heart
chr11	57497000	57499000	testes
chr11	57531700	57533700	mef
chr11	57554900	57556900	intestine
chr11	57709400	57711400	placenta
chr11	57796100	57798100	liver-e14.5
chr11	57827700	57829700	kidney
chr11	58163900	58165900	intestine
chr11	58445500	58447500	intestine
chr11	58602300	58604300	brain-e14.5
chr11	58756500	58758500	olfactory
chr11	58967000	58969000	heart-e14.5
chr11	59026300	59028300	lung
chr11	59034100	59036100	cortex
chr11	59222400	59224400	mef
chr11	59271200	59273200	kidney
chr11	59506200	59508200	cerebellum
chr11	59506400	59508400	kidney
chr11	59526600	59528600	spleen
chr11	59697400	59699400	liver-e14.5
chr11	59710800	59712800	testes
chr11	59713600	59715600	bat
chr11	59886800	59888800	cerebellum
chr11	60356900	60358900	placenta
chr11	60360500	60362500	heart
chr11	60360700	60362700	heart-e14.5
chr11	6059200	6061200	kidney
chr11	60608100	60610100	liver
chr11	60768900	60770900	cerebellum
chr11	6082600	6084600	thymus
chr11	61050300	61052300	thymus
chr11	61344800	61346800	lung
chr11	61370300	61372300	cerebellum
chr11	61454200	61456200	intestine
chr11	61786800	61788800	mef
chr11	61828000	61830000	brain-e14.5
chr11	62030800	62032800	intestine
chr11	6207000	6209000	intestine
chr11	62244300	62246300	liver
chr11	62245700	62247700	mESC
chr11	62277500	62279500	heart-e14.5
chr11	62302100	62304100	placenta
chr11	62743600	62745600	bat
chr11	62935700	62937700	limb-e14.5
chr11	63163100	63165100	heart-e14.5
chr11	63267300	63269300	mESC
chr11	63358200	63360200	olfactory
chr11	63598100	63600100	brain-e14.5
chr11	63993000	63995000	mef
chr11	6468800	6470800	cerebellum
chr11	64946200	64948200	heart-e14.5
chr11	64970100	64972100	heart-e14.5
chr11	65048000	65050000	heart
chr11	65442200	65444200	liver-e14.5
chr11	65547200	65549200	cortex
chr11	66125700	66127700	brain-e14.5
chr11	6672800	6674800	placenta
chr11	66811200	66813200	bat
chr11	66976300	66978300	cortex
chr11	67252000	67254000	testes
chr11	67369300	67371300	cerebellum
chr11	67408500	67410500	testes
chr11	67485200	67487200	heart-e14.5
chr11	68077300	68079300	heart
chr11	68099100	68101100	kidney
chr11	68111500	68113500	thymus
chr11	68239400	68241400	thymus
chr11	68358000	68360000	heart
chr11	68425900	68427900	lung
chr11	68891100	68893100	spleen
chr11	68892700	68894700	liver
chr11	69356200	69358200	brain-e14.5
chr11	69413200	69415200	kidney
chr11	69426400	69428400	limb-e14.5
chr11	69512600	69514600	heart-e14.5
chr11	69522700	69524700	liver-e14.5
chr11	69676400	69678400	heart-e14.5
chr11	7020100	7022100	liver
chr11	70288600	70290600	kidney
chr11	70409800	70411800	liver-e14.5
chr11	7052300	7054300	kidney
chr11	7054500	7056500	cerebellum
chr11	70554800	70556800	liver
chr11	70668100	70670100	heart
chr11	71249100	71251100	brain-e14.5
chr11	71305300	71307300	placenta
chr11	71394600	71396600	brain-e14.5
chr11	71410300	71412300	mESC
chr11	71509700	71511700	lung
chr11	71570300	71572300	cortex
chr11	71571300	71573300	cerebellum
chr11	71576000	71578000	mESC
chr11	71942900	71944900	spleen
chr11	72097200	72099200	testes
chr11	72287600	72289600	lung
chr11	72370700	72372700	liver-e14.5
chr11	72448400	72450400	kidney
chr11	72764300	72766300	spleen
chr11	72944000	72946000	intestine
chr11	74255700	74257700	mef
chr11	74313500	74315500	kidney
chr11	74348900	74350900	mESC
chr11	74389200	74391200	liver-e14.5
chr11	74456800	74458800	intestine
chr11	74679800	74681800	cerebellum
chr11	74844300	74846300	lung
chr11	74846000	74848000	heart
chr11	74847300	74849300	bat
chr11	74848900	74850900	kidney
chr11	74957900	74959900	heart
chr11	75072400	75074400	testes
chr11	7530800	7532800	mESC
chr11	75358700	75360700	lung
chr11	75418400	75420400	mef
chr11	75431900	75433900	mESC
chr11	75500500	75502500	bat
chr11	75557700	75559700	heart
chr11	75624700	75626700	limb-e14.5
chr11	75640300	75642300	thymus
chr11	75805000	75807000	thymus
chr11	75833500	75835500	limb-e14.5
chr11	75896400	75898400	mef
chr11	75934400	75936400	kidney
chr11	76127800	76129800	mef
chr11	76163200	76165200	olfactory
chr11	76182500	76184500	testes
chr11	76258100	76260100	brain-e14.5
chr11	76298900	76300900	brain-e14.5
chr11	76299900	76301900	olfactory
chr11	76302700	76304700	limb-e14.5
chr11	76335800	76337800	cortex
chr11	76406300	76408300	spleen
chr11	76554100	76556100	thymus
chr11	76667600	76669600	placenta
chr11	76704400	76706400	lung
chr11	76841000	76843000	liver
chr11	77012800	77014800	kidney
chr11	77110100	77112100	kidney
chr11	77253000	77255000	heart
chr11	77257200	77259200	bat
chr11	77521800	77523800	heart
chr11	77597400	77599400	cortex
chr11	77598200	77600200	testes
chr11	77729800	77731800	testes
chr11	77953200	77955200	liver-e14.5
chr11	77965100	77967100	lung
chr11	78123900	78125900	bat
chr11	78241700	78243700	intestine
chr11	78358000	78360000	liver-e14.5
chr11	78387700	78389700	liver-e14.5
chr11	78482600	78484600	kidney
chr11	78515100	78517100	kidney
chr11	78659000	78661000	thymus
chr11	78815400	78817400	placenta
chr11	79050300	79052300	kidney
chr11	79340000	79342000	liver-e14.5
chr11	79428400	79430400	mESC
chr11	7968900	7970900	intestine
chr11	79886600	79888600	spleen
chr11	80128500	80130500	cerebellum
chr11	80310900	80312900	brain-e14.5
chr11	80536400	80538400	lung
chr11	80583200	80585200	bat
chr11	80697700	80699700	cortex
chr11	81313500	81315500	brain-e14.5
chr11	81710100	81712100	cortex
chr11	81767100	81769100	spleen
chr11	81813600	81815600	mef
chr11	81824300	81826300	placenta
chr11	81984200	81986200	heart
chr11	82110800	82112800	mESC
chr11	82429900	82431900	brain-e14.5
chr11	82480400	82482400	spleen
chr11	82621200	82623200	placenta
chr11	82676500	82678500	liver-e14.5
chr11	82760600	82762600	thymus
chr11	82786600	82788600	spleen
chr11	83075000	83077000	liver-e14.5
chr11	83096500	83098500	thymus
chr11	8352300	8354300	brain-e14.5
chr11	83632900	83634900	kidney
chr11	83690300	83692300	liver-e14.5
chr11	83805800	83807800	liver
chr11	83934100	83936100	kidney
chr11	84137300	84139300	cortex
chr11	84255300	84257300	intestine
chr11	8445800	8447800	kidney
chr11	8481300	8483300	lung
chr11	8484200	8486200	limb-e14.5
chr11	8506800	8508800	intestine
chr11	85071200	85073200	testes
chr11	8515200	8517200	mESC
chr11	8515300	8517300	placenta
chr11	85180900	85182900	olfactory
chr11	85219100	85221100	cerebellum
chr11	8534400	8536400	mESC
chr11	85633800	85635800	bat
chr11	8573800	8575800	lung
chr11	8585600	8587600	thymus
chr11	8605900	8607900	testes
chr11	86098600	86100600	heart-e14.5
chr11	86313700	86315700	mESC
chr11	86412700	86414700	liver
chr11	86463500	86465500	heart-e14.5
chr11	86689200	86691200	thymus
chr11	86692000	86694000	thymus
chr11	86743200	86745200	cortex
chr11	86782500	86784500	cerebellum
chr11	86882100	86884100	intestine
chr11	87059800	87061800	limb-e14.5
chr11	87062900	87064900	thymus
chr11	87387100	87389100	intestine
chr11	87387500	87389500	placenta
chr11	87421700	87423700	lung
chr11	87490600	87492600	lung
chr11	87927600	87929600	thymus
chr11	87949900	87951900	intestine
chr11	87967000	87969000	testes
chr11	88010900	88012900	mESC
chr11	88093000	88095000	brain-e14.5
chr11	88164400	88166400	liver
chr11	88168500	88170500	testes
chr11	88199700	88201700	intestine
chr11	88218200	88220200	heart
chr11	88238500	88240500	heart-e14.5
chr11	88390100	88392100	heart-e14.5
chr11	88522900	88524900	testes
chr11	88630800	88632800	limb-e14.5
chr11	88716400	88718400	mef
chr11	88761900	88763900	heart-e14.5
chr11	88865000	88867000	mESC
chr11	88940200	88942200	spleen
chr11	89216400	89218400	olfactory
chr11	89956300	89958300	lung
chr11	90057000	90059000	liver
chr11	90115300	90117300	heart
chr11	90219500	90221500	liver
chr11	93788100	93790100	mef
chr11	93849500	93851500	bat
chr11	94004500	94006500	mESC
chr11	94026400	94028400	kidney
chr11	94032400	94034400	intestine
chr11	94036100	94038100	bat
chr11	94063600	94065600	bat
chr11	94091500	94093500	heart
chr11	94132900	94134900	testes
chr11	94146600	94148600	bat
chr11	94294500	94296500	olfactory
chr11	94399300	94401300	intestine
chr11	94997900	94999900	brain-e14.5
chr11	95157200	95159200	mESC
chr11	95213100	95215100	liver-e14.5
chr11	95230600	95232600	heart
chr11	95367600	95369600	testes
chr11	95404700	95406700	mESC
chr11	95665700	95667700	thymus
chr11	95819600	95821600	mESC
chr11	96302100	96304100	thymus
chr11	96557500	96559500	mESC
chr11	96757800	96759800	mESC
chr11	96833000	96835000	mef
chr11	97146800	97148800	heart-e14.5
chr11	97206800	97208800	cerebellum
chr11	97257600	97259600	olfactory
chr11	97529900	97531900	cortex
chr11	97542000	97544000	mESC
chr11	97670700	97672700	placenta
chr11	97681700	97683700	thymus
chr11	97908400	97910400	olfactory
chr11	98130500	98132500	olfactory
chr11	98174300	98176300	brain-e14.5
chr11	98255900	98257900	intestine
chr11	98289000	98291000	intestine
chr11	98354800	98356800	spleen
chr11	98424400	98426400	liver
chr11	98741000	98743000	thymus
chr11	98804200	98806200	intestine
chr11	98809100	98811100	lung
chr11	98942300	98944300	intestine
chr11	99064200	99066200	spleen
chr12	100228000	100230000	olfactory
chr12	100436600	100438600	kidney
chr12	100618100	100620100	thymus
chr12	100624000	100626000	thymus
chr12	100663900	100665900	intestine
chr12	101303100	101305100	cortex
chr12	101380800	101382800	kidney
chr12	101515800	101517800	thymus
chr12	101600800	101602800	limb-e14.5
chr12	101716400	101718400	heart-e14.5
chr12	101719800	101721800	olfactory
chr12	101752300	101754300	heart
chr12	101770400	101772400	heart-e14.5
chr12	101918700	101920700	thymus
chr12	101941300	101943300	lung
chr12	102076700	102078700	intestine
chr12	102207600	102209600	thymus
chr12	102238300	102240300	spleen
chr12	102247600	102249600	liver-e14.5
chr12	103142300	103144300	intestine
chr12	103143000	103145000	testes
chr12	103186400	103188400	olfactory
chr12	103327600	103329600	liver-e14.5
chr12	103448400	103450400	cerebellum
chr12	103493800	103495800	mESC
chr12	103568000	103570000	spleen
chr12	103580700	103582700	bat
chr12	103613000	103615000	spleen
chr12	103667400	103669400	spleen
chr12	103693600	103695600	thymus
chr12	103831500	103833500	brain-e14.5
chr12	103854400	103856400	cortex
chr12	103862800	103864800	lung
chr12	103900400	103902400	thymus
chr12	103902500	103904500	cerebellum
chr12	103919000	103921000	testes
chr12	103933900	103935900	placenta
chr12	103937500	103939500	cortex
chr12	104225000	104227000	cerebellum
chr12	104284300	104286300	heart-e14.5
chr12	104440400	104442400	limb-e14.5
chr12	104728800	104730800	bat
chr12	104897900	104899900	liver
chr12	105699000	105701000	limb-e14.5
chr12	106056800	106058800	heart-e14.5
chr12	106755200	106757200	intestine
chr12	106763000	106765000	lung
chr12	106788800	106790800	lung
chr12	106973500	106975500	placenta
chr12	106991300	106993300	liver-e14.5
chr12	108447100	108449100	thymus
chr12	10873100	10875100	cerebellum
chr12	108778100	108780100	heart-e14.5
chr12	109006900	109008900	thymus
chr12	109157800	109159800	thymus
chr12	109188200	109190200	thymus
chr12	109304800	109306800	cerebellum
chr12	109506300	109508300	testes
chr12	109550400	109552400	placenta
chr12	109678300	109680300	testes
chr12	109692500	109694500	cerebellum
chr12	109888300	109890300	olfactory
chr12	110043700	110045700	testes
chr12	110168700	110170700	thymus
chr12	110171100	110173100	olfactory
chr12	110823500	110825500	placenta
chr12	111258400	111260400	testes
chr12	111947500	111949500	placenta
chr12	112008400	112010400	cerebellum
chr12	112009300	112011300	olfactory
chr12	112015600	112017600	thymus
chr12	112291700	112293700	kidney
chr12	112444100	112446100	mef
chr12	112548700	112550700	liver-e14.5
chr12	112575100	112577100	heart-e14.5
chr12	112901300	112903300	lung
chr12	112924100	112926100	cortex
chr12	112924200	112926200	testes
chr12	112932800	112934800	cerebellum
chr12	113437100	113439100	lung
chr12	113574200	113576200	olfactory
chr12	113580800	113582800	bat
chr12	113900400	113902400	brain-e14.5
chr12	114035200	114037200	brain-e14.5
chr12	114205400	114207400	thymus
chr12	114267700	114269700	thymus
chr12	114279100	114281100	testes
chr12	114345000	114347000	spleen
chr12	117125500	117127500	thymus
chr12	117704900	117706900	spleen
chr12	117897800	117899800	brain-e14.5
chr12	117978500	117980500	cerebellum
chr12	118494500	118496500	testes
chr12	118670300	118672300	lung
chr12	118700100	118702100	placenta
chr12	118720600	118722600	olfactory
chr12	118750600	118752600	brain-e14.5
chr12	118801600	118803600	cortex
chr12	118905400	118907400	heart
chr12	119048000	119050000	olfactory
chr12	119614400	119616400	spleen
chr12	120265700	120267700	mef
chr12	12185200	12187200	cortex
chr12	12297700	12299700	cerebellum
chr12	12327800	12329800	cortex
chr12	12447100	12449100	olfactory
chr12	12658500	12660500	brain-e14.5
chr12	12820700	12822700	liver
chr12	12933300	12935300	mESC
chr12	13506000	13508000	cerebellum
chr12	13851000	13853000	testes
chr12	15613200	15615200	limb-e14.5
chr12	15710200	15712200	heart-e14.5
chr12	15724600	15726600	lung
chr12	15783100	15785100	bat
chr12	15809900	15811900	bat
chr12	15847200	15849200	kidney
chr12	16012700	16014700	heart-e14.5
chr12	16534400	16536400	spleen
chr12	16569700	16571700	liver
chr12	16624200	16626200	heart
chr12	16732600	16734600	liver-e14.5
chr12	17090600	17092600	olfactory
chr12	17103700	17105700	brain-e14.5
chr12	17321200	17323200	lung
chr12	17396700	17398700	placenta
chr12	17399100	17401100	mESC
chr12	17475400	17477400	liver
chr12	17739000	17741000	liver-e14.5
chr12	21150000	21152000	heart-e14.5
chr12	21306900	21308900	liver-e14.5
chr12	21442600	21444600	mESC
chr12	25220800	25222800	heart
chr12	25349100	25351100	kidney
chr12	25398900	25400900	mESC
chr12	25527400	25529400	olfactory
chr12	25627400	25629400	liver-e14.5
chr12	25839300	25841300	spleen
chr12	25881900	25883900	heart-e14.5
chr12	25904000	25906000	liver
chr12	26217600	26219600	heart
chr12	26467500	26469500	limb-e14.5
chr12	26864700	26866700	thymus
chr12	27050300	27052300	mef
chr12	27103500	27105500	spleen
chr12	27218400	27220400	limb-e14.5
chr12	27231000	27233000	heart-e14.5
chr12	27305400	27307400	cortex
chr12	28351000	28353000	liver-e14.5
[truncated: 7,501 more rows]
